# Supplementary material for: Transcriptomic analysis implicates ABA signaling and carbon supply in the differential outgrowth of petunia axillary buds
Source: BMC Plant Biol. 2023 Oct 10;23:482. doi: 10.1186/s12870-023-04505-3 (PMC10563266; doi:10.1186/s12870-023-04505-3)
Supplement: Supplementary file 1 — Supplementary Material 1 [file 12870_2023_4505_MOESM1_ESM.xlsx]

## Sheet: description
These are lists of DEGs between bud 2 and bud 6 or bud 7 at 24 h (T2) after changing media from the first and the third experiments.
normalized counts for each samples, baseMean, logFoldChange, lfcSE, pvalue, and padj for each gene were generated from DESeq2 package
FuncDescription and BlastHit were extracted from P.axillaris genome annotation (Solgenomic.net)
AtID in some of the sheets were manually annotated to the Arabidopsis genome
Samples for the DEG comparision in each tab are highlighted
Tab labels:
N2: bud 2; N6: bud 6, and N7: bud 7
HP-HPT2: 1st expt, plants were started with high P then transferred into fresh high P media, samples were collected at 24 h after transfering into fresh media
HP-LPT2: 1st expt, plants were started with high P then transferred into fresh low P media, samples were collected at 24 h after transfering into fresh media
LP-LPT2: 3rd expt, plants were started with low P then transferred into fesh low P media, samples were collected at 24 h after transfering into fresh media
LP-HPT2: 3rd expt, plants were started with low P then transferred into fresh high P media, samples were collected at 24 h after transfering into fresh media

## Sheet: HP-HPT2_N2_vs_N6
	gene	baseMean	log2FoldChange (Pos value: upreg in bud 2)	lfcSE	pvalue	padj	geneID	FuncDescription	BlastHit	AtID	IPRHit	GOTerm	high_P_bud2_R1	high_P_bud2_R2	high_P_bud2_R3	high_P_bud3_R1	high_P_bud3_R2	high_P_bud3_R3	high_P_bud6_R1	high_P_bud6_R2	high_P_bud6_R3	high_P_bud7_R1	high_P_bud7_R2	high_P_bud7_R3	low_P_bud2_R1	low_P_bud2_R2	low_P_bud2_R3	low_P_bud3_R1	low_P_bud3_R2	low_P_bud3_R3	low_P_bud6_R1	low_P_bud6_R2	low_P_bud6_R3	low_P_bud7_R1	low_P_bud7_R2	low_P_bud7_R3
2346	Peaxi162Scf00084g01021.1	2568.57	-1.48503	0.127098	3.38923e-32	4.79863e-31	Peaxi162Scf00084g01021	(Dimethylallyl)adenosine tRNA methylthiotransferase MiaB	sp|Q2RZF8|MIAB_SALRD		IPR023970,IPR007197	GO:0003824,GO:0051536,GO:0005737,GO:0006400,GO:0043412,GO:0051539,GO:0009451,GO:0016740	1370.69	1451.73	1495.8	1402.96	1535.16	1996.07	3628.91	3689.95	4729.13	2784.88	2548.44	2994.06	1669.8	1453.41	1580.11	1749.33	1807.09	1784.14	3718.44	3434.26	3214.34	2817.84	3072.54	3464.64
1372	Peaxi162Scf00040g00423.1	4837.13	1.81657	0.222397	3.62124e-17	1.92161e-16	Peaxi162Scf00040g00423	(S)-N-methylcoclaurine 3'-hydroxylase isozyme 2	sp|O64900|C80B2_ESCCA		IPR001128	GO:0020037,GO:0016705,GO:0005506,GO:0055114	6628.07	7785.58	7590.92	6854.87	3380.29	5796.28	2379.77	1518.28	2051.93	3684.58	3779.52	4165.91	6543.84	6451.84	7524.21	3348.12	5325.1	6120.98	2739.72	3236.07	3306.95	4428.18	4039.4	3906.82
4125	Peaxi162Scf00205g00122.1	1053.93	-1.20347	0.129051	3.39277e-21	2.34359e-20	Peaxi162Scf00205g00122	[Oryza sativa Japonica Group] dbj|BAF03817.2| [Oryza sativa Japonica Group]	ref|NP_001041903.2|		IPR021763		662.764	675.097	711.051	660.862	833.183	771.317	1471.01	1396.98	1834.17	1147.34	1038.24	1122.32	735.718	673.743	674.689	827.541	792.3	716.598	1598.88	1237.58	1161.79	1244.17	1137.48	1387.76
6054	Peaxi162Scf00415g00913.1	246.334	-2.10264	0.241446	2.065e-19	1.27372e-18	Peaxi162Scf00415g00913	[Oryza sativa Japonica Group] dbj|BAF10408.1| [Oryza sativa Japonica Group]	ref|NP_001048494.1|				105.307	101.861	58.8843	108.27	68.5058	112.255	345.145	408.31	424.997	389.154	361.596	347.735	73.4244	79.5159	83.8889	61.9975	129.678	142.835	379.425	403.833	397.05	368.513	389.785	365.139
4861	Peaxi162Scf00282g00128.1	2938.73	-1.71163	0.169312	7.25893e-25	6.47621e-24	Peaxi162Scf00282g00128	[Oryza sativa Japonica Group] dbj|BAF11935.1| [Oryza sativa Japonica Group]	ref|NP_001050021.1|		IPR027417,IPR012948,IPR007034,IPR000795	GO:0042254,GO:0005634,GO:0005525,GO:0003924	1488.49	1532.99	1104.56	1763.3	1167.54	1608.04	3997.23	4567.94	5040.38	3273.61	3949.72	4095.29	1450.96	1443.67	1430.75	1368.99	2001.1	1774.67	3620.31	4779.26	4129.19	3634.12	4322.54	3973.25
756	Peaxi162Scf00016g00073.1	211.889	1.16601	0.208427	6.67571e-09	1.94735e-08	Peaxi162Scf00016g00073	[Oryza sativa Japonica Group] dbj|BAF13036.1| [Oryza sativa Japonica Group]	ref|NP_001051122.1|				285.624	322.428	373.207	248.081	269.98	207.521	97.9909	168.466	149.338	102.761	137.151	117.424	410.003	327.241	308.036	217.255	151.911	244.395	149.211	126.93	140.692	152.296	116.433	115.822
7349	Peaxi162Scf00647g00012.1	541.701	-2.36606	0.241421	5.35098e-24	4.49408e-23	Peaxi162Scf00647g00012	[Oryza sativa Japonica Group] dbj|BAF20829.2| [Oryza sativa Japonica Group]	ref|NP_001058915.2|				166.147	211.433	133.14	219.338	132.96	284.491	850.517	887.395	953.397	696.615	892.38	776.864	174.974	179.627	232.985	145.341	265.692	276.585	794.982	905.817	796.042	745.602	867.374	856.196
2251	Peaxi162Scf00078g00178.1	2711.61	1.45522	0.0590023	6.18206e-135	1.44104e-131	Peaxi162Scf00078g00178	[Oryza sativa Japonica Group] dbj|BAF23754.1| [Oryza sativa Japonica Group]	ref|NP_001061840.1|				4021.94	3927.5	3977.73	3567.05	3359.93	3529.07	1525.99	1415.64	1339	1802.33	1768.03	1827.08	3880.33	3593.08	3902.93	3443.53	3140.14	3422.38	1431.92	1579.78	1647.45	1719.18	1719.58	1741.76
7439	Peaxi162Scf00668g00119.1	60.0815	4.39494	0.435616	2.24455e-25	2.06875e-24	Peaxi162Scf00668g00119	[Pyruvate dehydrogenase (acetyl-transferring)] kinase, mitochondrial	sp|Q9SBJ1|PDK_ARATH	At3g06483	IPR005467,IPR018955	GO:0005524	135.975	197.292	172.135	115.297	64.9727	71.0634	8.7917	5.64391	7.39378	12.8437	15.243	14.5736	123.264	121.885	106.992	49.7666	25.2226	71.4164	10.3667	9.74366	13.6654	16.8744	16.5663	12.2881
6052	Peaxi162Scf00415g00518.1	2158.91	-1.55047	0.141935	1.74737e-28	1.95056e-27	Peaxi162Scf00415g00518	[Solanum lycopersicum]	gb|ABD93471.2|				934.882	1537.96	1220.22	917.868	744.602	967.062	3383.7	3948.59	3473.14	2939.21	3288.9	3020.54	899.908	1057.07	999.764	1037.86	888.246	961.861	3176.34	3359.52	2899.32	2803.84	2507.63	2694.52
814	Peaxi162Scf00016g02417.1	66.0557	-1.9681	0.288648	7.93526e-13	3.11113e-12	Peaxi162Scf00016g02417	1,2-alpha-L-fucosidases	AT4G34260.1	AT4G34260	IPR027414,IPR016518	GO:0003824,GO:0004560	32.8578	23.3649	29.5278	44.3028	41.3272	41.1227	99.8766	119.094	132.789	56.0492	110.533	95.4867	30.0532	29.2187	38.8358	33.1418	45.3269	37.5855	129.76	90.9939	79.1228	95.2143	73.6601	104.562
5220	Peaxi162Scf00316g00076.1	1331.65	2.74681	0.256647	4.50697e-28	4.88226e-27	Peaxi162Scf00316g00076	1,2-dihydroxy-3-keto-5-methylthiopentene dioxygenase 1	sp|D7T737|MTND1_VITVI		IPR004313	GO:0010309,GO:0055114	2062.25	2116.88	3589.39	1343.91	1903.42	1871.29	353.115	356.742	390.477	413.36	323.819	273.746	3097.95	2368.54	3654.13	2213.05	1415.85	1804.44	576.399	343.845	309.734	345.249	308.19	351.479
5218	Peaxi162Scf00316g00526.1	6181.13	1.30596	0.0730222	4.45643e-72	5.95142e-70	Peaxi162Scf00316g00526	1,2-dihydroxy-3-keto-5-methylthiopentene dioxygenase 2	sp|F6HDT7|MTND2_VITVI		IPR004313	GO:0010309,GO:0019509,GO:0055114,GO:0016491	8518.12	8582.31	9095.89	7872.06	8546.67	8499.95	3432.68	3537.36	3429.35	3854.93	3825.23	4038.1	8664.38	7571.37	9458.4	7655.9	7627.69	8597.58	3564.15	3353.56	3520.8	3933.28	3744.61	3823.06
5219	Peaxi162Scf00316g00065.1	8548.59	2.29008	0.15287	4.86856e-52	2.29898e-50	Peaxi162Scf00316g00065	1,2-dihydroxy-3-keto-5-methylthiopentene dioxygenase 2	sp|F6HDT7|MTND2_VITVI		IPR004313	GO:0010309,GO:0019509,GO:0055114,GO:0016491	13880.7	18673.1	19322.8	11901.6	8762.79	11724.1	4164.37	3026.04	3117.12	4095.43	4090.61	4547.56	12556.7	14730.3	15026.8	8509.18	8217.09	10108	3185.7	3745.08	3879.56	3849.49	4412.69	4135.3
4464	Peaxi162Scf00235g00519.1	1182.6	-1.57122	0.15141	5.95786e-26	5.67269e-25	Peaxi162Scf00235g00519	1,4-alpha-glucan-branching enzyme	sp|Q9D6Y9|GLGB_MOUSE		IPR013783,IPR013780,IPR014756,IPR017853,IPR015902	GO:0043169,GO:0004553,GO:0005975,GO:0003824	731.673	660.492	460.002	756.623	687.101	801.822	1649.5	1681.25	2199.15	1297.27	1279.66	1340.52	797.49	609.099	662.343	708.254	796.417	829.402	1675.73	1753.27	1571.63	1264.04	1477.84	1554.47
6069	Peaxi162Scf00418g00024.1	12945.5	-1.6446	0.151224	2.50623e-28	2.76396e-27	Peaxi162Scf00418g00024	10 kDa chaperonin	sp|B0K3P5|CH10_THEPX		IPR020818	GO:0006457,GO:0005524,GO:0005737	6023.58	7556.23	7673.51	6259.6	7709.21	7896.58	18228.3	21473.5	26855.4	13703.4	14210.9	16530.2	5121.65	6047.44	6554.05	5420.31	7225.44	7070.92	20026.5	18915.3	18205.4	16265.9	15938.5	17778
5508	Peaxi162Scf00353g00216.1	4227.56	-1.09745	0.173084	7.48596e-11	2.55351e-10	Peaxi162Scf00353g00216	10 kDa chaperonin	sp|P34893|CH10_ARATH	At1g14980	IPR020818	GO:0006457,GO:0005737	2460.03	3046.91	3276.02	2684.71	2362.98	2624.03	5442.65	6871.05	6585.66	4785.22	5335.41	6177.87	1911.62	2541.76	2909.36	1653.06	2603.9	2604.55	5421.67	6221.65	6006.93	5490.35	5062.73	5232.73
8493	Peaxi162Scf00928g00213.1	8587.59	-1.35294	0.106928	2.88199e-37	5.82325e-36	Peaxi162Scf00928g00213	10 kDa chaperonin	sp|Q60023|CH10_THEBR		IPR020818	GO:0006457,GO:0005524,GO:0005737	5124.68	5377.27	5625.51	4788.92	5375.78	6272.25	11943.1	13717.9	15254.1	9334.97	8783.8	10009.8	4786.05	4892.98	5415.07	5251.45	5503.3	5612.43	13097.5	11611.4	11010.7	9537.37	9493.2	10610.9
6704	Peaxi162Scf00516g00324.1	126.024	-1.99532	0.27124	1.54649e-14	6.86287e-14	Peaxi162Scf00516g00324	11-beta-hydroxysteroid dehydrogenase 1B	sp|P0DKC6|HSD1B_ARATH	At5g50700	IPR002347	GO:0008152,GO:0016491	49.4227	60.8629	32.9184	62.4896	66.3562	81.4853	160.599	220.558	212.828	173.004	136.091	149.092	31.3448	66.6009	44.726	89.1104	80.1244	56.9347	247.357	180.605	190.119	188.96	136.256	212.601
8616	Peaxi162Scf00961g00312.1	6.58592	2.14553	0.914215	0.00128699	0.00228293	Peaxi162Scf00961g00312	11-beta-hydroxysteroid dehydrogenase-like 5	sp|Q9T0G0|HSD5_ARATH	At4g10020	IPR002347	GO:0008152,GO:0016491	8.63122	9.86049	16.4288	9.36562	4.95111	9.05194	2.49059	2.1994	0	3.34136	0	1.78717	12.1035	14.0635	18.8077	11.76	5.47898	11.3234	2.2007	0.780612	1.88298	3.66647	1.21263	0.856273
8298	Peaxi162Scf00855g00229.1	8.98371	1.19457	0.648675	0.0165014	0.0252439	Peaxi162Scf00855g00229	11S globulin seed storage protein 2	sp|Q9XHP0|11S2_SESIN		IPR006044	GO:0045735	10.1699	21.42	11.4675	14.8036	10.082	12.6348	6.27575	6.65136	1.04617	4.20914	4.99426	8.07354	13.4938	11.6456	17.755	10.4537	6.58684	17.7636	1.12906	5.59283	0.967159	0.9168	6.13431	2.59291
8228	Peaxi162Scf00829g00216.1	4.42903	4.04234	1.7336	0.000270141	0.000520061	Peaxi162Scf00829g00216	11S globulin seed storage protein 2	sp|Q9XHP0|11S2_SESIN		IPR006044	GO:0045735	19.1027	7.9439	14.7863	16.554	1.10317	1.00639	0	0	0	0	0	0	13.5781	13.4877	8.35012	2.61798	1.94253	2.75342	0	0	0	0	0	0
8297	Peaxi162Scf00855g00017.1	27.5422	3.73516	0.769393	4.11898e-08	1.13304e-07	Peaxi162Scf00855g00017	11S seed storage globulin [Chenopodium quinoa]	gb|AAS67037.1|		IPR006044	GO:0045735	67.3206	135.344	43.2101	36.0334	22.705	2.32026	8.82182	2.23018	3.14739	14.3913	7.50686	13.4981	97.2695	35.4782	49.0155	16.5235	13.2526	41.0819	2.28035	2.42571	3.91095	7.34013	8.0146	6.93396
4572	Peaxi162Scf00250g00029.1	1636.31	-1.1025	0.168278	1.85804e-11	6.61237e-11	Peaxi162Scf00250g00029	120 kDa pistil extensin-like protein [Nicotiana tabacum]	gb|AAX82548.1|		IPR006041,IPR003882	GO:0005199	933.082	947.792	998.058	1361.6	1596.99	1117.18	2266.24	2374.47	1573.68	2327.37	2907.61	1886.34	800.142	807.839	723.762	969.665	1284.22	997.582	1804.8	2101.45	2113.26	2189.69	2038.45	2151.21
7576	Peaxi162Scf00688g00361.1	2316.15	1.44488	0.186719	2.27587e-15	1.06702e-14	Peaxi162Scf00688g00361	12-oxophytodienoate reductase 2	AT1G76690.1	AT1G76690	IPR013785,IPR008974	GO:0005515,GO:0010181,GO:0003824,GO:0055114,GO:0016491	3716.57	2809.23	3641.53	4350.73	2090.41	2561.05	1327.53	1042.47	1220.42	1453.11	1254.64	1363.95	3382.07	3437.04	3446.67	2373.66	2464.86	2921.59	1408.25	1441.49	1393.26	1439.12	1429.11	1569.36
8641	Peaxi162Scf00970g00165.1	14.644	1.95767	1.0644	0.00563822	0.00920473	Peaxi162Scf00970g00165	12-oxophytodienoate reductase 2	AT1G76690.1	AT1G76690	IPR013785	GO:0010181,GO:0003824,GO:0055114,GO:0016491	15.6	77.3258	10.4094	4.2073	2.53378	21.7897	2.47538	8.85918	2.09026	1.68878	3.34461	0	27.1489	32.1223	66.6962	0	8.67013	19.6681	4.58996	8.01311	1.94319	9.25066	6.07223	5.21868
8642	Peaxi162Scf00970g00114.1	59.8069	6.14648	0.831587	2.51056e-15	1.17149e-14	Peaxi162Scf00970g00114	12-oxophytodienoate reductase 2	AT1G76690.1	AT1G76690	IPR013785	GO:0010181,GO:0003824,GO:0055114,GO:0016491	144.331	163.879	232.246	43.3018	25.1435	13.6805	0	1.11412	4.22364	0.857376	6.71729	0.902701	130.534	300.249	227.618	29.0632	12.0375	41.4233	2.24396	4.09847	0.978497	2.76404	1.8494	0.872277
639	Peaxi162Scf00014g01621.1	3702.68	-1.7221	0.21274	8.00484e-17	4.14149e-16	Peaxi162Scf00014g01621	13 kDa ribonucleoprotein-associated protein	sp|O74690|SNU13_SCHPO		IPR018492,IPR004038	GO:0042254,GO:0003723,GO:0005730,GO:0030529	1592.86	1970.36	2053.73	1873.04	1501.71	1861.37	4842.09	7219.26	6783.48	4005.77	5672.02	6190.91	1195.39	1734.3	1964.2	1229.09	1773.39	1939.68	4414.81	6052.62	5318.42	5036.89	5081.11	4876.63
8652	Peaxi162Scf00975g00130.1	4443.31	-1.33889	0.112238	2.26027e-33	3.51459e-32	Peaxi162Scf00975g00130	13 kDa ribonucleoprotein-associated protein	sp|O74690|SNU13_SCHPO		IPR018492,IPR004038	GO:0042254,GO:0003723,GO:0005730,GO:0030529	2705.6	2787.34	2355.54	2799.45	2508.54	3033.55	5568.34	7373.66	6797.92	5357.86	5652.35	6278.28	2143.42	2426.05	2410.61	2660.15	3018.32	2649.48	6008.24	6557.43	6134.82	6407.09	5597.19	5501.65
3191	Peaxi162Scf00132g00087.1	1.35155	2.29618	1.63863	0.00879681	0.0139986	Peaxi162Scf00132g00087	17.6 kDa class I heat shock protein	sp|O82012|HSP12_SOLPE		IPR008978		5.64697	6.13926	3.16451	1.89422	1.16857	3.35455	0	0	0	0	0	1.87221	0	1.97535	2.38151	0	1.17423	2.02723	1.0269	0	0	0	0	0.903547
637	Peaxi162Scf00014g01410.1	8.84048	4.12283	1.82446	0.00029893	0.000573032	Peaxi162Scf00014g01410	18.2 kDa class I heat shock protein	sp|P27880|HSP12_MEDSA		IPR008978		10.5529	21.0115	54.6713	26.8394	2.48702	0	1.30494	0	0	2.77455	3.41418	3.69721	4.02431	9.81157	35.3213	0.736264	5.69197	17.321	0	0	3.87567	0.934153	2.62418	2.67476
3192	Peaxi162Scf00132g00085.1	1212.02	4.68272	0.306393	2.76775e-54	1.44537e-52	Peaxi162Scf00132g00085	18.2 kDa class I heat shock protein	sp|P27880|HSP12_MEDSA		IPR008978		2295.84	2463.81	3057.45	1546.3	1219.52	1767.51	99.855	85.6206	102.267	164.748	225.958	296.304	1724.35	2335.65	3803.03	1383.51	2299.92	2313.96	104.8	111.171	217.917	268.539	233.683	263.326
9296	Peaxi162Scf01398g00013.1	13.596	-2.13732	0.675735	0.000106418	0.000214635	Peaxi162Scf01398g00013	1-acyl-sn-glycerol-3-phosphate acyltransferase 2	sp|Q8LG50|LPAT2_ARATH	At3g57650	IPR002123	GO:0016746,GO:0008152	2.74611	2.75519	5.25591	5.21396	6.31095	2.30001	22.7326	12.4182	24.3854	18.2293	28.9583	45.7472	1.04411	4.54655	0	2.22436	5.48862	5.22507	11.5147	12.5176	23.5901	32.878	24.3652	14.1261
6755	Peaxi162Scf00521g00613.1	2919.84	1.1874	0.194731	3.21368e-10	1.04386e-09	Peaxi162Scf00521g00613	1-aminocyclopropane-1-carboxylate oxidase	sp|P31237|ACCO_ACTDE		IPR027443,IPR005123,IPR026992	GO:0016706,GO:0055114,GO:0016491	3614.65	3208.1	4396.24	3302.02	5559.01	3852.7	1684.38	1577.63	1462.78	2381.55	1711.35	1522.33	3937.28	3855.52	2950.13	4648.11	3990.8	3242.64	2199.66	1756.52	2003.15	1681.72	1682.38	1829
8926	Peaxi162Scf01096g00025.1	8326.17	1.232	0.153588	3.08347e-16	1.54089e-15	Peaxi162Scf01096g00025	1-aminocyclopropane-1-carboxylate oxidase	sp|P31237|ACCO_ACTDE		IPR027443,IPR005123,IPR026992	GO:0016706,GO:0055114,GO:0016491	11495.4	9783.15	14263.5	8690.89	9949.06	9753.14	6359.9	4111.24	4202.09	6328.07	6967.38	5638.17	10517.7	11255.7	12812.5	11531.7	10068.5	10166.2	4878.06	4759.37	4903.73	6107.09	5411.98	5103.5
1581	Peaxi162Scf00047g01928.1	1.53056	1.88961	1.40588	0.0161778	0.0247769	Peaxi162Scf00047g01928	1-aminocyclopropane-1-carboxylate oxidase 1	sp|Q08506|ACCO1_PETHY		IPR027443,IPR005123,IPR026992	GO:0016706,GO:0055114,GO:0016491	2.95324	2.18516	3.41057	3.87924	2.42601	4.58864	0	0	0	0	0	0	1.01782	3.27915	2.54053	3.78027	2.57972	3.17922	0.989478	0	0	0	0.738099	0
1582	Peaxi162Scf00047g01927.1	4188.26	5.27179	0.368204	3.23133e-48	1.24406e-46	Peaxi162Scf00047g01927	1-aminocyclopropane-1-carboxylate oxidase 1	sp|Q08506|ACCO1_PETHY		IPR027443,IPR005123,IPR026992	GO:0016706,GO:0055114,GO:0016491	12343.8	5279.59	7750.3	10098.9	6234.26	5165.29	348.424	96.7351	168.963	573.482	355.623	259.364	9436.15	9202	7919.14	7902.26	5272.06	6172.83	611.825	592.704	575.479	446.552	393.136	563.716
3294	Peaxi162Scf00141g00330.1	113.704	2.45052	0.677535	1.49497e-05	3.29458e-05	Peaxi162Scf00141g00330	1-aminocyclopropane-1-carboxylate oxidase 1	sp|Q9ZUN4|ACCO1_ARATH	At2g19590	IPR027443,IPR005123,IPR026992	GO:0016706,GO:0055114,GO:0016491	123.826	119.337	536.268	144.376	31.2499	99.6361	37.8246	37.2903	33.7802	56.1263	25.4162	98.8704	135.922	303.104	322.456	17.6965	59.2774	87.7192	34.184	44.6355	87.9673	46.7876	98.7089	69.5222
9245	Peaxi162Scf01333g10015.1	282.03	2.77112	1.35961	0.00151354	0.00266177	Peaxi162Scf01333g10015	1-aminocyclopropane-1-carboxylate oxidase 4	sp|Q08508|ACCO4_PETHY		IPR027443,IPR005123,IPR026992	GO:0016706,GO:0055114,GO:0016491	1091.91	150.499	409.255	1136.26	447.098	229.08	90.6631	1.12458	5.27857	30.2549	0	3.63447	502.303	275.986	312.521	780.394	160.291	912.454	6.95824	8.34843	9.84619	0	0.620433	4.3979
9246	Peaxi162Scf01333g10016.1	1595.58	4.75011	0.547684	1.10649e-19	6.94699e-19	Peaxi162Scf01333g10016	1-aminocyclopropane-1-carboxylate oxidase 4. 74% to AtACO4/EFE. ETHYLENE FORMING ENZYME	sp|Q08508|ACCO4_PETHY	AT1G05010	IPR027443,IPR005123,IPR026992	GO:0016706,GO:0055114,GO:0016491	4600.29	1668.47	1923.46	4837.84	2469.65	1176.65	162.413	50.2951	52.1782	123.433	101.382	92.5489	3267.82	3483.19	2738.43	3823.96	2062.77	3907.39	63.0505	146.368	115.54	58.3684	74.8966	114.005
1878	Peaxi162Scf00066g00009.1	125.615	3.61744	0.952186	4.04428e-06	9.39646e-06	Peaxi162Scf00066g00009	1-aminocyclopropane-1-carboxylate oxidase 5	sp|Q0WPW4|ACCO5_ARATH	At1g77330	IPR027443,IPR005123,IPR026992	GO:0016706,GO:0055114,GO:0016491	358.61	31.0055	790.982	169.157	6.29738	119.035	40.4003	9.04231	13.6733	76.0827	71.201	46.3569	231.866	530.001	250.293	5.1755	15.4597	19.6139	22.8551	28.0819	14.6821	32.4091	24.1797	25.5292
1644	Peaxi162Scf00051g00207.1	5.11594	3.85972	1.83789	0.0005172	0.000963843	Peaxi162Scf00051g00207	1-aminocyclopropane-1-carboxylate oxidase 5	sp|Q0WPW4|ACCO5_ARATH	At1g77330	IPR027443,IPR005123,IPR026992	GO:0016706,GO:0055114,GO:0016491	11.2202	22.0206	43.1597	0	0	0	1.20039	0	0	1.67005	0	0	5.97032	14.947	9.23327	0	1.05946	3.95679	0	1.62725	0	0	0	3.36715
4982	Peaxi162Scf00294g00812.1	6289.3	1.40816	0.218394	2.62658e-11	9.25112e-11	Peaxi162Scf00294g00812	1-aminocyclopropane-1-carboxylate oxidase. 76% to AtEFE	sp|P31237|ACCO_ACTDE		IPR027443,IPR005123,IPR026992	GO:0016706,GO:0055114,GO:0016491	8857.46	5351.04	13248.1	6207.65	7474.86	6717.41	3645.31	3083.1	3117.37	3855.15	4343	3129.06	8883.87	10929.4	11743.4	8407.72	9152.53	9350.69	3736	2844.1	3111.81	3345.75	2718.88	3019.9
5965	Peaxi162Scf00403g00088.1	25.3705	1.49558	0.426513	7.90462e-05	0.000161874	Peaxi162Scf00403g00088	1-aminocyclopropane-1-carboxylate synthase 11	AT4G08040.1	AT4G08040	IPR015424	GO:0009058,GO:0003824,GO:0030170	19.9272	41.9129	55.4927	31.0139	27.975	20.9355	10.0867	12.6234	12.6327	13.9582	9.42145	19.2899	42.2862	55.9912	40.6179	25.6882	24.9987	22.0456	12.6495	13.3621	25.3916	15.0567	16.7728	21.2696
6635	Peaxi162Scf00498g00034.1	6.76275	5.56658	1.36682	5.62701e-07	1.41176e-06	Peaxi162Scf00498g00034	1-aminocyclopropane-1-carboxylate synthase 11	AT4G08040.1	AT4G08040	IPR015424	GO:0009058,GO:0003824,GO:0030170	15.9056	24.8229	19.6535	6.44499	11.884	1.20108	0	0	0	0.922812	0.897271	0	20.4729	26.7666	16.348	5.3806	1.15093	5.41823	0	0.900492	0	0	0	0.931117
2545	Peaxi162Scf00096g01846.1	29.1386	3.17746	1.06354	8.34826e-05	0.000170496	Peaxi162Scf00096g01846	1-aminocyclopropane-1-carboxylate synthase 9	AT3G49700.1	AT3G49700	IPR015424	GO:0009058,GO:0003824,GO:0030170	118.988	4.6375	173.03	26.8721	5.16773	22.4195	2.53425	3.49099	12.7508	2.68759	1.75176	3.75498	21.6774	118.943	104.784	7.37902	5.43811	24.4585	7.01168	3.44502	3.94875	0	2.49819	6.33552
5759	Peaxi162Scf00381g00219.1	418.765	3.52393	0.414232	1.01865e-18	6.00166e-18	Peaxi162Scf00381g00219	1-aminocyclopropane-1-carboxylate synthase 9	AT3G49700.1	AT3G49700	IPR015424	GO:0009058,GO:0003824,GO:0030170	822.905	877.591	589.021	712.404	816.259	848.633	112.029	25.6255	44.7354	66.0967	72.3324	31.5268	992.693	888.734	392.87	615.767	632.232	1034.58	33.3005	40.0945	38.2655	34.7896	62.8227	38.4892
2870	Peaxi162Scf00118g00149.1	22.5775	5.46257	1.41157	1.27215e-06	3.10187e-06	Peaxi162Scf00118g00149	1-aminocyclopropane-1-carboxylate synthase 9	AT3G49700.1	AT3G49700	IPR015424	GO:0009058,GO:0003824,GO:0030170	24.5863	28.0181	174.285	38.5433	3.92046	5.94268	0	1.16501	1.07958	0	0.875045	1.88336	36.8843	105.382	73.0276	4.54364	5.55927	19.3621	1.17225	0	0.994146	0.965964	0.635848	0
2659	Peaxi162Scf00103g01922.1	290.447	1.47548	0.42627	9.62097e-05	0.000195013	Peaxi162Scf00103g01922	1-Cys peroxiredoxin	sp|Q6E2Z6|REHY_MEDTR		IPR024706,IPR012336	GO:0016209,GO:0055114,GO:0051920,GO:0016491	370.084	615.515	277.36	405.323	508.044	448.227	228.387	95.1256	72.1982	346.093	314.434	161.631	362.181	228.82	146.464	467.313	430.447	284.817	79.3426	106.113	88.506	401.763	228.559	154.795
6866	Peaxi162Scf00540g00218.1	114.053	1.30678	0.578853	0.00514132	0.00844153	Peaxi162Scf00540g00218	20G-Fe(II) oxidoreductase, putative [Theobroma cacao] gb|EOY33692.1| 20G-Fe(II) oxidoreductase, putative [Theobroma cacao]	ref|XP_007016073.1|		IPR027443,IPR005123,IPR026992	GO:0016706,GO:0055114,GO:0016491	145.835	138.881	165.232	64.0038	678.511	97.8373	44.2956	29.6469	67.6068	52.4887	24.6152	34.7357	99.4195	142.777	121.434	237.923	180.904	97.8443	51.475	46.678	37.4039	25.0739	35.7126	44.1928
8901	Peaxi162Scf01086g00027.1	475.926	3.2458	0.214024	3.9646e-53	1.96247e-51	Peaxi162Scf01086g00027	21.7 kDa class VI heat shock protein	sp|Q9FIT9|HS217_ARATH	At5g54660	IPR008978		823.072	859.87	763.761	757.781	585.95	619.326	98.9996	61.2135	89.2009	165.386	209.598	222.122	635.106	898.825	1067.7	709.009	848.505	902.492	89.8858	80.3361	126.133	156.706	173.416	189.02
531	Peaxi162Scf00011g00203.1	1.64591	1.9482	1.58506	0.0175939	0.0268143	Peaxi162Scf00011g00203	22.7 kDa class IV heat shock protein	sp|P19244|HSP41_PEA		IPR008978		5.93311	5.34929	0.997392	0.936552	1.1646	0	0	0	0	0	0	0	3.82209	2.69425	5.61071	0.672913	4.31987	6.78316	0	0	0	0	0.612544	0
1017	Peaxi162Scf00025g00312.1	278.197	-1.3487	0.269525	1.33677e-07	3.53727e-07	Peaxi162Scf00025g00312	26S proteasome non-ATPase regulatory subunit 12 homolog A	sp|Q9FIB6|PS12A_ARATH	At5g09900	IPR000717	GO:0005515	180.181	199.237	88.1769	129.307	147.548	141.51	342.503	538.286	359.737	389.452	435.532	358.731	101.4	144.791	120.065	89.1574	183.95	141.758	401.922	472.716	375.316	468.631	353.733	374.468
9237	Peaxi162Scf01324g00253.1	11.67	-1.61232	0.533719	0.000352427	0.000669675	Peaxi162Scf01324g00253	26S proteasome non-ATPase regulatory subunit 3 homolog A	sp|Q9LNU4|PSD3A_ARATH	At1g20200	IPR000717,IPR013143,IPR013586	GO:0005515,GO:0000502,GO:0042176,GO:0030234	1.36182	7.30974	6.31066	11.6281	10.1494	7.98333	18.9857	22.315	10.5031	7.74441	7.64442	10.0284	8.27566	8.15798	13.0891	9.67282	7.72524	16.638	18.9869	15.5268	18.4656	11.1454	8.74974	11.4408
2844	Peaxi162Scf00117g00921.1	4.59261	-1.83743	1.21886	0.0130404	0.0202635	Peaxi162Scf00117g00921	26S proteasome non-ATPase regulatory subunit 8 homolog A	sp|Q9SGW3|PSD8A_ARATH	At1g64520	IPR005062	GO:0006508,GO:0005838	0.694552	0.960541	0	3.04479	4.87994	2.26221	1.29922	3.39109	10.28	5.39476	6.8583	8.27182	1.02602	0	0	5.08411	1.1382	6.23215	9.78771	3.57737	1.91849	12.7876	7.86877	11.5205
2942	Peaxi162Scf00123g00068.1	14243	-1.32008	0.140856	1.93894e-21	1.36396e-20	Peaxi162Scf00123g00068	29 kDa ribonucleoprotein A, chloroplastic	sp|Q08935|ROC1_NICSY		IPR012677	GO:0000166,GO:0003676	8939.46	8497.69	9188.06	8098.81	11771.7	10748.8	19467.3	21818.3	25155.3	14469	11639.7	15124	8480.73	7773.95	9746.74	11256.5	10174.9	10224.9	21738.9	18700.5	17780.2	15374.6	14784.3	17660
2151	Peaxi162Scf00075g01420.1	2464.43	1.52618	0.284298	1.48148e-08	4.21933e-08	Peaxi162Scf00075g01420	2-isopropylmalate synthase 1. 63%Id, also 62% to AT1G18500	AT1G74040.1	AT1G74040	IPR013785,IPR013709	GO:0019752,GO:0009098,GO:0003852,GO:0046912,GO:0003824	4922.69	4039.66	4624.92	4172	1608.39	4451.64	1361.86	1446.39	1577.23	974.081	482.113	1066.14	3320.77	3752.24	3563.47	2542.59	2789.99	2700.74	1657.74	1214.03	1362.8	1023.23	998.608	1327.7
2152	Peaxi162Scf00075g01421.1	1035.59	4.11991	0.211145	4.39696e-86	1.10532e-83	Peaxi162Scf00075g01421	2-isopropylmalate synthase 1. 67%ID. 65%ID to AT1G18500	AT1G74040.1	AT1G74040	IPR013785,IPR013709	GO:0019752,GO:0009098,GO:0003852,GO:0046912,GO:0003824	2667.14	2755.75	3054.24	2187.06	1070.91	1308.38	152.069	176.5	142.009	139.472	179.704	120.514	2074.54	2102.83	1976.49	919.903	1004.8	1203.28	136.561	155.575	132.073	111.854	142.584	143.783
3854	Peaxi162Scf00180g00127.1	2513.87	-1.40166	0.121417	1.96852e-31	2.66499e-30	Peaxi162Scf00180g00127	2-isopropylmalate synthase 1. 73% ID, also 66%Id to AT1G18500	AT1G74040.1	AT1G74040	IPR013785,IPR013709	GO:0019752,GO:0009098,GO:0003852,GO:0046912,GO:0003824	1332.2	1456.64	1479.49	1690.56	1310.79	1792.2	3145.61	3742.77	4333.51	2689.24	2846.58	3017.38	1491.32	1544.89	1613.11	1557.34	1852.3	1770.96	3316.74	3541.38	3378.78	2710.46	3131.65	3248.43
399	Peaxi162Scf00007g02541.1	149.483	1.37664	0.392286	9.38088e-05	0.000190417	Peaxi162Scf00007g02541	2-nonaprenyl-3-methyl-6-methoxy-1,4-benzoquinol hydroxylase [Theobroma cacao] gb|EOY12769.1| 2-nonaprenyl-3-methyl-6-methoxy-1,4-benzoquinol hydroxylase [Theobroma cacao]	ref|XP_007021244.1|		IPR022251		116.792	158.368	209.444	230.268	524.45	276.769	52.1485	62.0102	50.1839	97.0687	89.0382	126.443	74.7946	160.045	88.2723	90.7465	212.372	126.385	74.7366	111.293	150.822	87.4288	169.353	124.434
9508	Peaxi162Scf21573g00001.1	52.717	5.00326	0.760272	1.00475e-12	3.91176e-12	Peaxi162Scf21573g00001	2-oxoglutarate (2OG) and Fe(II)-dependent oxygenase superfamily protein	AT1G03410.1	AT1G03410	IPR027443,IPR005123	GO:0016706,GO:0055114,GO:0016491	82.3967	76.1526	152.698	83.923	84.6221	54.7714	0	6.93281	0	5.69493	0	0	138.504	111.423	213.482	81.1566	67.4339	113.009	4.88966	0	3.63605	0	3.51025	2.64781
1012	Peaxi162Scf00024g02011.1	6.98278	-3.08693	0.912964	2.40518e-05	5.18682e-05	Peaxi162Scf00024g02011	2-oxoglutarate (2OG) and Fe(II)-dependent oxygenase superfamily protein	AT1G06620.1	AT1G06620	IPR027443,IPR005123,IPR026992	GO:0016706,GO:0055114,GO:0016491	0.681955	1.8072	1.04521	2.09545	0	2.2974	22.6974	10.1252	10.4801	12.0631	5.90702	9.98521	5.20754	2.70413	2.40028	3.70586	2.22348	6.2413	6.75027	9.87946	8.67967	12.0975	14.3524	7.89152
3230	Peaxi162Scf00135g00086.1	991.692	1.12422	0.179551	1.21645e-10	4.07674e-10	Peaxi162Scf00135g00086	2-oxoglutarate (2OG) and Fe(II)-dependent oxygenase superfamily protein	AT1G06620.1	AT1G06620	IPR027443,IPR005123,IPR026992	GO:0016706,GO:0055114,GO:0016491	1429.66	1215.45	1305.24	932.752	1535.95	1183.75	662.466	556.102	529.092	758.57	588.196	563.611	1664.96	1375.31	1326.48	1476.67	1200.36	1110.53	766.19	655.802	515.401	621.513	586.778	629.07
1594	Peaxi162Scf00047g02318.1	1147.88	1.2415	0.117669	1.50558e-26	1.4911e-25	Peaxi162Scf00047g02318	2-oxoglutarate (2OG) and Fe(II)-dependent oxygenase superfamily protein	AT1G06620.1	AT1G06620	IPR027443,IPR005123,IPR026992	GO:0016706,GO:0055114,GO:0016491	1955.86	2254.63	1783.14	970.767	880.379	1062.11	783.29	831.48	858.546	609.809	658.723	730.305	2065.5	1773.02	1680.32	872.203	958.386	1121.26	889.107	907.061	861.252	817.113	697.14	745.107
9148	Peaxi162Scf01251g00014.1	655.26	1.68579	0.317401	1.54227e-08	4.38079e-08	Peaxi162Scf01251g00014	2-oxoglutarate (2OG) and Fe(II)-dependent oxygenase superfamily protein	AT1G06620.1	AT1G06620	IPR027443,IPR005123,IPR026992	GO:0016706,GO:0055114,GO:0016491	1402.81	1009.06	1171.83	1402.5	669.754	794.784	608.743	224.638	192.912	400.131	282.236	309.146	943.382	1033.06	1070.3	594.877	676.449	662.856	298.971	254.501	326.064	376.454	311.928	310.697
1011	Peaxi162Scf00024g01922.1	377.673	2.34554	0.209859	2.54218e-30	3.21236e-29	Peaxi162Scf00024g01922	2-oxoglutarate (2OG) and Fe(II)-dependent oxygenase superfamily protein	AT1G06620.1	AT1G06620	IPR027443,IPR005123,IPR026992	GO:0016706,GO:0055114,GO:0016491	852.442	626.818	616.002	537.491	411.47	427.723	106.549	125.963	162.359	108.805	111.965	86.9172	808.983	742.123	590.629	634.272	576.962	522.614	174.13	103.239	107.093	119.696	101.075	96.5145
7086	Peaxi162Scf00579g00622.1	42.2079	2.90191	0.493436	1.76651e-10	5.85738e-10	Peaxi162Scf00579g00622	2-oxoglutarate (2OG) and Fe(II)-dependent oxygenase superfamily protein	AT1G06620.1	AT1G06620	IPR027443,IPR005123,IPR026992	GO:0016706,GO:0055114,GO:0016491	82.0338	61.8073	52.3602	69.0136	59.8836	44.1287	7.56019	9.1182	6.34116	13.8546	13.6267	20.1174	112.362	82.412	76.3233	114.239	42.7652	71.2097	5.73918	7.49881	2.93994	13.0484	13.6042	3.53998
1013	Peaxi162Scf00024g02218.1	15.1726	3.30971	1.01186	3.0967e-05	6.6086e-05	Peaxi162Scf00024g02218	2-oxoglutarate (2OG) and Fe(II)-dependent oxygenase superfamily protein	AT1G06620.1	AT1G06620	IPR027443,IPR005123,IPR026992	GO:0016706,GO:0055114,GO:0016491	27.8809	16.8248	8.46116	29.1703	25.2974	22.1494	1.26854	0	2.12142	3.51662	3.4185	0	35.7548	34.0112	15.816	42.4001	36.4746	37.7489	1.15671	2.58795	0.995033	3.73842	0.627551	3.55302
3669	Peaxi162Scf00166g01119.1	706.375	5.7525	0.34298	7.11885e-65	6.68624e-63	Peaxi162Scf00166g01119	2-oxoglutarate (2OG) and Fe(II)-dependent oxygenase superfamily protein	AT1G06620.1	AT1G06620	IPR027443,IPR005123,IPR026992	GO:0016706,GO:0055114,GO:0016491	1389.43	1152.25	1914.49	949.185	996.84	950.904	28.5218	12.3065	36.689	33.7834	5.00476	16.1661	1810.44	1851.48	2007.79	1045.09	848.416	1139.84	35.8946	29.561	22.4574	19.6398	23.8642	33.0931
8664	Peaxi162Scf00981g00113.1	924.261	1.94112	0.12334	7.40343e-57	4.41468e-55	Peaxi162Scf00981g00113	2-oxoglutarate (2OG) and Fe(II)-dependent oxygenase superfamily protein	AT1G14130.1	AT1G14130	IPR027443,IPR005123,IPR026992	GO:0016706,GO:0055114,GO:0016491	1523.05	1489.95	1656.92	1350.61	1108.41	1142.16	480.122	341.699	366.87	548.772	497.013	516.093	1406.39	1533.09	1472.02	991.6	1069.41	1141.42	432.943	436.537	531.889	578.519	486.604	461.916
4998	Peaxi162Scf00296g00029.1	45.7143	2.25108	0.425288	7.00834e-09	2.04159e-08	Peaxi162Scf00296g00029	2-oxoglutarate (2OG) and Fe(II)-dependent oxygenase superfamily protein	AT1G17010.1	AT1G17010	IPR027443,IPR005123,IPR026992	GO:0016706,GO:0055114,GO:0016491	122.393	100.326	59.7467	79.9821	41.9796	110.58	17.5544	16.1066	18.9472	11.3884	5.99011	10.1323	52.4087	97.3168	91.0577	51.9545	50.1853	77.4787	9.23422	10.1861	6.85338	9.37087	5.58384	10.6864
2203	Peaxi162Scf00078g00339.1	1670.82	3.2647	0.293382	5.66654e-30	6.93867e-29	Peaxi162Scf00078g00339	2-oxoglutarate (2OG) and Fe(II)-dependent oxygenase superfamily protein	AT1G17010.1	AT1G17010	IPR027443,IPR005123,IPR026992	GO:0016706,GO:0055114,GO:0016491	4413.01	4434.25	4005.41	3230.89	1175.43	1316.74	531.844	389.532	344.986	637.784	743.135	672.813	2718.34	3197.45	3611.88	1044.49	1261.34	1916.79	405.503	464.612	580.73	510.218	636.453	617.977
4162	Peaxi162Scf00207g00535.1	7.82621	2.53548	0.976583	0.000435584	0.000818767	Peaxi162Scf00207g00535	2-oxoglutarate (2OG) and Fe(II)-dependent oxygenase superfamily protein	AT1G49390.1	AT1G49390	IPR027443,IPR005123,IPR026992	GO:0016706,GO:0055114,GO:0016491	14.3203	12.7501	28.1476	14.5836	5.01507	8.01724	1.25823	2.24649	2.1027	6.89769	1.68114	2.70334	7.29174	15.3704	8.39811	3.70326	17.6907	4.13197	3.43454	10.8655	1.96307	3.69851	3.73514	1.74988
97	Peaxi162Scf00001g05712.1	4.94272	5.1856	1.38492	2.25961e-06	5.38113e-06	Peaxi162Scf00001g05712	2-oxoglutarate (2OG) and Fe(II)-dependent oxygenase superfamily protein	AT1G52800.1	AT1G52800	IPR027443,IPR005123,IPR026992	GO:0016706,GO:0055114,GO:0016491	17.0367	19.9841	10.0922	6.5706	4.04221	7.46529	0	0	0	0	0	0	12.1108	7.83968	7.71264	3.90943	11.9713	6.73564	0	0	0	0	0	0
6554	Peaxi162Scf00480g00813.1	733.005	2.02631	0.209304	2.75988e-23	2.20593e-22	Peaxi162Scf00480g00813	2-oxoglutarate (2OG) and Fe(II)-dependent oxygenase superfamily protein	AT1G52810.1	AT1G52810	IPR027443,IPR026992		1182.01	996.444	1501.01	1055.51	1032.88	1324.7	355.72	254.18	255.134	333.476	462.381	472.19	975.206	988.769	1066.03	845.041	994.876	859.968	276.942	258.029	420.874	350.57	411.525	527.526
8384	Peaxi162Scf00895g00034.1	7.0916	3.36959	1.21661	0.000140645	0.000279924	Peaxi162Scf00895g00034	2-oxoglutarate (2OG) and Fe(II)-dependent oxygenase superfamily protein	AT1G52810.1	AT1G52810	IPR027443		13.7824	18.6903	13.6551	17.3732	9.36858	8.126	2.5517	0	0	0	0	0	13.8204	14.3608	22.2681	9.07305	3.35334	11.4819	0	0.947578	1.90234	1.88377	3.21497	0.8605
3808	Peaxi162Scf00175g00116.1	10.4243	-1.68774	0.650274	0.00115251	0.00205719	Peaxi162Scf00175g00116	2-oxoglutarate (2OG) and Fe(II)-dependent oxygenase superfamily protein	AT1G52820.1	AT1G52820	IPR027443,IPR005123,IPR026992	GO:0016706,GO:0055114,GO:0016491	4.1685	3.70403	6.34562	0	3.80446	8.07444	14.059	12.6288	31.7118	10.7085	11.1853	18.4955	3.08888	9.26451	3.60883	8.09732	7.75194	3.12584	21.3539	10.4132	9.82826	13.915	11.9765	15.1832
4481	Peaxi162Scf00236g00054.1	474.719	1.21425	0.193614	1.04244e-10	3.51514e-10	Peaxi162Scf00236g00054	2-oxoglutarate (2OG) and Fe(II)-dependent oxygenase superfamily protein	AT1G52820.1	AT1G52820	IPR027443,IPR005123	GO:0016706,GO:0055114,GO:0016491	509.071	625.066	735.157	518.974	490.686	550.904	313.876	246.238	213.374	407.794	279.092	368.137	793.853	558.277	778.145	859.538	568.043	640.708	242.541	208.093	260.231	324.419	317.316	312.531
3935	Peaxi162Scf00188g01350.1	518.417	1.46015	0.198179	3.80135e-14	1.63623e-13	Peaxi162Scf00188g01350	2-oxoglutarate (2OG) and Fe(II)-dependent oxygenase superfamily protein	AT1G52820.1	AT1G52820	IPR027443,IPR005123,IPR026992	GO:0016706,GO:0055114,GO:0016491	745.533	712.258	903.329	679.877	725.294	788.116	283.531	237.196	300.812	285.535	198.013	189.618	858.165	673.508	825.353	810.204	676.854	677.339	352.755	197.019	233.802	243.124	213.369	297.904
237	Peaxi162Scf00003g04425.1	23.6065	1.52717	0.539998	0.000737426	0.00135147	Peaxi162Scf00003g04425	2-oxoglutarate (2OG) and Fe(II)-dependent oxygenase superfamily protein	AT1G52820.1	AT1G52820	IPR027443,IPR005123	GO:0016706,GO:0055114,GO:0016491	24.5808	44.9734	52.612	62.8329	25.2498	47.4414	18.8918	8.04048	7.44834	16.0336	5.17585	5.53811	44.6702	32.3537	40.9387	38.0006	11.7996	22.7408	7.09017	11.4276	6.01667	6.51989	8.76214	5.36082
9318	Peaxi162Scf01442g00009.1	111.743	1.66107	0.37047	1.04536e-06	2.56524e-06	Peaxi162Scf01442g00009	2-oxoglutarate (2OG) and Fe(II)-dependent oxygenase superfamily protein	AT1G52820.1	AT1G52820	IPR027443,IPR005123	GO:0016706,GO:0055114,GO:0016491	150.812	112.63	137.326	211.194	173.042	109.05	55.7032	32.0869	26.5337	17.5753	27.2361	31.0603	265.728	296.453	194.21	179.046	118.638	325.78	19.2394	25.5276	24.7526	28.5506	19.3364	30.0245
238	Peaxi162Scf00003g04533.1	2803.73	1.85151	0.306793	1.69249e-10	5.61922e-10	Peaxi162Scf00003g04533	2-oxoglutarate (2OG) and Fe(II)-dependent oxygenase superfamily protein	AT1G52820.1	AT1G52820	IPR027443,IPR005123	GO:0016706,GO:0055114,GO:0016491	2704.96	4712.89	7971.24	4856.65	4045.5	5809.62	1642.49	1035.62	1259.72	1243.91	742.087	1001.18	3769.69	3854.88	4339.43	3589.52	2135.11	3973.95	1312.24	805.163	1036.22	1150.68	1022.05	1249.41
9174	Peaxi162Scf01276g00037.1	37.0841	1.88917	0.488398	1.04913e-05	2.34551e-05	Peaxi162Scf01276g00037	2-oxoglutarate (2OG) and Fe(II)-dependent oxygenase superfamily protein	AT1G52820.1	AT1G52820	IPR027443,IPR005123,IPR026992	GO:0016706,GO:0055114,GO:0016491	33.758	49.1656	41.0901	87.6885	61.655	40.7677	11.4764	8.21832	8.58709	15.3598	6.11971	11.251	79.7736	94.5229	55.4385	79.9811	43.1256	83.5388	9.34991	8.89262	10.0215	16.8888	14.3663	3.61022
5106	Peaxi162Scf00304g01224.1	43.4095	2.05787	0.378572	4.08593e-09	1.21216e-08	Peaxi162Scf00304g01224	2-oxoglutarate (2OG) and Fe(II)-dependent oxygenase superfamily protein	AT1G52820.1	AT1G52820	IPR027443,IPR005123	GO:0016706,GO:0055114,GO:0016491	93.1518	91.8803	62.0564	95.4531	50.7977	59.8125	17.6031	10.1727	25.5072	13.1345	11.1308	14.6749	57.2705	61.1919	103.088	36.2384	32.378	55.8556	19.7113	21.0216	21.8021	15.8921	18.6149	24.7893
6555	Peaxi162Scf00480g00814.1	162.622	2.20114	0.307918	5.20429e-14	2.22109e-13	Peaxi162Scf00480g00814	2-oxoglutarate (2OG) and Fe(II)-dependent oxygenase superfamily protein	AT1G52820.1	AT1G52820	IPR027443,IPR005123,IPR026992	GO:0016706,GO:0055114,GO:0016491	230.521	251.697	373.03	241.976	265.069	286.754	80.4173	34.2926	58.4517	71.5545	91.5933	107.581	246.96	205.644	242.657	225.598	137.5	178.165	90.6965	37.6525	89.0935	91.6299	80.2492	100.976
5104	Peaxi162Scf00304g01223.1	206.547	2.26923	0.663881	3.72649e-05	7.89808e-05	Peaxi162Scf00304g01223	2-oxoglutarate (2OG) and Fe(II)-dependent oxygenase superfamily protein	AT1G52820.1	AT1G52820	IPR027443,IPR005123	GO:0016706,GO:0055114,GO:0016491	336.062	264.206	478.267	155.49	187.744	512.767	75.3488	43.0079	52.9585	47.2423	4.36532	21.5339	498.223	366.598	561.397	428.194	147.249	487.127	67.6359	24.1354	26.5712	14.8655	12.6051	57.7347
3608	Peaxi162Scf00164g00008.1	703.945	2.27775	0.183463	1.09575e-36	2.13822e-35	Peaxi162Scf00164g00008	2-oxoglutarate (2OG) and Fe(II)-dependent oxygenase superfamily protein	AT1G52820.1	AT1G52820	IPR027443,IPR005123	GO:0016706,GO:0055114,GO:0016491	1051.37	1196.51	1628.8	1025.98	1107.38	1288.81	303.652	241.743	226.678	347.815	373.482	446.063	928.004	1217.79	983.896	724.258	845.938	814.185	297.025	266.547	332.678	295.983	338.998	431.541
6854	Peaxi162Scf00538g00615.1	85.6495	2.633	0.875744	0.000114024	0.000229062	Peaxi162Scf00538g00615	2-oxoglutarate (2OG) and Fe(II)-dependent oxygenase superfamily protein	AT1G52820.1	AT1G52820	IPR027443,IPR005123	GO:0016706,GO:0055114,GO:0016491	48.9345	118.504	291.411	187.01	182.295	217.038	36.9293	9.3106	3.19486	30.4299	2.60378	2.78461	167.845	118.421	140.518	180.008	55.4218	198.056	9.25722	3.49822	3.9696	5.60592	0.630447	6.27994
222	Peaxi162Scf00003g04123.1	1313.82	2.65803	0.437693	5.54606e-11	1.90984e-10	Peaxi162Scf00003g04123	2-oxoglutarate (2OG) and Fe(II)-dependent oxygenase superfamily protein	AT1G52820.1	AT1G52820	IPR027443,IPR005123	GO:0016706,GO:0055114,GO:0016491	1141.96	2478.26	5262.31	2580.44	2265.6	2488.52	608.398	308.209	334.962	363.805	247.531	281.402	2194.68	2320.36	2226.88	1749.36	619.794	1694.13	388.642	173.504	285.753	378.603	204.839	312.813
9178	Peaxi162Scf01276g00039.1	6341.26	2.71375	0.245078	7.64679e-30	9.27051e-29	Peaxi162Scf01276g00039	2-oxoglutarate (2OG) and Fe(II)-dependent oxygenase superfamily protein	AT1G52820.1	AT1G52820	IPR027443,IPR005123,IPR026992	GO:0016706,GO:0055114,GO:0016491	10831.4	14678.7	19531.3	8238.96	6865.24	10261.5	2865.2	1877.64	1813.22	2155.54	1756.67	2108.93	10675.1	10949.5	14305.7	7063.93	4639.5	7943.23	1243.82	1739.73	1644.2	1603.89	1536.76	2164.46
4171	Peaxi162Scf00207g00835.1	988.028	2.74514	0.274221	6.20323e-25	5.56338e-24	Peaxi162Scf00207g00835	2-oxoglutarate (2OG) and Fe(II)-dependent oxygenase superfamily protein	AT1G52820.1	AT1G52820	IPR027443,IPR005123,IPR026992	GO:0016706,GO:0055114,GO:0016491	2554.02	2731	2813.12	1439.21	755.663	1140.91	538.261	390.339	217.299	259.616	536.094	423.806	1826.29	1613.86	1720.09	789.173	928.268	821.681	301.699	254.715	370.862	279.14	246.619	233.915
235	Peaxi162Scf00003g04426.1	1635.54	2.86956	0.313897	2.9088e-21	2.01689e-20	Peaxi162Scf00003g04426	2-oxoglutarate (2OG) and Fe(II)-dependent oxygenase superfamily protein	AT1G52820.1	AT1G52820	IPR027443,IPR005123	GO:0016706,GO:0055114,GO:0016491	2604.95	3537.75	4441.43	3050.47	2549.1	2645.88	668.266	304.181	386.813	555.377	277.953	349.661	3518.49	2750.17	2773.47	2463.02	1105.23	2039.48	443.716	295.74	387.421	318.06	296.89	451.771
234	Peaxi162Scf00003g04427.1	2200.86	2.8768	0.319625	1.06348e-20	7.11792e-20	Peaxi162Scf00003g04427	2-oxoglutarate (2OG) and Fe(II)-dependent oxygenase superfamily protein	AT1G52820.1	AT1G52820	IPR027443,IPR005123	GO:0016706,GO:0055114,GO:0016491	3827.09	4843.72	6290.54	3620	3340.14	3464.58	970.416	397.762	540.452	913.651	384.841	479.316	4432.23	3623.61	3834.91	3231.86	1628.62	2647.01	615.598	439.585	511.611	410.787	462.828	605.518
9483	Peaxi162Scf03271g00015.1	970.411	3.00758	0.679886	3.77836e-07	9.60834e-07	Peaxi162Scf03271g00015	2-oxoglutarate (2OG) and Fe(II)-dependent oxygenase superfamily protein	AT1G52820.1	AT1G52820	IPR027443,IPR005123	GO:0016706,GO:0055114,GO:0016491	1776.98	2097.02	3379.09	2323.22	1086.04	1797.72	507.141	69.6631	133.025	231.101	61.796	53.1094	1732.6	1948.49	2103.65	1058.45	633.832	1408.04	44.6119	99.0417	82.9612	45.9734	44.0588	130.295
233	Peaxi162Scf00003g04349.1	7549.88	3.03518	0.306568	2.18369e-24	1.88588e-23	Peaxi162Scf00003g04349	2-oxoglutarate (2OG) and Fe(II)-dependent oxygenase superfamily protein	AT1G52820.1	AT1G52820	IPR027443,IPR005123,IPR014710	GO:0045735,GO:0016706,GO:0055114,GO:0030145,GO:0016491	13323.1	17353.5	22792.9	12292.7	11582.8	12638.6	3183.97	1418.64	1542.15	2577.48	1231.97	1434.59	14606.6	12210.6	13171.1	10926.1	5559	9469.29	1726.41	1263.18	1468.74	1306.42	1328.43	1797.98
1417	Peaxi162Scf00042g02725.1	758.473	3.14202	0.199152	2.81462e-57	1.71833e-55	Peaxi162Scf00042g02725	2-oxoglutarate (2OG) and Fe(II)-dependent oxygenase superfamily protein	AT1G52820.1	AT1G52820	IPR027443,IPR005123	GO:0016706,GO:0055114,GO:0016491	1230.23	1385.25	1798.23	911.597	1028.46	1140.48	189.819	148.22	145.954	211.966	178.604	224.907	1593.7	1184.94	1847.18	1109.71	1000.55	1274.12	189.662	167.19	241.867	226.891	164.073	179.944
6856	Peaxi162Scf00538g00072.1	494.618	3.3063	0.20379	2.35648e-60	1.70204e-58	Peaxi162Scf00538g00072	2-oxoglutarate (2OG) and Fe(II)-dependent oxygenase superfamily protein	AT1G52820.1	AT1G52820	IPR027443,IPR005123	GO:0016706,GO:0055114,GO:0016491	837.942	1015.08	1366.46	558.56	762.168	601.989	122.042	90.174	102.551	147.843	139.852	119.973	990.367	804.617	1301.91	685.823	664.099	595.298	106.181	122.433	134.093	122.676	122.581	124.994
6857	Peaxi162Scf00538g00071.1	571.837	3.40802	0.261517	5.4709e-40	1.29171e-38	Peaxi162Scf00538g00071	2-oxoglutarate (2OG) and Fe(II)-dependent oxygenase superfamily protein	AT1G52820.1	AT1G52820	IPR027443,IPR005123	GO:0016706,GO:0055114,GO:0016491	939.662	1022.68	1294.77	646.488	785.587	868.26	125.116	77.6982	90.7024	127.952	127.7	120.253	1123.07	852.872	1745.27	807.185	954.27	1028.53	99.6365	82.5776	166.302	102.071	88.9459	111.003
3931	Peaxi162Scf00188g01221.1	2044.91	3.56151	0.303626	5.90111e-33	8.89014e-32	Peaxi162Scf00188g01221	2-oxoglutarate (2OG) and Fe(II)-dependent oxygenase superfamily protein	AT1G52820.1	AT1G52820	IPR027443,IPR005123	GO:0016706,GO:0055114,GO:0016491	3200.35	4850.31	6341.82	1939.99	2594.13	4367.01	529.253	273.886	348.994	560.622	461.222	615.951	2854.33	4046.65	4837.4	2258.55	1701.96	3017.68	435.421	441.128	398.039	694.614	536.959	581.459
9177	Peaxi162Scf01276g00036.1	2934.77	3.73597	0.36022	2.01421e-26	1.975e-25	Peaxi162Scf01276g00036	2-oxoglutarate (2OG) and Fe(II)-dependent oxygenase superfamily protein	AT1G52820.1	AT1G52820	IPR027443,IPR005123	GO:0016706,GO:0055114,GO:0016491	4944.86	5553.28	9994.16	4211.65	2738.02	6335.22	555.422	371.687	500.185	573.849	519.047	876.57	3909.92	5293.88	8018.07	2855.83	3589.83	4446.82	321.723	691.15	743.766	428.358	531.371	720.256
8996	Peaxi162Scf01142g00021.1	3846.19	3.76016	0.519226	2.16415e-14	9.49037e-14	Peaxi162Scf01142g00021	2-oxoglutarate (2OG) and Fe(II)-dependent oxygenase superfamily protein	AT1G52820.1	AT1G52820	IPR027443,IPR005123	GO:0016706,GO:0055114,GO:0016491	6585.83	9523.96	14765.8	6520.23	4895.68	6991.56	1183.91	315.22	487.827	688.985	163.314	379.499	7175.45	7786.72	8883.94	4418.35	2519.8	5494.32	251.176	318.574	248.283	185.74	219.267	474.597
2072	Peaxi162Scf00073g00239.1	9.57356	4.38721	1.64622	9.45089e-05	0.000191778	Peaxi162Scf00073g00239	2-oxoglutarate (2OG) and Fe(II)-dependent oxygenase superfamily protein	AT1G52820.1	AT1G52820	IPR027443,IPR005123	GO:0016706,GO:0055114,GO:0016491	27.7194	25.6703	23.831	7.45225	13.0621	17.8987	1.30723	0	0	2.72233	0	0	18.5656	17.9109	32.6012	8.35425	0	25.8164	0	0	0	0	0	0
8383	Peaxi162Scf00895g00039.1	36.6486	4.58805	0.699913	1.54023e-12	5.91658e-12	Peaxi162Scf00895g00039	2-oxoglutarate (2OG) and Fe(II)-dependent oxygenase superfamily protein	AT1G52820.1	AT1G52820	IPR027443,IPR005123	GO:0016706,GO:0055114,GO:0016491	82.7523	64.5316	98.0827	49.7021	40.703	96.6396	2.6168	1.15513	4.23789	3.67548	3.47598	4.65918	55.3543	111.901	93.932	29.9704	43.6777	58.4891	2.20773	5.52178	1.97235	1.82613	8.51233	1.79257
236	Peaxi162Scf00003g04424.1	33.1154	4.7254	0.77049	2.12144e-11	7.51429e-11	Peaxi162Scf00003g04424	2-oxoglutarate (2OG) and Fe(II)-dependent oxygenase superfamily protein	AT1G52820.1	AT1G52820	IPR027443,IPR005123	GO:0016706,GO:0055114,GO:0016491	42.3813	151.255	92.8671	66.6587	38.6671	48.5336	2.57863	3.54458	2.16254	2.7451	3.54462	2.83758	42.158	54.0463	92.891	50.1222	14.3671	62.6456	0	0	0	0.94802	2.56057	1.82916
9482	Peaxi162Scf03271g00014.1	1131.19	4.73816	0.846873	5.12047e-10	1.63667e-09	Peaxi162Scf03271g00014	2-oxoglutarate (2OG) and Fe(II)-dependent oxygenase superfamily protein	AT1G52820.1	AT1G52820	IPR027443,IPR005123	GO:0016706,GO:0055114,GO:0016491	1571.68	2586.46	4635.36	1798.05	1381.5	2181.66	166.207	26.7448	47.2087	203.267	20.8855	66.1443	2446.49	2220.24	2960.19	1570.44	682.845	1860.93	22.2812	52.9033	27.9555	3.7533	20.1492	88.0721
3303	Peaxi162Scf00141g01433.1	53.4955	5.02129	0.719094	6.23199e-14	2.6408e-13	Peaxi162Scf00141g01433	2-oxoglutarate (2OG) and Fe(II)-dependent oxygenase superfamily protein	AT1G52820.1	AT1G52820	IPR027443,IPR005123	GO:0016706,GO:0055114,GO:0016491	115.141	104.918	162.564	93.2303	53.0172	95.389	5.20038	1.1465	3.16067	1.84285	5.22116	23.1919	93.6826	152.911	139.464	44.658	61.4594	79.1206	1.11147	5.60137	5.9494	5.46713	10.296	2.69691
3927	Peaxi162Scf00188g01224.1	947.955	6.94383	0.670349	9.32746e-27	9.36801e-26	Peaxi162Scf00188g01224	2-oxoglutarate (2OG) and Fe(II)-dependent oxygenase superfamily protein	AT1G52820.1	AT1G52820	IPR027443,IPR005123,IPR026992	GO:0016706,GO:0055114,GO:0016491	2045.39	1733.41	3898.47	1001.57	939.66	1629.64	35.2325	9.10242	7.37763	48.1477	11.9467	5.49029	2322.61	1512.51	3456.13	1139.84	619.458	1647.31	24.0838	11.072	11.7611	26.1146	21.867	13.2681
4801	Peaxi162Scf00273g00009.1	3.35789	2.41276	1.74182	0.00780231	0.0125029	Peaxi162Scf00273g00009	2-oxoglutarate (2OG) and Fe(II)-dependent oxygenase superfamily protein	AT1G55290.1	AT1G55290	IPR027443,IPR005123,IPR026992	GO:0016706,GO:0055114,GO:0016491	10.2585	0.86298	7.88887	12.7674	3.51472	2.12647	0	0	0	0	0	0	13.5184	2.56512	6.60014	4.86722	1.02378	12.5943	0	0	0	0	0	0
9510	Peaxi162Scf22964g00001.1	20.2244	2.96672	3.28574	0.00023467	0.000454984	Peaxi162Scf22964g00001	2-oxoglutarate (2OG) and Fe(II)-dependent oxygenase superfamily protein	AT1G55290.1	AT1G55290	IPR002283,IPR027443	GO:0016706,GO:0005506,GO:0055114,GO:0016491	0	0	88.026	0	0	31.4142	0	0	0	0	0	0	44.5716	0	88.2764	0	4.75357	199.544	0	0	0	0	0	0
9542	Peaxi162Scf78371g00001.1	128.511	3.23761	2.2873	0.00277112	0.00470901	Peaxi162Scf78371g00001	2-oxoglutarate (2OG) and Fe(II)-dependent oxygenase superfamily protein	AT1G55290.1	AT1G55290	IPR027443,IPR005123	GO:0016706,GO:0055114,GO:0016491	479.289	741.54	422.443	223.929	135.859	117.031	13.322	0	0	0	0	34.5966	152.626	179.376	274.743	0	102.091	182.091	0	0	12.7111	0	0	0
1791	Peaxi162Scf00062g02315.1	1103.79	3.6996	0.555628	1.29268e-12	4.99181e-12	Peaxi162Scf00062g02315	2-oxoglutarate (2OG) and Fe(II)-dependent oxygenase superfamily protein	AT1G55290.1	AT1G55290	IPR027443,IPR005123,IPR026992	GO:0016706,GO:0055114,GO:0016491	3759.16	4352.23	2510.71	2300.86	963.043	855.423	461.177	139.599	100.458	161.881	234.335	150.328	1427.18	1723.27	2433.5	322.727	1428.09	1643.59	98.2162	97.75	169.863	115.613	121.897	115.468
1790	Peaxi162Scf00062g02213.1	220.711	6.28666	0.662763	4.64355e-23	3.64337e-22	Peaxi162Scf00062g02213	2-oxoglutarate (2OG) and Fe(II)-dependent oxygenase superfamily protein	AT1G55290.1	AT1G55290	IPR027443,IPR005123,IPR026992	GO:0016706,GO:0055114,GO:0016491	882.719	1025.3	489.472	516.816	190.149	137.306	8.95692	4.60152	11.7965	6.97454	0	1.84416	313.517	290.72	496.139	90.0561	331.86	343.881	2.3147	0	1.96764	0	3.14065	1.78481
4800	Peaxi162Scf00273g00008.1	44.2026	7.04497	1.57067	6.70466e-08	1.81535e-07	Peaxi162Scf00273g00008	2-oxoglutarate (2OG) and Fe(II)-dependent oxygenase superfamily protein	AT1G55290.1	AT1G55290	IPR027443,IPR005123,IPR026992	GO:0016706,GO:0055114,GO:0016491	122.414	16.8588	103.738	162.877	23.4634	35.6627	0	0	0	0	0	0	207.879	31.647	133.396	49.1194	9.14799	131.546	0	0	0	0	0	0
501	Peaxi162Scf00011g00427.1	849.788	1.57038	0.163552	1.48227e-22	1.12114e-21	Peaxi162Scf00011g00427	2-oxoglutarate (2OG) and Fe(II)-dependent oxygenase superfamily protein	AT2G17970.1	AT2G17970	IPR005123,IPR027450	GO:0016706,GO:0055114,GO:0016491	1300.14	1266.79	1145.31	1086.9	1564.07	922.787	423.079	344.904	441.018	425.147	385.122	372.703	1212.09	1388.03	1353.66	1005.93	1138.62	1252.33	456.698	487.58	438.755	371.365	405.803	504.48
1494	Peaxi162Scf00045g02026.1	44.2494	1.17813	0.567554	0.00985154	0.0155611	Peaxi162Scf00045g02026	2-oxoglutarate (2OG) and Fe(II)-dependent oxygenase superfamily protein	AT2G36690.1	AT2G36690	IPR027443,IPR005123,IPR026992	GO:0016706,GO:0055114,GO:0016491	43.3911	14.5198	75.1262	44.2354	50.5667	97.4183	15.0544	7.82096	22.9384	22.158	12.5156	30.5603	31.2605	77.4103	40.8945	51.9978	50.4911	141.88	28.3585	26.9413	40.6406	33.5659	25.353	38.3697
5036	Peaxi162Scf00299g00866.1	436.59	2.01523	0.523128	9.33054e-06	2.09772e-05	Peaxi162Scf00299g00866	2-oxoglutarate (2OG) and Fe(II)-dependent oxygenase superfamily protein	AT2G36690.1	AT2G36690	IPR027443,IPR005123,IPR026992	GO:0016706,GO:0055114,GO:0016491	1035.66	600.653	689.54	1506.34	580.942	592.557	374.44	39.5742	66.145	181.306	149.289	152.39	773.423	660.867	554.639	647.717	415.984	471.225	62.9899	86.3372	71.0652	142.498	139.16	139.355
1490	Peaxi162Scf00045g01928.1	27.1529	4.02637	0.660718	4.15656e-11	1.44259e-10	Peaxi162Scf00045g01928	2-oxoglutarate (2OG) and Fe(II)-dependent oxygenase superfamily protein	AT2G36690.1	AT2G36690	IPR027443,IPR005123,IPR026992	GO:0016706,GO:0055114,GO:0016491	41.2906	55.4127	63.6985	49.6199	54.4858	65.4159	2.51195	4.46918	1.03424	0	1.67223	3.60713	45.5148	41.4025	39.5748	27.3982	36.1129	59.7047	5.64372	0.807393	7.63601	5.61542	6.21136	13.1219
3248	Peaxi162Scf00138g00057.1	367.355	5.73762	0.47017	5.37385e-36	9.99209e-35	Peaxi162Scf00138g00057	2-oxoglutarate (2OG) and Fe(II)-dependent oxygenase superfamily protein	AT2G36690.1	AT2G36690	IPR002283,IPR027443,IPR026992	GO:0016706,GO:0005506,GO:0055114,GO:0016491	608.824	1014.9	1010.06	586.647	478.76	757.026	19.9475	4.58955	19.9794	11.4181	18.7855	23.7952	468.517	984.476	892.138	360.084	422.611	748.662	13.9604	35.066	44.4493	10.2258	22.9783	27.5064
7797	Peaxi162Scf00732g00043.1	17.3338	1.56658	0.546399	0.000615422	0.00113755	Peaxi162Scf00732g00043	2-oxoglutarate (2OG) and Fe(II)-dependent oxygenase superfamily protein	AT2G38500.1	AT2G38500	IPR027443		22.8542	18.8483	31.0761	34.1778	12.5453	37.7798	8.73329	5.76485	5.27025	7.99284	8.66484	9.42578	28.6898	21.7941	29.5358	19.1383	39.7332	34.1574	8.04228	3.22676	1.98539	7.60643	2.39564	5.45529
464	Peaxi162Scf00009g01714.1	175.178	3.6146	0.528762	3.96492e-13	1.58826e-12	Peaxi162Scf00009g01714	2-oxoglutarate (2OG) and Fe(II)-dependent oxygenase superfamily protein	AT3G11180.1	AT3G11180	IPR002283,IPR027443,IPR026992	GO:0016706,GO:0005506,GO:0055114,GO:0016491	310.453	230.047	654.482	777.835	248.671	218.453	31.4365	23.6413	29.2727	33.5708	11.8763	6.41167	303.096	260.641	336.237	144.21	115.029	212.338	26.071	17.9066	28.967	10.2807	14.3072	26.3724
626	Peaxi162Scf00014g00041.1	9.13047	1.42845	1.11135	0.0340796	0.0496666	Peaxi162Scf00014g00041	2-oxoglutarate (2OG) and Fe(II)-dependent oxygenase superfamily protein	AT3G11180.2	AT3G11180	IPR002283,IPR027443,IPR026992	GO:0016706,GO:0005506,GO:0055114,GO:0016491	27.7658	0	77.9686	27.2736	2.54941	4.60664	14.9195	1.11901	1.04396	6.77679	1.68094	7.25346	7.23581	1.77595	13.1104	2.21436	1.0898	5.22833	2.29736	0.799417	0.96584	1.86689	0.614929	1.74395
6981	Peaxi162Scf00559g00019.1	198.401	-3.99241	0.41175	1.58629e-23	1.29329e-22	Peaxi162Scf00559g00019	2-oxoglutarate (2OG) and Fe(II)-dependent oxygenase superfamily protein	AT3G12900.1	AT3G12900	IPR002283,IPR027443,IPR026992	GO:0016706,GO:0005506,GO:0055114,GO:0016491	26.3307	20.8847	27.1458	50.5904	84.5615	42.8228	384.969	380.496	495.193	412.353	188.389	220.61	40.5821	24.5292	41.8569	107.482	40.0159	41.5299	575.5	280.228	286.494	300.013	208.767	321.447
2562	Peaxi162Scf00100g00019.1	119.601	3.15793	1.86865	0.00212773	0.00366918	Peaxi162Scf00100g00019	2-oxoglutarate (2OG) and Fe(II)-dependent oxygenase superfamily protein	AT3G13610.1	AT3G13610	IPR027443,IPR005123,IPR026992	GO:0016706,GO:0055114,GO:0016491	156.04	29.4587	162.746	482.687	187.59	51.1747	7.75823	0	0	7.36045	3.55362	3.81286	97.8674	86.7356	564.687	276.668	0	665.206	0	5.41594	4.94294	0	5.76986	0
8799	Peaxi162Scf01042g00028.1	11.2319	4.76676	1.63504	3.84419e-05	8.13275e-05	Peaxi162Scf01042g00028	2-oxoglutarate (2OG) and Fe(II)-dependent oxygenase superfamily protein	AT3G13610.1	AT3G13610	IPR027443,IPR005123,IPR026992	GO:0016706,GO:0055114,GO:0016491	26.9465	2.81157	19.4038	15.9109	20.8135	5.9152	0	0	0	0	0	0.945118	40.354	15.0095	22.3575	43.6566	3.42507	43.9043	0	0	0	0	0	0.912018
778	Peaxi162Scf00016g01348.1	354.651	3.9199	0.211545	7.22818e-78	1.25228e-75	Peaxi162Scf00016g01348	2-oxoglutarate (2OG) and Fe(II)-dependent oxygenase superfamily protein	AT3G19000.1	AT3G19000	IPR027443,IPR005123,IPR026992	GO:0016706,GO:0055114,GO:0016491	777.031	830.911	672.549	579.301	752.806	520.7	66.5192	41.6859	38.7984	74.5503	70.8458	63.4624	758.439	640.158	538.438	512.159	413.516	484.482	57.8827	74.5551	82.1203	78.2232	60.7874	67.6681
7559	Peaxi162Scf00684g00571.1	24.1766	4.08943	0.727478	6.42629e-10	2.03805e-09	Peaxi162Scf00684g00571	2-oxoglutarate (2OG) and Fe(II)-dependent oxygenase superfamily protein	AT3G19000.1	AT3G19000	IPR002283,IPR027443,IPR026992	GO:0016706,GO:0005506,GO:0055114,GO:0016491	44.3517	39.4931	42.0123	39.4804	58.2814	35.7103	3.81602	1.13947	1.04975	2.64301	3.41738	8.25478	57.0527	42.2279	28.6506	42.7729	47.7691	48.8882	1.12959	1.72428	3.91173	1.84353	6.87876	3.55215
6985	Peaxi162Scf00559g00213.1	16.5661	-1.7855	0.478767	2.14174e-05	4.64409e-05	Peaxi162Scf00559g00213	2-oxoglutarate (2OG) and Fe(II)-dependent oxygenase superfamily protein	AT3G20810.1	AT3G20810	IPR003347	GO:0005515	8.89606	7.42454	6.31547	8.31539	3.74985	9.13785	47.3715	23.6169	20.9848	19.1135	37.5529	28.4849	3.08503	1.82679	2.41335	5.21207	7.68828	6.2687	30.2165	17.2058	21.5988	27.774	17.5715	21.9182
5802	Peaxi162Scf00386g00313.1	2350.4	1.43289	0.27103	2.66712e-08	7.4399e-08	Peaxi162Scf00386g00313	2-oxoglutarate (2OG) and Fe(II)-dependent oxygenase superfamily protein	AT3G21420.1	AT3G21420	IPR027443,IPR005123,IPR026992	GO:0016706,GO:0055114,GO:0016491	2989.5	4306.6	1638.93	2919.62	3423.03	3440.4	1222.34	1012.43	862.596	2401.25	2420.12	1801.23	2841.07	2926.76	2098.5	2687.38	3174.06	3202.66	1060.05	1394.87	1283.52	2429.8	1977.9	1211.46
1660	Peaxi162Scf00053g00715.1	120.693	-1.32198	0.203103	1.96462e-11	6.98002e-11	Peaxi162Scf00053g00715	2-oxoglutarate (2OG) and Fe(II)-dependent oxygenase superfamily protein	AT3G45880.1	AT3G45880	IPR003347	GO:0005515	71.5769	74.4823	67.6921	57.233	74.4114	79.3649	137.941	194.612	208.814	130.934	154.414	145.933	62.7585	65.8535	48.3798	63.767	94.6077	82.1314	147.744	196.143	161.375	137.64	155.282	187.153
6932	Peaxi162Scf00549g00224.1	3776.5	-1.23412	0.0850007	2.81066e-48	1.08536e-46	Peaxi162Scf00549g00224	2-oxoglutarate (2OG) and Fe(II)-dependent oxygenase superfamily protein	AT3G50210.1	AT3G50210	IPR002283,IPR027443,IPR026992	GO:0016706,GO:0005506,GO:0055114,GO:0016491	2117.51	2388.88	2213.68	2244.97	2408.42	2365.17	5194.26	5679.41	4779.89	4747.25	5836.3	5021.2	1961.08	2055.61	2040.53	2189.24	2155.29	2126.62	5052.59	4816.03	5033.69	5431.43	4869.03	4566.06
4645	Peaxi162Scf00258g00620.1	210.507	-1.45506	0.143101	6.29881e-25	5.64318e-24	Peaxi162Scf00258g00620	2-oxoglutarate (2OG) and Fe(II)-dependent oxygenase superfamily protein	AT4G03070.1	AT4G03070	IPR027443,IPR005123,IPR014710	GO:0045735,GO:0016706,GO:0055114,GO:0030145,GO:0016491	97.3722	120.33	109.93	158.888	154.022	140.704	296.158	289.836	308.258	260.366	225.105	275.683	134.687	100.495	107.8	116.066	148.706	127.201	351.5	277.835	288.54	281.876	249.634	267.016
4647	Peaxi162Scf00258g00617.1	211.671	1.91508	0.603169	0.000135017	0.000269288	Peaxi162Scf00258g00617	2-oxoglutarate (2OG) and Fe(II)-dependent oxygenase superfamily protein	AT4G03070.1	AT4G03070	IPR027443,IPR005123,IPR014710	GO:0045735,GO:0016706,GO:0055114,GO:0030145,GO:0016491	148.239	298.937	578.1	316.615	286.517	652.459	126.757	23.3168	63.245	83.5945	33.8165	26.9417	271.216	371.862	395.796	399.649	116.739	493.371	60.1431	24.179	47.5768	52.4907	35.5365	66.3019
4646	Peaxi162Scf00258g00621.1	1704.05	2.56729	0.90132	0.000198796	0.000389078	Peaxi162Scf00258g00621	2-oxoglutarate (2OG) and Fe(II)-dependent oxygenase superfamily protein	AT4G03070.1	AT4G03070	IPR027443,IPR005123,IPR014710	GO:0045735,GO:0016706,GO:0055114,GO:0030145,GO:0016491	1230.29	2907.98	6409.76	2656.58	3136.31	4504.13	924.262	87.5066	139.317	568.027	69.8169	91.2532	2796.98	3185.73	3207.3	2739.01	1036.98	3383.47	148.651	119.57	139.371	85.152	115.088	296.625
2923	Peaxi162Scf00121g01110.1	4.32496	2.88545	1.44865	0.00151243	0.00266019	Peaxi162Scf00121g01110	2-oxoglutarate (2OG) and Fe(II)-dependent oxygenase superfamily protein	AT4G25300.1	AT4G25300	IPR027443,IPR005123,IPR026992	GO:0016706,GO:0055114,GO:0016491	8.74992	10.8375	6.18114	5.09365	6.17455	1.12464	0	0	1.01911	1.71687	1.66185	1.78629	17.1399	5.37399	14.0236	5.76481	2.1744	6.09024	0	0	3.76167	0	0.609011	0.863209
2266	Peaxi162Scf00079g02322.1	322.574	1.2646	0.123849	5.16386e-25	4.65237e-24	Peaxi162Scf00079g02322	2-oxoglutarate (2OG) and Fe(II)-dependent oxygenase superfamily protein	AT5G20400.1	AT5G20400	IPR027443,IPR005123,IPR026992	GO:0016706,GO:0055114,GO:0016491	503.014	506.282	409.644	406.48	402.759	404.362	193.514	213.116	171.284	228.499	261.425	219.038	438.348	427.57	380.035	361.33	368.355	338.114	194.082	225.5	237.951	231.927	188.523	189.079
6088	Peaxi162Scf00419g00078.1	34.1814	1.11923	0.338439	0.00027767	0.000533833	Peaxi162Scf00419g00078	2-oxoglutarate (2OG) and Fe(II)-dependent oxygenase superfamily protein	AT5G24530.1	AT5G24530	IPR027443,IPR005123,IPR026992	GO:0016706,GO:0055114,GO:0016491	47.9505	40.2418	56.3667	57.3487	37.906	54.0612	13.804	28.2785	17.9014	16.4183	26.1435	30.8342	50.2509	43.4633	48.1563	52.3804	32.8489	43.6061	11.5393	11.6555	17.6781	20.6053	24.2685	11.4095
3214	Peaxi162Scf00134g00613.1	3.36456	2.06197	1.46034	0.0115856	0.0181116	Peaxi162Scf00134g00613	2-oxoglutarate (2OG) and Fe(II)-dependent oxygenase superfamily protein	AT5G24530.1	AT5G24530	IPR002283,IPR027443	GO:0016706,GO:0005506,GO:0055114,GO:0016491	6.93094	6.49684	4.2255	5.18363	6.29715	1.15347	0	0	1.06135	4.4349	2.57915	0	9.31418	2.77571	3.64364	6.66501	0	10.4629	0	0.866364	0.985748	0.938216	3.76582	0.892685
8160	Peaxi162Scf00815g00018.1	393.942	3.39547	1.05005	3.33443e-05	7.09352e-05	Peaxi162Scf00815g00018	2-oxoglutarate (2OG) and Fe(II)-dependent oxygenase superfamily protein	AT5G24530.1	AT5G24530	IPR027443,IPR005123,IPR026992	GO:0016706,GO:0055114,GO:0016491	502.999	473.484	210.678	921.72	756.753	308.237	41.7407	5.73642	19.9822	23.9921	23.1671	10.1033	401.21	743.315	516.58	773.072	1786.7	1337.22	6.97133	92.106	14.7399	2.82059	58.0371	231.195
8432	Peaxi162Scf00912g00134.1	1918.22	3.9099	0.434707	1.23287e-20	8.22162e-20	Peaxi162Scf00912g00134	2-oxoglutarate (2OG) and Fe(II)-dependent oxygenase superfamily protein	AT5G24530.1	AT5G24530	IPR027443,IPR005123,IPR026992	GO:0016706,GO:0055114,GO:0016491	3426.65	2796.91	3276.75	4233.35	1708.14	1323.5	262.257	163.937	145.854	244.197	142.557	140.111	4404.85	6317.39	4760.8	2451.29	2812.45	4075.47	165.383	446.42	349.999	152.462	358.493	548.358
4547	Peaxi162Scf00245g00066.1	4198.07	5.39062	0.317857	3.01138e-66	3.07628e-64	Peaxi162Scf00245g00066	2-oxoglutarate (2OG) and Fe(II)-dependent oxygenase superfamily protein	AT5G24530.1	AT5G24530	IPR027443,IPR005123	GO:0016706,GO:0055114,GO:0016491	10417.8	12336.7	14241	7477.18	4624.59	7478.61	394.658	157.189	283.497	474.109	408.472	521.349	7575.95	9386.54	8454.31	2177.53	3150.18	5627.99	248.289	379.016	454.94	350.421	449.256	486.928
4546	Peaxi162Scf00245g00053.1	336.636	7.26952	0.61342	6.06906e-34	9.77492e-33	Peaxi162Scf00245g00053	2-oxoglutarate (2OG) and Fe(II)-dependent oxygenase superfamily protein	AT5G24530.1	AT5G24530	IPR027443,IPR005123,IPR026992	GO:0016706,GO:0055114,GO:0016491	753.379	1177.84	2057.68	372.66	256.574	304.816	11.2469	4.47741	6.29386	5.99948	9.26308	18.9815	469.16	784.749	1057.22	79.1752	90.5155	285.524	14.812	1.64414	17.6011	12.0595	16.7304	13.9878
5297	Peaxi162Scf00328g00013.1	513.909	2.60416	0.185735	5.08661e-46	1.68291e-44	Peaxi162Scf00328g00013	2-oxoglutarate (2OG) and Fe(II)-dependent oxygenase superfamily protein	AT5G66060.1	AT5G66060	IPR005123	GO:0016705,GO:0016706,GO:0005506,GO:0055114,GO:0031418,GO:0016491	949.195	825.605	925.035	932.351	542.712	576.462	164.989	110.528	154.476	268.65	235.661	271.07	789.535	884.683	1010.96	617.815	666.202	718.727	173.635	174.349	197.656	252.581	260.737	295.106
4902	Peaxi162Scf00284g01051.1	453.367	-1.59386	0.231213	9.49096e-13	3.70238e-12	Peaxi162Scf00284g01051	2-oxoglutarate and Fe(II)-dependent oxygenase domain-containing protein, putative [Theobroma cacao] gb|EOY17750.1| 2-oxoglutarate and Fe(II)-dependent oxygenase domain-containing protein, putative [Theobroma cacao]	ref|XP_007008940.1|		IPR027443		205.785	203.243	259.925	182.699	152.912	113.418	607.321	840.059	615.936	568.996	931.902	857.83	154.384	242.329	224.031	167.119	134.694	158.586	486.701	717.893	522.476	709.674	795.491	562.995
223	Peaxi162Scf00003g04129.1	443.062	3.83533	1.06018	7.04665e-06	1.60294e-05	Peaxi162Scf00003g04129	2-oxoglutarate-dependent dioxygenase AOP3	sp|Q944X7|AOP3V_ARATH		IPR027443,IPR005123	GO:0016706,GO:0055114,GO:0016491	383.037	978.014	1901.46	1076.2	867.968	956.682	120.766	11.7204	5.41234	85.2635	7.00839	15.9781	855.797	814.644	755.915	706.614	212.893	698.411	1.16164	14.0033	6.0028	4.70406	8.94124	39.9327
6206	Peaxi162Scf00431g00214.1	31.9418	1.07032	0.51314	0.0113207	0.017732	Peaxi162Scf00431g00214	2-oxoglutarate-dependent dioxygenase DAO	sp|Q01IX6|DAO_ORYSI		IPR027443,IPR005123	GO:0016706,GO:0055114,GO:0016491	28.2778	45.8013	48.5437	48.6509	24.0578	61.4272	7.5909	26.9904	12.6112	18.9159	24.3732	17.2279	56.0036	46.3649	26.3075	47.2084	43.0526	30.4376	22.6422	26.2404	11.7275	36.6661	24.067	6.95983
5992	Peaxi162Scf00406g00613.1	10.9144	2.00317	0.737688	0.000528292	0.000983513	Peaxi162Scf00406g00613	2-oxoglutarate-dependent dioxygenase DAO	sp|Q01IX6|DAO_ORYSI		IPR027443,IPR005123,IPR026992	GO:0016706,GO:0055114,GO:0016491	24.0925	15.0553	11.771	14.2726	22.6979	12.696	1.28131	2.31267	5.26079	3.6241	6.9615	11.1941	8.24078	31.253	14.4853	9.52178	17.7152	12.5026	4.51093	2.69365	5.89709	5.50458	7.57999	6.318
6770	Peaxi162Scf00525g00110.1	1063.35	1.39867	0.21378	1.42154e-11	5.09857e-11	Peaxi162Scf00525g00110	2-oxoisovalerate dehydrogenase subunit alpha	sp|Q72GU1|ODBA_THET2		IPR001017	GO:0008152,GO:0016624	1330.95	1440.03	1949.08	1257.5	1204.52	1661.07	561.933	520.954	622.714	519.7	603.217	606.525	1415.87	1391.01	1933.63	1293.35	1139.02	1614.09	487.35	578.306	748.527	444.08	583.346	766.018
9064	Peaxi162Scf01184g00146.1	21.6263	-4.28433	0.925483	9.18505e-08	2.45865e-07	Peaxi162Scf01184g00146	2-oxoisovalerate dehydrogenase subunit alpha 1, mitochondrial	sp|Q9LPL5|ODBA1_ARATH	At1g21400	IPR001017	GO:0008152,GO:0016624	0	2.17349	1.12043	5.83768	8.29802	4.53068	25.4476	32.1159	22.7288	54.5186	33.2267	28.7907	1.01114	3.16934	2.49988	13.145	16.0394	3.11919	50.1073	37.5413	41.6828	47.7641	43.9307	45.3602
9063	Peaxi162Scf01184g00015.1	212.813	-3.36193	0.392556	6.17029e-19	3.69052e-18	Peaxi162Scf01184g00015	2-oxoisovalerate dehydrogenase subunit alpha 1, mitochondrial	sp|Q9LPL5|ODBA1_ARATH	At1g21400	IPR001017	GO:0008152,GO:0016624	32.9799	24.629	17.928	51.1504	97.2947	69.1759	307.845	274.247	251.754	493.841	330.049	238.878	23.0328	25.5569	20.476	104.582	159.031	35.3311	466.405	372.576	342.386	477.486	358.943	348.392
1896	Peaxi162Scf00066g01121.1	225.419	1.57757	0.216619	5.91456e-14	2.5096e-13	Peaxi162Scf00066g01121	2-oxoisovalerate dehydrogenase subunit alpha 1, mitochondrial	sp|Q9LPL5|ODBA1_ARATH	At1g21400	IPR001017	GO:0008152,GO:0016624	496.042	432.366	388.027	364.902	186.818	346.948	166.815	124.754	130.622	103.3	69.9662	108.578	355.682	363.075	347.554	227.996	246.578	274.3	143.388	127.031	121.355	98.2059	111.523	134.216
5904	Peaxi162Scf00396g01321.1	1328.64	-1.26931	0.186686	2.92426e-12	1.10137e-11	Peaxi162Scf00396g01321	2-succinyl-5-enolpyruvyl-6-hydroxy-3-cyclohexene-1-carboxylate synthase	sp|B4S4J4|MEND_PROA2		IPR004433,IPR010196,IPR013342,IPR011766	GO:0009234,GO:0000287,GO:0016836,GO:0009063,GO:0003824,GO:0070204,GO:0030976	807.021	771.134	668.059	965.716	646.653	1137.48	1863.26	1475.04	2139.21	1543.25	1378.07	1427	1051.77	849.983	816.022	971.841	867.172	1182.88	1810.27	1629.15	1794.59	1309.49	1649.32	1884.41
9432	Peaxi162Scf01969g00022.1	143.863	1.43908	0.351294	8.32485e-06	1.88052e-05	Peaxi162Scf01969g00022	2-succinylbenzoate--CoA ligase	sp|Q5KVX9|MENE_GEOKA		IPR025110,IPR000873	GO:0008152,GO:0003824	248.066	223.425	74.6003	270.335	177.681	189.613	48.564	60.8914	72.6222	156.647	136.518	123.047	87.2195	152.321	99.7089	183.616	255.774	259.568	56.3173	64.8125	88.1076	74.4127	109.399	115.548
1952	Peaxi162Scf00069g01737.1	6990.88	-1.77735	0.169443	1.22167e-26	1.21791e-25	Peaxi162Scf00069g01737	30S rib S20, putative [Ricinus communis]	ref|XP_002532240.1|		IPR002583	GO:0005840,GO:0003723,GO:0006412,GO:0005622,GO:0003735	3122.09	3335.9	4143.03	2848.47	3945.67	4762.95	10522	11754.5	14259.9	8038.01	6644.72	7948.64	3797.19	3249.89	3847.85	4710.39	3956.75	4054.11	12483.1	9674.37	9981.05	8265.93	8159.47	9415.82
8158	Peaxi162Scf00814g00229.1	388.024	-3.05273	0.2118	2.47894e-48	9.6016e-47	Peaxi162Scf00814g00229	30S ribosomal protein 3, chloroplastic	sp|P82412|RRP3_SPIOL		IPR006924	GO:0005840,GO:0006412,GO:0003735	105.718	96.9569	105.842	95.2289	137.975	193.784	758.364	770.4	1050.76	553.978	403.767	525.361	100.93	76.9145	86.6367	134.565	147.354	121.2	802.463	771.004	594.828	529.153	551.681	625.624
2666	Peaxi162Scf00104g00811.1	1292.88	-1.42626	0.157804	3.76319e-20	2.43482e-19	Peaxi162Scf00104g00811	30S ribosomal protein 3, chloroplastic	sp|P82412|RRP3_SPIOL		IPR006924	GO:0005840,GO:0006412,GO:0003735	695.876	765.757	939.896	582.041	754.144	852.29	1844.62	2126.39	2492.78	1507.1	1248.3	1598.24	756.261	775.091	815.095	789.628	639.857	771.221	2104.26	1684.65	1788.88	1505.55	1461.47	1779.36
5764	Peaxi162Scf00382g00119.1	4174.44	-1.39183	0.197675	4.58252e-13	1.8271e-12	Peaxi162Scf00382g00119	30S ribosomal protein 3-1, chloroplastic	sp|Q9SX22|RRP31_ARATH	At1g68590	IPR006924	GO:0005840,GO:0006412,GO:0003735	2287.29	2461.06	2588.62	1965.88	2798.31	3488.92	5685.68	6271.45	7554.32	4572.62	3608.75	4454.79	3042.5	2491.59	2403.38	4115.53	2876.11	2954.3	7565.44	5538.2	5119.61	4450.76	4356.82	5309.49
2987	Peaxi162Scf00126g01416.1	9926.14	-1.13865	0.18721	3.71206e-10	1.19981e-09	Peaxi162Scf00126g01416	30S ribosomal protein S1 homolog A	sp|P73530|RS1A_SYNY3		IPR012340	GO:0003723	5809.52	5807.8	8285.23	5405.79	7219.49	8538.65	12959.5	13774.8	17513	9860.16	8064.87	9591.99	8141.2	6584.41	8607.94	9047.26	7013.23	8392.93	15358.2	11116.7	11680	9577.24	9696.49	11423.9
8390	Peaxi162Scf00900g00010.1	9052.22	-1.25498	0.145755	2.11638e-18	1.22056e-17	Peaxi162Scf00900g00010	30S ribosomal protein S10	sp|B0JSD9|RS10_MICAN		IPR027486,IPR001848	GO:0005840,GO:0003723,GO:0006412,GO:0005622,GO:0003735	5434.72	5745.26	6700.73	4857.49	6098.88	7012.6	12815.9	13521.5	16346	9327.72	8507.66	10132.5	6093.15	5487.34	6914.15	6658.44	6146.61	6841.99	13832.7	11575.8	11355.6	8807.22	9560.66	11631.9
6782	Peaxi162Scf00527g00311.1	9.30986	-1.80039	0.563393	0.000148191	0.000294032	Peaxi162Scf00527g00311	30S ribosomal protein S11, chloroplastic	sp|P69655|RR11_ATRBE		IPR001971	GO:0005840,GO:0006412,GO:0003735	6.46332	4.35805	6.6368	2.93789	5.85097	1.12896	16.9652	22.8234	33.8266	4.019	7.27537	11.5935	5.00726	2.07605	4.98447	9.37886	7.5769	6.28176	19.4016	14.737	12.3514	3.68727	5.1426	11.1169
6130	Peaxi162Scf00421g00412.1	6736.87	-1.35938	0.157052	1.26145e-18	7.38806e-18	Peaxi162Scf00421g00412	30S ribosomal protein S13	sp|B0RZT3|RS13_FINM2		IPR027437,IPR010979,IPR001892	GO:0005840,GO:0003723,GO:0006412,GO:0005622,GO:0003735,GO:0003676	3691.6	4054.05	4832.83	3328.37	4216.59	5024.04	9668.01	10136.6	12556.4	7441.58	6101.51	7267.01	4567.09	4094.79	4878.97	5226.91	4360.09	4873.98	10948.9	8283.73	8398.56	7401.47	7286.58	8495.17
656	Peaxi162Scf00015g00005.1	1782.23	-1.03785	0.149671	1.41882e-12	5.46591e-12	Peaxi162Scf00015g00005	30S ribosomal protein S17, chloroplastic	sp|P16180|RR17_ARATH	At1g79850	IPR012340,IPR000266	GO:0005840,GO:0006412,GO:0005622,GO:0003735	1197.48	1383.33	1433.18	945.727	1336.46	1521.39	2639.19	2581.35	3023.6	2149.51	1724.78	1887.23	1214.47	1249.89	1275.97	1622.18	1416.86	1366.58	2446.98	2631.11	2272.43	1694.55	2177.49	2292.12
5019	Peaxi162Scf00299g00117.1	32.2895	-1.43609	0.378086	2.84286e-05	6.08971e-05	Peaxi162Scf00299g00117	30S ribosomal protein S19, chloroplastic	sp|Q7FNS1|RR19_ATRBE		IPR023575,IPR002171,IPR002222	GO:0005840,GO:0003723,GO:0006412,GO:0005622,GO:0003735,GO:0015935	13.148	13.1212	23.1575	18.9192	34.2101	34.6173	41.3521	54.2637	47.6721	25.6966	18.6975	37.4871	27.4469	21.9977	33.3248	38.7551	30.726	18.7396	38.4547	40.7435	53.4459	35.3623	25.2764	46.5873
9466	Peaxi162Scf02261g00011.1	11995.4	-1.53133	0.175884	6.26657e-19	3.74635e-18	Peaxi162Scf02261g00011	30S ribosomal protein S5	sp|B1XJJ1|RS5_SYNP2		IPR014720,IPR000851	GO:0005840,GO:0003723,GO:0006412,GO:0003735,GO:0015935	5922.67	6623.98	7842.41	5393.23	7043.87	8861.89	17201.3	18626.5	23551.7	12508.5	11782.3	14032.4	7386.43	6294.37	7589.15	8759.88	7231.94	8240.02	20067.2	15564.8	15658	12138.4	13056.2	16357.5
2845	Peaxi162Scf00117g00912.1	3578.65	-1.84197	0.177788	4.13919e-26	3.98996e-25	Peaxi162Scf00117g00912	30S ribosomal protein S6 alpha, chloroplastic	sp|Q8VY91|RR6_ARATH	At1g64510	IPR014717,IPR000529	GO:0005840,GO:0006412,GO:0003735,GO:0019843	1456.96	1739.94	2077.38	1422.43	1804.2	2460.02	5597.64	6160.05	7281.42	3979.8	3677.83	4360.84	1910.32	1703.87	1977.56	2137.81	1957.57	2162.08	6394.01	5187.73	4798.71	3767.88	4240.11	5003.81
2091	Peaxi162Scf00074g00540.1	1764.81	-1.59397	0.172554	4.54678e-21	3.11057e-20	Peaxi162Scf00074g00540	30S ribosomal protein S6 alpha, chloroplastic	sp|Q8VY91|RR6_ARATH	At1g64510	IPR014717,IPR000529	GO:0005840,GO:0006412,GO:0003735,GO:0019843	926.447	855.849	1105.27	981.719	1207.51	1363.75	2569.37	2815.16	3386.74	1827.76	1608.26	1895.53	1157.77	986.931	1046.19	1302.16	1176.86	1207.07	3380.82	1993.74	2207.08	1970.5	2065.42	2322.5
8693	Peaxi162Scf00987g00214.1	1159.81	1.04838	0.214606	3.45153e-07	8.7999e-07	Peaxi162Scf00987g00214	30S ribosomal protein S7, chloroplastic	sp|P62729|RR7_ATRBE		IPR000235,IPR023798	GO:0003723,GO:0006412,GO:0003735,GO:0015935	1556.35	1237.84	2142.68	1066.49	1821.14	1509.57	753.459	687.523	834.628	707.076	489.373	667.305	1454.82	1375.3	1703.62	1724.75	1298.78	1335.62	1015.83	723.613	756.713	705.539	641.231	788.424
5016	Peaxi162Scf00299g00114.1	26.6331	-2.2871	0.43172	6.57783e-09	1.92011e-08	Peaxi162Scf00299g00114	30S ribosomal protein S8, chloroplastic	sp|Q2MI65|RR8_SOLLC		IPR000630,IPR012340,IPR004368	GO:0006413,GO:0005840,GO:0003743,GO:0003723,GO:0006412,GO:0003735	13.0293	10.1799	14.6672	12.43	10.1916	15.1244	56.297	63.8787	82.6894	16.1759	8.72843	38.782	15.0106	17.1417	8.28907	7.33851	9.02006	8.46138	42.4046	49.281	42.7305	20.754	23.6862	35.2864
2202	Peaxi162Scf00078g00351.1	2367.9	-1.22254	0.135828	6.75064e-20	4.3058e-19	Peaxi162Scf00078g00351	30S ribosomal protein S9	sp|A9IVX6|RS9_BART1		IPR002885,IPR020568,IPR000754	GO:0005840,GO:0006412,GO:0003735	1424.23	1577.2	1450.6	1708.32	1172.38	1550.05	3083.69	3641.54	3644.19	2667.16	3004.33	3299.84	1211.1	1340.42	1520.88	1220.62	1592.37	1511.48	2783.11	3335.25	3184.94	3016.57	2893.68	2864.32
7230	Peaxi162Scf00618g00020.1	2186.53	-1.40383	0.365602	2.52994e-05	5.44578e-05	Peaxi162Scf00618g00020	30S ribosomal protein, putative	AT5G24490.1	AT5G24490	IPR003489	GO:0044238	559.921	1186.46	1527.38	621.802	1736.49	2770.4	2648.89	3000.07	3733.04	2070.46	1685.81	2195.9	1160.61	1341.7	1691.09	1994.67	1915.84	2536.1	3383.68	2585.11	2978.06	2110.45	2210.46	2956.9
7091	Peaxi162Scf00582g00611.1	2019.64	-2.16968	0.156634	7.20342e-45	2.18067e-43	Peaxi162Scf00582g00611	31-kDa RNA binding protein	AT4G24770.1	AT4G24770	IPR012677	GO:0000166,GO:0003676	723.172	909.109	882.325	793.189	848.94	1146.93	3363.4	3604.49	4349.86	2304.97	2183.77	2606.49	1023.7	845.559	813.347	999.566	908.552	1073.46	3628.13	2972.39	2775.35	2485.98	2448.58	3011.92
7452	Peaxi162Scf00672g00514.1	3473.64	-2.00971	0.188905	1.53949e-27	1.62178e-26	Peaxi162Scf00672g00514	31-kDa RNA binding protein	AT4G24770.1	AT4G24770	IPR012677	GO:0000166,GO:0003676	1512.82	1638.78	1715.98	1335.57	1767.67	2308.77	5750.3	6126.2	7910.78	3819.29	3019.69	4041.65	1689.26	1409.64	1837.48	1966.77	1832.68	2100.91	6115.77	5113.09	4807.68	3528.83	4054.99	5209.56
8122	Peaxi162Scf00801g00731.1	4669.35	-1.89676	0.153393	3.95326e-36	7.42604e-35	Peaxi162Scf00801g00731	31-kDa RNA binding protein	AT4G24770.1	AT4G24770	IPR012677	GO:0000166,GO:0003676	2208.36	2083.49	2322.03	2042.61	2477.32	3094.27	6851.55	7955.45	9861.39	4898	4822.59	5750.67	2066.76	2017.33	2348.05	2482.73	2755.39	2888.06	8107.84	6577.16	6823.28	5199.37	5722.95	6661.92
2446	Peaxi162Scf00089g01127.1	12493.3	-1.44371	0.157966	1.44785e-20	9.62771e-20	Peaxi162Scf00089g01127	31-kDa RNA binding protein	AT4G24770.1	AT4G24770	IPR012677	GO:0000166,GO:0003676	6897.06	6888.81	8277.42	6565.08	8328.55	9599.86	17680.8	18472.1	24059.1	12752.7	11436.4	13350	7936.35	6960.88	8345.03	9794.2	8244.1	9128.09	21011.6	15185.1	15473.3	12926.2	13247.7	15590
1281	Peaxi162Scf00038g01243.1	712.299	-1.30536	0.118827	1.25716e-28	1.41257e-27	Peaxi162Scf00038g01243	3'-5' exonuclease domain-containing protein / K homology domain-containing protein / KH domain-containing protein	AT2G25910.1	AT2G25910	IPR004088,IPR012337	GO:0008408,GO:0003723,GO:0006139,GO:0003676	398.21	403.477	371.374	421.814	523.348	521.167	930.417	1071.51	886.606	991.876	1176.62	1005.54	286.629	324.949	331.912	388.078	436.478	354.906	876.252	978.075	887.241	1106.99	922.347	917.334
7016	Peaxi162Scf00563g00310.1	81.0409	2.55484	0.389945	2.56921e-12	9.70924e-12	Peaxi162Scf00563g00310	3-5 exonuclease, putative [Ricinus communis] gb|EEF34681.1| 3-5 exonuclease, putative [Ricinus communis]	ref|XP_002527682.1|		IPR012337	GO:0008408,GO:0006139,GO:0003676	130.955	174.996	162.358	137.539	123.143	95.1337	35.7957	22.3825	14.7473	20.0248	35.7778	35.5804	146.195	104.624	186.301	84.9688	107.099	125.457	13.5173	26.7432	33.4771	43.1615	26.9489	13.2592
4460	Peaxi162Scf00235g00217.1	933.449	2.75427	0.218156	7.08952e-38	1.48031e-36	Peaxi162Scf00235g00217	3-beta-hydroxysteroid-Delta(8),Delta(7)-isomerase	sp|P70245|EBP_MOUSE		IPR007905	GO:0047750,GO:0005783,GO:0016021,GO:0016125	1540.9	1826.86	2828.6	1365.82	1090.77	1506.56	334.231	290.44	258.011	382.046	279.931	291.607	1519.97	1672.25	1741.56	1174.43	721.921	1237.76	316.595	285.605	316.108	318.492	285.257	311.854
9295	Peaxi162Scf01393g00015.1	186.958	5.91341	0.764711	1.81844e-16	9.233e-16	Peaxi162Scf01393g00015	3-hydroxy-3-methylglutaryl-coenzyme A reductase 3, maybe a domancy gene, 2nd hit of At1g76490. 70% ID, top hit not on the list tho.	sp|Q41438|HMDH3_SOLTU	At1g76490	IPR023074,IPR023282,IPR002202	GO:0050661,GO:0008299,GO:0016616,GO:0016021,GO:0015936,GO:0004420,GO:0055114,GO:0050662	283.786	105.549	311.542	324.706	200.912	151.345	2.4826	3.37092	3.15388	7.6731	5.91736	1.81226	511.453	576.134	745.125	308.814	71.587	689.105	6.92924	8.93999	3.91894	3.72013	6.11942	7.02296
6207	Peaxi162Scf00431g00310.1	2973.35	4.55856	0.375894	2.39113e-35	4.24004e-34	Peaxi162Scf00431g00310	3-hydroxy-3-methylglutaryl-coenzyme A reductase. maybe a domany gene, blast hit of At1g76490. 64% ID, top hit not on the list tho.	sp|Q01559|HMDH_NICSY		IPR023074,IPR023282,IPR002202	GO:0050661,GO:0008299,GO:0016616,GO:0016021,GO:0015936,GO:0004420,GO:0055114,GO:0050662	7627.82	5694.63	6273.22	7029.8	2853.31	3126.47	252.078	298.697	218.77	222.063	203.107	230.62	11107.9	5827.67	5470.5	3737.75	1737.97	5700.17	226.109	275.093	252.136	215.779	171.292	347.04
201	Peaxi162Scf00003g03625.1	1939.59	-1.5146	0.152677	7.06553e-24	5.89737e-23	Peaxi162Scf00003g03625	3-hydroxyacyl-[acyl-carrier-protein] dehydratase FabZ	sp|P73848|FABZ_SYNY3		IPR010084	GO:0016836,GO:0006633,GO:0005737	968.526	1156.17	1351.99	978.394	806.427	1074.45	2958.57	3424.95	3557.83	2108.95	2456.84	2826.89	831.198	1068.94	1122.54	768.042	963.469	951.629	2745.23	2908.04	2761.5	2125.14	2352.44	2612.85
1947	Peaxi162Scf00069g01626.1	651.108	1.21531	0.0957516	2.01728e-37	4.12151e-36	Peaxi162Scf00069g01626	3-hydroxybutyryl-CoA dehydrogenase	sp|Q45223|HBD_BRADU		IPR022694	GO:0016616,GO:0070403,GO:0006631,GO:0003857,GO:0055114,GO:0050662,GO:0016491	953.573	904.431	1011	842.17	863.749	860.597	418.9	386.464	404.652	388.676	354.191	413.942	912.253	866.634	875.213	870.52	779.893	745.417	391.477	400.046	479.32	344.008	393.573	435.085
5689	Peaxi162Scf00374g00114.1	38.9598	1.8164	0.3888	3.29446e-07	8.4145e-07	Peaxi162Scf00374g00114	3-hydroxyisobutyryl-CoA hydrolase-like protein 1, mitochondrial	sp|Q5XF59|HIBC4_ARATH	At3g60510	IPR001753	GO:0008152,GO:0003824	62.2884	70.151	59.7412	63.0069	35.4664	68.4556	22.7635	10.3143	15.825	17.5126	10.286	26.6818	81.3406	61.0117	61.2573	53.6573	41.4874	51.3355	26.3916	9.30594	14.6759	13.979	20.4767	12.472
1593	Peaxi162Scf00047g02336.1	135.493	2.06069	0.27177	2.4684e-15	1.15328e-14	Peaxi162Scf00047g02336	3-hydroxyisobutyryl-CoA hydrolase-like protein 1, mitochondrial	sp|Q5XF59|HIBC4_ARATH	At3g60510			259.581	220.431	218.373	241.377	129.111	229.431	49.9854	46.871	60.1486	51.1	35.6943	42.8645	259.357	234.99	175.372	186.594	148.401	213.53	85.3847	45.2839	60.3037	62.5992	58.2705	43.4053
5496	Peaxi162Scf00351g00074.1	76.5424	2.77833	0.361243	6.52771e-16	3.17845e-15	Peaxi162Scf00351g00074	3-hydroxyisobutyryl-CoA hydrolase-like protein 1, mitochondrial	sp|Q5XF59|HIBC4_ARATH	At3g60510	IPR001753	GO:0008152,GO:0003824	200.069	126.402	126.965	128.595	56.9711	156.227	15.1563	19.2763	26.1031	24.2967	22.8303	28.2156	118.715	137.406	127.804	119.166	101.853	117.689	27.03	14.1341	13.5385	28.605	19.2961	24.6354
3325	Peaxi162Scf00146g00717.1	1823.96	-1.02226	0.109686	4.16308e-21	2.85492e-20	Peaxi162Scf00146g00717	3-hydroxyisobutyryl-CoA hydrolase-like protein 2, mitochondrial	sp|Q8RXN4|HIBC5_ARATH	At4g31810	IPR001753	GO:0008152,GO:0003824	1198.06	1394.07	1136.17	1166.75	1075.32	1208.31	2418.16	2532.17	2576.56	2062	2305.84	2468.1	1137.33	1260.52	1232.72	978.838	1313.98	1228.69	2057.12	2527.73	2359.03	2207.84	2196.21	2150.84
2005	Peaxi162Scf00071g00830.1	22.7982	1.04741	0.511088	0.0127956	0.0199073	Peaxi162Scf00071g00830	3-hydroxyisobutyryl-coenzyme A hydrolase, putative, expressed [Oryza sativa Japonica Group] gb|ABG21949.1| 3-hydroxyisobutyryl-coenzyme A hydrolase, putative, expressed [Oryza sativa Japonica Group] gb|ABG21950.1| 3-hydroxyisobutyryl-coenzyme A hydrolase, putative, expressed [Oryza sativa Japonica Group] gb|ABG21951.1| 3-hydroxyisobutyryl-coenzyme A hydrolase, putative, expressed [Oryza sativa Ja…	gb|ABA97000.2|				23.1937	26.0751	26.3339	19.4996	18.802	30.3291	6.38105	9.33828	13.8435	16.1687	13.0082	24.1622	37.2858	43.5558	50.8688	15.5116	50.6274	17.8095	10.4241	10.5703	9.91072	31.7858	24.0497	8.0697
8802	Peaxi162Scf01044g00224.1	2267.79	1.27662	0.16861	1.0318e-14	4.63335e-14	Peaxi162Scf01044g00224	3-isopropylmalate dehydratase large subunit	sp|Q94AR8|LEUC_ARATH	At4g13430	IPR006251,IPR015937	GO:0006099,GO:0003994,GO:0008652,GO:0016836,GO:0008152,GO:0051539	3782.13	3410.84	3181.06	3543.08	1885.17	3234.67	1482.43	1281.09	1374.14	1656.42	1226.45	1438.74	2828.46	3070.87	2940.2	2127.11	2619.22	2529.87	1479.16	1412.4	1507.34	1681.7	1467.81	1520.12
8801	Peaxi162Scf01044g00110.1	835.078	1.63282	0.370437	1.55346e-06	3.75677e-06	Peaxi162Scf01044g00110	3-isopropylmalate dehydratase large subunit	sp|Q94AR8|LEUC_ARATH	At4g13430	IPR015937	GO:0006099,GO:0003994,GO:0008152,GO:0051539	1648.51	1289.69	1428.17	1558.27	615.572	2089.62	364.639	376.587	518.26	397.928	152.084	346.544	1251.31	1016.11	1068.8	1028.54	782.725	1073.51	614.702	266.634	359.107	376.29	308.031	475.93
9524	Peaxi162Scf45037g00004.1	736.841	1.75372	0.336047	2.25556e-08	6.32627e-08	Peaxi162Scf45037g00004	3-isopropylmalate dehydratase large subunit	sp|Q94AR8|LEUC_ARATH	At4g13430	IPR015937	GO:0006099,GO:0003994,GO:0008152,GO:0051539	1542.2	1349.45	1478.92	1401.16	519.65	1692.3	419.356	344.289	417.226	283.195	143.504	357.8	1016.86	1020.4	1015.59	815.272	630.473	878.304	478.246	263.654	293.663	301.025	270.396	385.272
8800	Peaxi162Scf01044g00008.1	128.364	2.10686	0.408645	1.76913e-08	5.00357e-08	Peaxi162Scf01044g00008	3-isopropylmalate dehydratase large subunit	sp|Q94AR8|LEUC_ARATH	At4g13430	IPR015937	GO:0006099,GO:0003994,GO:0008152,GO:0051539	259.574	189.863	274.527	290.469	137.102	331.284	48.5471	29.7486	70.4532	50.7969	20.689	36.8212	184.634	115.415	184.875	151.848	120.701	178.093	84.0366	42.0418	56.1206	80.9632	34.1295	47.2862
9033	Peaxi162Scf01164g00413.1	24.999	3.97534	0.691255	3.26081e-10	1.05849e-09	Peaxi162Scf01164g00413	3-ketoacyl-CoA synthase 1	AT1G01120.1	AT1G01120	IPR016039	GO:0016020,GO:0008152,GO:0016747,GO:0006633,GO:0003824,GO:0008610	56.5809	55.9294	71.6628	45.6634	29.1282	55.5015	5.10006	1.14562	3.18861	3.52521	0	0.924101	35.4921	63.8518	43.5458	15.5799	54.2044	24.004	2.2877	5.91906	0.97724	4.69527	3.15269	3.558
7080	Peaxi162Scf00578g00068.1	10.2317	-1.5011	0.79242	0.00918394	0.0145802	Peaxi162Scf00578g00068	3-ketoacyl-CoA synthase 2	AT1G04220.1	AT1G04220	IPR016039,IPR012392	GO:0016020,GO:0008152,GO:0016747,GO:0006633,GO:0003824,GO:0008610	4.10903	2.73087	2.09077	9.3143	3.79785	3.48297	11.2053	3.41433	23.9797	22.3976	18.6525	7.27634	1.04298	8.11094	8.42706	19.0616	5.45763	4.214	8.08699	7.40548	5.80129	23.5007	16.7762	16.7074
3170	Peaxi162Scf00131g00715.1	872.929	2.18503	0.313426	1.90705e-13	7.81378e-13	Peaxi162Scf00131g00715	3-ketoacyl-CoA synthase 2	AT1G04220.1	AT1G04220	IPR016039,IPR012392	GO:0016020,GO:0008152,GO:0016747,GO:0006633,GO:0003824,GO:0008610	1857.1	1431.64	1768.39	1525.43	640.391	1735.07	302.84	354.3	372.221	357.863	156.562	358.881	1228.52	1583.46	1459.64	902.163	1031.74	998.3	501.593	351.414	334.108	251.898	312.545	406.823
3987	Peaxi162Scf00192g00085.1	283.369	2.60962	0.24135	1.31731e-28	1.47821e-27	Peaxi162Scf00192g00085	3-ketoacyl-CoA synthase 4	AT1G19440.1	AT1G19440	IPR016039	GO:0016020,GO:0008152,GO:0016747,GO:0006633,GO:0003824,GO:0008610	556.267	553.723	622.892	451.046	268.369	527.146	95.0672	83.4521	92.4074	93.8142	94.4508	121.816	445.366	480.04	426.565	260.209	398.94	343.15	91.3441	170.194	105.987	123.148	132.114	127.437
8157	Peaxi162Scf00814g00227.1	11726.9	1.08951	0.0847962	3.01102e-38	6.41775e-37	Peaxi162Scf00814g00227	3-ketoacyl-CoA synthase 6	AT1G68530.1	AT1G68530	IPR016039,IPR012392	GO:0016020,GO:0008152,GO:0016747,GO:0006633,GO:0003824,GO:0008610	17636.5	15708.6	18493.1	12283.6	12301.1	13410.9	7785.3	7625.8	8472.3	7770.42	6942.45	7049.18	17404.4	18139.2	16093.4	14495.1	13007.5	11743.2	8828.41	8446.65	7689.61	7996.23	8120.05	8092.03
2667	Peaxi162Scf00104g00816.1	3699.09	1.34228	0.138902	1.14366e-22	8.73016e-22	Peaxi162Scf00104g00816	3-ketoacyl-CoA synthase 6	AT1G68530.1	AT1G68530	IPR016039,IPR012392	GO:0016020,GO:0008152,GO:0016747,GO:0006633,GO:0003824	5889.04	4919.47	5948.74	4507.04	4611.68	5046	2377.41	1946.14	2102.64	2315.27	1801.85	1837.38	6560.94	5224.95	5228.41	5133.43	4102.99	3626.55	2423.62	2151.94	2125.85	1957.48	2016.45	2386.23
5775	Peaxi162Scf00382g00518.1	471.233	1.53114	0.286534	1.68184e-08	4.76457e-08	Peaxi162Scf00382g00518	3-ketoacyl-CoA synthase 6. KCS6/CUT1/CER6. Up-regulated by osmotic stress and abscisic acid (ABA) and down-regulated by darkness	AT1G68530.1	AT1G68530	IPR016039,IPR012392	GO:0016020,GO:0008152,GO:0016747,GO:0006633,GO:0003824,GO:0008610	817.164	670.044	863.559	783.14	644.235	943.659	281.044	207.473	267.49	280.695	109.398	209.903	571.329	561.192	556.581	620.742	466.704	667.996	299.634	207.599	252.688	132.422	189.514	303.2
4283	Peaxi162Scf00217g00711.1	455.618	1.17667	0.243589	3.96556e-07	1.00714e-06	Peaxi162Scf00217g00711	3-methyl-2-oxobutanoate hydroxymethyltransferase	sp|B0TC10|PANB_HELMI		IPR003700	GO:0015940,GO:0003864,GO:0003824	824.979	557.165	658.647	901.521	479.469	440.527	365.821	246.016	243.268	366.088	271.855	223.32	570.203	590.439	544.072	582.022	426.288	562.341	329.693	344.043	318.503	285.149	276.33	236.263
2181	Peaxi162Scf00076g00107.1	804.65	1.5492	0.243624	3.77274e-11	1.314e-10	Peaxi162Scf00076g00107	3-oxoacyl-[acyl-carrier-protein] reductase 1	sp|P73574|FABG1_SYNY3		IPR002347	GO:0008152,GO:0016491	1524.06	922.383	1255.98	1560.43	761.809	700.15	473.475	388.915	334.044	473.338	453.234	342.611	1158.74	1269.41	1390.66	1177.83	956.144	916.254	498.393	490.69	461.904	398.009	394.711	461.206
3031	Peaxi162Scf00128g00834.1	2388.1	-1.78506	0.131585	7.98885e-43	2.20973e-41	Peaxi162Scf00128g00834	3-oxoacyl-[acyl-carrier-protein] reductase 4	sp|Q949M2|FABG4_BRANA		IPR002347	GO:0004316,GO:0008152,GO:0051287,GO:0006633,GO:0055114,GO:0016491	1031.21	1188.01	1348.38	1062.47	887.091	1294.73	3630.72	4276.51	4342.21	2944.71	3320.59	3494.05	930.449	1021.84	1003.72	840.073	1070.96	1064.97	3679.65	3635.28	3658.82	2961.27	3253.06	3321.53
9248	Peaxi162Scf01333g00134.1	794.201	-1.0534	0.0798556	3.47622e-40	8.30697e-39	Peaxi162Scf01333g00134	3-oxoacyl-[acyl-carrier-protein] synthase 2	sp|P56902|FABF_RHIME		IPR020841,IPR017568	GO:0008152,GO:0016747,GO:0006633,GO:0003824	545.049	574.78	484.871	574.616	506.349	638.192	1092.83	1025.96	1185.03	874.526	887.736	901.211	540.611	518.904	501.987	577.904	607.055	610.909	995.12	975.128	998.7	940.927	912.306	960.727
8494	Peaxi162Scf00928g00230.1	2113.86	-1.47894	0.128632	3.02489e-31	4.05442e-30	Peaxi162Scf00928g00230	3-oxoacyl-[acyl-carrier-protein] synthase 2	sp|Q83E37|FABF_COXBU		IPR020841,IPR017568	GO:0008152,GO:0016747,GO:0006633,GO:0003824	1072.41	1257.66	1333.01	1075.66	1065.2	1367.98	3064.06	3496.85	3609.81	2527.86	2587.83	2901.72	1023.33	1080.61	1254.95	938.291	1148.29	1286.4	2767.84	3031.08	2934.19	2621.71	2653.39	2954.96
9099	Peaxi162Scf01205g00019.1	5183.2	-1.6278	0.131463	5.6207e-36	1.04284e-34	Peaxi162Scf01205g00019	3-oxoacyl-[acyl-carrier-protein] synthase 2	sp|Q9KQH9|FABF_VIBCH		IPR020841	GO:0008152,GO:0003824	2605.9	2851.61	3019.64	2828.13	2570.95	3212.36	7713.35	8372.71	10047.4	5462.88	6477.88	6889.32	2202.11	2607.99	3021.05	2406.75	2881.18	2927.39	7712.59	6948.27	7518.42	6335.88	6311.93	7004.96
9098	Peaxi162Scf01205g00158.1	4300.17	-1.53281	0.130818	2.1246e-32	3.06049e-31	Peaxi162Scf01205g00158	3-oxoacyl-[acyl-carrier-protein] synthase 2	sp|Q9KQH9|FABF_VIBCH		IPR020841	GO:0008152,GO:0003824	2314.35	2501.71	2525.9	2537.79	2075.45	2762.05	6270.17	6803.5	8117.62	4650.54	5121.24	5863.11	1944.54	2201.31	2567.17	2052.45	2361.86	2429.08	6617.28	5843.59	5901.56	5140	5215.62	5867.85
2638	Peaxi162Scf00102g01865.1	420.905	1.06547	0.210815	1.42427e-07	3.75988e-07	Peaxi162Scf00102g01865	3-oxoacyl-[acyl-carrier-protein] synthase 2	sp|Q9KQH9|FABF_VIBCH		IPR020841	GO:0008152,GO:0003824	726.476	639.756	671.85	642.957	320.482	700.855	315.866	278.679	335.957	252.587	182.474	203.052	521.573	543.596	503.726	445.069	398.729	439.779	348.663	242.231	262.047	280.029	237.258	278.855
1306	Peaxi162Scf00038g01959.1	69.8577	2.14558	0.473153	3.87135e-07	9.83895e-07	Peaxi162Scf00038g01959	3-oxoacyl-[acyl-carrier-protein] synthase 2	sp|Q9KQH9|FABF_VIBCH		IPR020841,IPR017568	GO:0008152,GO:0016747,GO:0006633,GO:0003824	46.2501	105.3	55.6946	70.3079	67.6848	61.0829	6.23522	18.7338	14.7142	14.2743	4.17739	17.1095	188.833	189.827	247.766	121.666	181.934	71.2316	21.7146	27.4838	44.5473	10.2756	15.2787	13.9209
2094	Peaxi162Scf00074g00622.1	237.193	4.41513	0.298626	6.74064e-51	2.97481e-49	Peaxi162Scf00074g00622	3-oxoacyl-[acyl-carrier-protein] synthase 2	sp|Q9KQH9|FABF_VIBCH		IPR020841,IPR017568	GO:0008152,GO:0016747,GO:0006633,GO:0003824	614.339	607.082	505.524	463.285	187.508	258.106	34.938	19.1734	23.1852	30.025	28.6597	23.5065	595.447	616.956	521.939	267.119	275.107	317.753	22.0742	14.7883	18.7126	28.9375	23.9607	24.4879
6703	Peaxi162Scf00516g00327.1	2326.07	-1.44621	0.108876	6.83408e-41	1.69964e-39	Peaxi162Scf00516g00327	3-oxoacyl-[acyl-carrier-protein] synthase 3	sp|B0JXE2|FABH_MICAN		IPR004655	GO:0008152,GO:0004315,GO:0016747,GO:0006633,GO:0003824,GO:0008610	1338.4	1430.78	1497.21	1322.29	1356.33	1501.09	3563.68	3665.85	4317.53	2458.47	2493.72	2873.92	1350.84	1237.53	1552	1356.58	1338.19	1565.14	3117.67	3087.89	2990.77	2499.09	2789.75	3141.35
3200	Peaxi162Scf00133g00016.1	4.95709	2.15348	1.23621	0.00553621	0.00904561	Peaxi162Scf00133g00016	3-oxoacyl-[acyl-carrier-protein] synthase 3	sp|B0JXE2|FABH_MICAN		IPR004655	GO:0008152,GO:0004315,GO:0016747,GO:0006633,GO:0003824,GO:0008610	4.84446	5.57204	13.8474	5.24435	6.27724	2.29283	0	1.11229	1.05633	4.30891	5.09616	5.45048	2.09756	10.1145	3.62616	10.3808	5.45574	9.32386	3.4273	0	1.97898	7.42641	1.87433	4.38649
3201	Peaxi162Scf00133g00053.1	54.8959	2.90948	0.347728	2.79444e-18	1.60045e-17	Peaxi162Scf00133g00053	3-oxoacyl-[acyl-carrier-protein] synthase 3	sp|B0JXE2|FABH_MICAN		IPR004655	GO:0008152,GO:0004315,GO:0016747,GO:0006633,GO:0003824,GO:0008610	103.078	114.991	83.0487	88.0551	69.8725	63.1662	13.6312	11.0037	12.7	15.1485	22.6657	17.9582	85.0331	126.501	116.352	91.2013	62.5919	66.3242	15.0602	10.3435	23.7568	15.847	17.6248	24.3876
9443	Peaxi162Scf02044g00012.1	4.68042	3.83459	1.74774	0.000431636	0.000811703	Peaxi162Scf02044g00012	3-oxoacyl-[acyl-carrier-protein] synthase 3	sp|B0JXE2|FABH_MICAN		IPR016039	GO:0008152,GO:0004315,GO:0016747,GO:0006633,GO:0003824,GO:0008610	21.2376	11.0799	1.05039	1.02852	1.22273	3.36499	0	0	0	0	0	0	6.15889	23.8517	33.4964	1.45986	0	2.02936	1.1176	0	0	0	1.23882	0.866123
2378	Peaxi162Scf00086g01110.1	70.8205	-2.00684	0.273062	1.5953e-14	7.07212e-14	Peaxi162Scf00086g01110	3-phosphoserine phosphatase	AT1G18640.2	AT1G18640	IPR023190,IPR023214	GO:0004647,GO:0006564	25.9332	28.1237	23.2136	45.4622	44.7775	44.9245	84.9127	90.942	145.396	90.8155	82.0349	93.4096	33.191	39.4989	36.7528	40.9594	48.2593	49.7683	126.85	78.9371	129.257	116.96	86.4594	80.9252
8197	Peaxi162Scf00819g00414.1	1628.82	1.02464	0.092011	3.00964e-29	3.50614e-28	Peaxi162Scf00819g00414	4,5-DOPA dioxygenase extradiol	sp|Q70FG7|DODA_BETVU		IPR014436,IPR004183	GO:0016701,GO:0008270,GO:0006725,GO:0055114,GO:0016491,GO:0008198	2377.81	2268.51	2376.36	2097.84	1876.97	1853.4	1167.36	1174.13	1041.79	1193.31	1202.11	1119.99	2217.19	2069.81	2133.24	1900.71	1499.9	1683.02	1204.64	980.412	988.266	1187.3	1149.88	1094.81
8196	Peaxi162Scf00819g00033.1	1697.29	1.62874	0.244206	4.18379e-12	1.55925e-11	Peaxi162Scf00819g00033	4,5-DOPA dioxygenase extradiol	sp|Q70FG7|DODA_BETVU		IPR014436,IPR004183	GO:0016701,GO:0008270,GO:0006725,GO:0055114,GO:0016491,GO:0008198	3131.48	2464.94	3182.09	3677.6	1923.51	1464.06	1025.24	896.937	758.67	1337.74	905.299	870.668	2224.17	2701.82	2728.8	1542.71	1485.8	1975.66	831.009	864.51	923.011	925.603	896.698	889.668
4429	Peaxi162Scf00231g01013.1	122.283	-2.07109	0.230193	1.63395e-20	1.08147e-19	Peaxi162Scf00231g01013	4/1 protein [Nicotiana tabacum]	gb|ABV69696.1|				53.0359	56.6644	34.6867	72.7386	37.6988	57.7318	158.231	241.597	223.642	158.788	180.563	203.318	37.8855	42.8588	52.8089	54.3712	42.3258	52.1602	196.956	158.801	188.25	207.156	168.39	181.78
1238	Peaxi162Scf00037g01116.1	21.6972	-3.10314	0.675434	1.68104e-07	4.40642e-07	Peaxi162Scf00037g01116	40S ribosomal protein S10-3	sp|Q9LTF2|RS103_ARATH	At5g52650	IPR005326		2.69067	3.52455	1.02546	3.15813	21.3885	6.8358	26.0063	28.8579	23.9422	34.6127	51.5906	46.3302	0	7.05118	4.72592	5.92517	2.19544	9.283	27.2022	39.2757	36.6372	32.2421	51.8516	33.7016
1239	Peaxi162Scf00037g01127.1	19883.7	-1.339	0.135114	1.00538e-23	8.3104e-23	Peaxi162Scf00037g01127	40S ribosomal protein S10-3	sp|Q9LTF2|RS103_ARATH	At5g52650	IPR005326		11038.7	12448.3	12994.1	12371.7	11214.7	12807.8	26145.7	32744.6	33213.1	20894.1	25702.4	27390.3	9287.17	11263.6	13060.4	9724.3	12369.6	12539.1	26303.5	26144.5	27028.8	25161.6	23379.9	24524
1988	Peaxi162Scf00071g00529.1	11028.4	-1.26578	0.11375	2.68813e-29	3.14302e-28	Peaxi162Scf00071g00529	40S ribosomal protein S10-3	sp|Q9LTF2|RS103_ARATH	At5g52650	IPR005326		6384.95	7136.31	6822.29	7415.33	6736.88	7579.71	13686	17620.7	17322	11389.4	13395.4	14569	5789.04	6436.35	6877.9	5992.05	7379.88	7210.78	15069.3	14380.5	14786.9	14601.7	12954	13720.4
2832	Peaxi162Scf00116g00106.1	24280.6	-1.44122	0.113296	1.07368e-37	2.2184e-36	Peaxi162Scf00116g00106	40S ribosomal protein S11	sp|P17093|RS11_SOYBN		IPR012340,IPR000266	GO:0005840,GO:0006412,GO:0005622,GO:0003735	13106	15090.6	13879.2	14526.5	13880.9	15350.4	32737.4	41047.3	39823.6	27641.1	32244.3	34059.1	11206.2	13709.8	14086.6	12268.6	15473.1	14545.3	32990.3	34595.5	33010.3	32850.4	31060.6	30200.2
5519	Peaxi162Scf00355g00112.1	12887.3	-1.39626	0.129993	1.63271e-27	1.71716e-26	Peaxi162Scf00355g00112	40S ribosomal protein S11	sp|P17093|RS11_SOYBN		IPR012340,IPR000266	GO:0005840,GO:0006412,GO:0005622,GO:0003735	6830.92	7945.36	8058.98	7663.69	6542.01	8005.35	17320.7	21932.5	20672.7	14559.4	17815.9	18767.2	6052.39	6898.61	7528.06	5924.56	7535.49	7846.09	16846.8	19359.3	17965.6	16430.7	16680.9	16579.1
8240	Peaxi162Scf00835g00012.1	5272.57	-2.22744	0.161032	8.72454e-45	2.63183e-43	Peaxi162Scf00835g00012	40S ribosomal protein S12	sp|Q9XHS0|RS12_HORVU		IPR000530,IPR004038	GO:0005840,GO:0006412,GO:0005622,GO:0003735	1870.28	2321.46	2008.15	2274.03	1841.55	2357.13	7994.97	10551	10527.6	6433.13	7373.11	8105.3	1537.04	2085.13	2020.45	1685.83	2488.4	2383.79	7940.8	8928.17	8279.45	8032.99	7269.28	7252.1
611	Peaxi162Scf00013g03227.1	9923.29	-1.4172	0.149236	5.22487e-22	3.8201e-21	Peaxi162Scf00013g03227	40S ribosomal protein S13	sp|P62302|RS13_SOYBN		IPR012606,IPR000589	GO:0005840,GO:0006412,GO:0005622,GO:0003735	5002.3	6397.67	5903.3	5562.11	5107.62	6143.94	13245.3	17097.2	15911	11796.6	13234.1	14292.7	4298.04	5076.44	5813.81	4174.21	6051.38	5839.53	12683.2	15433.6	13321.6	12740.1	13307.7	13070.8
9283	Peaxi162Scf01372g00049.1	11607.7	-1.21454	0.0991431	5.17152e-35	8.91748e-34	Peaxi162Scf01372g00049	40S ribosomal protein S13	sp|P62302|RS13_SOYBN		IPR012606,IPR000589	GO:0005840,GO:0006412,GO:0005622,GO:0003735	6994.65	7773.02	7584.98	8239.82	7829.75	8106	14675.1	18662.4	18110.3	12441.3	14271.9	14964.4	6238.65	7053.74	7300.72	6546.95	8118.06	7630.64	15174.8	15631.8	15118.9	13935.8	14355.5	14207.2
4496	Peaxi162Scf00238g00097.1	9438.27	-1.18837	0.0856937	3.16331e-44	9.29099e-43	Peaxi162Scf00238g00097	40S ribosomal protein S13	sp|P62302|RS13_SOYBN		IPR012606,IPR000589	GO:0005840,GO:0006412,GO:0005622,GO:0003735	5628.01	6500.9	6131.02	6080.66	6079.98	6549.61	12269	14873.4	14055.8	11025.4	11493.9	12220.3	5032.47	5757.77	5752.04	5682.98	6572.63	6051.22	12539.4	12822.1	12705.8	12766.1	11560.8	11548.9
2536	Peaxi162Scf00096g00714.1	6909.68	-1.32846	0.116255	8.36373e-31	1.08915e-29	Peaxi162Scf00096g00714	40S ribosomal protein S14	sp|P19951|RS142_MAIZE		IPR001971	GO:0005840,GO:0006412,GO:0003735	3892.95	4341	4327.08	4709.5	4356	4654.53	8991.89	11347.6	11029.9	7523.62	8658.56	9572.59	3387.34	3719.03	4078.57	3742.58	4390.93	4470.97	10087.6	8772.37	9338.88	9948.24	8153.44	8698.33
1935	Peaxi162Scf00069g00079.1	6984.71	-1.47191	0.155652	7.06328e-22	5.11176e-21	Peaxi162Scf00069g00079	40S ribosomal protein S14-2	sp|Q9CAX6|RS142_ARATH	At3g11510	IPR001971	GO:0005840,GO:0006412,GO:0003735	3582.22	4190.68	4325.72	4236.8	3631.35	4000.29	9148.19	12267.1	12218.8	7928.38	8825.19	9934.07	3098.41	3833.96	4245.91	3043.59	4131.36	4380.5	9783.76	9467.32	9345.84	10942.6	8578.1	9062.51
3326	Peaxi162Scf00146g00084.1	8130.35	-1.39117	0.141265	1.74798e-23	1.42015e-22	Peaxi162Scf00146g00084	40S ribosomal protein S14-2	sp|Q9CAX6|RS142_ARATH	At3g11510	IPR001971	GO:0005840,GO:0006412,GO:0003735	4370.09	4924.95	5268.24	5251.02	4442.77	5031.91	10833.3	13547.2	13785	8645.48	10565.3	11882.8	3995.13	4331.32	5281.11	3762.62	4724.82	5027.02	11238.2	10097.7	11112.8	11213.1	9950.57	10644.9
1211	Peaxi162Scf00036g02018.1	19649.4	-1.42013	0.136942	8.16028e-26	7.72095e-25	Peaxi162Scf00036g02018	40S ribosomal protein S15	sp|P31674|RS15_ORYSJ		IPR023575,IPR002222	GO:0005840,GO:0003723,GO:0006412,GO:0003735,GO:0015935	10379.9	12436.1	12180.2	11285.3	10340.3	11580.7	26120	33864.9	33520.4	22406.5	26304.8	28230	8873.83	10604.6	11954.3	8716.94	11252.1	11824.4	27633.7	28234.5	27491.4	27529.1	24095.3	24502.3
8416	Peaxi162Scf00906g00227.1	6.095	2.39906	1.27543	0.00312397	0.00526846	Peaxi162Scf00906g00227	40S ribosomal protein S15	sp|P31674|RS15_ORYSJ		IPR023575,IPR002222	GO:0005840,GO:0003723,GO:0006412,GO:0003735,GO:0015935	13.7236	8.34583	5.27574	8.34979	0	3.49191	0	2.27601	0	2.60089	4.26087	0	15.8439	12.7526	8.50143	4.42178	5.56261	14.851	4.58015	4.96032	1.92884	6.59704	6.32603	6.20423
7076	Peaxi162Scf00578g00032.1	6760.93	-1.45242	0.124592	4.87545e-32	6.8537e-31	Peaxi162Scf00578g00032	40S ribosomal protein S15	sp|Q945U1|RS15_ELAOL		IPR023575,IPR002222	GO:0005840,GO:0003723,GO:0006412,GO:0003735,GO:0015935	3558.86	4197.13	3979.98	4033.42	3350.47	4268.47	9114.42	11173.1	11705	7838.65	8948.56	9689.96	3185.8	3744.39	3893.72	3181.15	3715.56	4079.18	9102.12	9675.09	9871.8	9096.87	8375.8	8464.01
1883	Peaxi162Scf00066g00423.1	5849.84	-1.59651	0.157047	5.09065e-25	4.58964e-24	Peaxi162Scf00066g00423	40S ribosomal protein S15a-1	sp|P42798|R15A1_ARATH	At1g07770	IPR000630	GO:0005840,GO:0006412,GO:0003735	2887.53	3258.29	3171.58	3329.58	2633.18	3231.32	7857.53	10366.9	10029	6919.98	8058.94	8804.22	2350.87	3114.84	3203.06	2258.53	3395.74	3284.41	8121.35	9111.36	8489.95	8063.2	7785.15	7401.85
1884	Peaxi162Scf00066g00043.1	8077.89	-1.24345	0.111815	2.97743e-29	3.47019e-28	Peaxi162Scf00066g00043	40S ribosomal protein S15a-1	sp|P42798|R15A1_ARATH	At1g07770	IPR000630	GO:0005840,GO:0006412,GO:0003735	4733.63	5449.52	5063.62	4981.77	4659.99	5181.13	10319.7	12865.5	12689.6	9495.22	10509.8	11187	3964.66	5027.48	4628.23	3970.86	5040.78	4739.48	10967	12331.8	11175.5	10560.7	10368.7	9951.14
7127	Peaxi162Scf00591g00053.1	18051.2	-1.22184	0.108666	7.57494e-30	9.18775e-29	Peaxi162Scf00591g00053	40S ribosomal protein S15a-1	sp|P42798|R15A1_ARATH	At1g07770	IPR000630	GO:0005840,GO:0006412,GO:0003735	10995.7	12181.2	11490.2	11859.9	10667.2	11886.1	23171.3	28337.6	28818.7	19912.8	22925.3	24968.5	9357.49	12067.4	10958.8	9871.31	11504.9	11231.5	23589	26172.8	24483.6	21564.1	22333.1	22675
2009	Peaxi162Scf00071g00918.1	10256	-1.57756	0.1374	3.07809e-31	4.11928e-30	Peaxi162Scf00071g00918	40S ribosomal protein S16	sp|P46293|RS16_GOSHI		IPR020568,IPR000754	GO:0005840,GO:0006412,GO:0003735	5108.63	6093.48	5591.7	5671.35	4757.65	5966.63	14293.4	17977.9	17785.9	11357.6	13807.3	14634.4	4427.61	5328.23	5776.44	4495.99	6033.2	5950.46	15175.1	14978	14871.2	14226.5	12976.4	13881.9
5874	Peaxi162Scf00393g00021.1	8039.92	-1.14136	0.117633	9.56411e-23	7.34517e-22	Peaxi162Scf00393g00021	40S ribosomal protein S16	sp|P46293|RS16_GOSHI		IPR020568,IPR000754	GO:0005840,GO:0006412,GO:0003735	4940.89	5210.45	5205.54	5549.15	5712.56	5770.36	9278.21	12148.5	12264.8	8344.94	8839.22	10161.6	4540.89	4479.8	5231.8	4952.68	5445.4	5436.91	11105.5	10342.3	10576.1	12212.3	9195.28	9682.71
6738	Peaxi162Scf00519g00054.1	4038.43	-1.77333	0.173457	1.98259e-25	1.83455e-24	Peaxi162Scf00519g00054	40S ribosomal protein S17	sp|P49215|RS17_SOLLC		IPR001210	GO:0005840,GO:0006412,GO:0005622,GO:0003735	1822.85	2201.61	2065.31	2099.09	1623.27	2161.45	5900.39	7421.62	7627.64	4795.52	5502.92	6287.52	1433.57	1807.67	2161.35	1385.96	2042.11	2100.33	5435.19	6507.94	6005.81	5747.26	5298.57	5585.5
6739	Peaxi162Scf00519g00053.1	6292.05	-1.20978	0.12111	5.22294e-24	4.39519e-23	Peaxi162Scf00519g00053	40S ribosomal protein S17	sp|P49215|RS17_SOLLC		IPR001210	GO:0005840,GO:0006412,GO:0005622,GO:0003735	3812.75	4537.1	4384.12	4007.39	3690.35	4102.37	8880.96	10287.9	10144.3	7379.33	8264.29	8852.67	3215.7	3974.5	4294.03	3229.7	4168.67	4049.49	7721.99	9292.69	8109.15	7713.97	8224.84	8131.31
4022	Peaxi162Scf00194g00065.1	9156.77	-1.07628	0.124749	2.13924e-18	1.23291e-17	Peaxi162Scf00194g00065	40S ribosomal protein S17	sp|P49215|RS17_SOLLC		IPR001210	GO:0005840,GO:0006412,GO:0005622,GO:0003735	5972.5	7326.24	6869.14	5865.12	6103.35	6377.79	12962.1	15130.1	14256.4	10407.2	11331.7	12625.9	4815.07	5719.8	6285.85	4953.33	6572.68	6064.39	10899.9	13634.1	11977.9	10288.7	11551	11412.1
545	Peaxi162Scf00012g00241.1	5358.86	-1.56003	0.135136	1.5364e-31	2.09659e-30	Peaxi162Scf00012g00241	40S ribosomal protein S18	sp|P34788|RS18_ARATH	At1g22780	IPR027437,IPR010979,IPR001892	GO:0005840,GO:0003723,GO:0006412,GO:0005622,GO:0003735,GO:0003676	2692.22	3009.54	2936.2	3199.03	2514.89	3210.46	7303.02	9071.45	9047.5	6223.24	7361.91	7979.64	2268.08	2593.27	2953.92	2463	3210.31	3266.01	7396.37	7699.11	7640.09	7721.95	6920.71	7046.98
1824	Peaxi162Scf00064g00824.1	3.13725	-1.55967	1.06446	0.0205801	0.0310372	Peaxi162Scf00064g00824	40S ribosomal protein S18	sp|P34788|RS18_ARATH	At1g22780	IPR010979,IPR001892	GO:0005840,GO:0003723,GO:0006412,GO:0005622,GO:0003735,GO:0003676	0.749718	2.21734	0	1.93697	2.35134	1.14074	8.7653	7.22876	2.0731	3.08992	5.4575	1.93539	0.998873	1.09284	1.25457	1.47096	2.53701	0	6.95396	2.04311	4.88274	8.70571	2.24691	7.46752
5700	Peaxi162Scf00375g00419.1	3698.11	-1.37452	0.11686	1.58341e-32	2.30161e-31	Peaxi162Scf00375g00419	40S ribosomal protein S18	sp|P34788|RS18_ARATH	At1g22780	IPR027437,IPR010979,IPR001892	GO:0005840,GO:0003723,GO:0006412,GO:0005622,GO:0003735,GO:0003676	2043.41	2161.24	2098.86	2316.78	2225.51	2601.2	4540.46	5895.01	5819.74	4268.27	4449.04	4768.41	1969.16	1889.21	1854.16	2116.02	2237.48	2379.57	6032.56	4692.56	5178.64	5737.72	4513.53	4764.32
1721	Peaxi162Scf00058g00175.1	11960.3	-1.31685	0.149331	3.15283e-19	1.92389e-18	Peaxi162Scf00058g00175	40S ribosomal protein S18	sp|P34788|RS18_ARATH	At1g22780	IPR027437,IPR010979,IPR001892	GO:0005840,GO:0003723,GO:0006412,GO:0005622,GO:0003735,GO:0003676	6510.4	7972.52	7666.74	7325.01	6775.7	7643.53	15971.5	19961.6	19295.5	13136.4	15311.6	16548.5	5356.56	6908.09	7761.14	5285.24	7755.72	7561.62	15250.2	16892.1	15929.8	15497.7	15144.8	15167.7
7095	Peaxi162Scf00583g00221.1	6956.24	-1.22977	0.146984	1.75916e-17	9.50815e-17	Peaxi162Scf00583g00221	40S ribosomal protein S18	sp|P34788|RS18_ARATH	At1g22780	IPR027437,IPR010979,IPR001892	GO:0005840,GO:0003723,GO:0006412,GO:0005622,GO:0003735,GO:0003676	3936.39	4530.93	4801.32	4614.92	4394.95	4837.94	8655.82	12019.4	10438.4	7315.72	9432.3	9925.44	3517.03	3699.33	4760.55	3474.23	4721.14	4599.83	9081.04	9203.81	9013.74	8735.3	8784.56	8678.17
4092	Peaxi162Scf00201g00128.1	18314	-1.45128	0.134821	1.17108e-27	1.23978e-26	Peaxi162Scf00201g00128	40S ribosomal protein S19-3	sp|Q9FNP8|RS193_ARATH	At5g61170	IPR001266	GO:0005840,GO:0006412,GO:0005622,GO:0003735	9671.01	11509	10898	10827	9558.68	11563.7	25029.7	31873.3	30647.3	20845.1	24681.8	26642.4	8166.37	9842.5	10934.7	8284.16	10822	11179.3	24854	25949.1	25084.8	24847.3	23530	24008.2
7690	Peaxi162Scf00702g00059.1	8411.11	-1.25535	0.115581	5.20925e-28	5.62402e-27	Peaxi162Scf00702g00059	40S ribosomal protein S19-3	sp|Q9FNP8|RS193_ARATH	At5g61170	IPR001266	GO:0005840,GO:0006412,GO:0005622,GO:0003735	4950.08	5819.56	5509.15	5340.76	4893.77	5289.03	11020	13874.6	13745.6	9569.86	11015.1	11578.3	4143.69	5051.12	5297.74	4246.4	5179.36	5274.13	11317.5	12333.9	11626.9	11344.8	10697.1	10724.6
2004	Peaxi162Scf00071g00829.1	12704	-1.46734	0.116496	5.08409e-37	1.01055e-35	Peaxi162Scf00071g00829	40S ribosomal protein S20-1	sp|P49200|RS201_ARATH	At3g45030	IPR027486,IPR001848	GO:0005840,GO:0006412,GO:0003735,GO:0015935	6782.32	7410.8	7713.94	7401.4	6547.41	7786.38	17691.4	21580.3	20984.5	14786.9	16680.5	17889.5	5363.38	6383.18	7214.09	6023.74	7394.13	7183.75	17979.1	18060.5	17595.3	18056.7	16346.4	16238.2
4303	Peaxi162Scf00220g00042.1	11948.4	-1.27717	0.130269	3.09767e-23	2.46439e-22	Peaxi162Scf00220g00042	40S ribosomal protein S20-2	sp|Q9STY6|RS202_ARATH	At3g47370	IPR027486,IPR001848	GO:0005840,GO:0003723,GO:0006412,GO:0005622,GO:0003735,GO:0015935	6797.27	8204.7	7531.53	7585.25	6878.04	7522.41	15479.8	19737.1	19232.7	13646.3	15821.7	16716	5854.64	7111.38	8027.37	5772.66	7387.56	7621.53	15887.8	17397.4	15856.8	15573.2	15236.2	14824
6652	Peaxi162Scf00498g00723.1	11717.9	-1.5715	0.134213	2.18548e-32	3.14466e-31	Peaxi162Scf00498g00723	40S ribosomal protein S21-2	sp|Q3E902|RS212_ARATH	At5g27700	IPR001931	GO:0005840,GO:0006412,GO:0005622,GO:0003735	5653.62	7204.08	6656.76	6106.55	5761.42	6645.46	16462	21066.9	20350.7	14139.8	16526.5	17528.7	4969.55	6424.27	6260.33	4921.87	6728.38	6317.47	16826.2	17559.8	17562.8	16225.9	15337.6	15391
327	Peaxi162Scf00005g04610.1	17788.7	-1.58958	0.132423	6.27123e-34	1.00879e-32	Peaxi162Scf00005g04610	40S ribosomal protein S23	sp|P46297|RS23_FRAAN		IPR006032	GO:0005840,GO:0006412,GO:0005622,GO:0003735,GO:0015935	8824.6	9881.86	10205.6	9515.99	9447.34	10134	25439.9	31548.1	29822.6	20825.1	24597.1	26931.6	7005.94	8943.07	9534.53	7089.2	9727.47	9359.86	24095.9	27282.7	25570.7	24064.2	23726.9	23677.8
6501	Peaxi162Scf00472g00414.1	2410.34	-1.2839	0.11075	1.28861e-31	1.76502e-30	Peaxi162Scf00472g00414	40S ribosomal protein S23	sp|P46297|RS23_FRAAN		IPR006032	GO:0005840,GO:0006412,GO:0005622,GO:0003735,GO:0015935	1398.72	1508.99	1570.94	1524.41	1444.93	1634.62	3227.46	3735.44	3867.33	2750.53	2923.41	3336.18	1200.38	1399.77	1426.38	1152.72	1530.31	1456.13	3528.51	3320.86	3426.86	3363.2	2992.39	3097.86
1893	Peaxi162Scf00066g01127.1	21205.3	-1.37608	0.139095	1.13718e-23	9.36369e-23	Peaxi162Scf00066g01127	40S ribosomal protein S2-3	sp|P49688|RS23_ARATH	At2g41840	IPR014720,IPR000851	GO:0005840,GO:0003723,GO:0006412,GO:0003735,GO:0015935	11302.1	13327.8	12590.1	13689.4	11612.9	13669.9	27890.6	34611.8	34005.2	22601.2	28226.9	29025.5	9389.32	12401	12802.9	9648.81	12958.6	12935.5	28224.6	29684.6	28237.2	28543.7	26881.3	27476.9
6679	Peaxi162Scf00505g00045.1	18716.4	-1.35811	0.138663	3.1048e-23	2.46853e-22	Peaxi162Scf00505g00045	40S ribosomal protein S2-3	sp|P49688|RS23_ARATH	At2g41840	IPR014720,IPR000851	GO:0005840,GO:0003723,GO:0006412,GO:0003735,GO:0015935	10272.4	11216.1	11771.6	12298	10166.4	11675.7	23821	30475.9	30854.9	19787.9	23865.1	25173.3	8660.94	11302.2	11333.5	8572.77	10745.6	11129.8	26534.7	25316.2	24896.8	27147.5	22402.8	23427.4
9145	Peaxi162Scf01248g00212.1	10616.9	-1.86485	0.158201	4.74232e-33	7.19939e-32	Peaxi162Scf01248g00212	40S ribosomal protein S24-2	sp|Q8LC83|RS242_ARATH	At5g28060	IPR001976,IPR012677	GO:0005840,GO:0000166,GO:0006412,GO:0005622,GO:0003735	4406.51	5428.74	5293.91	5154.33	4511.6	5279.46	15493.4	20321.7	19425.9	12328.6	15495.6	16480.3	3789.49	4792.11	5182.58	3705.72	5555.39	5349.45	14888.9	17048.7	16022.5	14158.8	14228.6	14247.4
9146	Peaxi162Scf01248g00313.1	13595.1	-1.57563	0.143914	1.27576e-28	1.43221e-27	Peaxi162Scf01248g00313	40S ribosomal protein S24-2	sp|Q8LC83|RS242_ARATH	At5g28060	IPR001976,IPR012677	GO:0005840,GO:0000166,GO:0006412,GO:0005622,GO:0003735	6590.17	8024.1	7553.12	7264.09	7039.12	7641.9	18716.6	24581.6	22767.8	16079.1	19026.9	20244.3	5624.46	7566.77	7393.76	5731.71	8088.73	7696.9	18068.1	21736	19068.8	17674.6	17838.6	17893.1
8035	Peaxi162Scf00783g00018.1	16831.8	-1.14259	0.0958774	3.16584e-33	4.86079e-32	Peaxi162Scf00783g00018	40S ribosomal protein S24-2	sp|Q8LC83|RS242_ARATH	At5g28060	IPR001976,IPR012677	GO:0005840,GO:0000166,GO:0006412,GO:0005622,GO:0003735	10807.3	11946.2	10131.9	12025.6	10714.1	11717.6	20911.7	26032.8	25051.4	18255.7	19929.1	21900.6	9871.34	11460.3	10174	10502.5	11975.8	10948.1	22393	23113.9	22842.7	21301.8	20086.4	19690
3174	Peaxi162Scf00131g01512.1	4207.01	-1.00088	0.146361	2.86888e-12	1.0813e-11	Peaxi162Scf00131g01512	40S ribosomal protein S26-2	sp|Q8LPJ7|RS262_ARATH	At2g40510	IPR000892	GO:0005840,GO:0006412,GO:0005622,GO:0003735	2641.71	2910.34	3416.68	3299.18	3072.18	3315.53	4993.7	6523.07	6419.22	3967.05	5063.56	5267.03	2661.58	2885.71	3303.95	2297.6	2671.99	3097.57	5748.35	4519.44	5311.62	5273.09	4550.72	4925.33
3426	Peaxi162Scf00152g01633.1	6109.67	-1.7385	0.199426	3.86072e-19	2.34081e-18	Peaxi162Scf00152g01633	40S ribosomal protein S26-3	sp|Q9LYK9|RS263_ARATH	At3g56340	IPR000892	GO:0005840,GO:0006412,GO:0005622,GO:0003735	2722.18	2917.47	3355.62	3681.98	3041.9	3649.83	7985.18	10707.6	11721.3	6382.36	8147.4	8901.91	2540.94	2581.92	3343.77	2434.12	3072.55	3575.92	10161	7022.73	9572.05	10737.5	7022.35	8243.2
5313	Peaxi162Scf00329g00117.1	1977.7	-1.56581	0.154279	6.37467e-25	5.70517e-24	Peaxi162Scf00329g00117	40S ribosomal protein S26-3	sp|Q9LYK9|RS263_ARATH	At3g56340	IPR000892	GO:0005840,GO:0006412,GO:0005622,GO:0003735	944.608	1250.67	1125.72	1037.18	939.432	1097.69	2972.17	3667.06	3207.53	2511.11	2873.56	2977.56	808.843	1018.05	1000.8	777.861	1140.45	1069.93	2454.37	3264.65	2511.36	2951.42	2683.04	2592.04
4152	Peaxi162Scf00207g00234.1	339.606	-4.30445	0.385447	2.3637e-30	2.99445e-29	Peaxi162Scf00207g00234	40S ribosomal protein S27-2	sp|Q9M2F1|RS272_ARATH	At3g61110	IPR011332,IPR000592	GO:0005840,GO:0006412,GO:0005622,GO:0003735	33.5361	46.3274	9.68612	83.5265	78.0661	87.0236	493.953	816.485	569.266	537.937	722.985	601.889	20.9025	48.2983	24.9018	48.5356	132.693	57.0101	511.991	671.214	582.676	642.911	667.465	508.603
2548	Peaxi162Scf00097g01217.1	6484.26	-1.36198	0.120239	2.52123e-30	3.18771e-29	Peaxi162Scf00097g01217	40S ribosomal protein S27-2	sp|Q9M2F1|RS272_ARATH	At3g61110	IPR011332,IPR000592	GO:0005840,GO:0006412,GO:0005622,GO:0003735	3652.83	4332.94	3951.31	3856.54	3931.38	3909.43	8863.49	10988	10685.5	7361.54	8483.83	8928.07	2970.68	3191.59	3874.55	3109.96	4173.41	3911.61	8937.26	9914.44	8989.95	8239.55	8245.09	8315.34
8263	Peaxi162Scf00842g00420.1	19889.9	-1.29402	0.103987	4.29862e-36	8.05121e-35	Peaxi162Scf00842g00420	40S ribosomal protein S27-2	sp|Q9M2F1|RS272_ARATH	At3g61110	IPR011332,IPR000592	GO:0005840,GO:0006412,GO:0005622,GO:0003735	12070.5	13235.7	12133.4	13190.5	11938.8	13340.8	26885.7	32521.2	31742.1	22384.5	25070.3	27540.7	10118.6	12354.3	12023.7	11664.7	12750.8	12444.7	28286.6	23654.8	28179	26558.9	24546.1	24087.9
5702	Peaxi162Scf00375g00615.1	10473.6	-1.29524	0.135079	2.50023e-22	1.86037e-21	Peaxi162Scf00375g00615	40S ribosomal protein S29	sp|Q680P8|RS29_ARATH	At3g43980	IPR001209	GO:0005840,GO:0006412,GO:0005622,GO:0003735	5950.2	6491.53	7093.93	7260.86	7412.71	7392.79	13640.5	17310.6	16886.7	11010.8	13268.9	15095.6	5738.84	5493.81	6943.34	5966.86	6438.35	7069.31	15577.7	11807.7	14420.2	14347.4	12159.3	13108.9
4501	Peaxi162Scf00240g00106.1	47159.7	-1.08553	0.107748	2.44106e-24	2.10108e-23	Peaxi162Scf00240g00106	40S ribosomal protein S3-3	sp|Q9FJA6|RS33_ARATH	At5g35530	IPR015946,IPR005703	GO:0005840,GO:0003723,GO:0006412,GO:0005622,GO:0003735,GO:0015935	29317.7	33038.3	32741.5	33037.7	28936.9	32555	58340.8	70759.8	71332.5	51871.9	57837.1	61874.7	26369.6	32181.1	32871.6	27265.2	32348.8	32279.5	57157.8	63044.5	61042.8	61542.8	56363.9	56375.6
6750	Peaxi162Scf00520g00052.1	7946.7	-1.14491	0.131056	7.78393e-19	4.62223e-18	Peaxi162Scf00520g00052	40S ribosomal protein S3a	sp|P33444|RS3A_CATRO		IPR001593	GO:0005840,GO:0006412,GO:0005622,GO:0003735	5029.75	5499.2	4831.99	5417.91	4164.27	5492.38	9701.93	11876.8	12296.6	8769.89	9173.38	9968.6	4579.73	5663.4	4931.86	4241.18	5738.08	5560.64	10296.8	11752.7	10617.8	10140.2	9659.98	9692.4
5307	Peaxi162Scf00328g00827.1	424.584	3.65678	0.236583	4.71744e-55	2.56815e-53	Peaxi162Scf00328g00827	40S ribosomal protein S3a	sp|P33444|RS3A_CATRO		IPR001593	GO:0005840,GO:0006412,GO:0005622,GO:0003735	781.833	676.47	831.1	702.909	398.6	751.747	66.8705	39.017	68.598	83.5725	103.325	109.296	850.717	885.618	1047.91	560.157	627.924	758.388	60.9603	69.4792	82.0123	93.2784	113.125	101.599
5545	Peaxi162Scf00358g00810.1	5621.57	-1.49053	0.131409	1.76053e-30	2.24809e-29	Peaxi162Scf00358g00810	40S ribosomal protein S3a	sp|Q285L8|RS3A_TOBAC		IPR001593	GO:0005840,GO:0006412,GO:0005622,GO:0003735	2876.02	3124.47	3182.32	3961.11	3472.3	3717.57	7201.85	8999.18	9532.64	5888	7323.87	7916.44	2848.05	2786.87	3150.17	3051.74	3480.24	3573.87	8600.43	6756.12	7902.92	8346.74	6639.06	6978.79
8848	Peaxi162Scf01064g00021.1	15600.4	-1.24285	0.12866	1.32313e-22	1.00463e-21	Peaxi162Scf01064g00021	40S ribosomal protein S3a	sp|Q285L8|RS3A_TOBAC		IPR001593	GO:0005840,GO:0006412,GO:0005622,GO:0003735	9418.48	10247	10707.9	9864.41	8906.76	9943.61	20889.6	26126.4	24625.8	16968.9	20263.8	21902.8	7312.76	8698.67	10101.3	7355.35	9326.9	9916.48	20359.5	21084.9	20904.7	19938.3	19633.3	20050
3747	Peaxi162Scf00171g01023.1	20185.6	-1.17524	0.0973421	4.67933e-34	7.57945e-33	Peaxi162Scf00171g01023	40S ribosomal protein S3a	sp|Q285L8|RS3A_TOBAC		IPR001593	GO:0005840,GO:0006412,GO:0005622,GO:0003735	12090.6	13624.5	12683.4	13422.4	12286.4	14060.5	24874.3	30669.6	30453.4	23361.6	24719.5	25341.2	11097	12270.3	12158.3	11673.3	13793.8	12822.5	27833.8	27146.5	25896.3	28998.3	24160.2	24345.4
9422	Peaxi162Scf01860g00003.1	24353.8	-1.2274	0.125033	2.88015e-23	2.29847e-22	Peaxi162Scf01860g00003	40S ribosomal protein S4	sp|P46300|RS4_SOLTU		IPR000876	GO:0005840,GO:0003723,GO:0006412,GO:0005622,GO:0003735	14197	17042	14936.7	15199.6	13130.7	15497.3	32256.5	37925.6	37534	27326.9	31202.8	33041.1	12607.6	15834.6	15243.8	12321.8	16723.9	15742.1	29551	35330.2	31519.4	31153.2	31122.3	29734.2
5375	Peaxi162Scf00333g00213.1	24553.7	-1.19754	0.124398	1.91073e-22	1.43464e-21	Peaxi162Scf00333g00213	40S ribosomal protein S4	sp|P46300|RS4_SOLTU		IPR000876	GO:0005840,GO:0003723,GO:0006412,GO:0005622,GO:0003735	14490.4	16535.2	16118.4	16250.2	14461.8	16797.4	30627.6	38338.4	38717.2	26514.9	30542.8	33637.8	12973	15963.5	16476.1	12664	15416.6	16456.7	31056.7	33891.9	32289.1	32006.1	29090.5	29725.1
1665	Peaxi162Scf00053g00258.1	10306.5	-1.13118	0.107085	1.45323e-26	1.44148e-25	Peaxi162Scf00053g00258	40S ribosomal protein S4	sp|P46300|RS4_SOLTU		IPR000876	GO:0005840,GO:0003723,GO:0006412,GO:0005622,GO:0003735	6497.45	7063.4	5947.51	7377.03	6255.42	7314.93	12465.2	14962.6	15018.8	11935.3	12441.4	12700.5	5553.25	6379.67	6155.61	6099.12	7551.87	6883.29	13775.4	14362.6	13104.2	14839	12372.7	12411.5
5832	Peaxi162Scf00390g00828.1	3789.37	-1.0213	0.131189	2.47438e-15	1.15566e-14	Peaxi162Scf00390g00828	40S ribosomal protein S4	sp|P46300|RS4_SOLTU		IPR000876	GO:0005840,GO:0003723,GO:0006412,GO:0005622,GO:0003735	2511.52	2803.66	2562.63	2698.08	2205.75	2693.33	4646.81	5672.21	5622.76	4007.65	4492.27	4868.65	2266.74	2861.96	2630.8	2243.22	2892.38	2742.2	4208.47	5511.72	4853.2	4015.75	4467.06	4577.29
2204	Peaxi162Scf00078g00422.1	4002.61	-1.55185	0.133026	3.76443e-32	5.31811e-31	Peaxi162Scf00078g00422	40S ribosomal protein S5	sp|O65731|RS5_CICAR		IPR000235,IPR023798	GO:0003723,GO:0006412,GO:0003735,GO:0015935	2078.08	2339.91	2099.74	2403.38	2039.6	2233.22	5669.17	6934.87	6465.25	4571.27	5786.16	5703.43	1682	2113.27	2102.03	1722.71	2373.09	2291.48	5120.68	6303.89	5687.09	5155.33	5358.42	5316.62
250	Peaxi162Scf00003g04712.1	16200.5	-1.03404	0.0853389	3.07296e-34	5.04442e-33	Peaxi162Scf00003g04712	40S ribosomal protein S5	sp|O65731|RS5_CICAR		IPR000235,IPR023798	GO:0003723,GO:0006412,GO:0003735,GO:0015935	10500.5	11548	11152.3	10534.2	10568.2	11460.3	19604.6	24041.7	23665.2	18392.5	18455.4	20175.4	9506.41	10657.7	10182.8	9792.39	11319.2	10326.1	21475.5	22594.7	20926.9	21463.3	19312.4	19467.8
6457	Peaxi162Scf00463g00128.1	13188.8	-1.21851	0.134478	3.9073e-20	2.5236e-19	Peaxi162Scf00463g00128	40S ribosomal protein S5-2	sp|P51427|RS52_ARATH	At3g11940	IPR000235,IPR023798	GO:0003723,GO:0006412,GO:0003735,GO:0015935	7688.68	8995	9068.04	8387.21	7594.8	8644.4	17372.7	21486.7	20928.9	14229.9	16909.4	17811	6407.76	8321.86	8887.99	6345.29	8508.22	8417.32	17008.8	18617.5	17070.4	16120.5	16356.6	16312.6
8323	Peaxi162Scf00876g00018.1	18380.5	-1.6514	0.135552	6.31579e-35	1.08251e-33	Peaxi162Scf00876g00018	40S ribosomal protein S6	sp|Q9M3V8|RS6_ASPOF		IPR001377	GO:0005840,GO:0006412,GO:0005622,GO:0003735	9045.7	10433.5	9187.9	10453.5	9001.46	10059.4	26229.9	32049.9	31638.9	21251.9	25038.2	26655.2	7548.6	9372.3	9503.19	7576.12	10906.6	10337.4	24562.1	28315.5	25197.5	25899.5	23868	23708.5
4256	Peaxi162Scf00213g01016.1	19983.8	-1.45485	0.129831	8.81172e-30	1.06325e-28	Peaxi162Scf00213g01016	40S ribosomal protein S6	sp|Q9M3V8|RS6_ASPOF		IPR001377	GO:0005840,GO:0006412,GO:0005622,GO:0003735	10361.4	12444	11433.2	11879.2	9422.38	12000.2	27395.7	33285.8	32919.9	22318.7	25325	27417.3	9669	11881.4	11954.7	9287.3	12317.7	12079.5	26920.3	29910.6	27791.1	26306.5	25533.2	25364.5
5337	Peaxi162Scf00332g00004.1	11568.2	-1.60763	0.138699	8.19274e-32	1.13859e-30	Peaxi162Scf00332g00004	40S ribosomal protein S7	sp|Q9ZNS1|RS7_AVIMR		IPR000554	GO:0005840,GO:0006412,GO:0005622,GO:0003735	5739	6436.61	6375.17	6554.32	5250.81	6666.18	15789.2	20172.6	20508.6	12804.1	15786.8	16742.4	4994.28	6394.69	6524.56	4881.4	6036.59	6427.13	16196.2	17372.8	16920.3	15224.3	14799.6	15148.7
7306	Peaxi162Scf00634g00325.1	6708.46	-1.43454	0.140579	4.46678e-25	4.03711e-24	Peaxi162Scf00634g00325	40S ribosomal protein S7-1	sp|Q9C514|RS71_ARATH	At1g48830	IPR000554	GO:0005840,GO:0006412,GO:0005622,GO:0003735	3634.74	4004.44	4000.59	4354.12	3578.21	4388.9	8723.69	11644.9	11062.7	7363.38	8897.88	9517.62	3227.91	3686.39	4162.89	3014.02	4013.3	4262.59	9145.36	9525.21	9371.13	8966.87	8368.76	8372.98
700	Peaxi162Scf00015g00109.1	17526.7	-1.25882	0.116245	7.37464e-28	7.88545e-27	Peaxi162Scf00015g00109	40S ribosomal protein S7-1	sp|Q9C514|RS71_ARATH	At1g48830	IPR000554	GO:0005840,GO:0006412,GO:0005622,GO:0003735	10193.8	11809.5	10994.3	11046.8	10130.2	11552.7	22775.8	28015.7	27748.6	19805.7	21786.6	23363.3	8670.51	10399.1	11028.2	8889.99	11596.5	11405.3	23425.6	25712.8	23767.6	20984.5	21807.1	22020.5
4918	Peaxi162Scf00285g00930.1	25180.3	-1.35833	0.127462	4.25506e-27	4.37642e-26	Peaxi162Scf00285g00930	40S ribosomal protein S8	sp|P49199|RS8_ORYSJ		IPR022309	GO:0005840,GO:0006412,GO:0005622,GO:0003735	13925.9	16418.8	14756.4	14904.9	13791.1	15850.9	31968.7	41647.1	41633.8	28395.7	33125.5	35679.9	12020.5	13556.3	15043.8	12168.9	15579.8	15841.1	32692.7	36610	34654.8	34388.6	31994.8	32178.5
6882	Peaxi162Scf00541g00629.1	16512.8	-1.65063	0.142355	7.16339e-32	9.99328e-31	Peaxi162Scf00541g00629	40S ribosomal protein S9-2	sp|Q9FLF0|RS92_ARATH	At5g39850	IPR001912,IPR022801	GO:0003723,GO:0006412,GO:0005622,GO:0003735,GO:0015935,GO:0019843	7757.85	9253.44	8712.94	9687.4	7933.46	9166.97	22980.8	28875.8	28884.8	18918.5	22663.1	24573.1	6676.89	7918.41	9004.18	6775.08	9426.99	9386.54	22595.4	24071.5	23911.4	23051.2	22161.3	21691.1
1058	Peaxi162Scf00026g03012.1	16474.2	-1.37956	0.125365	9.31456e-29	1.05399e-27	Peaxi162Scf00026g03012	40S ribosomal protein S9-2	sp|Q9FLF0|RS92_ARATH	At5g39850	IPR001912,IPR022801	GO:0003723,GO:0006412,GO:0005622,GO:0003735,GO:0015935,GO:0019843	8979.86	10379.7	9957.44	10489	9187.45	10225.3	21355.4	27473.6	27163	17784.9	20199.4	22368	7586.1	9132.35	9733.04	8054.43	10348.4	10458	22167.4	22381.8	22556.2	22333.2	20482.3	20655.2
9293	Peaxi162Scf01390g00026.1	23047.6	-1.45095	0.103347	2.0945e-45	6.54143e-44	Peaxi162Scf01390g00026	40s ribosomal protein SA	AT1G72370.1	AT1G72370	IPR023591,IPR001865,IPR013780,IPR009057,IPR000111	GO:0005840,GO:0003677,GO:0005622,GO:0003824,GO:0015935,GO:0004553,GO:0003682,GO:0006412,GO:0005975,GO:0003735	12069.6	13812.8	13173.7	13763.9	13298.7	14215.7	30975.6	37326.2	37703.6	26622	28965.9	30245.6	10335.4	12348.7	12812.6	12108.2	14457	13363.1	32294.6	32893.1	30521.2	33537.7	28093.1	29119
7331	Peaxi162Scf00643g00435.1	35892.5	-1.3311	0.148519	8.48925e-20	5.37729e-19	Peaxi162Scf00643g00435	40s ribosomal protein SA	AT1G72370.1	AT1G72370	IPR023591,IPR001865	GO:0005840,GO:0006412,GO:0005622,GO:0003735,GO:0015935	19804.2	23216.6	22054.6	21620.2	18870.7	22542.5	46968.6	58520.2	58379.8	39264.2	47629.6	50508.1	16086.1	20766	22533	15853.7	21840.4	22577.7	43844.3	52895.1	48544.3	45202.9	45178.2	45402.5
8773	Peaxi162Scf01026g00008.1	9266.64	-2.06717	0.163144	5.97081e-38	1.25284e-36	Peaxi162Scf01026g00008	40s ribosomal protein SA B	AT3G04770.2	AT3G04770	IPR023591,IPR001865	GO:0005840,GO:0006412,GO:0005622,GO:0003735,GO:0015935	3610.64	3995.26	3905.02	4411.97	3277.82	4227.55	13861	16995.5	17522.7	11752.6	13407.3	13608.7	2748.61	3636.8	4075.47	3008.23	4669.86	4285	14107.5	14923.4	13318.6	14445.2	12512.1	12814.7
4047	Peaxi162Scf00195g01223.1	76.5788	1.18562	0.311002	3.80694e-05	8.05859e-05	Peaxi162Scf00195g01223	4-coumarate:CoA ligase 2	AT3G21240.1	AT3G21240	IPR000873	GO:0008152,GO:0003824	96.9859	76.8865	73.3807	105.725	151.668	97.6281	40.0146	31.2068	29.5676	55.0953	42.9058	33.4898	120.027	95.7099	60.8315	164.879	134.009	86.3236	50.6802	51.4296	32.3796	48.4544	46.6843	47.1055
5199	Peaxi162Scf00314g00086.1	3372.31	1.66923	0.225169	1.89052e-14	8.32759e-14	Peaxi162Scf00314g00086	4-coumarate:CoA ligase 2	AT3G21240.1	AT3G21240	IPR025110,IPR000873	GO:0008152,GO:0003824	5470.38	7388.43	6063.64	5183.38	3425.58	3263.51	2332.85	1951.81	1371.58	2389.96	2254.97	1396.11	5022.41	4949.85	5350.09	4141.68	2616.01	3198.35	1803.28	1776.06	1501.89	1546.5	1916.2	1792.61
7199	Peaxi162Scf00610g00346.1	1140.86	1.70524	0.172729	8.02233e-24	6.66777e-23	Peaxi162Scf00610g00346	4-coumarate:CoA ligase 2	AT3G21240.1	AT3G21240	IPR025110,IPR000873	GO:0008152,GO:0003824	1683.74	1507.08	2228.65	1523.3	1360.71	1816.17	648.784	406.902	548.349	737.535	537.812	577.486	1757.85	1591.03	1741.74	1339.13	1392.91	1389.39	664.531	489.44	532.612	708.063	654.999	685.422
7671	Peaxi162Scf00700g00139.1	252.306	1.86641	0.192066	2.65821e-23	2.12599e-22	Peaxi162Scf00700g00139	4-coumarate:CoA ligase 2	AT3G21240.1	AT3G21240	IPR025110,IPR000873	GO:0008152,GO:0003824	331.92	345.944	334.544	357.439	487.144	279.1	98.6297	87.7946	80.8157	106.351	98.5447	88.1735	452.944	323.18	356.35	449.961	458.739	427.646	99.5301	113.205	131.372	95.1165	98.6184	124.16
1827	Peaxi162Scf00064g01013.1	490.809	-1.06845	0.115474	7.54092e-21	5.08833e-20	Peaxi162Scf00064g01013	4-coumarate--CoA ligase-like 5. 2nd hit, 67%.	sp|Q84P21|4CLL5_ARATH	At1g20510	IPR025110,IPR000873	GO:0008152,GO:0003824	344.805	326.758	294.669	398.965	291.983	397.322	685.291	702.41	634.483	581.054	698.507	616.176	266.24	258.938	264.013	326.483	301.188	281.36	714.887	614.161	598.315	625.871	631.772	578.404
1831	Peaxi162Scf00064g01121.1	3609.67	1.22025	0.144392	8.66748e-18	4.79282e-17	Peaxi162Scf00064g01121	4-coumarate--CoA ligase-like 5. top hit, 74%. Encodes an OPC-8:CoA ligase involved in jasmonic acid biosynthesis.	sp|Q84P21|4CLL5_ARATH	At1g20510	IPR025110,IPR000873	GO:0008152,GO:0003824	5143.89	3984.36	4577.93	5386.4	5214.17	4337.52	2389.67	1645.13	1684.65	2968.68	2531.3	2185.71	4447.98	4335.05	4673.83	5591.59	4609.24	4332.37	2281.12	2226.03	2244.05	2268.58	2620.37	2506.17
8276	Peaxi162Scf00847g00313.1	1087.67	-1.58318	0.133984	6.01431e-33	9.05537e-32	Peaxi162Scf00847g00313	5\'-AMP-activated protein kinase-related, putative isoform 2 [Theobroma cacao] gb|EOY07931.1| 5\'-AMP-activated protein kinase-related, putative isoform 2 [Theobroma cacao]	ref|XP_007027429.1|		IPR014756		567.146	593.19	457.629	690.535	587.55	805.96	1520.61	1456.15	1871.71	1446.73	1205.11	1328.45	575.376	612.219	489.349	815.61	670.493	692.686	1583.1	1554.51	1506.78	1277.24	1388.48	1428.49
3167	Peaxi162Scf00131g00006.1	137.78	-1.33425	0.188588	3.87149e-13	1.55181e-12	Peaxi162Scf00131g00006	50S rib L18, putative [Ricinus communis]	ref|XP_002512448.1|		IPR005484	GO:0005840,GO:0006412,GO:0005622,GO:0003735	95.6232	77.3759	103.023	70.124	96.9961	80.5775	214.483	240.509	248.302	179.634	170.088	209.935	59.5296	91.697	67.3294	70.4312	70.7204	86.9074	149.29	228.004	170.735	163.846	175.841	188.053
4742	Peaxi162Scf00268g01132.1	9143.13	-1.92426	0.155304	2.73345e-36	5.16877e-35	Peaxi162Scf00268g01132	50S rib L21 [Arabidopsis thaliana]	ref|NP_174808.1|	At1g35680	IPR001787	GO:0005840,GO:0003723,GO:0006412,GO:0005622,GO:0003735	3773.68	4228.22	4691.76	3801.92	4517.46	5921.8	14361.4	15187.4	18722.8	10773.7	9523.02	10821.5	4758.68	4164.3	4555.8	5775.03	4841.9	5444.83	16440.5	12254.2	12475.6	10833.9	10945.5	12755.3
7415	Peaxi162Scf00661g00027.1	1937.66	-1.38233	0.147246	1.54109e-21	1.09188e-20	Peaxi162Scf00661g00027	50S rib L21 [Medicago truncatula]	ref|XP_003626164.1|		IPR001787	GO:0005840,GO:0003723,GO:0006412,GO:0005622,GO:0003735	1099.88	1167.54	1136.97	1223.6	907.882	1200.49	2538.08	3210.21	3130.16	2209.49	2611.84	2774.46	817.857	1029.43	1148.64	807.524	1136.54	1063.92	2462.89	2740.94	2677.74	2556.81	2508.18	2523.41
2074	Peaxi162Scf00074g00020.1	4933.54	-1.92622	0.155392	2.5371e-36	4.80812e-35	Peaxi162Scf00074g00020	50S ribosomal protein L11	sp|A5GWK2|RL11_SYNR3		IPR000911	GO:0005840,GO:0006412,GO:0003735	2076.72	2095.32	2688.5	2119.15	2542.69	3104.01	7811.29	8215.22	10090.2	5663.45	5227.93	5989.14	2392.48	2167.67	2608.95	2859.76	2662.81	2912.8	8823.61	6787.54	6810.51	5464.11	5964.87	7216.9
7683	Peaxi162Scf00700g00054.1	2612.7	-1.23241	0.2526	2.92122e-07	7.49405e-07	Peaxi162Scf00700g00054	50S ribosomal protein L12, chloroplastic	sp|P36688|RK12_NICSY		IPR000206	GO:0005840,GO:0006412,GO:0005622,GO:0003735	1517.16	1500.66	2055.73	1759.66	2547.88	2618.35	3317.97	3802.71	5166.33	2016.22	1853.3	2318.12	1586.74	2376.86	1623.05	2098.33	1745.74	1866.28	4884.17	2366.78	3091.7	2726.32	2222.9	3600.92
7903	Peaxi162Scf00753g00428.1	2593.59	-1.90715	0.171334	8.50991e-30	1.02829e-28	Peaxi162Scf00753g00428	50S ribosomal protein L13	sp|B8G6P5|RL13_CHLAD		IPR023564,IPR005822	GO:0005840,GO:0006412,GO:0003735	986.624	1257.91	1313.83	1139.43	889.03	1151.65	3907.83	4776.61	4725.2	3133.74	3769.15	4099.13	872.479	1142.03	1235.47	795.128	1228.3	1054.36	3617.97	4587.83	4051.41	3865.1	3607.6	3559.69
1548	Peaxi162Scf00047g00333.1	309.699	-1.72022	0.205652	8.46557e-18	4.68521e-17	Peaxi162Scf00047g00333	50S ribosomal protein L13	sp|B8G6P5|RL13_CHLAD		IPR023564,IPR005822	GO:0005840,GO:0006412,GO:0003735	142.329	140.678	190.106	206.658	140.361	131.882	442.218	569.132	565.283	325.528	411.664	465.686	115.85	140.518	163.371	110.323	132.621	154.282	480.754	379.442	489.703	476.555	369.378	484.986
2793	Peaxi162Scf00111g01331.1	3420.4	-1.78007	0.168451	5.31028e-27	5.43123e-26	Peaxi162Scf00111g01331	50S ribosomal protein L13	sp|Q3MF94|RL13_ANAVT		IPR023563,IPR023564,IPR005822	GO:0005840,GO:0006412,GO:0003735	1583.39	1625.89	1801.88	1472.79	1834.37	2316.09	5341.56	5274.22	6689.9	3965.46	3159.99	3797.1	2115.19	1661.47	1695.94	2436.67	2096.02	2136.06	6255.93	4697.51	4604.31	3786.78	3966.12	4941.94
556	Peaxi162Scf00013g00028.1	2918.56	-1.3646	0.131287	6.85822e-26	6.5082e-25	Peaxi162Scf00013g00028	50S ribosomal protein L13	sp|Q3MF94|RL13_ANAVT		IPR023563,IPR023564,IPR005822	GO:0005840,GO:0006412,GO:0003735	1610.67	1762.52	2094.85	1526.61	1701.5	2050.42	4102.13	4542.19	5389.57	3254.31	3005.15	3336.58	1878.55	1625.71	1845.11	2085.96	1832.8	1867.19	4685.68	3841.68	3753.25	3121.89	3302.66	3610.46
3084	Peaxi162Scf00129g00316.1	1516.2	-1.29514	0.14306	3.87695e-20	2.50589e-19	Peaxi162Scf00129g00316	50S ribosomal protein L15	sp|A9H3K5|RL15_GLUDA		IPR021131,IPR005749	GO:0015934,GO:0006412,GO:0003735	867.771	1013.68	1018.5	862.899	826.755	914.724	2021.58	2656.94	2428.21	1710.32	2074.32	2122.72	687.443	834.949	939.895	629.281	838.445	904.819	1893.98	2132.08	2071.63	2057.07	1818.19	1873.23
5776	Peaxi162Scf00382g00825.1	8488.07	-1.65767	0.164884	1.42476e-24	1.24854e-23	Peaxi162Scf00382g00825	50S ribosomal protein L15	sp|B7KI04|RL15_CYAP7		IPR021131,IPR005749	GO:0005840,GO:0015934,GO:0006412,GO:0005622,GO:0003735	4041.13	4285.01	5030.65	3797.22	4909.17	5841.73	12563.4	13471.4	16307.7	9318.76	7749.73	9451.17	5150.61	4281.17	5154.56	6499.99	5229.81	5539.77	15006.9	10997	11523.3	9453.25	9570.68	11724.9
5017	Peaxi162Scf00299g00014.1	37.4177	-1.45761	0.446529	0.000198845	0.000389117	Peaxi162Scf00299g00014	50S ribosomal protein L16, chloroplastic	sp|Q8S8V6|RK16_ATRBE		IPR000114,IPR016180	GO:0005840,GO:0006412,GO:0005622,GO:0003735,GO:0019843	20.4162	32.3213	21.6207	9.16229	12.2577	22.7362	67.1257	69.9813	93.5301	37.1368	13.1041	49.4311	20.6411	18.3822	12.271	21.8485	39.1132	14.3458	66.3317	85.894	59.2775	31.2655	19.9477	44.6781
5823	Peaxi162Scf00390g00134.1	4187.31	-1.77039	0.185871	2.1122e-22	1.58313e-21	Peaxi162Scf00390g00134	50S ribosomal protein L17	sp|Q8DMK9|RL17_THEEB		IPR000456	GO:0005840,GO:0006412,GO:0005622,GO:0003735	1871.86	2002.1	2608.08	1716.22	2577.8	2811.88	6789.03	7068.13	8466.45	4653.34	4054.96	4896.19	2153.54	1775.08	2397.17	2591.53	2270.37	2582.19	7608.91	5552.18	5581.81	4599.78	4819.27	6044.11
5277	Peaxi162Scf00323g00929.1	6196.17	-1.83643	0.175163	1.14018e-26	1.13889e-25	Peaxi162Scf00323g00929	50S ribosomal protein L18	sp|A4IJK4|RL18_GEOTN		IPR005484	GO:0005840,GO:0006412,GO:0005622,GO:0003735	2490.77	3118.71	3683.54	2455.64	2832.2	3794.7	10074.8	10539.7	12792.5	6782.7	6508.24	7730.82	3087.78	2661.26	3519.49	3137.35	3229.27	3683.03	10874.3	8742.4	8607.24	6738.18	7991.65	9059.96
6328	Peaxi162Scf00446g00212.1	7012.13	-1.56486	0.185117	5.32585e-18	2.99539e-17	Peaxi162Scf00446g00212	50S ribosomal protein L19-1, chloroplastic	sp|Q8W463|RK191_ARATH	At4g17560	IPR008991,IPR001857	GO:0005840,GO:0006412,GO:0005622,GO:0003735	3424.55	3692.69	4754.55	3114.49	4192.74	4996.85	10329.5	11081.7	14056.4	7681.64	6315.24	7940.69	4200.28	3612.75	4719.88	5210.69	4338.73	4543.87	12360.9	9051.45	9188.27	7396.84	7527.22	9375.94
7663	Peaxi162Scf00700g00029.1	10302.4	-1.10478	0.163407	4.48198e-12	1.66699e-11	Peaxi162Scf00700g00029	50S ribosomal protein L27	sp|A6Q4D3|RL27_NITSB		IPR001684	GO:0005840,GO:0006412,GO:0005622,GO:0003735	6145.47	6551.11	8230.27	5547.84	7668.62	8738.84	13475	14086.8	17617	10596.2	9807.69	11021.8	7350.77	6131.68	7410.77	9219.8	7552.89	8024.27	15306.6	11806.9	12438	10456.7	10800	12932.2
6765	Peaxi162Scf00523g00628.1	2332.57	-1.13145	0.0973179	1.00382e-31	1.3868e-30	Peaxi162Scf00523g00628	50S ribosomal protein L27	sp|A7N0G1|RL27_VIBCB		IPR001684	GO:0005840,GO:0006412,GO:0005622,GO:0003735	1497.8	1640.73	1482.72	1576.73	1663.86	1578.81	2910.53	3801.71	3324.19	2615.31	2861.44	2986.43	1216.59	1350.39	1409.83	1389.43	1681.64	1494.48	2937.32	3114.87	3088.04	3032.03	2732.25	2889.7
7174	Peaxi162Scf00602g00421.1	4311.89	-1.27799	0.164827	2.50162e-15	1.16774e-14	Peaxi162Scf00602g00421	50S ribosomal protein L28	sp|B8HUV7|RL28_CYAP4		IPR001383	GO:0005840,GO:0006412,GO:0005622,GO:0003735	2494.31	2474.47	3358.8	2127.75	2777.22	3159.69	6084.22	6315.45	7879.75	4962.6	3727.89	4524.68	2987.04	2832.76	3210.82	3216.71	2936.57	3077.09	7141.72	6120.94	5267.76	4296.9	4624	5498.82
3744	Peaxi162Scf00171g00927.1	5337.69	-1.62409	0.167604	5.6861e-23	4.43692e-22	Peaxi162Scf00171g00927	50S ribosomal protein L29, chloroplastic	sp|Q9FJP3|RK29_ARATH	At5g65220	IPR001854	GO:0005840,GO:0006412,GO:0005622,GO:0003735	2583.63	2861.53	3369.03	2241.54	3133.12	3835.57	8216.79	8575.02	10523	6054.76	5147.68	6168.41	3266.33	3068.93	3348.02	3745.47	3262.79	3390.05	9043.06	7212.52	7117.14	5477.45	6201.67	7273.69
9259	Peaxi162Scf01343g00156.1	6916.98	-1.60966	0.16077	2.37367e-24	2.04582e-23	Peaxi162Scf01343g00156	50S ribosomal protein L3	sp|B1XJT9|RL3_SYNP2		IPR000597,IPR009000	GO:0005840,GO:0006412,GO:0005622,GO:0003735	3316.39	3635.65	4270.07	3558.31	4132.5	5002.3	9847.44	10876.2	13649.9	7019.76	6678.7	7794.11	4248.77	3630.99	4302.59	5462.83	4397.12	4749.32	11769.7	8436.57	9170.38	7331.1	7738.14	9350.38
2978	Peaxi162Scf00126g01027.1	828.529	-1.4733	0.181321	9.70888e-17	4.98489e-16	Peaxi162Scf00126g01027	50S ribosomal protein L3	sp|Q5NQ64|RL3_ZYMMO		IPR000597,IPR009000	GO:0005840,GO:0006412,GO:0005622,GO:0003735	463.669	461.23	458.631	559.502	328.203	461.616	1129.16	1387.5	1358.73	967.068	1125.73	1287.47	352.521	438.343	482.025	327.593	436.295	518.229	1012.68	1233.2	1225.3	1133.17	1058.41	1056.75
1759	Peaxi162Scf00061g00155.1	5852.06	-1.19574	0.155192	3.9856e-15	1.83737e-14	Peaxi162Scf00061g00155	50S ribosomal protein L34, chloroplastic	sp|Q9LP37|RK34_ARATH	At1g29070	IPR000271	GO:0005840,GO:0006412,GO:0005622,GO:0003735	3608.24	3661.24	4195.93	3404.02	4373.39	4697.43	7770.53	8584.74	9962.16	6671.08	5334.95	6248.99	4196.56	3314.94	4044.8	5186.82	4337.74	4235.39	9566.53	7004.58	6964.06	6117.65	6096.09	7388.66
8880	Peaxi162Scf01073g00117.1	1135.22	-1.29303	0.111348	1.01398e-31	1.40007e-30	Peaxi162Scf01073g00117	50S ribosomal protein L4	sp|B6IRQ7|RL4_RHOCS		IPR023574,IPR002136	GO:0005840,GO:0006412,GO:0003735	638.18	731.505	661.601	703.061	725.386	746.203	1460.78	1810.38	1672.16	1233.89	1588.62	1566.32	617.25	608.445	713.809	618.691	752.597	647.004	1411.13	1529.96	1563.38	1478.34	1436.41	1340.54
252	Peaxi162Scf00003g04831.1	6706.28	-1.96458	0.175035	2.65617e-30	3.35172e-29	Peaxi162Scf00003g04831	50S ribosomal protein L4	sp|Q8DMN0|RL4_THEEB		IPR023574,IPR002136	GO:0005840,GO:0006412,GO:0003735	2776.49	2843.36	3378.21	2849.69	3837.43	4770.65	10482.4	11226.6	13628.5	7473.94	6392.96	7336.73	3407.86	3234.41	3282.37	4625.53	4091.66	4276.8	12816.5	8510.57	8787.3	7398.7	8218.24	9489.87
8174	Peaxi162Scf00815g00338.1	9890.41	-1.44694	0.172221	1.00125e-17	5.51514e-17	Peaxi162Scf00815g00338	50S ribosomal protein L5	sp|B8HMR6|RL5_CYAP4		IPR022803,IPR002132	GO:0005840,GO:0006412,GO:0005622,GO:0003735	5040.14	5785.99	6883.59	4586.75	5962.59	7615.12	14255.4	15242.8	19097.9	11029.8	8984.2	10790.8	6348.63	5697.48	6884.9	7166.96	6153.86	7091.89	16723.1	13521.9	12608.8	10630.9	11010.5	12855.1
1778	Peaxi162Scf00062g01418.1	8121.64	-1.47014	0.170938	1.74841e-18	1.01404e-17	Peaxi162Scf00062g01418	50S ribosomal protein L6	sp|B7KI01|RL6_CYAP7		IPR000702	GO:0005840,GO:0006412,GO:0005622,GO:0003735,GO:0019843	4242.11	4659.3	5369.6	3855.73	5149.4	6574.44	12002.8	12362.1	15423.5	9040.82	7021.65	8539.69	5421.74	5008.14	5330.83	6510.61	5638.21	5798.66	13302.8	10608	10371.7	7916.69	8878.88	10680
8675	Peaxi162Scf00983g00015.1	6488.15	-1.53716	0.185464	2.26332e-17	1.21715e-16	Peaxi162Scf00983g00015	50S ribosomal protein L9	sp|B7KAD1|RL9_CYAP7		IPR000244	GO:0005840,GO:0006412,GO:0005622,GO:0003735	3238.98	3341.96	4105.55	2973.93	3624.83	4725.17	9176.09	9689.17	12461.6	7659.04	6025.13	7031.93	4048.55	3261.75	4236.04	4740.04	3770.47	4557.2	11891.3	8125.11	8596.68	8437.91	6924.53	8519.31
7516	Peaxi162Scf00683g00215.1	260.196	-1.29764	0.206642	9.0167e-11	3.05655e-10	Peaxi162Scf00683g00215	5'-3' exonuclease family protein	AT1G18090.2	AT1G18090	IPR006084	GO:0003677,GO:0006281,GO:0003824,GO:0016788,GO:0004518	144.148	179.442	135.411	192.798	119.688	183.524	393.415	382.531	371.247	272.43	326.146	289.71	150.82	189.786	191.862	106.315	197.809	192.768	347.215	393.958	301.857	337.598	340.607	290.333
5125	Peaxi162Scf00308g00815.1	644.314	-2.26581	0.220961	5.926e-26	5.64655e-25	Peaxi162Scf00308g00815	5'-3' exonuclease family protein	AT1G29630.2	AT1G29630	IPR006084	GO:0003677,GO:0006281,GO:0003824,GO:0016788,GO:0004518	193.327	259.035	200.416	243.946	174.119	341.121	1000.86	1141.2	1045.58	888.611	1142.66	957.144	156.506	227.464	228.703	163.746	297.061	260.248	884.748	1013.53	989.446	1081.97	1042.93	940.972
6622	Peaxi162Scf00495g00015.1	274.304	-1.08918	0.126434	2.36824e-18	1.36061e-17	Peaxi162Scf00495g00015	5'-3' exonuclease family protein	AT1G34380.2	AT1G34380	IPR002421	GO:0008409,GO:0003677,GO:0003824	179.13	183.746	178.018	174.943	220.545	166.173	341.059	356.587	446.652	311.425	261.588	318.321	197.055	193.591	193.507	195.321	230.966	196.474	358.5	378.477	354.681	308.977	305.429	337.208
8126	Peaxi162Scf00802g00238.1	371.081	-1.09222	0.24403	2.40518e-06	5.71401e-06	Peaxi162Scf00802g00238	5'-AMP-activated protein kinase beta-2 subunit protein	AT4G16360.1	AT4G16360	IPR014756,IPR006828	GO:0005515	192.972	322.955	243.576	244.652	158.574	163.4	615.261	544.474	503.377	527.178	649.654	547.724	156.938	158.829	224.131	83.8187	160.246	200.665	498.871	534.277	469.682	507.024	461.722	458.106
4218	Peaxi162Scf00209g00610.1	359.658	-1.46251	0.179616	8.57696e-17	4.42321e-16	Peaxi162Scf00209g00610	5'-AMP-activated protein kinase-related	AT1G27070.1	AT1G27070	IPR014756		174.644	217.533	192.555	165.103	254.683	299.227	448.173	559.807	613.64	401.952	409.668	510.203	174.071	201.775	181.149	223.295	270.894	248.291	410.489	530.544	469.376	449.331	439.311	470.692
3998	Peaxi162Scf00192g01118.1	1735.69	1.03631	0.0529152	7.58332e-86	1.85185e-83	Peaxi162Scf00192g01118	5'-nucleotidase SurE	sp|Q67NP4|SURE_SYMTH		IPR002828	GO:0016787	2359.38	2411.06	2324.37	2130.01	2080.23	2039.74	1236.59	1142.11	1032.13	1242.31	1274.4	1185.85	2281.73	2284.93	2220.44	1955.04	1863.08	1930.73	1178.78	1135.44	1164.62	1277.04	1253.48	1281.68
1661	Peaxi162Scf00053g00082.1	62.6354	1.17682	0.293427	1.70799e-05	3.73705e-05	Peaxi162Scf00053g00082	6,7-dimethyl-8-ribityllumazine synthase [Theobroma cacao] gb|EOY34627.1| 6,7-dimethyl-8-ribityllumazine synthase [Theobroma cacao]	ref|XP_007017008.1|		IPR025322		88.5927	55.5304	90.0607	68.5907	67.1229	56.4561	22.0078	32.1131	41.5382	45.1348	37.1748	36.0454	97.8471	74.4327	107.891	113.516	59.6987	85.1268	49.447	34.4039	36.2753	51.1633	39.0925	45.794
1678	Peaxi162Scf00055g00161.1	6.66717	1.72125	0.656365	0.00101556	0.00182494	Peaxi162Scf00055g00161	6,7-dimethyl-8-ribityllumazine synthase [Theobroma cacao] gb|EOY34627.1| 6,7-dimethyl-8-ribityllumazine synthase [Theobroma cacao]	ref|XP_007017008.1|		IPR025322		16.0298	16.3624	19.7703	4.98942	9.95268	4.68883	2.603	4.81108	4.2011	2.52271	0.89904	0.966599	8.07495	10.9598	12.5006	6.55032	6.93921	7.43625	2.18726	3.46095	3.88595	1.85664	0	5.5572
3913	Peaxi162Scf00188g00627.1	222.236	-1.84971	0.208861	8.97158e-20	5.66881e-19	Peaxi162Scf00188g00627	60 kDa chaperonin 1	sp|Q119S1|CH601_TRIEI		IPR002423,IPR027409,IPR027413	GO:0044267,GO:0006457,GO:0005524,GO:0042026,GO:0005737	110.035	99.5018	89.7757	108.749	115.574	184.702	326.465	331.692	441.558	276.893	236.829	252.922	92.5884	92.9587	93.3011	156.584	123.651	161.432	382.887	294.131	318.9	238.867	244.051	355.191
1266	Peaxi162Scf00038g00838.1	19090.1	-1.35224	0.119818	4.09387e-30	5.08827e-29	Peaxi162Scf00038g00838	60 kDa chaperonin 1	sp|Q119S1|CH601_TRIEI		IPR002423,IPR027409,IPR027413	GO:0044267,GO:0006457,GO:0005524,GO:0042026,GO:0005737	11187.2	12057.6	11854.2	11634.1	13169.8	14529.4	26148	27464.4	35613.9	20140	18590.7	20773	11860.3	10457.2	11765.8	12222.3	12686	13409.9	28932.6	23658.4	24458.6	20462.6	21210.4	25145.8
6830	Peaxi162Scf00536g00079.1	6711.37	-1.65234	0.177337	1.92511e-21	1.35535e-20	Peaxi162Scf00536g00079	60 kDa chaperonin 1	sp|Q2RY28|CH601_RHORT		IPR002423,IPR027409,IPR027413	GO:0044267,GO:0006457,GO:0005524,GO:0042026,GO:0005737	3027.13	3719.4	3297.9	3465.65	2807.08	3642.09	9287.06	11376	11159	7856.85	9798.73	10111.5	2455.78	3174.53	3567.53	2494.46	4103.52	3808.94	8185.23	10786.2	9356.99	8927.48	9499.29	9023.07
1572	Peaxi162Scf00047g01633.1	7212.72	-1.58833	0.188089	5.50668e-18	3.09506e-17	Peaxi162Scf00047g01633	60 kDa chaperonin 1	sp|Q2RY28|CH601_RHORT		IPR002423,IPR027409,IPR027413	GO:0044267,GO:0006457,GO:0005524,GO:0042026,GO:0005737	3248.97	4130.92	3835.68	3973.67	3127.22	4039.16	9480.6	12150.3	12452.4	8135.77	10088.5	10539.7	2631.78	3573.04	3930.39	2532.92	4460.08	3933.08	9427.14	11247.5	10240	9327.67	9778.1	9961.09
4069	Peaxi162Scf00198g00069.1	373.238	-1.74656	0.1817	9.52281e-23	7.31718e-22	Peaxi162Scf00198g00069	60 kDa chaperonin 2	sp|Q8YVS8|CH602_NOSS1		IPR002423,IPR027409,IPR027413	GO:0044267,GO:0006457,GO:0005524,GO:0042026,GO:0005737	195.548	187.15	156.09	192.177	143.23	174.971	482.108	621.202	724.463	426.464	499.526	517.762	193.975	164.113	165.185	134.517	241.082	178.974	576.838	602.946	537.007	535.909	511.148	474.285
1293	Peaxi162Scf00038g01627.1	2215.4	-1.38019	0.139013	7.93787e-24	6.5997e-23	Peaxi162Scf00038g01627	60 kDa chaperonin 3	sp|A5EG60|CH603_BRASB		IPR002423,IPR027409,IPR027413	GO:0044267,GO:0006457,GO:0005524,GO:0042026,GO:0005737	1286.58	1287.89	1236.59	1471.29	1006.98	1267.24	2924.66	3473.16	3513.91	2542.38	3090.77	3189.8	1064.93	1283.16	1325.68	988.709	1269.06	1278.94	2633.77	3227.94	3100.43	2867.11	2931.65	2825.7
2488	Peaxi162Scf00091g01816.1	16064.3	-1.4362	0.130792	1.11827e-28	1.26053e-27	Peaxi162Scf00091g01816	60S acidic rib P2-4 [Theobroma cacao]	ref|XP_007027672.1|		IPR001813	GO:0005840,GO:0005622,GO:0006414,GO:0003735	8590.72	9629.2	10021.9	9510.86	8664.93	9664.8	21416.6	27632.9	27160.4	18048.3	20100.6	23074.9	7211.33	8507.57	9675.8	7279.42	9256.91	9519.29	22796.3	22288.3	22724	22683.2	20431.9	20234.2
9225	Peaxi162Scf01313g00116.1	51901.5	-1.53725	0.133305	1.8464e-31	2.50363e-30	Peaxi162Scf01313g00116	60S acidic ribosomal protein P0	sp|P50346|RLA0_SOYBN		IPR001813,IPR001790	GO:0005840,GO:0042254,GO:0005622,GO:0006414,GO:0003735	25685	30766.1	28074	29678.2	27236.4	31126.7	69552.3	87131.6	88150.2	57551.7	67439.6	74040.6	23039.5	28111.2	29716.1	23336.4	31751.8	31214.9	68780.5	75785.3	70802	68983.7	65295.3	67854.7
6899	Peaxi162Scf00544g01010.1	21827	-1.25828	0.111115	2.94278e-30	3.70063e-29	Peaxi162Scf00544g01010	60S acidic ribosomal protein P2	sp|P41099|RLA2_PARAR		IPR001813	GO:0005840,GO:0005622,GO:0006414,GO:0003735	12762.9	14762.5	13613.7	13859.6	12623.2	14718.2	28449.5	35398.7	33950.2	25021.8	27357	29995.7	10960.1	12268.8	13222.9	11571.3	14173.7	13687.1	30026.5	30220.1	29476.6	32237.4	27469.9	27150.4
6046	Peaxi162Scf00415g00012.1	11317.7	-1.20197	0.10715	1.04058e-29	1.24855e-28	Peaxi162Scf00415g00012	60S rib L14, putative [Ricinus communis]	ref|XP_002529840.1|		IPR008991,IPR002784	GO:0005840,GO:0006412,GO:0005622,GO:0003735	6758.5	8025.84	7240.35	7269.07	7136.65	7584.92	14655.4	18256.3	17405.3	12688.5	14317.7	15041.9	6260.19	7766.99	7397.04	6186.64	7657.1	7369.47	14692	16228.6	14826.2	14122.3	13938.2	13675.6
3251	Peaxi162Scf00139g00014.1	415.093	-2.21348	0.162809	2.32432e-43	6.58539e-42	Peaxi162Scf00139g00014	60S rib L23 [Medicago truncatula]	ref|XP_003598202.1|		IPR012337	GO:0003676	119.086	186.903	192.819	148.777	135.22	122.709	665.699	848.81	782.823	597.53	636.226	666.039	139.039	175.255	138.685	185.402	130.523	175.094	644.677	667.596	588.03	515.238	547.962	567.595
5292	Peaxi162Scf00325g00093.1	2594.84	-1.08904	0.140935	3.68376e-15	1.70159e-14	Peaxi162Scf00325g00093	60S ribosomal export protein NMD3	sp|Q55BF2|NMD3_DICDI		IPR007064		1791.96	1750.63	1356.54	2127.38	1516.43	1725.88	3168.49	3475.29	3778.67	2907.85	3357.55	3071.45	1409.49	1682.59	1594.36	1510.92	2056.03	1924.26	3294.51	3867.28	3235.82	3324.53	3145.1	3128.4
5382	Peaxi162Scf00334g00113.1	77.8983	1.15846	0.359057	0.000349547	0.000664497	Peaxi162Scf00334g00113	60S ribosomal export protein NMD3	sp|Q55BF2|NMD3_DICDI		IPR007064		126.649	95.9689	86.0813	128.113	86.0418	86.6826	52.8367	27.0489	45.1984	88.541	46.5655	50.8252	86.9611	65.0639	104.262	83.7049	77.3324	147.286	38.8755	49.3639	64.299	48.9172	40.7646	83.3804
2248	Peaxi162Scf00078g00146.1	348.106	1.37737	0.134245	2.72125e-25	2.49316e-24	Peaxi162Scf00078g00146	60S ribosomal export protein NMD3	sp|Q55BF2|NMD3_DICDI		IPR007064		546.266	415.243	414.591	452.096	510.239	421.846	199.048	161.83	158.234	253.315	210.507	202.866	510.519	533.261	478.21	438.098	410.9	399.491	225.335	204.834	237.753	234.473	229.158	232.5
3173	Peaxi162Scf00131g01212.1	24083.1	-1.58253	0.125737	4.72891e-37	9.43611e-36	Peaxi162Scf00131g01212	60S ribosomal protein L10	sp|P93847|RL10_SOLME		IPR001197,IPR016180	GO:0005840,GO:0006412,GO:0005622,GO:0003735	12201.5	13523.7	13583.5	13882.6	11993.4	13706.2	33397	42390.2	41521.2	26895.8	32548.7	35078.8	10654.1	12258.2	13499.5	10621.1	13791.1	13783.9	32456.3	35467.4	33999.1	32507.7	30868.6	31376.2
6412	Peaxi162Scf00455g00019.1	11868.5	-1.07505	0.0939486	8.82236e-31	1.14713e-29	Peaxi162Scf00455g00019	60S ribosomal protein L10	sp|Q40592|RL10_TOBAC		IPR016180	GO:0005840,GO:0006412,GO:0005622,GO:0003735	7556.31	8533.76	7908.06	8208.29	8487.68	8300.64	14649.4	17926.6	17535.9	13133	14801.6	15408.7	6492.62	7330.38	7820.51	7039.02	8362.81	8331.45	15131.5	15298.1	15449.3	15450.3	14472.4	14589.7
142	Peaxi162Scf00003g00059.1	14418.6	-1.59175	0.111662	7.73677e-47	2.6917e-45	Peaxi162Scf00003g00059	60S ribosomal protein L10a-1	sp|Q8VZB9|R10A1_ARATH	At1g08360	IPR023674,IPR028364	GO:0003723,GO:0015934,GO:0006412,GO:0003735	7457.84	8370.89	7196.92	8289.54	7404.86	8461.27	19611.3	25069.8	24317.9	17320.4	18879.6	20078.3	6343.56	7397.75	7719.68	6800.6	8671.7	8099.05	20215	21154.4	20358.4	20187.6	18371.2	18708
2481	Peaxi162Scf00091g00615.1	13756.2	-1.43347	0.124028	1.60979e-31	2.19207e-30	Peaxi162Scf00091g00615	60S ribosomal protein L10a-1	sp|Q8VZB9|R10A1_ARATH	At1g08360	IPR023674,IPR016095,IPR028364,IPR016094	GO:0003723	7191.93	8289.71	8224.7	8478.71	7313.95	8531.21	17881.6	22676.9	23214.9	15412.7	18625.9	19394.6	6751.92	7601.55	8314.15	6482.09	7761.19	8183.98	19471.7	18926.4	19528.6	19470.2	16884.3	16930
7922	Peaxi162Scf00757g00421.1	7310.75	-1.02645	0.105254	6.4515e-23	5.01675e-22	Peaxi162Scf00757g00421	60S ribosomal protein L10a-2	sp|P59230|R10A2_ARATH	At2g27530	IPR023674,IPR028364	GO:0003723,GO:0015934,GO:0006412,GO:0003735	4814.41	5468.46	4885.65	5096.54	4484.71	5376.9	8985.5	10921.2	10768.3	8184.09	8883.36	9376.11	4133.58	5075.36	4842.98	4347.47	5367.08	5108.51	9008.92	9947.65	9536.89	8749.6	8673.99	8675.72
6486	Peaxi162Scf00469g00530.1	10507.2	-1.80378	0.124024	7.68058e-49	3.05804e-47	Peaxi162Scf00469g00530	60S ribosomal protein L11-1	sp|P42795|RL111_ARATH	At2g42740	IPR022803,IPR002132	GO:0005840,GO:0006412,GO:0005622,GO:0003735	4789.29	5549.7	4751.35	5925.01	4963.99	5651.69	14802.7	18736.7	18941.3	12175.9	14246.5	15281.9	4333.12	4835.22	5168.6	4420.18	5896.52	5559.22	15182.5	15764.3	15663.7	14960.8	13706.5	13885.4
4400	Peaxi162Scf00229g01114.1	12802.3	-1.41505	0.126966	1.84636e-29	2.17667e-28	Peaxi162Scf00229g01114	60S ribosomal protein L11-2	sp|P42794|RL112_ARATH	At3g58700	IPR022803,IPR002132	GO:0005840,GO:0006412,GO:0005622,GO:0003735	6752.06	7865.65	7818.61	7878.64	6683.35	8023.55	16840.2	21442.4	21337.8	14584.7	16718.7	18027.5	5855.66	6797.01	7743.41	6017.59	7634.3	7581.25	18077.1	18146.6	18298.3	17321.5	16146.8	16289.4
4763	Peaxi162Scf00270g00071.1	12429.3	-1.60771	0.137787	3.31068e-32	4.6926e-31	Peaxi162Scf00270g00071	60S ribosomal protein L12	sp|O50003|RL12_PRUAR		IPR000911		6064.56	7534.32	6492.21	6776.54	5815.53	6992.48	18083.7	22287	20789.6	14873.2	17169.2	18441.5	4973.26	6017.26	6510.09	5418.37	7719.05	7068.7	15995.4	18918	17486.4	16860.3	17389.6	17022.4
4762	Peaxi162Scf00270g00061.1	12528.6	-1.56091	0.158761	1.57741e-23	1.28646e-22	Peaxi162Scf00270g00061	60S ribosomal protein L12	sp|O50003|RL12_PRUAR		IPR000911	GO:0005840,GO:0006412,GO:0003735	6195.47	7534.67	6961.93	6993.72	5545.66	6996.5	18170.1	22255.8	20827.1	14772.9	17598.1	18696	5109.71	6506.44	7099.71	5020.9	7621.65	7088.18	15590.5	19893.2	17397.4	16753.9	17492	16794.2
4004	Peaxi162Scf00193g00119.1	22478.6	-1.40574	0.131327	2.39998e-27	2.49748e-26	Peaxi162Scf00193g00119	60S ribosomal protein L13-1	sp|P41127|RL131_ARATH	At3g49010	IPR001380	GO:0005840,GO:0006412,GO:0005622,GO:0003735	12249.3	14369.8	13907.3	13237.4	11581.7	13874	30058.1	38862	38172.5	24071.9	29779.5	31826.9	10175.5	12376.6	13249.9	10494.4	13144.2	13213.7	30741.6	32404.8	32394	28768.9	27905	28689.5
3165	Peaxi162Scf00130g01324.1	3.02543	4.24582	1.56036	8.95284e-05	0.000182133	Peaxi162Scf00130g01324	60S ribosomal protein L13-1	sp|P41127|RL131_ARATH	At3g49010	IPR001380	GO:0005840,GO:0006412,GO:0005622,GO:0003735	11.6324	8.83317	11.0426	9.68248	1.28716	3.58077	0	0	0	0	0	0	8.6839	5.8488	5.07492	1.5464	2.29964	1.08342	0	0	0	0	0	0
8168	Peaxi162Scf00815g00234.1	2064.01	-3.78272	0.152605	8.40034e-137	2.33834e-133	Peaxi162Scf00815g00234	60S ribosomal protein L13-2	sp|P41129|RL132_BRANA		IPR001380	GO:0005840,GO:0006412,GO:0005622,GO:0003735	312.558	299.681	340.012	446.549	495.18	591.067	3691.08	4867.68	4479.23	3117.27	2733.67	3815.28	272.069	324.355	245.966	488.688	568.496	458.264	3522.87	3760.75	3659.85	3319.08	2696.71	3465.93
8886	Peaxi162Scf01081g00015.1	9.79554	-1.87127	0.729239	0.000970952	0.0017491	Peaxi162Scf01081g00015	60S ribosomal protein L13-2	sp|P41129|RL132_BRANA		IPR001380	GO:0005840,GO:0006412,GO:0005622,GO:0003735	2.79454	1.89073	3.19036	9.28233	8.63781	8.04163	8.96033	12.4149	17.8148	5.23655	15.2075	17.3266	10.2817	9.36284	4.8368	2.22982	1.11548	8.39413	21.7661	10.2184	23.8186	11.0981	5.68316	8.80068
8335	Peaxi162Scf00876g00436.1	16014.9	-1.13764	0.113521	4.01728e-24	3.41083e-23	Peaxi162Scf00876g00436	60S ribosomal protein L13-2	sp|P41129|RL132_BRANA		IPR001380	GO:0005840,GO:0006412,GO:0005622,GO:0003735	9947.78	11308	10823	10927	9878.53	10307.5	20562.2	24862	24737.9	18126.8	20119.1	20231.5	7932.3	9341.07	10694.2	8225.92	10684.6	10413.1	21354.2	22345	21369.2	21098.3	19471.6	19858.9
6154	Peaxi162Scf00423g00220.1	9521.3	-1.08686	0.103875	4.35696e-26	4.19515e-25	Peaxi162Scf00423g00220	60S ribosomal protein L13a-2	sp|Q9LRX8|R13A2_ARATH	At3g24830	IPR023564,IPR005822	GO:0005840,GO:0015934,GO:0006412,GO:0003735	5997.58	6426.61	5951.29	6861.66	6764.86	7013.91	11369	13685.6	13690.5	10594.6	10987	11445.9	5558.99	5426.03	5824.22	6418.3	6921.75	6309.2	13910.2	11965.8	12431	14628.5	10696.9	11248
8525	Peaxi162Scf00938g00428.1	15999.5	-1.65779	0.122119	9.1525e-43	2.52887e-41	Peaxi162Scf00938g00428	60S ribosomal protein L13a-4	sp|Q9FKC0|R13A4_ARATH	At5g48760	IPR023563,IPR023564,IPR005822	GO:0005840,GO:0015934,GO:0006412,GO:0003735	7512.02	8534.12	8617.08	8993.49	7754.34	9270.66	22325.2	27247.6	27919.7	18420.9	20826.4	22665.5	6785.27	7319.89	8313.41	7156.6	8664.45	8728.91	24005.1	22168.8	22973.6	24799.2	20347	20311.8
1555	Peaxi162Scf00047g00637.1	6794.74	-1.36741	0.143251	3.48026e-22	2.57094e-21	Peaxi162Scf00047g00637	60S ribosomal protein L13a-4	sp|Q9FKC0|R13A4_ARATH	At5g48760	IPR023564,IPR005822	GO:0005840,GO:0015934,GO:0006412,GO:0003735	3668.04	4221.9	4186.53	4824.74	3921.76	4259.75	8557.16	11042.3	11544.9	7250.13	8600.32	8977.24	3351.63	3719.64	4309.05	3529	4136.91	4471.3	9922.07	8352.01	9154.15	10110.5	7769.97	8154.88
8694	Peaxi162Scf00987g00058.1	7010.71	-1.72332	0.173086	3.33211e-24	2.84227e-23	Peaxi162Scf00987g00058	60S ribosomal protein L14-1	sp|Q9SIM4|RL141_ARATH	At2g20450	IPR008991,IPR002784	GO:0005840,GO:0006412,GO:0005622,GO:0003735	3042.57	3839.54	3747.64	3623.66	2739.35	3592.02	9767.45	12879.6	12673.1	8325.54	9799.86	10921.1	2495.84	3201.77	3676.87	2379.87	3585.08	3472.7	10201.6	11331.7	10500	10111.1	9498.06	9812.25
597	Peaxi162Scf00013g00124.1	17642.8	-1.54972	0.108397	4.58784e-47	1.61146e-45	Peaxi162Scf00013g00124	60S ribosomal protein L14-1	sp|Q9SIM4|RL141_ARATH	At2g20450	IPR008991,IPR002784	GO:0005840,GO:0006412,GO:0005622,GO:0003735	9003.21	10465.7	9347.13	10365.2	8810.15	10646.9	24533	29812.1	29481.2	21122.8	22843.8	24638.7	8066.26	8646.03	9196.3	8211.96	10420.5	9589.39	25395.8	25604.6	25047	26401	22723.4	23189.9
1631	Peaxi162Scf00051g00721.1	7739.68	-1.27262	0.110705	4.03839e-31	5.35133e-30	Peaxi162Scf00051g00721	60S ribosomal protein L15	sp|O82528|RL15_PETHY		IPR000439	GO:0005840,GO:0006412,GO:0005622,GO:0003735	4466.03	5353.78	4751.06	5136.25	4717.82	4998.79	10299.7	12522.1	12158.6	8653.91	10070.3	10279.2	3927.69	4883.73	4895.51	4160.79	5331.44	5018.44	10489.4	10778.8	10331	9757	9431.86	9487.19
2208	Peaxi162Scf00078g00541.1	10003.9	-1.21953	0.123964	2.35146e-23	1.89187e-22	Peaxi162Scf00078g00541	60S ribosomal protein L15	sp|O82528|RL15_PETHY		IPR000439	GO:0005840,GO:0006412,GO:0005622,GO:0003735	5905.03	6885.38	6344.16	6403.68	5759.14	6452.12	13468.9	15983.8	14924.7	11567.4	13366.2	13924.9	4819.01	5746.79	6193.12	5023.58	7162.15	6516.14	12303.7	14234.6	12678.5	13363.2	13131.5	12979.2
8614	Peaxi162Scf00961g00115.1	11775.4	-1.15336	0.134991	4.14358e-18	2.34693e-17	Peaxi162Scf00961g00115	60S ribosomal protein L15	sp|O82528|RL15_PETHY		IPR000439	GO:0005840,GO:0006412,GO:0005622,GO:0003735	7567.29	8115.14	8631.12	8155.18	6633.54	7711.78	15565.2	19456.9	18934	12041.4	14366.9	15418.8	6160.81	7110.34	8664.9	6247.47	8020.58	8162.49	14970.3	16110.2	15288.7	14025.8	13507.7	14317.6
8509	Peaxi162Scf00934g00143.1	14.2264	-1.80229	0.516834	5.24301e-05	0.000109395	Peaxi162Scf00934g00143	60S ribosomal protein L16, mitochondrial	sp|Q04715|RM16_PETHY		IPR000114,IPR016180,IPR001351	GO:0005840,GO:0006412,GO:0005622,GO:0003735,GO:0019843	8.15184	4.51639	11.4658	11.5948	12.7572	11.6071	25.3087	35.4478	37.0333	4.2958	6.78047	18.3115	4.10287	7.97964	3.58465	10.3613	5.5015	6.29025	18.0266	19.4379	23.2108	16.9069	7.43926	18.3834
6825	Peaxi162Scf00536g00039.1	6377.25	-1.76275	0.160138	4.57868e-29	5.28361e-28	Peaxi162Scf00536g00039	60S ribosomal protein L17-1	sp|Q93VI3|RL171_ARATH	At1g27400	IPR001063	GO:0005840,GO:0015934,GO:0006412,GO:0005622,GO:0003735	2920.06	3337.92	3317.01	3330.34	2840.89	3329.43	9195.37	11675.7	11726.8	7261.84	8954.31	9578.56	2285.75	2882.79	3499.23	2319.72	3280.89	3464.32	9200.62	9876.01	9655.92	8587.45	8251.46	8648.21
2426	Peaxi162Scf00089g00520.1	12414.8	-1.052	0.0978	1.93876e-27	2.02988e-26	Peaxi162Scf00089g00520	60S ribosomal protein L17-1	sp|Q93VI3|RL171_ARATH	At1g27400	IPR001063	GO:0005840,GO:0015934,GO:0006412,GO:0005622,GO:0003735	8095.38	8932.51	8724.22	8490.32	8333.02	9077.53	15369.1	19037.4	18538.7	13663	14655.8	16247.9	6892.79	7736.54	8574.79	7353.47	8740.52	8487.36	15955.7	16265.4	16475.5	15563	14918.7	15561.6
7943	Peaxi162Scf00763g00328.1	20543.2	-1.53386	0.123666	5.12637e-36	9.53885e-35	Peaxi162Scf00763g00328	60S ribosomal protein L17-2	sp|P51413|RL172_ARATH	At1g67430	IPR001063	GO:0005840,GO:0015934,GO:0006412,GO:0005622,GO:0003735	10528.7	11905.6	11616.2	12073	10383.7	11819.4	27622.5	34952.6	35635	24838.7	27908.6	29435.8	9055.63	10767.1	11286.9	8799.27	11397.7	11600.9	28600.7	30425.5	29802.4	29679.4	25936.7	26314.6
6729	Peaxi162Scf00518g00043.1	3973.24	-1.1891	0.101556	3.62368e-32	5.12775e-31	Peaxi162Scf00518g00043	60S ribosomal protein L17-2	sp|P51413|RL172_ARATH	At1g67430	IPR001063	GO:0005840,GO:0015934,GO:0006412,GO:0005622,GO:0003735	2459.45	2580.27	2617.01	2824.29	2699.24	2799.27	4859.93	6345.2	6109.88	4373.25	4998.28	5237.84	2189.57	2443.18	2434.87	2186.8	2755.46	2603.46	5348.82	5308.62	5622.88	5256.85	4937.74	4982.58
1986	Peaxi162Scf00071g00532.1	14627.5	-1.38305	0.125044	4.96623e-29	5.70772e-28	Peaxi162Scf00071g00532	60S ribosomal protein L18-2	sp|P42791|RL182_ARATH	At3g05590	IPR021131,IPR000039	GO:0005840,GO:0006412,GO:0005622,GO:0003735	7911.21	9470.35	8762.1	8715.53	7904.47	9127.12	19604.6	24543.3	23782	16492.5	18651.4	20449.2	6844.9	8475.77	8214.7	7067.92	9512.9	8952.52	18835.9	21341.9	19530.5	20038.2	19127.5	18243
1245	Peaxi162Scf00037g01420.1	17810.3	-1.25773	0.136243	7.76752e-21	5.2371e-20	Peaxi162Scf00037g01420	60S ribosomal protein L18-2	sp|P42791|RL182_ARATH	At3g05590	IPR021131,IPR000039	GO:0005840,GO:0006412,GO:0005622,GO:0003735	10423.5	11787.9	11303.2	11608.3	10394	11495.3	22791.9	29423.2	27775.5	19577.9	22538.2	24367.8	8339.4	10009.4	11376.3	8640.04	11998.8	11514.1	22493.3	24254.3	22887	25266	21835.8	21974.2
8316	Peaxi162Scf00872g00036.1	9206.55	-1.42755	0.111386	3.21655e-38	6.83309e-37	Peaxi162Scf00872g00036	60S ribosomal protein L18-3	sp|Q940B0|RL183_ARATH	At5g27850	IPR021131,IPR000039	GO:0005840,GO:0006412,GO:0005622,GO:0003735	4954.04	5779.93	5186.73	5577.38	4967.49	5902.18	12338.7	15490.5	14735.7	10562.7	12237.3	12971.1	4460.37	5072.98	5166.93	4653.1	5832.9	5834.11	12192.9	12557.3	12477.9	11986	11320.3	11666.8
6292	Peaxi162Scf00443g00612.1	6914.07	-1.77214	0.142375	1.86366e-36	3.58057e-35	Peaxi162Scf00443g00612	60S ribosomal protein L18A-1	AT1G29970.2	AT1G29970	IPR023573,IPR021138	GO:0005840,GO:0006412,GO:0003735	3110.77	3541.87	3619.44	3638.8	2924.29	3510.37	10000.1	12580.5	12481.3	8252.81	9204.96	10133.1	2453.88	3080.05	3448.44	2628.31	3507.1	3603.23	10493.3	11173	9859.54	9916.03	9294.89	9466.89
2164	Peaxi162Scf00075g01928.1	7583.87	-1.59648	0.153098	3.34748e-26	3.24509e-25	Peaxi162Scf00075g01928	60S ribosomal protein L18A-1	AT1G29970.2	AT1G29970	IPR023573,IPR021138	GO:0005840,GO:0006412,GO:0003735	3737.58	4502.77	4114.59	4150.78	3527.17	4301.26	10819.9	13657.4	12957.8	8862.75	10768	11483	2823.29	3697.35	3960.19	2959.18	4254.18	4219.79	10023	11862.7	11112.7	10165	10063.4	10345.5
9100	Peaxi162Scf01205g00170.1	17095.9	-1.18589	0.132249	9.48098e-20	5.97595e-19	Peaxi162Scf01205g00170	60S ribosomal protein L18A-1	AT1G29970.2	AT1G29970	IPR023573,IPR021138	GO:0005840,GO:0006412,GO:0003735	9897	12307.9	11586.4	9834.89	9283.76	10987.5	22966.4	28028.4	25675	20133.6	22908.9	24464.9	8008.3	10410.6	10803.2	8456.44	10826.8	10427	20741.7	25517.7	22272.6	21258.5	22008.8	22354.1
3279	Peaxi162Scf00140g01337.1	10531.4	-1.44642	0.133961	8.25297e-28	8.8026e-27	Peaxi162Scf00140g01337	60S ribosomal protein L19-1	sp|Q9SRX2|RL191_ARATH	At1g02780	IPR027547,IPR023638,IPR000196	GO:0005840,GO:0006412,GO:0005622,GO:0003735	5594.81	6462.53	6447.82	6289.5	5240.57	6041.38	14489.6	18197.9	17636.2	11874.2	13899.1	15045.1	4610.4	5793.91	6268.57	4611.2	5997.77	6230.62	14705.6	15048.3	14512.1	13305.7	13083.6	13881.7
3337	Peaxi162Scf00147g00615.1	19905.5	-1.2892	0.124303	9.49359e-26	8.95604e-25	Peaxi162Scf00147g00615	60S ribosomal protein L19-1	sp|Q9SRX2|RL191_ARATH	At1g02780	IPR027547,IPR023638,IPR000196	GO:0005840,GO:0006412,GO:0005622,GO:0003735	11037.1	13185.4	11941.1	13210.7	11468.8	13192	25459	31225.5	31351.9	22011	25740.1	27625.9	10176.5	11179.8	12468.6	10322.1	13044.4	13274.6	25869.8	25616.6	25747.6	28711.4	23627.4	24819.3
4061	Peaxi162Scf00197g00034.1	33.0475	-1.38762	0.485952	0.000841379	0.00152951	Peaxi162Scf00197g00034	60S ribosomal protein L2, mitochondrial	sp|P93311|RM02_ARATH	AtMg00560			21.004	24.1761	18.5082	21.5377	9.98721	8.10501	66.8628	66.6344	60.8162	29.5585	12.0589	48.6027	13.919	27.8374	10.8972	13.3534	22.0411	13.8805	50.1377	78.943	61.8915	23.7585	16.015	50.6356
241	Peaxi162Scf00003g04620.1	23466.8	-1.30673	0.131767	9.75083e-24	8.0678e-23	Peaxi162Scf00003g04620	60S ribosomal protein L21-1	sp|Q43291|RL211_ARATH	At1g09590	IPR001147	GO:0005840,GO:0006412,GO:0005622,GO:0003735	12984	15618.2	15304.6	14253.3	13131.1	15177	31117.2	39228.9	37981.3	25818.7	31090.8	33184.8	11389.2	13551.8	15118.5	11059	13766.2	15077.2	31806.2	33066.5	32266.3	28520.7	29121.1	29996
4569	Peaxi162Scf00249g01214.1	13637.5	-1.38539	0.138753	4.48741e-24	3.79491e-23	Peaxi162Scf00249g01214	60S ribosomal protein L21-2	sp|Q9FDZ9|RL212_ARATH		IPR001147	GO:0005840,GO:0006412,GO:0005622,GO:0003735	7261.42	8482.05	8512.99	8442.73	6801.6	8045.44	17813.9	23010.9	22461.1	14932	18403.8	19271.6	6548.74	7398.09	8459.09	5908.13	7895.96	8141.45	18760.5	19815.1	19336.5	17767	17161.7	17289.9
1242	Peaxi162Scf00037g01320.1	13656.3	-1.23869	0.130707	7.78978e-22	5.62958e-21	Peaxi162Scf00037g01320	60S ribosomal protein L22-2	sp|Q9M9W1|RL222_ARATH	At3g05560	IPR002671	GO:0005840,GO:0006412,GO:0005622,GO:0003735	7945.16	9259.33	9456.83	9174.54	8175.23	9097.26	18018.8	22953.1	21751.9	15052.4	18059.6	19545.7	7019.91	8592.65	9404.38	6761.7	8511	8990.01	17784.9	18055.2	18533.2	17705.2	16817.4	17040.9
9013	Peaxi162Scf01157g00213.1	2777.69	-2.08649	0.142537	1.06884e-49	4.43463e-48	Peaxi162Scf01157g00213	60S ribosomal protein L23	sp|P49690|RL23_ARATH	At1g04480	IPR023571,IPR000218	GO:0005840,GO:0006412,GO:0003735	1104.35	1206.94	1230.93	1208.51	1091.5	1351.14	4012.13	5372.2	5628.31	3355.45	3758.59	4273.86	874.114	1043.52	1147.35	941.206	1299.13	1199.95	4855.31	4811.03	4740.38	4118.79	3825.81	4048.19
6055	Peaxi162Scf00415g00911.1	18573.9	-1.61516	0.142293	1.28993e-30	1.6604e-29	Peaxi162Scf00415g00911	60S ribosomal protein L23	sp|P49690|RL23_ARATH	At1g04480	IPR023571,IPR000218	GO:0005840,GO:0006412,GO:0003735	8896.81	10605.7	10355	9964.32	8965.24	10667.6	24976.5	34025	32419	21624	25503.6	27458.4	7425.44	9112.95	9807.84	7659.56	9924.79	10356.4	27313.8	27658.7	27695.4	27743.1	24132.3	24474.4
714	Peaxi162Scf00015g01919.1	8727.9	-1.48403	0.124679	2.5322e-33	3.91369e-32	Peaxi162Scf00015g01919	60S ribosomal protein L23a	sp|Q07761|RL23A_TOBAC		IPR005633,IPR013025	GO:0005840,GO:0000166,GO:0006412,GO:0005622,GO:0003735	4786.14	5247.09	4728.51	5296.42	5446.6	5317.88	11737	15053.2	14350.2	9788.22	11695.7	12264	3851.45	4874.89	4977.07	4281.76	5683.49	5234.03	11296.8	13330.3	11806.3	11093.8	10992.4	11050.4
1350	Peaxi162Scf00039g00913.1	26779.6	-1.35591	0.124126	2.34206e-28	2.5896e-27	Peaxi162Scf00039g00913	60S ribosomal protein L23a	sp|Q07761|RL23A_TOBAC		IPR005633,IPR013025	GO:0005840,GO:0000166,GO:0006412,GO:0005622,GO:0003735	14708.6	17106.9	17561	15815.9	14231.5	17014.9	36548.2	45677.2	43648.4	30610.7	35686.4	38710.3	12286.3	14542.8	16031.1	12707.1	15750	16113.5	35331.9	38531.4	37469	34726.4	33348.7	34236.7
7316	Peaxi162Scf00638g00013.1	216.416	-1.79321	0.375607	2.07863e-07	5.4022e-07	Peaxi162Scf00638g00013	60S ribosomal protein L24	sp|O65743|RL24_CICAR		IPR023441,IPR000988		95.2002	73.971	103.664	180.383	136.209	155.604	236.647	348.471	440.202	184.27	237.652	351.614	119.699	83.4551	115.405	117.959	105.018	143.13	471.229	141.035	306.956	450.915	197.742	247.16
9447	Peaxi162Scf02095g00010.1	10841.9	-1.40366	0.130623	1.53332e-27	1.61594e-26	Peaxi162Scf02095g00010	60S ribosomal protein L24	sp|O65743|RL24_CICAR		IPR023441,IPR023442,IPR000988		5706.13	6833.59	6884.05	6457.17	5850.61	6615.83	14550.7	18847.2	17839.1	12251.5	14496.5	15603.1	5178.64	5787.08	6501.45	5032.85	6454.76	6799.18	14359.3	15015.3	15032.6	15201.3	13549.1	13639.2
2746	Peaxi162Scf00110g00117.1	11943.4	-1.3877	0.130802	6.82125e-27	6.93512e-26	Peaxi162Scf00110g00117	60S ribosomal protein L24	sp|O65743|RL24_CICAR		IPR023441,IPR023442,IPR000988		6487.18	7387.7	7266.61	7602.17	6264.93	7042.84	15599.4	19492.3	20075.7	13565	15842.6	16502.6	5449.73	6564.91	7200.58	5412.44	7085.79	7150.58	16320.8	16601.2	16226.4	16732.2	14675	15243.4
3320	Peaxi162Scf00146g00514.1	14858.1	-1.34918	0.12393	3.54796e-28	3.85971e-27	Peaxi162Scf00146g00514	60S ribosomal protein L24	sp|O65743|RL24_CICAR		IPR023441,IPR000988		8149.04	9692.83	9306.66	9272.53	8765.89	9900.24	19559	24742.3	24582.4	16021.7	19110.9	20698.7	7276.24	8429.5	9202.91	7517.24	9592.49	9606.45	18827.1	19833	19539.6	19230.9	18181.8	18243.8
6338	Peaxi162Scf00449g00023.1	6024.62	-1.89622	0.161696	9.11194e-33	1.35443e-31	Peaxi162Scf00449g00023	60S ribosomal protein L26-1	sp|P51414|RL261_ARATH	At3g49910	IPR008991,IPR005756	GO:0005840,GO:0015934,GO:0006412,GO:0005622,GO:0003735	2756.32	3188.39	2307.91	3447.12	2347.53	3085.75	9312.04	10992.3	10533	7852.02	7940.23	8999.46	2043.95	2677.37	2277.04	2605.93	3944.23	2839.99	8786.73	10111.4	9067.35	8898.18	8824.85	8638.89
6923	Peaxi162Scf00548g00066.1	17688.9	-1.57922	0.150755	2.09334e-26	2.05103e-25	Peaxi162Scf00548g00066	60S ribosomal protein L26-1	sp|P51414|RL261_ARATH	At3g49910	IPR008991,IPR005756	GO:0005840,GO:0015934,GO:0006412,GO:0005622,GO:0003735	8263.3	10021.8	9937.98	10595.7	9284.53	10949.5	23387.6	29560.9	31507.1	18591.5	22616	25445.7	7962.79	8846.17	9931.24	7793.41	9439.08	11085.5	24709.8	23424.2	25678.9	25689.2	20403.1	22909.8
2970	Peaxi162Scf00126g00001.1	18162.7	-1.70816	0.15936	1.21107e-27	1.28107e-26	Peaxi162Scf00126g00001	60S ribosomal protein L27-3	sp|P51419|RL273_ARATH	At4g15000	IPR008991,IPR001141		7770.78	9627.69	9115.54	10833.8	8788.86	9669.72	25013.8	29810	32106.3	20804.1	23946.8	26371.3	6883.05	8164.12	9125.88	6790.19	8794.4	9493.03	29733.9	24731.5	25455.8	30447.5	22437.4	22931.7
5877	Peaxi162Scf00393g00041.1	16988	-1.3214	0.1245	7.05773e-27	7.15851e-26	Peaxi162Scf00393g00041	60S ribosomal protein L27-3	sp|P51419|RL273_ARATH	At4g15000	IPR008991,IPR001141	GO:0005840,GO:0006412,GO:0005622,GO:0003735	9295.32	11209.7	9818.11	10274.7	9246.63	10661.5	21861	27020.6	26607.1	20354.8	21740	22725.2	8010.65	9775.89	9450.93	8345.61	10273.6	9907.65	24015.9	25979.2	23797.5	27015.3	21135	20340.2
7952	Peaxi162Scf00763g00046.1	12743.6	-1.60999	0.144818	1.83034e-29	2.16076e-28	Peaxi162Scf00763g00046	60S ribosomal protein L27a-3	sp|P49637|R27A3_ARATH	At1g70600	IPR021131	GO:0005840,GO:0006412,GO:0005622,GO:0003735	6220.09	6700.61	6427.35	8336.01	6236.33	7574.66	15454.8	20817.5	22800.6	12861.3	15964	17162.9	6406.21	6479.17	6845.68	6135.71	6435.14	7367.46	20597.5	17092.9	18588.5	17963.4	14577.1	15496.8
2460	Peaxi162Scf00089g00145.1	18391.7	-1.31577	0.120684	3.09816e-28	3.38763e-27	Peaxi162Scf00089g00145	60S ribosomal protein L27a-3	sp|P49637|R27A3_ARATH	At1g70600	IPR021131	GO:0005840,GO:0006412,GO:0005622,GO:0003735	10611.6	11896	11719.4	11985.1	10279.4	11602.6	24352.4	30540	29916	20599.7	24138.5	25568.6	9229.87	11189.6	11772	9205.76	11794.1	11670	24844.2	25359.4	25259	24247	21689.3	23430.6
9418	Peaxi162Scf01807g00002.1	42721	-1.46364	0.145182	1.50738e-24	1.31779e-23	Peaxi162Scf01807g00002	60S ribosomal protein L3	sp|P35684|RL3_ORYSJ		IPR000597,IPR009000	GO:0005840,GO:0006412,GO:0005622,GO:0003735	22061.7	26338.4	24038.3	24895.9	20971.4	26239	56584.7	70123.5	73156.8	47109.5	56093.3	59736.7	19218.5	24055.8	25557.7	18469.7	25848.3	25826.3	55381.2	62942.2	60100.3	54109.2	54347.7	54472.2
207	Peaxi162Scf00003g03748.1	26029.9	-1.208	0.0975487	9.97945e-36	1.81606e-34	Peaxi162Scf00003g03748	60S ribosomal protein L3	sp|P35684|RL3_ORYSJ		IPR000597,IPR009000	GO:0005840,GO:0006412,GO:0005622,GO:0003735	15467.2	16717.9	14027	17300.7	17501.7	19140.8	31157.1	37328.7	37422.5	30499.8	29149.9	31261.1	14921.8	15861.1	14086.5	17365.4	20804.1	16585.3	35196.5	35403.6	34558	36459.1	31901.7	31595.7
6778	Peaxi162Scf00526g00521.1	6257.43	-1.3625	0.143253	4.87686e-22	3.56972e-21	Peaxi162Scf00526g00521	60S ribosomal protein L30	sp|O49884|RL30_LUPLU		IPR004038,IPR022991,IPR000231	GO:0005840,GO:0006412,GO:0005622,GO:0003735	3576.67	4055.97	4050.76	4022.61	3554.46	3973.3	8368.17	10973.8	10684.3	6887.82	8175.09	9046.08	2928.26	3903.7	3974	2888.66	3918.19	3954.1	8440.16	8989.88	8474.31	7306.25	7796.94	8040.03
4285	Peaxi162Scf00217g00910.1	6894.61	-1.29419	0.138029	1.916e-21	1.34968e-20	Peaxi162Scf00217g00910	60S ribosomal protein L30	sp|O49884|RL30_LUPLU		IPR004038,IPR022991,IPR000231	GO:0005840,GO:0006412,GO:0005622,GO:0003735	3792.27	4480.44	4800.02	4305.83	3924.83	4516.48	9079.88	11869	11051	7795.44	8992.77	9785.43	3342.76	4273.69	4431.12	3331.72	4366.4	4460.89	8851.67	9980.97	9546.21	8737.8	8536.35	8430.24
5427	Peaxi162Scf00342g00025.1	3107.52	-1.17352	0.12466	1.51353e-21	1.07324e-20	Peaxi162Scf00342g00025	60S ribosomal protein L30	sp|O49884|RL30_LUPLU		IPR004038,IPR022991,IPR000231	GO:0005840,GO:0006412,GO:0005622,GO:0003735	1931.79	2122.07	2185.43	2144.13	1913.24	2190.74	4010.18	5089.09	4910.21	3353.53	3996.44	4284.54	1665.5	2022.52	2271.52	1579.09	1920.27	1984.41	3937.52	4216.77	4026.29	3883.16	3801.13	3918.26
6758	Peaxi162Scf00522g00314.1	8961.24	-1.45888	0.132779	1.00635e-28	1.13774e-27	Peaxi162Scf00522g00314	60S ribosomal protein L31	sp|P46290|RL31_NICGU		IPR000054,IPR023621	GO:0005840,GO:0006412,GO:0005622,GO:0003735	4757.75	5478.99	5671.36	5138.82	4458.53	5191.64	12382	15583.6	15657	10083.9	12152.2	12797.7	4105.3	4640.67	5333.61	3852.83	5128.04	5168.53	12717.5	12851	13362.3	12367	11326.5	12186.2
3513	Peaxi162Scf00159g00092.1	3069.46	-1.22134	0.133251	1.48526e-20	9.86623e-20	Peaxi162Scf00159g00092	60S ribosomal protein L31	sp|P46290|RL31_NICGU		IPR000054,IPR023621	GO:0005840,GO:0006412,GO:0005622,GO:0003735	1841.22	2415.02	1860.71	2028.89	1829.78	2092.58	4245.41	5198.37	4778.81	3828.06	3949.22	4279.41	1482.15	1869.2	1872.92	1646.52	2240.16	2091.52	3937.81	4570.28	4075.89	4396.78	4290.03	3923.52
519	Peaxi162Scf00011g01318.1	4851.13	-1.26835	0.139607	2.97576e-20	1.93708e-19	Peaxi162Scf00011g01318	60S ribosomal protein L3-2	sp|P22738|RL32_ARATH	At1g61580	IPR000597,IPR009000	GO:0005840,GO:0006412,GO:0005622,GO:0003735	2700.64	3569.65	2834.64	3444.89	2638.98	3125.3	6474.68	7789.51	7645.76	5550.76	6891.23	6273.01	2226.04	2514.72	2825.13	2213.45	2999.33	2951.83	6671.51	7300.12	6595.21	5677.42	5729.51	5698.93
1502	Peaxi162Scf00045g02241.1	9444.11	-1.49882	0.140779	3.87959e-27	4.00469e-26	Peaxi162Scf00045g02241	60S ribosomal protein L32-1	sp|P49211|RL321_ARATH	At4g18100	IPR001515	GO:0005840,GO:0006412,GO:0005622,GO:0003735	4703.68	5528.89	5696.38	5715.2	5678.7	6000.11	12176.1	16126.6	16673.1	9989.56	12354.9	13754.7	4227.33	4748.75	5283.4	4325.98	5062.5	5481.6	14091.4	12431.4	13408.6	13848.6	11303.2	12009.1
5374	Peaxi162Scf00333g00004.1	14710	-1.39785	0.143389	4.62657e-23	3.63116e-22	Peaxi162Scf00333g00004	60S ribosomal protein L32-1	sp|P49211|RL321_ARATH	At4g18100	IPR001515	GO:0005840,GO:0006412,GO:0005622,GO:0003735	7975.31	9622.64	9267.32	8850.23	7878.75	8861.69	20018.4	25704.9	25049.3	16140.1	20033.6	21382.7	6893.56	9190.17	9322.33	6479.22	8397.45	8885.83	19288.8	21740.1	20535.2	18834.9	18179.8	18671.1
4363	Peaxi162Scf00225g00218.1	2954.53	-1.32381	0.155464	4.46316e-18	2.5207e-17	Peaxi162Scf00225g00218	60S ribosomal protein L32-1	sp|P49211|RL321_ARATH	At4g18100	IPR001515	GO:0005840,GO:0006412,GO:0005622,GO:0003735	1791.96	1944.22	1908.69	1926.42	1640.24	1601.59	3919.62	5261.35	4977.74	3444.86	3966.25	4172.18	1411.56	1584.68	1935.66	1292.43	1896.48	1817.52	4084.34	4209.39	4096.3	4267.51	3182.68	3586.69
4830	Peaxi162Scf00274g00731.1	5116.9	-1.57509	0.146503	1.10274e-27	1.16937e-26	Peaxi162Scf00274g00731	60S ribosomal protein L34	sp|P40590|RL34_PEA		IPR008195	GO:0005840,GO:0006412,GO:0005622,GO:0003735	2604.11	2965.48	3090.9	3045.32	2534.86	2780.6	7424.98	9317.45	9068.52	5959.31	7445.34	7362.55	2035.56	2702.42	2971.04	2192.56	3059.48	2882.24	7140.32	7279.76	7104.62	7329.14	6377.51	6761.27
6036	Peaxi162Scf00411g00049.1	3564.83	-1.61472	0.147496	1.19784e-28	1.34888e-27	Peaxi162Scf00411g00049	60S ribosomal protein L35	sp|Q9M5L0|RL35_EUPES		IPR001854	GO:0005840,GO:0006412,GO:0005622,GO:0003735	1742.12	2060.27	1894.96	1847.68	1744.05	1964.05	4872.51	6479.82	6103.88	4156.68	4941.51	5432.65	1381.77	1737.56	1942.71	1419.11	2016.13	1897.4	4954.56	5786.25	5387.21	4758.98	4738.07	4719.4
1752	Peaxi162Scf00060g00061.1	13115.3	-1.54405	0.141506	2.02317e-28	2.25059e-27	Peaxi162Scf00060g00061	60S ribosomal protein L35	sp|Q9M5L0|RL35_EUPES		IPR001854	GO:0005840,GO:0006412,GO:0005622,GO:0003735	6512.25	7739.56	7717.34	7161.69	6234.62	7822.22	18266.7	23524.1	22233.3	15631.3	18172.5	19829.9	5492.44	6976.46	7300.6	5634.08	7346.51	7444.01	17730.8	21216.1	18715.7	16880	17642.5	17227.7
727	Peaxi162Scf00015g00248.1	8735.38	-1.44734	0.141787	4.23216e-25	3.83316e-24	Peaxi162Scf00015g00248	60S ribosomal protein L35	sp|Q9M5L0|RL35_EUPES		IPR001854	GO:0005840,GO:0006412,GO:0005622,GO:0003735	4684.7	5525.76	5356.63	5199.37	4707.58	5427.74	11854.9	15248.4	15322.5	9846.6	11379.5	12333.7	3663.56	4795.31	5267.07	3960.77	5132.67	5298.16	11909.1	13258.2	12257.2	11532.1	10811.8	11303.3
8576	Peaxi162Scf00951g00342.1	3158.67	-1.63523	0.158886	1.28946e-25	1.20845e-24	Peaxi162Scf00951g00342	60S ribosomal protein L35a-3	sp|Q9C912|R35A3_ARATH	At1g74270	IPR001780,IPR009000	GO:0005840,GO:0006412,GO:0005622,GO:0003735	1544.72	1728.78	1729.49	1970.35	1616.49	1970.08	4203.47	5635	5747.46	3589.2	4458.63	4891.84	1366.33	1711.16	1833.5	1321.08	1652.79	1837.27	4666.14	3968.25	4768.73	4669.17	3995.98	3948.57
8597	Peaxi162Scf00957g00016.1	6710.52	-1.59443	0.156945	5.47079e-25	4.91853e-24	Peaxi162Scf00957g00016	60S ribosomal protein L35a-3	sp|Q9C912|R35A3_ARATH	At1g74270	IPR001780,IPR009000	GO:0005840,GO:0006412,GO:0005622,GO:0003735	3079.79	3821.65	3890.42	3903.55	3757.89	4182.46	9092.2	11461.4	12120.1	7276.24	9180.91	9971.1	3059.5	3167.99	3934.29	2858.99	3496.46	3871.66	10296.7	8573.09	9963.74	10362.8	8060.11	8391.73
5922	Peaxi162Scf00401g00003.1	10442.8	-1.23777	0.110653	1.43547e-29	1.70797e-28	Peaxi162Scf00401g00003	60S ribosomal protein L35a-3	sp|Q9C912|R35A3_ARATH	At1g74270	IPR001780,IPR009000	GO:0005840,GO:0006412,GO:0005622,GO:0003735	5984.2	6768	6894.28	6533.77	6045.67	7343.87	13403.2	16448.1	16181.8	11093	13055.1	13677.3	5674.4	6823.17	6511.69	5679.47	6607.43	6884.84	13674.1	13129.7	13996.8	13627.1	12507.2	13203.2
922	Peaxi162Scf00020g00211.1	1635.35	-1.93746	0.122358	1.61915e-57	1.00525e-55	Peaxi162Scf00020g00211	60S ribosomal protein L36-2	sp|Q9M352|RL362_ARATH	At3g53740	IPR000509	GO:0005840,GO:0006412,GO:0005622,GO:0003735	767.135	771.233	626.913	911.953	920.49	918.613	2282.19	2874.25	3108.48	2072.14	2089.31	2329.77	689.989	661.061	669.185	810.181	959.335	847.276	2532.41	2193.01	2522.42	2724.68	2220.08	2163.56
8279	Peaxi162Scf00848g00113.1	10550.9	-1.74205	0.123671	6.33188e-46	2.07351e-44	Peaxi162Scf00848g00113	60S ribosomal protein L36-2	sp|Q9M352|RL362_ARATH	At3g53740	IPR000509	GO:0005840,GO:0006412,GO:0005622,GO:0003735	4958.45	5723.14	5239.57	5728.72	4737.34	5702.85	15221	19479.6	18342.9	13037.1	13953.6	15547	4151.23	5158.34	5138.4	4557.65	5532.75	5327.34	14931.7	15922.7	15536.7	16689.8	13564.7	14083.2
6306	Peaxi162Scf00444g00525.1	15308.9	-1.32975	0.129458	2.56208e-25	2.35379e-24	Peaxi162Scf00444g00525	60S ribosomal protein L36-2	sp|Q9M352|RL362_ARATH	At3g53740	IPR000509	GO:0005840,GO:0006412,GO:0005622,GO:0003735	8588.14	10200.2	10032.8	9983.59	9056.08	9589.87	20510.9	26212	25494.7	16337.6	20651	21445.5	7670.73	8724.24	10058.9	7492.27	8992.04	9774.35	21240	19671.1	21530.2	19625	18298.9	19177.5
2260	Peaxi162Scf00079g01614.1	4337.18	-1.47338	0.100434	2.27625e-49	9.36842e-48	Peaxi162Scf00079g01614	60S ribosomal protein L36a	sp|O23290|RL36A_ARATH	At3g23390	IPR000552,IPR011332	GO:0005840,GO:0006412,GO:0005622,GO:0003735	2303.84	2650.27	2488.35	2495.27	2552.75	2650.53	6024.57	7380.86	7093.77	5212	5625.72	6004.38	1930.79	2358.2	2401.71	2183.62	2642.96	2397.59	6126.06	6612.53	6265.13	5935.2	5562.02	5371.57
2472	Peaxi162Scf00089g01846.1	8377.36	-1.41702	0.116756	1.65445e-34	2.75645e-33	Peaxi162Scf00089g01846	60S ribosomal protein L36a	sp|O23290|RL36A_ARATH	At3g23390	IPR000552,IPR011332	GO:0005840,GO:0006412,GO:0005622,GO:0003735	4505.16	5455.97	5223.26	5387.38	4778.23	5094.51	11303.6	14454.2	14569	9726.17	10926.2	11777.4	4123.8	4792.87	4851.27	4396.71	5056.46	4853.38	11985	10750.3	11803.9	12497.3	10241.3	10695.7
7590	Peaxi162Scf00689g00127.1	14870.6	-1.2617	0.124352	1.00527e-24	8.90671e-24	Peaxi162Scf00689g00127	60S ribosomal protein L36a	sp|O23290|RL36A_ARATH	At3g23390	IPR000552,IPR011332	GO:0005840,GO:0006412,GO:0005622,GO:0003735	8727.25	9922.48	10304	9609.95	8263.87	9452.33	19426.2	24945.9	24761.8	16605.9	19277.3	21087.8	7570.61	9420.09	9429.92	7162.23	8920.78	9035.62	19841.8	20721.7	20536	19204.6	18108.1	18414.1
4617	Peaxi162Scf00255g01021.1	4936.61	-1.17413	0.111578	2.15381e-26	2.10786e-25	Peaxi162Scf00255g01021	60S ribosomal protein L36a	sp|O23290|RL36A_ARATH	At3g23390	IPR000552,IPR011332	GO:0005840,GO:0006412,GO:0005622,GO:0003735	3026.63	3434.05	3512.11	3210.87	3087.28	3353.61	6273.86	8016	8063.15	5749.77	5861.91	6440.87	2771.57	2845.08	3240.3	2706.08	3106.81	3290.51	7096.86	6355.49	6649.88	6962.22	5673.24	6182.16
1261	Peaxi162Scf00038g00733.1	22.7469	-1.59728	0.688716	0.00281396	0.0047758	Peaxi162Scf00038g00733	60S ribosomal protein L37-3	sp|Q8LEM8|RL373_ARATH	At3g16080	IPR011332,IPR001569	GO:0005840,GO:0006412,GO:0005622,GO:0003735	5.86968	4.29656	14.5037	18.9165	17.624	13.6537	6.97946	30.5096	60.7832	25.5237	25.0751	20.8367	11.1312	6.27505	11.2283	11.8491	5.99073	11.355	82.7275	17.7891	50.2494	55.4776	15.3585	25.6838
6767	Peaxi162Scf00523g00721.1	5880.26	-1.23322	0.14965	5.05886e-17	2.6559e-16	Peaxi162Scf00523g00721	60S ribosomal protein L37-3	sp|Q8LEM8|RL373_ARATH	At3g16080	IPR011332,IPR001569	GO:0005840,GO:0006412,GO:0005622,GO:0003735	3346.2	3950.39	4232.71	3831.33	3524.51	3944.15	7908.33	9912.01	9298.43	6285.22	7601.57	8630.48	2837.52	3739.78	4057.62	2801.23	3623.49	3951.4	7473.18	7982.41	7932.89	7824.2	7192.27	7452.09
4847	Peaxi162Scf00276g00623.1	5259.88	-1.12124	0.102381	2.17364e-28	2.40857e-27	Peaxi162Scf00276g00623	60S ribosomal protein L37-3	sp|Q8LEM8|RL373_ARATH	At3g16080	IPR011332,IPR001569	GO:0005840,GO:0006412,GO:0005622,GO:0003735	3422.57	3625.62	3600.77	3713.36	3622.57	3999.12	6667.25	8406.84	7908.5	5551.55	6093.88	6715.28	3236.23	3122.48	3435.66	3590.71	3707.44	3935.66	7676.97	6015.89	6994.99	6951.94	6066.81	6523.86
7734	Peaxi162Scf00715g00114.1	5735.59	-1.36088	0.151709	7.62005e-20	4.84107e-19	Peaxi162Scf00715g00114	60S ribosomal protein L37a	sp|Q5QM99|RL37A_ORYSJ		IPR011332,IPR002674	GO:0005840,GO:0006412,GO:0005622,GO:0003735	3163.1	3673.01	3841.33	3473.89	3115.8	3825.46	7799.52	9873.3	9784.98	6468.16	7488.55	8390.41	2677.36	3259.04	3730.78	2706.31	3448.38	3866.43	8389.49	7207.84	8477.6	8157.38	7159.69	7286.86
2655	Peaxi162Scf00103g01212.1	5743.85	-1.16716	0.0871626	2.21826e-41	5.68784e-40	Peaxi162Scf00103g01212	60S ribosomal protein L37a	sp|Q5QM99|RL37A_ORYSJ		IPR011332,IPR002674	GO:0005840,GO:0006412,GO:0005622,GO:0003735	3652.03	4125.92	3705.64	3693.77	4101.44	3960.5	7696.18	9048.8	8792.61	7058	7680.11	7736.69	3056.89	3763.2	3514.04	3365.68	3872.56	3488.54	8051.97	7602.99	7991.57	7616.83	7126.2	7155.57
2590	Peaxi162Scf00102g00733.1	3703.65	-1.12944	0.111033	8.71313e-25	7.74934e-24	Peaxi162Scf00102g00733	60S ribosomal protein L37a	sp|Q5QM99|RL37A_ORYSJ		IPR011332,IPR002674	GO:0005840,GO:0006412,GO:0005622,GO:0003735	2265.52	2725.08	2453.08	2503.96	2623.08	2607.38	4610.23	5737.29	5826.84	4074.3	4646.02	5228.01	2025.96	2287.07	2413.94	2094.29	2359.87	2404.23	5266.36	5035.32	5184.17	5044.21	4377.2	4452.69
8084	Peaxi162Scf00793g00337.1	9548.29	-1.47816	0.140493	1.52788e-26	1.5126e-25	Peaxi162Scf00793g00337	60S ribosomal protein L37a	sp|Q9XHE4|RL37A_GOSHI		IPR011332,IPR002674	GO:0005840,GO:0006412,GO:0005622,GO:0003735	5124.09	5773.14	5928.44	5835.36	5182.32	5552.07	13123	16907.1	16802.6	10732.2	12985.2	14095.1	4309.9	5650.32	6034.17	4210.64	5511.93	5601.84	13545.2	13441.1	14320.3	13079.1	11894.5	12196.7
5001	Peaxi162Scf00296g00811.1	2871.57	-1.09641	0.110819	1.50002e-23	1.22452e-22	Peaxi162Scf00296g00811	60S ribosomal protein L38	sp|P46291|RL38_SOLLC		IPR002675	GO:0005840,GO:0006412,GO:0005622,GO:0003735	1884.98	2054.64	2102.82	2168.07	2210.3	2309.61	3801.53	4491.37	4538.28	3045.77	3526.64	3750.56	1605.87	1830.44	1937.37	1855.18	2134.48	2066.01	3625.6	2862.6	3799.26	3621.11	3540.6	3490.85
3827	Peaxi162Scf00177g00918.1	8381.68	-1.49734	0.20407	4.50527e-14	1.92886e-13	Peaxi162Scf00177g00918	60S ribosomal protein L39-3	sp|Q5SMI4|RL393_ORYSJ		IPR000077,IPR023626	GO:0005840,GO:0006412,GO:0005622,GO:0003735	4226.25	4185.91	4983.28	5286.95	5175.78	5864.03	9775.1	13275.3	15336.8	7455.23	9795.7	11106.8	4593.78	3708.09	4953.27	4886.49	4079.25	5272.32	14635	8773.46	13419.3	12589.1	8620.08	10108.2
334	Peaxi162Scf00005g05112.1	25843.2	-1.57089	0.133702	1.36134e-32	2.00035e-31	Peaxi162Scf00005g05112	60S ribosomal protein L4	sp|Q9XF97|RL4_PRUAR		IPR023574,IPR002136,IPR025755	GO:0005840,GO:0006412,GO:0003735	12998.5	14968.3	13771.8	15191.2	13389.3	15067.3	35486.5	44325.1	43949	29584.6	36141	37059.2	10623.5	13344	13844.6	11675.3	16054	15241.2	33249.7	38294.2	35088.8	30769.9	34070.6	34349.5
3331	Peaxi162Scf00146g01316.1	16128.9	-1.02926	0.135052	8.84671e-15	3.98522e-14	Peaxi162Scf00146g01316	60S ribosomal protein L4	sp|Q9XF97|RL4_PRUAR		IPR023574,IPR002136,IPR025755	GO:0005840,GO:0006412,GO:0003735	10243.3	12040.4	10777.3	12220.1	9343.79	11363.7	19603	24261.6	23463.8	16457.4	20642.6	20761.1	9507.24	11321	11092	8787.37	11916.4	11773.1	19215.2	21808.9	20170.6	18071.1	19974.3	18800.4
9139	Peaxi162Scf01242g00022.1	14752.4	-1.56476	0.144665	5.52888e-28	5.96157e-27	Peaxi162Scf01242g00022	60S ribosomal protein L5	sp|Q6UNT2|RL5_CUCSA		IPR025607,IPR005484	GO:0005840,GO:0006412,GO:0005622,GO:0008097,GO:0003735	7119.85	8534.45	7784.74	8410.52	6718.84	8310.55	19914.3	24694.1	24749	16506.4	19482	20803.1	6312.73	8173.04	7746.45	6210.04	8975.54	8603.03	19911.7	23025	20993.5	20072.6	19940	19267.2
5680	Peaxi162Scf00372g00069.1	27293	-1.4892	0.116714	6.08913e-38	1.27663e-36	Peaxi162Scf00372g00069	60S ribosomal protein L5	sp|Q6UNT2|RL5_CUCSA		IPR025607,IPR005484	GO:0005840,GO:0006412,GO:0005622,GO:0008097,GO:0003735	14059.3	16256.9	15090.2	16564.3	14716	16609.9	36443.8	45144.3	45239.5	31206.7	34900.8	38348.9	12617.7	15462.2	15343.4	13218	16919.3	16399.5	36103.8	39327.8	36581.5	37295.9	34173.4	34826
8722	Peaxi162Scf00995g00323.1	20328.7	-1.46467	0.111955	9.47971e-40	2.20972e-38	Peaxi162Scf00995g00323	60S ribosomal protein L5	sp|Q6UNT2|RL5_CUCSA		IPR025607,IPR005484	GO:0005840,GO:0006412,GO:0005622,GO:0008097,GO:0003735	10960.4	11817.2	11086.4	12789.6	11307.5	12992.2	27058.6	32662.4	33205.2	22921.3	26326.4	27554.9	9512.06	10741.2	11665.6	10157.3	13490.8	13088.1	26751.2	28179	26806.4	26868.9	25758	26066.7
9518	Peaxi162Scf36888g00001.1	11.6092	-1.64821	0.711851	0.00263869	0.00449589	Peaxi162Scf36888g00001	60S ribosomal protein L5, mitochondrial	sp|P51409|RM05_SOLTU		IPR022803,IPR002132,IPR001209	GO:0005840,GO:0006412,GO:0005622,GO:0003735	8.77421	6.44426	3.13717	5.20662	6.25399	2.27084	41.0389	18.1427	22.0321	8.79707	6.77502	20.1066	2.063	1.80811	3.6235	8.06903	9.01194	1.03037	15.5044	24.5163	18.3416	7.4321	3.80509	24.4334
6976	Peaxi162Scf00558g00033.1	16834.9	-1.62745	0.135582	5.86355e-34	9.46176e-33	Peaxi162Scf00558g00033	60S ribosomal protein L6	sp|P34091|RL6_MESCR		IPR008991,IPR005568,IPR000915	GO:0005840,GO:0006412,GO:0005622,GO:0003735	8136.21	9368.95	8803.19	9466.24	8412.46	9860.02	23121.4	29296.8	28731.7	19428.7	23355.1	24076.8	6763.43	8995.82	8861.41	7113.76	9495.09	9744.77	23474.8	25351.7	23854.5	23146.2	21577.6	22411.6
6284	Peaxi162Scf00442g00415.1	12679.7	-1.4223	0.126451	5.73759e-30	7.01897e-29	Peaxi162Scf00442g00415	60S ribosomal protein L6	sp|P34091|RL6_MESCR		IPR008991,IPR005568,IPR000915	GO:0005840,GO:0006412,GO:0005622,GO:0003735	6987.32	7755.08	7830.26	8059.86	6893.74	7910.65	16616.9	21729.2	21933.1	13926.2	17396.2	17681.4	5894.82	7078.01	7614.27	6165.79	7435.34	7677.5	17605.1	17518.2	18210.2	15329.6	15512.8	16569.1
7890	Peaxi162Scf00751g00221.1	869.29	4.35243	0.35977	4.19522e-35	7.28791e-34	Peaxi162Scf00751g00221	60S ribosomal protein L6 [Morus notabilis]	gb|EXC30991.1|		IPR000702	GO:0005840,GO:0006412,GO:0005622,GO:0003735,GO:0019843	1549.01	1765	1084.99	1323.92	2083.09	1650.97	87.9609	44.6611	68.3323	212.275	183.522	90.1563	1882.26	1543.75	812.024	2028.02	1627.91	1477.17	107.456	128.255	67.5845	210.359	125.473	108.644
5346	Peaxi162Scf00332g00426.1	3820.61	-1.29898	0.140917	8.41811e-21	5.66087e-20	Peaxi162Scf00332g00426	60S ribosomal protein L7-1	sp|Q9SAI5|RL71_ARATH	At1g80750	IPR005998		2193.29	2424.31	2431.54	2227.7	2142.76	2147.02	4905.61	6341.19	6078.33	4238.53	4978.73	5435.28	1610.81	2192.81	2397.55	1839.14	2339.98	2234.94	4855.78	5807.84	5231.72	5299.55	4902.61	4608.84
8329	Peaxi162Scf00876g00219.1	29503.2	-1.20249	0.112137	2.45497e-27	2.55264e-26	Peaxi162Scf00876g00219	60S ribosomal protein L7-3	sp|P60039|RL73_ARATH	At2g44120	IPR005998		17907.7	20519.3	18291.3	20033.1	16089.5	20143	38190.2	46201.2	45360.7	33760.9	36819.1	38551.2	15178.6	16595.5	17845.1	14933.7	19509.5	18721.7	39106.9	40757	40251.3	39378.6	37010	37588.5
1519	Peaxi162Scf00046g00418.1	14250.7	-1.62769	0.14917	1.73564e-28	1.9383e-27	Peaxi162Scf00046g00418	60S ribosomal protein L7-4	sp|Q9LHP1|RL74_ARATH	At3g13580	IPR005998		6831.92	8067.56	7510.91	8064.06	6667.63	8244.89	19286.6	25029.2	25013.4	16058.4	18856.6	20768.8	5650.92	7122.4	7912	5935.84	8195.23	8172.05	19649.3	21181.7	20397.7	19559.2	18249.5	18660.9
642	Peaxi162Scf00014g01814.1	15333.6	-1.27543	0.113038	4.60324e-30	5.6746e-29	Peaxi162Scf00014g01814	60S ribosomal protein L7-4	sp|Q9LHP1|RL74_ARATH	At3g13580	IPR012988,IPR011598,IPR016082	GO:0046983	8928.53	9784.97	9563.8	9680.17	10337.8	10448.6	19365.7	24531.3	24147.3	16390.8	19117.3	20540.5	7655.68	8502.63	9377.31	7899.71	10126.5	10041.3	19589.1	20807.7	20177.4	19637.2	18416	18881
2225	Peaxi162Scf00078g01013.1	23838.1	-1.4535	0.126572	3.69121e-31	4.91158e-30	Peaxi162Scf00078g01013	60S ribosomal protein L7a	sp|P35685|RL7A_ORYSJ		IPR018492,IPR004038		12600.3	14510	13094.5	14467.3	12760.4	14047.5	31778.2	39101.3	38869	27651.2	31229.4	32527.1	10289.4	12554.1	13086.9	10968.2	15259.2	14010.6	31661.2	34444.7	32112.3	35279	30093.9	30239
8193	Peaxi162Scf00818g00326.1	9094.51	-1.3277	0.135504	3.1006e-23	2.46596e-22	Peaxi162Scf00818g00326	60S ribosomal protein L7a	sp|P35685|RL7A_ORYSJ		IPR018492,IPR004038	GO:0042254,GO:0030529	5149.69	5825.19	5750.07	5961.85	5113.12	6022.46	11969.1	15211.1	14716.9	9530.65	11385.1	13115.2	4605.89	5385.09	5848.45	4353	5778.19	5926.89	11620	12599.5	12036.6	11498	11129.9	11330.3
7574	Peaxi162Scf00688g00225.1	17996.7	-1.18421	0.099145	2.20872e-33	3.44279e-32	Peaxi162Scf00688g00225	60S ribosomal protein L7a	sp|P35685|RL7A_ORYSJ		IPR018492,IPR004038	GO:0042254,GO:0030529	10880.2	12392.5	11489.2	12471.2	11022.4	12090.6	23092	28107.6	27160.1	19646.1	22235.3	23976.1	9428.2	10755.8	11298.4	10320.3	12131.6	11936.6	22666.1	24803	23866.6	22979.3	21727.8	21806.3
9276	Peaxi162Scf01365g00028.1	11621.2	-1.41997	0.118244	7.7786e-34	1.24501e-32	Peaxi162Scf01365g00028	60S ribosomal protein L8	sp|P29766|RL8_SOLLC		IPR002171	GO:0005840,GO:0003723,GO:0015934,GO:0006412,GO:0005622,GO:0003735	6433.69	7448.98	6666.84	7107.08	6180.73	6932.35	15693.4	19425.4	19601.4	13214.6	14941.1	15738.5	5425.51	6683.67	6899.13	5605.28	7239.54	7077.54	15517.9	16561.3	15794	15383.4	14543.6	14862.7
4622	Peaxi162Scf00257g00078.1	13276.8	-1.11382	0.099517	1.49299e-29	1.77067e-28	Peaxi162Scf00257g00078	60S ribosomal protein L8	sp|P29766|RL8_SOLLC		IPR002171	GO:0005840,GO:0003723,GO:0015934,GO:0006412,GO:0005622,GO:0003735	8291.89	9071.28	9219.96	9260.29	8902.19	9272.41	17020.9	20461.2	19580.3	14342	16328.7	17121.9	7086.06	8721.44	8900.02	7674.99	9350.83	8814.7	16409.1	17480.1	16942.2	16748.3	15580.9	16174.9
35	Peaxi162Scf00000g00812.1	20611.1	-1.10241	0.101294	4.68246e-28	5.06595e-27	Peaxi162Scf00000g00812	60S ribosomal protein L8	sp|P29766|RL8_SOLLC		IPR002171	GO:0005840,GO:0006412,GO:0005622,GO:0003735	12927.9	14335.5	13473.6	14399.8	13227.7	14481.9	25315.5	30731.1	30744.7	22996	24206.2	25709.6	11224.5	13714.5	12547.4	12335.9	14851.5	13425.4	27528.8	28129.2	26724.7	28499.5	23392.3	24608
5698	Peaxi162Scf00375g00210.1	27363.8	-1.4852	0.113279	6.32796e-40	1.48722e-38	Peaxi162Scf00375g00210	60S ribosomal protein L9-1	sp|P49209|RL91_ARATH	At1g33120	IPR000702	GO:0005840,GO:0006412,GO:0005622,GO:0003735,GO:0019843	14467	16194.7	16029	16230.9	14770.8	16842.4	37320	46650.3	45996.4	30223.1	35259.6	38307.8	13093.9	15224.5	16093.7	13125.3	16420.9	16387.8	37208.3	39101.7	38582.3	34616.4	34255.3	35260.2
5914	Peaxi162Scf00399g00066.1	2373.98	-1.24004	0.110671	1.1605e-29	1.38919e-28	Peaxi162Scf00399g00066	60S ribosome subunit biogenesis protein NIP7 homolog	sp|Q6DFH9|NIP7_XENLA		IPR005155	GO:0005634,GO:0003723,GO:0042255	1628.35	1540.67	1430.46	1787.23	1623.44	1500.92	3489.98	3716.73	3599.58	2839.59	2962.09	2992.2	1152.9	1409.12	1301.4	1296.6	1742.31	1469.05	3356.85	3400.35	2988.9	3375.6	2772.34	2814.04
4301	Peaxi162Scf00220g00233.1	895.267	-3.32292	0.158577	1.23013e-98	5.63247e-96	Peaxi162Scf00220g00233	65-kDa microtubule-associated protein 5	sp|Q9ZVJ3|MA655_ARATH	At2g38720	IPR007145	GO:0000226,GO:0000910,GO:0008017	147.958	223.765	169.811	191.175	140.713	217.343	1543.46	1897.77	1944.56	1273.96	1468.81	1533.45	159.021	197.826	202.591	177.464	190.608	191.401	1357.71	1722.62	1533.58	1405.89	1350.41	1424.99
5906	Peaxi162Scf00396g00134.1	381.772	3.54834	0.402358	6.73324e-20	4.29577e-19	Peaxi162Scf00396g00134	6-phosphogluconate dehydrogenase, decarboxylating 3	sp|Q9FWA3|6GPD3_ARATH	At3g02360	IPR008927,IPR016040,IPR006113	GO:0050661,GO:0016616,GO:0006098,GO:0004616,GO:0055114,GO:0050662,GO:0016491	1001.99	577.77	785.881	971.582	442.596	318.032	65.3947	50.3881	69.0506	108.247	41.3323	54.4426	673.922	751.808	1027.15	446.679	293.607	726.38	86.7156	80.4147	105.529	61.6571	85.6219	57.1491
1044	Peaxi162Scf00026g01511.1	372.519	-1.80081	0.152462	4.10435e-33	6.26426e-32	Peaxi162Scf00026g01511	6-phosphogluconolactonase 1	AT1G13700.1	AT1G13700	IPR006148	GO:0006098,GO:0017057,GO:0005975	131.102	139.371	174.145	156.7	209.158	222.5	493.063	540.453	508.506	544.206	509.082	443.004	118.362	136.259	113.847	223.206	212.878	152.876	680.301	589.506	574.332	611.874	561.452	595.89
3794	Peaxi162Scf00175g00519.1	1494.24	1.4941	0.150809	8.32444e-24	6.91663e-23	Peaxi162Scf00175g00519	6-phosphogluconolactonase 1	AT1G13700.1	AT1G13700	IPR006148	GO:0006098,GO:0017057,GO:0005975	1827.81	2126.93	2518.65	1536.95	1675.47	2285.35	820.703	687.505	719.26	1061.17	982.663	1336.04	1990.98	1921.19	2168.29	1860.7	1659.32	1892.26	821.974	780.648	911.866	1197.59	1091.23	1092.79
2551	Peaxi162Scf00098g00116.1	11239.3	1.28791	0.143495	7.9416e-20	5.03911e-19	Peaxi162Scf00098g00116	7-dehydrocholesterol reductase	sp|Q9LDU6|ST7R_ARATH	At1g50430	IPR001171	GO:0016020,GO:0016628,GO:0055114	15484.6	20027	23405.8	13748	10992.4	12442.7	7803.9	7884.45	7733.78	6524.24	7737.03	7453.62	14019.7	15492.7	17985.7	9011.07	9225.97	11851.5	6155.19	7222.6	7378.73	6423.87	6705.66	7286.35
2908	Peaxi162Scf00120g01114.1	259.066	-4.05363	0.263995	1.74532e-54	9.18928e-53	Peaxi162Scf00120g01114	8.4 kDa sulfur-rich protein precursor, putative [Ricinus communis] gb|EEF49129.1| 8.4 kDa sulfur-rich protein precursor, putative [Ricinus communis]	ref|XP_002513261.1|		IPR008176	GO:0006952	33.2129	20.9125	22.0953	56.1157	28.4818	67.4735	428.32	498.796	381.347	395.277	528.033	539.854	17.6651	24.0513	12.4564	43.8836	51.0622	56.7473	457.12	475.925	418.743	610.401	492.455	405.863
4792	Peaxi162Scf00271g00832.1	700.654	-1.17132	0.117437	6.29557e-24	5.27015e-23	Peaxi162Scf00271g00832	8-amino-7-oxononanoate synthase	sp|Q1DCV8|BIOF_MYXXD		IPR015424	GO:0009058,GO:0003824,GO:0030170	385.961	443.419	447.822	478.059	418.585	553.622	837.753	1038.12	977.636	823.985	815.598	909.766	427.044	441.195	376.345	517.536	598.342	480.49	934.131	882.411	866.729	925.178	843.31	784.626
467	Peaxi162Scf00009g01923.1	30.6438	2.74274	0.533885	1.19929e-08	3.43549e-08	Peaxi162Scf00009g01923	8-amino-7-oxononanoate synthase [Theobroma cacao] gb|EOY07291.1| 8-amino-7-oxononanoate synthase [Theobroma cacao]	ref|XP_007026789.1|				47.9562	43.6534	54.6545	40.3003	59.367	59.9133	10.2065	1.17907	7.2747	13.6919	7.80993	4.66232	60.258	30.8944	86.1361	39.2518	41.3651	52.9191	10.3702	7.20954	11.5333	8.41517	8.17466	16.1902
9504	Peaxi162Scf12724g00014.1	176.497	-1.40367	0.147021	3.25851e-22	2.41199e-21	Peaxi162Scf12724g00014	A/G-specific adenine DNA glycosylase	sp|F4JRF4|MUTYH_ARATH	At4g12740	IPR015797,IPR011257,IPR005760,IPR023170	GO:0016787,GO:0006284,GO:0006281,GO:0019104,GO:0005622,GO:0003824	91.258	108.332	88.2609	129.134	84.2257	114.396	237.398	291.739	232.897	235.191	266.927	231.301	85.1037	84.1606	81.4386	87.5316	100.277	105.887	243.969	259.08	232.928	241.421	231.335	217.93
439	Peaxi162Scf00009g00232.1	214.329	1.15053	0.177261	2.66804e-11	9.39455e-11	Peaxi162Scf00009g00232	ABC transporter A family member 7	sp|Q9STT5|AB7A_ARATH	At3g47780	IPR026082,IPR027417	GO:0005524,GO:0000166,GO:0017111,GO:0016887	282.14	289.699	341.455	269.392	338.045	230.614	146.548	120.636	129.194	116.499	106.476	86.2356	310.758	289.545	348.525	303.32	273.761	293.31	125.223	110.477	106.496	92.4904	101.395	150.945
9190	Peaxi162Scf01289g00013.1	165.219	4.73267	0.517631	1.62664e-21	1.15154e-20	Peaxi162Scf01289g00013	ABC transporter A family member 7	sp|Q9STT5|AB7A_ARATH	At3g47780	IPR026082,IPR027417	GO:0005524,GO:0000166,GO:0017111,GO:0016887	340.638	244.006	339.515	397.684	166.803	114.395	8.79608	8.96022	12.5902	7.63496	8.40982	9.98613	520.683	362.379	552.778	192.012	109.592	366.861	7.94069	15.831	10.5536	7.50517	17.8587	8.75359
6967	Peaxi162Scf00555g00915.1	272.822	1.0981	0.248602	3.13459e-06	7.3724e-06	Peaxi162Scf00555g00915	ABC transporter B family member 27	sp|Q0WML0|AB27B_ARATH	At5g39040	IPR011527	GO:0006810,GO:0055085,GO:0005524,GO:0042626,GO:0016021	261.017	341.992	408.74	272.251	609.617	397.807	108.321	152.697	182.647	164.042	167.543	193.701	270.654	311.695	385.129	329.496	368.669	373.17	187.501	157.83	187.316	184.14	146.813	178.903
5241	Peaxi162Scf00319g10013.1	9.56567	-1.14071	0.656104	0.0224163	0.0336067	Peaxi162Scf00319g10013	ABC transporter family protein	AT3G28345.1	AT3G28345	IPR027417,IPR011527	GO:0006810,GO:0055085,GO:0005524,GO:0042626,GO:0016021,GO:0016887	2.74848	3.6471	2.11178	8.45538	12.5439	9.15831	11.3384	7.7753	6.3511	13.782	3.38657	7.25172	9.44831	2.73214	4.8208	14.9862	16.5306	5.18276	18.4222	14.819	12.8556	13.9259	9.31852	10.5162
1115	Peaxi162Scf00031g01613.1	1675.23	-1.13646	0.168541	4.92852e-12	1.82592e-11	Peaxi162Scf00031g01613	ABC transporter family protein	AT3G28345.1	AT3G28345	IPR027417,IPR011527	GO:0006810,GO:0055085,GO:0005524,GO:0000166,GO:0042626,GO:0017111,GO:0016021,GO:0016887	890.983	1015.61	1134	1272.59	767.325	1025.89	2427.97	2296.98	1992.17	1913.25	2696.07	2454.03	860.759	872.521	1004.73	868.546	1208.05	1208.45	2000.95	2063.58	2296.78	2061.4	2199.4	2004.13
4563	Peaxi162Scf00248g00095.1	26.2029	1.09379	0.368201	0.000895103	0.00162109	Peaxi162Scf00248g00095	ABC transporter family protein	AT3G28345.1	AT3G28345	IPR027417,IPR011527	GO:0006810,GO:0055085,GO:0005524,GO:0000166,GO:0042626,GO:0017111,GO:0016021,GO:0016887	52.3144	40.7882	45.9062	23.3954	24.2545	13.8392	16.1148	16.6229	25.3919	22.7362	17.6186	28.8076	23.0592	30.199	41.9355	17.1742	34.5994	17.6747	16.325	12.7189	17.7287	13.0624	24.8912	27.8645
6901	Peaxi162Scf00545g00611.1	16.5058	1.6056	0.563567	0.000612858	0.00113297	Peaxi162Scf00545g00611	ABC transporter family protein	AT3G28345.1	AT3G28345	IPR027417,IPR011527	GO:0006810,GO:0055085,GO:0005524,GO:0000166,GO:0042626,GO:0017111,GO:0016021,GO:0016887	25.0648	21.2736	17.6756	23.4459	14.0211	29.8755	1.23897	7.77504	7.43904	6.7551	0	3.59438	30.4985	54.8698	33.4442	20.9625	34.5178	24.8472	3.46214	4.7816	2.96222	4.65013	4.87114	3.48172
7367	Peaxi162Scf00649g00066.1	11.9616	2.89516	0.782904	8.2875e-06	1.87257e-05	Peaxi162Scf00649g00066	ABC transporter family protein	AT3G28345.1	AT3G28345	IPR027417,IPR011527	GO:0006810,GO:0055085,GO:0005524,GO:0000166,GO:0042626,GO:0017111,GO:0016021,GO:0016887	14.2341	32.8195	34.311	25.5732	11.4692	13.7931	1.23823	2.22152	4.24971	11.8279	7.55347	2.69476	19.9774	16.8305	9.55934	14.2106	6.47446	18.6326	6.93069	3.19537	1.976	3.72094	6.08788	6.96618
3099	Peaxi162Scf00129g00738.1	1762.73	3.61582	0.330402	4.53978e-29	5.24345e-28	Peaxi162Scf00129g00738	ABC transporter family protein	AT3G28345.1	AT3G28345	IPR027417,IPR011527	GO:0006810,GO:0055085,GO:0005524,GO:0000166,GO:0042626,GO:0017111,GO:0016021,GO:0016887	3458.03	2447.79	2027.66	2990.72	2780.49	3267.59	243.74	136.188	227.287	310.662	612.878	479.522	1975.53	3321.81	4097.6	2508.84	3504.72	4339.49	193.794	264.148	418.794	318.424	427.293	560.251
5240	Peaxi162Scf00319g00013.1	90.1096	5.4666	1.96038	3.49057e-05	7.41277e-05	Peaxi162Scf00319g00013	ABC transporter family protein	AT3G28345.1	AT3G28345	IPR027417,IPR011527	GO:0006810,GO:0055085,GO:0005524,GO:0042626,GO:0016021,GO:0016887	69.9779	28.8665	377.196	2.63972	26.661	52.6889	0	0	2.40254	0	0	0	60.6122	51.621	859.374	292.957	111.533	168.871	11.5409	0	1.1074	0	0	1.85589
2705	Peaxi162Scf00106g02319.1	18056.3	1.02508	0.253969	1.82747e-05	3.98792e-05	Peaxi162Scf00106g02319	ABC transporter family protein	AT5G09930.1	AT5G09930	IPR027417	GO:0005524,GO:0000166,GO:0017111,GO:0016887	24410.2	19680.7	24344.3	18421.6	22595.6	20196.9	10994.7	9139.75	11540	13190.1	7540.53	8028.38	37532	25067	24319.3	37399	22889.1	19554.3	15107.6	10615.8	8580.75	7649.91	9571.95	10186.5
8838	Peaxi162Scf01060g00146.1	7.72807	1.65139	0.799894	0.00495742	0.00815067	Peaxi162Scf01060g00146	ABC transporter G family member 11	sp|Q8RXN0|AB11G_ARATH	At1g17840	IPR027417	GO:0005524,GO:0016887	9.18126	17.9784	11.8476	17.9577	3.61477	10.1732	1.31014	3.4629	3.11063	11.2752	2.61173	2.78955	8.03561	10.8066	9.67197	10.7514	7.92723	12.2301	2.18806	6.92586	1.95442	7.17204	2.60424	7.17118
7939	Peaxi162Scf00763g00121.1	8.77819	4.43689	1.56106	5.72829e-05	0.00011893	Peaxi162Scf00763g00121	ABC transporter G family member 11	sp|Q8RXN0|AB11G_ARATH	At1g17840	IPR027417,IPR013525	GO:0016020,GO:0005524,GO:0000166,GO:0017111,GO:0016887	6.22651	17.3454	12.731	15.0654	3.88696	23.4259	0	0	0	0	0	2.76308	6.39998	15.4679	18.3638	15.9356	52.1175	11.6514	1.17356	0	0	0	0	0.890299
4864	Peaxi162Scf00282g00221.1	20.0382	6.50568	1.29656	6.65961e-09	1.94287e-08	Peaxi162Scf00282g00221	ABC transporter G family member 16	sp|Q9M2V7|AB16G_ARATH	At3g55090	IPR027417,IPR013525	GO:0016020,GO:0005524,GO:0000166,GO:0017111,GO:0016887	46.9677	24.9903	33.5344	35.5145	21.8354	23.4216	0	0	0	0	0	0.973207	59.7062	51.1104	53.9715	40.9389	10.4317	57.8017	0	0	0	0	0	0
6507	Peaxi162Scf00472g00826.1	2.58034	-2.11744	1.48667	0.0105874	0.0166537	Peaxi162Scf00472g00826	ABC transporter G family member 2	sp|Q9ZUT0|AB2G_ARATH	At2g37360	IPR027417		0.73133	0	0	0	2.38457	3.40486	5.51651	5.91702	4.12857	5.92759	3.57374	3.79932	1.00983	0	0	0.727175	7.23531	0	1.03664	7.29074	1.93396	3.53864	2.10659	1.83242
6508	Peaxi162Scf00472g00087.1	7.24492	-1.91471	0.984147	0.00465407	0.00767576	Peaxi162Scf00472g00087	ABC-2 type transporter family protein	AT2G37360.1	AT2G37360	IPR027417,IPR013525	GO:0016020,GO:0005524,GO:0000166,GO:0017111,GO:0016887	0.692481	1.82749	2.10628	0	6.3627	15.1144	10.0123	3.4047	15.7903	8.69859	8.51816	5.49128	2.08625	3.65665	2.42403	9.57496	4.35696	2.08989	11.5887	16.8101	9.82374	11.2089	10.5352	5.31372
7150	Peaxi162Scf00597g00047.1	5.93694	2.71686	2.1014	0.00587166	0.00957036	Peaxi162Scf00597g00047	ABC-2 type transporter family protein	AT2G37360.1	AT2G37360	IPR027417,IPR013525	GO:0016020,GO:0005524,GO:0000166,GO:0017111,GO:0016887	3.1063	35.717	2.35208	2.33881	0	0	0	0	0	0	0	0	1.17413	57.9813	31.4718	0	0	1.18289	1.31689	0	0	0	0	1.97872
3258	Peaxi162Scf00139g01024.1	1918.97	1.31569	0.110888	5.00175e-33	7.56636e-32	Peaxi162Scf00139g01024	ABC-2 type transporter family protein	AT3G13220.1	AT3G13220	IPR027417,IPR002549,IPR013525	GO:0016020,GO:0005524,GO:0000166,GO:0017111,GO:0016887	2668.05	2436.26	2984.69	2342.06	1989.52	2108.24	1258.7	878.466	1040.43	1244.37	1265.19	1194.97	3049.34	2916.08	2840.18	2603.79	2155.24	2549.12	1137.84	1124.94	1137.58	1145.71	1335.65	1191.09
3404	Peaxi162Scf00152g00935.1	22.1664	-4.61243	0.705344	1.68348e-12	6.44366e-12	Peaxi162Scf00152g00935	ABC-2 type transporter family protein	AT3G21090.1	AT3G21090	IPR027417,IPR013525	GO:0016020,GO:0005524,GO:0016887	1.37892	2.70883	0	3.17893	2.56521	1.15515	37.5579	51.8708	37.1797	47.5306	48.6592	37.5101	0	1.80959	1.21024	0	2.20245	0	48.0727	43.7005	37.5371	37.7862	36.1215	32.7773
286	Peaxi162Scf00004g03212.1	3649.57	1.17889	0.102191	2.75848e-31	3.70509e-30	Peaxi162Scf00004g03212	ABC-2 type transporter family protein	AT3G21090.1	AT3G21090	IPR027417,IPR013525	GO:0016020,GO:0005524,GO:0000166,GO:0017111,GO:0016887	5934.26	5013.47	5783.07	4415.9	3519.4	4188.78	2496.82	2146.05	2588.66	2425.1	1927.09	2163.08	5400.55	5409.46	5712.52	3694.44	3859.7	3747.6	2497.16	2513.94	2307.64	2054.58	2293.62	2404.59
4997	Peaxi162Scf00295g01129.1	6.8791	2.855	1.2806	0.000886967	0.00160737	Peaxi162Scf00295g01129	ABC-2 type transporter family protein	AT3G21090.1	AT3G21090	IPR027417,IPR013525	GO:0016020,GO:0005524,GO:0000166,GO:0017111,GO:0016887	8.61169	15.9575	10.8928	16.1701	11.9333	6.04507	2.58621	0	0	0.8945	0	0	17.3564	13.1309	5.00444	7.67469	22.5166	14.1752	1.22025	0.857094	4.10369	0	0	0
4068	Peaxi162Scf00198g00516.1	2363.05	2.78117	0.239095	1.32104e-32	1.94783e-31	Peaxi162Scf00198g00516	ABC-2 type transporter family protein	AT3G25620.2	AT3G25620	IPR027417,IPR013525	GO:0016020,GO:0005524,GO:0000166,GO:0017111,GO:0016887	4601.08	5669.2	3002.39	3996.71	2997.88	2050.47	688.254	537.443	623.278	712.667	990.331	1025.33	4806.57	4418.38	4829.73	3223.55	2744.25	3437.91	600.666	718.198	959.405	814.746	995.307	768.129
1754	Peaxi162Scf00060g00711.1	214.786	2.6828	0.397399	6.46819e-13	2.55234e-12	Peaxi162Scf00060g00711	ABC-2 type transporter family protein	AT3G55090.1	AT3G55090	IPR027417,IPR013525	GO:0016020,GO:0005524,GO:0016887	556.619	445.454	461.677	430.138	119.864	352.967	60.9758	57.3648	87.9198	72.0017	20.3618	52.7423	368.113	437.105	428.871	181.348	253.21	256.329	81.3104	45.145	75.9363	51.5001	39.6348	58.0425
733	Peaxi162Scf00015g02613.1	11.282	3.46527	1.31007	0.000186272	0.000365601	Peaxi162Scf00015g02613	ABC-2 type transporter family protein	AT3G55090.1	AT3G55090	IPR027417,IPR013525	GO:0016020,GO:0005524,GO:0000166,GO:0017111,GO:0016887	15.8027	46.2654	19.7544	0	0	0	0	1.17481	2.1862	0	1.76021	2.84832	19.3373	80.0717	62.8314	0	1.1288	0	1.19687	2.53361	0	0	2.54719	0
8727	Peaxi162Scf00998g00137.1	2.45128	2.55155	1.6128	0.00485153	0.00798549	Peaxi162Scf00998g00137	ABC-2 type transporter family protein	AT4G27420.1	AT4G27420	IPR027417,IPR013525	GO:0016020,GO:0005524,GO:0000166,GO:0017111,GO:0016887	5.4557	2.69358	6.26605	7.30234	3.79549	0	0	0	0	0.853329	3.36169	1.80716	5.18563	7.17123	2.38071	3.68064	0	4.1331	0	0	1.94244	0	0	0.872375
13	Peaxi162Scf00000g00467.1	6.88441	3.44442	1.38774	0.000291478	0.000559374	Peaxi162Scf00000g00467	ABC-2 type transporter family protein	AT4G27420.1	AT4G27420	IPR027417,IPR013525	GO:0016020,GO:0005524,GO:0000166,GO:0017111,GO:0016887	14.3531	7.1994	9.43245	14.8881	14.0198	9.20293	1.24624	0	0	4.26244	2.52938	1.80992	8.39472	8.97878	13.1854	8.97658	8.68828	9.33802	0	5.68318	6.91469	6.52635	1.22465	2.62397
4686	Peaxi162Scf00263g00086.1	65.3656	-6.73481	0.749258	5.313e-21	3.61642e-20	Peaxi162Scf00263g00086	ABC-2 type transporter family protein	AT5G06530.2	AT5G06530	IPR027417,IPR013525	GO:0016020,GO:0005524,GO:0000166,GO:0017111,GO:0016887	2.07178	0.903414	0	6.34918	6.43176	3.51849	118.087	178.568	135.673	109.811	111.977	137.473	3.16051	3.59869	0	5.25649	9.82072	3.16391	101.437	107.342	120.812	106.094	104.889	129.585
4231	Peaxi162Scf00210g01615.1	1695.11	1.64015	0.284359	1.25182e-09	3.87844e-09	Peaxi162Scf00210g01615	ABC-2 type transporter family protein	AT5G06530.2	AT5G06530	IPR027417,IPR013525	GO:0016020,GO:0005524,GO:0000166,GO:0017111,GO:0016887	2613.8	2328.97	1971.56	2207.83	3414.04	2459.61	744.93	523.54	796.907	926.765	471.794	539.967	3602.6	2414.66	2056.65	3642.68	2479.67	2002.86	946.16	627.406	548.494	600.484	611.169	722.507
864	Peaxi162Scf00017g00225.1	9.21366	6.2485	1.53932	4.70669e-07	1.18795e-06	Peaxi162Scf00017g00225	ABC-2 type transporter family protein	AT5G19410.1	AT5G19410	IPR027417,IPR013525	GO:0016020,GO:0005524,GO:0000166,GO:0017111,GO:0016887	30.3073	10.4578	74.686	10.7823	1.48048	6.76732	0	0	0	0	0	1.06831	21.4406	32.2552	23.865	0	0	0	0	0	0	0	0	0
1688	Peaxi162Scf00057g00011.1	1509.34	-1.51763	0.183456	2.66799e-17	1.42938e-16	Peaxi162Scf00057g00011	ABC-2 type transporter family protein	AT5G52860.1	AT5G52860	IPR027417,IPR013525	GO:0016020,GO:0005524,GO:0000166,GO:0017111,GO:0016887	648.251	689.528	656.306	747.905	483.472	858.678	2197.61	2047.85	1522.5	2503.44	2726.74	2167.03	564.149	722.139	610.554	648.929	874.344	677.335	2036.4	2545.91	2150.6	2284.95	2489.2	2036.13
9219	Peaxi162Scf01312g00016.1	185.721	3.16862	0.522196	5.82142e-11	2.00117e-10	Peaxi162Scf01312g00016	ABI five binding protein 3. dormancy gene. AFP3. 50% ID	AT3G29575.1	AT3G29575	IPR012463		670.32	251.538	138.058	454.871	304.134	217.484	53.4948	22.1401	26.8965	113.449	90.9771	55.733	213.707	364.342	144.855	234.609	411.2	201.768	49.4008	40.1262	46.8001	138.23	71.3556	62.3213
4670	Peaxi162Scf00262g00611.1	1242.8	-2.97082	0.203078	1.00248e-49	4.16623e-48	Peaxi162Scf00262g00611	Abnormal spindle-like microcephaly-associated protein homolog	sp|Q8CJ27|ASPM_MOUSE		IPR027417,IPR001715,IPR016024,IPR000048	GO:0005515,GO:0005488	248.147	379.571	259.943	336.02	182.452	303.372	2052.99	2441.56	2501.04	1928.28	2270.02	2087.94	286.016	252.616	255.598	536.761	330.513	338.381	1904.49	2223.22	1892.39	1901.02	1816.02	1786.14
6661	Peaxi162Scf00501g00318.1	271.676	1.42161	0.239514	6.55057e-10	2.07567e-09	Peaxi162Scf00501g00318	abscisic acid (aba)-deficient 4. Best hit from AtABA4. other two had about 50%ID.	AT1G67080.1	AT1G67080	IPR025461		519.217	350.315	338.913	533.183	517.739	310.157	186.431	128.455	114.164	152.621	136.783	126.333	355.974	352.05	286.405	462.637	378.707	314.551	157.673	108.658	126.871	112.376	143.014	148.93
1459	Peaxi162Scf00045g00725.1	334.055	1.96679	0.415568	1.91293e-07	4.98571e-07	Peaxi162Scf00045g00725	Abscisic acid 8'-hydroxylase 1. 77% to At homolog. CYP707A1. induced by ABA, drough.	sp|Q949P1|ABAH1_ARATH	AT4G19230	IPR001128	GO:0020037,GO:0016705,GO:0005506,GO:0055114	435.096	404.792	282.51	540.851	421.598	326.678	104.91	57.4301	90.9676	457.665	367.55	159.14	269.993	543.664	296.357	863.082	406.42	432.394	230.96	361.544	130.747	180.628	224.807	220.077
1654	Peaxi162Scf00053g00315.1	79.4336	5.75262	0.804422	1.47374e-14	6.54679e-14	Peaxi162Scf00053g00315	Abscisic acid 8'-hydroxylase 1. 78%ID to At version. CYP707A1	sp|Q949P1|ABAH1_ARATH	AT4G19230	IPR001128	GO:0020037,GO:0016705,GO:0005506,GO:0055114	183.375	165.327	209.864	108.633	87.0569	66.2834	1.25401	1.1458	5.2167	33.26	3.40548	4.58578	108.286	295.301	340.209	77.2236	78.5267	48.3308	11.4859	6.76567	4.84157	2.79256	9.90024	3.54806
790	Peaxi162Scf00016g01820.1	125.516	-1.99681	0.362663	3.02698e-09	9.07563e-09	Peaxi162Scf00016g01820	Abscisic acid 8'-hydroxylase 4. 70% ID to At homolog.	sp|Q9LJK2|ABAH4_ARATH	At3g19270	IPR001128	GO:0020037,GO:0016705,GO:0005506,GO:0004497,GO:0055114	42.3974	23.0724	65.5615	16.5103	39.2201	39.4142	144.923	207.695	205.356	186.496	106.567	141.915	62.832	41.4795	66.4545	144.521	89.0069	58.6526	253.876	222.532	210.544	200.358	161.977	194.389
789	Peaxi162Scf00016g01819.1	40.3003	-3.07211	0.436318	9.06184e-14	3.80535e-13	Peaxi162Scf00016g01819	Abscisic acid 8'-hydroxylase 4. CYP707A4. good id to At homolog, but short. 4 Pa genes has this annotation. Peaxi162Scf00252g00068.1 is not on the list. In the paper, OE of grape homolog increasae bud break, especailly at the basal buds.	sp|Q9LJK2|ABAH4_ARATH	At3g19270	IPR001128	GO:0020037,GO:0016705,GO:0005506,GO:0004497,GO:0055114	8.38779	3.78646	8.44593	12.0202	13.5929	10.1666	51.247	63.378	74.4452	52.1703	31.8598	50.827	16.542	8.4684	23.1031	49.3555	40.4128	17.2452	69.8779	86.0963	74.0344	59.4717	63.5861	55.221
7563	Peaxi162Scf00684g00573.1	18.5422	1.30367	0.646036	0.00931379	0.0147717	Peaxi162Scf00684g00573	Abscisic acid 8'-hydroxylase 4. the other 2 are high in bud 6. 60% Id to At homolog, induced by ABA	sp|Q9LJK2|ABAH4_ARATH		IPR001128	GO:0020037,GO:0016705,GO:0005506,GO:0004497,GO:0055114	29.5944	25.4981	33.5176	14.4908	6.32072	23.1309	10.0642	10.2162	6.25226	7.82872	6.77284	9.99987	28.0137	19.0954	91.2351	28.7133	8.83016	16.7444	15.8594	12.551	1.93168	8.33282	6.21828	9.6707
4664	Peaxi162Scf00261g00181.1	2.63866	2.06637	1.48478	0.0119064	0.0185802	Peaxi162Scf00261g00181	Abscisic acid receptor PYR1	sp|O49686|PYR1_ARATH	At4g17870	IPR019587,IPR023393		2.9879	9.10029	5.63338	10.6617	2.6613	2.46647	1.36695	0	0	3.87746	0	3.95839	0	1.00064	2.58559	1.53987	4.84516	3.36454	2.41924	1.92065	0	0	0.684373	1.91788
3236	Peaxi162Scf00136g00113.1	77.3648	2.17754	0.268736	3.23383e-17	1.72173e-16	Peaxi162Scf00136g00113	Abscisic acid receptor PYR1	sp|O49686|PYR1_ARATH	At4g17870	IPR019587,IPR023393		111.925	133.517	151.227	73.6625	101.834	103.548	24.2815	20.4616	36.7465	33.3294	27.2887	33.0677	135.419	122.801	142.001	155.954	94.9935	108.413	29.7059	30.166	26.9176	42.9448	32.5463	30.8687
458	Peaxi162Scf00009g00132.1	517.461	-1.12417	0.299416	5.1662e-05	0.000107889	Peaxi162Scf00009g00132	Abscisic acid receptor PYR1. 53%ID to At homologs. On LL01-03 list. Only PYR1 on those two lists. Tho, it has 73% ID to AtPYL4	sp|O49686|PYR1_ARATH	At4g17870	IPR019587,IPR023393		216.147	252.621	368.339	297.977	286.458	410.191	626.663	658.72	626.843	459.883	671.307	664.289	170.615	360.755	356.746	310.487	571.722	391.407	473.214	947.492	869.324	694.269	775.952	573.11
7223	Peaxi162Scf00615g00067.1	603.464	1.23409	0.149229	3.96243e-17	2.09486e-16	Peaxi162Scf00615g00067	Abscisic acid receptor PYR1. 75% ID to At homolog. 2nd best is Peaxi162Scf00460g00085.1 with 69% but not on any list.	sp|O49686|PYR1_ARATH	At4g17870	IPR023393,IPR005031		767.327	731.839	831.096	625.869	754.222	848.286	303.867	288.956	366.593	393.043	299.821	313.571	865.637	920.82	813.156	994.565	951.703	745.279	437.33	404.474	333.571	344.413	403.066	378.202
4889	Peaxi162Scf00284g00412.1	114.139	1.52237	0.322427	4.24824e-07	1.07669e-06	Peaxi162Scf00284g00412	Abscisic acid receptor PYR1. 75% ID to AtPYL4	sp|O49686|PYR1_ARATH	At4g17870	IPR019587,IPR023393		107.192	138.421	181.969	161.782	95.4707	99.3349	25.6213	50.9722	57.9397	58.3667	82.5594	54.0646	163.516	200.4	211.744	133.188	189.003	197.926	46.2058	95.9686	91.6203	72.8069	88.5331	66.9914
2109	Peaxi162Scf00074g01023.1	466.099	1.0234	0.154231	1.13389e-11	4.08917e-11	Peaxi162Scf00074g01023	Abscisic acid receptor PYR1. 82% ID to AtPYL9, 75% to PYL7	sp|O49686|PYR1_ARATH	At4g17870	IPR019587,IPR023393		662.577	615.29	540.5	486.934	705.434	504.38	304.748	303.183	261.168	414.422	338.803	320.915	572.084	596.095	581.533	461.639	644.787	543.527	353.239	393.296	339.547	335.887	389.478	350.251
4580	Peaxi162Scf00252g00228.1	1152.68	1.94842	0.299932	7.3605e-12	2.69538e-11	Peaxi162Scf00252g00228	abscisic acid responsive elements-binding factor 2. Peaxi162Scf00152g00029.1 is another ABF2, also high in bud 2.	AT1G45249.1	AT1G45249	IPR004827	GO:0006355,GO:0043565,GO:0003700	2241.07	1603.92	1220.29	1641.77	2390.8	1550.04	437.304	426.208	354.584	772.673	457.879	361.512	2588.33	1799.25	1320.21	2096.44	1562.17	1189.78	640.541	520.796	410.072	499.246	407.708	432.005
172	Peaxi162Scf00003g02333.1	1720.59	2.23924	0.169656	4.72295e-41	1.19077e-39	Peaxi162Scf00003g02333	abscisic acid responsive elements-binding factor 3. ABF3a, 43%ID. Peaxi162Scf00016g01934.1 45% ID has annotated as ABF3, also high in bud2 but not DE.	AT4G34000.1	AT4G34000	IPR004827	GO:0006355,GO:0043565,GO:0003700	2883.53	3132.31	2340.29	2569.42	3123.39	2301.52	766.23	490.045	461.232	1059.41	1017.83	842.658	2566.13	2516.9	2117.84	2541.98	2598.6	2150.16	649.051	650.281	725.408	840.97	865.392	740.46
645	Peaxi162Scf00014g02020.1	51.6721	-2.20559	0.325596	7.44053e-13	2.92208e-12	Peaxi162Scf00014g02020	AC transp product [Oryza sativa Japonica Group]	gb|ABF96699.1|		IPR025525,IPR012337	GO:0003676	14.5569	23.7799	11.4914	23.7973	19.0295	23.2426	74.8292	102.541	65.0628	79.7703	90.4792	50.7602	14.4547	11.8308	10.8316	18.4751	17.3836	27.2319	78.7534	104.072	81.4207	101.466	86.9955	72.2396
6667	Peaxi162Scf00502g00713.1	478.111	1.91406	0.175531	1.0408e-28	1.17564e-27	Peaxi162Scf00502g00713	ACD1-like	AT4G25650.1	AT4G25650	IPR017941,IPR013626	GO:0051537,GO:0010277,GO:0055114,GO:0016491	698.463	844.491	1122.57	563.506	523.219	653.452	240.74	207.934	232.519	227.088	206.034	219.145	857.742	791.845	882.113	585.904	496.753	486.29	297.094	177.603	209.638	227.327	209.305	210.317
4697	Peaxi162Scf00264g00117.1	3262.31	1.31585	0.13067	2.06063e-24	1.78442e-23	Peaxi162Scf00264g00117	Acetamidase/Formamidase family protein	AT4G37560.1	AT4G37560	IPR004304	GO:0008152,GO:0016811	3908.91	3737.89	4135.8	3404.04	4576.92	4768.7	1479.84	1422.11	1704.45	1927.49	1593.61	1947.02	3995.24	4273.88	5242.13	5154.3	4998.4	4969.8	1806.44	1791.53	2073.55	2425.56	2077.38	2140.99
9497	Peaxi162Scf05727g00001.1	29.2752	7.3315	1.40282	2.06528e-09	6.27735e-09	Peaxi162Scf05727g00001	Acetate/butyrate--CoA ligase AAE7 [Morus notabilis]	gb|EXB55742.1|		IPR000873	GO:0008152,GO:0003824	35.1933	91.9936	156.928	63.017	23.6047	57.7645	0	0	0	0	1.75749	0	67.0034	39.5123	115.4	23.1491	4.89855	36.3221	0	0	0	0	0	4.51923
7125	Peaxi162Scf00591g00413.1	432.99	2.6358	0.341108	4.8528e-16	2.38373e-15	Peaxi162Scf00591g00413	Acetolactate synthase 2, chloroplastic	sp|P09114|ILVB2_TOBAC		IPR012000,IPR012001,IPR011766	GO:0000287,GO:0003824,GO:0030976	1069.99	907.536	924.108	920.531	311.15	854.105	123.749	131.794	175.942	125.57	55.0063	145.716	646.831	688.385	725.966	461.247	539.081	538.46	165.624	101.536	117.52	93.1607	91.7368	142.288
4606	Peaxi162Scf00254g00215.1	3485.14	-1.14237	0.0925517	1.74741e-35	3.12668e-34	Peaxi162Scf00254g00215	Acetolactate synthase small subunit	sp|Q55141|ILVH_SYNY3		IPR004789	GO:0009082,GO:0003984	2271.66	2368.48	2098.76	2393.89	2059.21	2599.19	4379.23	5235.58	5132.63	3765.16	4128.4	4168.48	2119.01	2257.87	1994.98	2224.86	2502.3	2194.6	4613.91	4440.73	4643.09	4136.14	4054.48	4464.23
8124	Peaxi162Scf00802g00025.1	8328.05	1.20997	0.171195	4.68298e-13	1.86628e-12	Peaxi162Scf00802g00025	Acetyl-CoA acetyltransferase	sp|Q9UQW6|THIL_SCHPO		IPR016039,IPR002155	GO:0008152,GO:0016747,GO:0003824	10366	13098.6	16967.9	11640.6	8278.61	9505.94	5760.3	5597.28	5504.28	5196.14	6398.84	6023.63	10237.5	10246.9	12116.8	7262.44	6867.46	10563.5	4752.95	5248.74	5188.15	5321	5661.92	5305.06
1684	Peaxi162Scf00056g00313.1	48.3332	2.49396	0.457667	2.3947e-09	7.2383e-09	Peaxi162Scf00056g00313	Acetyl-coenzyme A carboxylase carboxyl transferase subunit alpha	sp|Q117H3|ACCA_TRIEI		IPR001095,IPR011763	GO:0003989,GO:0009317,GO:0006633,GO:0016874	137.499	71.0951	58.5207	49.6983	36.9048	27.6717	12.5025	14.5315	14.6736	17.0594	21.9175	9.94608	133.886	133.408	131.381	59.5968	20.8854	54.3199	21.7706	14.4615	18.458	21.4694	27.033	11.3987
3286	Peaxi162Scf00141g00125.1	8906.14	-1.17979	0.0838859	2.02139e-45	6.32078e-44	Peaxi162Scf00141g00125	Acetyl-coenzyme A carboxylase carboxyl transferase subunit alpha	sp|Q1XDB6|ACCA_PYRYE		IPR001095,IPR011763	GO:0003989,GO:0009317,GO:0006633,GO:0016874	5380.97	5713.61	5624.24	5656.27	5734.32	6606.47	11625.5	11699.8	14181.7	9823	9639.4	10129	6213.59	5946.77	5782.05	6970.48	6793.98	6250.94	11936.6	11810.6	10895	9492.73	10366.5	11041.1
8853	Peaxi162Scf01064g00230.1	4.80624	-1.34963	0.838215	0.0211464	0.0318332	Peaxi162Scf01064g00230	Acetyl-coenzyme A carboxylase carboxyl transferase subunit beta, chloroplastic	sp|Q3C1J3|ACCD_NICSY		IPR000438	GO:0003989,GO:0009317,GO:0006633,GO:0016874	2.08773	2.82717	0	3.11864	2.4912	2.29333	2.59178	10.188	8.45401	1.78878	3.44235	7.39324	4.14389	3.75074	4.83392	3.70632	3.32645	3.09232	13.2607	3.50956	9.69817	6.39037	2.54002	7.97699
969	Peaxi162Scf00021g00818.1	8.98282	-1.29975	0.576804	0.00525344	0.00861603	Peaxi162Scf00021g00818	Acetyl-coenzyme A carboxylase carboxyl transferase subunit beta, chloroplastic	sp|Q3C1J3|ACCD_NICSY		IPR000438	GO:0003989,GO:0009317,GO:0006633,GO:0016874	4.84117	7.28317	7.32871	5.22493	5.10038	3.49685	19.3621	21.0698	18.3812	3.52321	6.0384	14.0068	7.21426	7.20614	2.41829	2.97713	3.32285	5.25259	25.1464	10.9096	9.71906	5.68391	3.78723	10.7377
4515	Peaxi162Scf00241g00420.1	4574.95	-1.04621	0.217939	5.28777e-07	1.32886e-06	Peaxi162Scf00241g00420	Acid beta-fructofuranosidase	sp|P29000|INVA_SOLLC		IPR021792,IPR001362,IPR023296,IPR008985	GO:0004553,GO:0005975,GO:0004575,GO:0004564	2562.22	2036.24	3119	2567.48	3743.71	3376.99	5897.34	4974.76	5368.48	5743.7	5734.61	5597.75	3721.12	2626.85	2721.83	5619.17	3647.35	2679.43	6681.08	4950	4789.43	5825.32	5660.01	5743.04
998	Peaxi162Scf00023g00112.1	12760.7	1.50332	0.226412	6.33861e-12	2.33183e-11	Peaxi162Scf00023g00112	Acid beta-fructofuranosidase	sp|P29000|INVA_SOLLC		IPR021792,IPR001362,IPR023296,IPR008985	GO:0004553,GO:0005975,GO:0004575,GO:0004564	23424.7	22238.2	21045.7	19316.3	9013.82	11005.3	9368.9	6486.96	6507.65	9004.41	10189.9	9724.33	18976.3	17096.8	14826.7	13167.7	13591.6	8137.22	8124.64	7669.65	6629.34	10385.7	10160.4	8535.96
111	Peaxi162Scf00002g00818.1	38.2242	-2.33364	0.479474	6.13908e-08	1.66591e-07	Peaxi162Scf00002g00818	Acid beta-fructofuranosidase	sp|P29001|INVA_VIGRR		IPR021792,IPR001362,IPR023296,IPR008985	GO:0004553,GO:0005975,GO:0004575,GO:0004564	14.4182	12.7853	11.5404	20.9912	7.56623	12.719	84.9057	74.1923	62.6769	27.263	48.8418	71.3316	11.5397	27.0474	25.1769	13.4049	43.3019	10.397	49.8288	61.508	54.9919	49.2995	47.3263	41.0468
4465	Peaxi162Scf00235g00515.1	17.1762	2.9108	0.530566	1.74677e-09	5.34027e-09	Peaxi162Scf00235g00515	Acid phosphatase/vanadium-dependent haloperoxidase-related protein	AT3G21610.1	AT3G21610	IPR003832		37.2738	45.8333	40.7545	22.737	21.6264	41.6872	5.35602	3.51802	5.18381	3.76813	7.12021	2.85416	19.1887	28.0325	30.8988	23.3226	19.9466	26.3901	6.51589	4.84274	3.97276	5.38468	3.32215	3.67274
8409	Peaxi162Scf00904g00048.1	141.722	4.69969	0.380702	1.4381e-36	2.78718e-35	Peaxi162Scf00904g00048	Acidic endochitinase	sp|P19172|CHIA_ARATH	At5g24090	IPR017853	GO:0004553,GO:0005975,GO:0003824	287.333	290.87	342.322	247.619	159.281	130.507	12.868	13.9765	6.33104	13.341	13.8731	13.0636	366.554	384.062	403.901	188.634	120.405	266.647	10.1773	18.0816	13.6284	11.3375	15.8491	15.2495
5961	Peaxi162Scf00403g00840.1	35885.4	7.28256	0.505006	1.18783e-48	4.67852e-47	Peaxi162Scf00403g00840	Acidic endochitinase	sp|P29060|CHIA_TOBAC		IPR017853	GO:0004553,GO:0005975,GO:0003824	85634.4	45592.8	85554.5	94983.2	37816.4	30049.4	521.678	329.641	384.974	558.308	387.671	395.312	121976	77917.7	95908.1	51170.3	25311.8	80423.1	489.595	1334.06	867.885	397.11	1150.12	1480.83
6273	Peaxi162Scf00441g00414.1	9519.69	-1.38499	0.169466	7.45966e-17	3.87036e-16	Peaxi162Scf00441g00414	acidic rib P1a-like [Solanum tuberosum]	ref|NP_001275175.1|		IPR001813	GO:0005840,GO:0006412,GO:0005622,GO:0006414,GO:0003735	5001.5	5677.89	6898.25	6185.25	5068.61	6011.98	12326.8	16656.5	17164.1	9479	12403.9	13457.9	4331.71	6065.99	6136.61	4046.66	4991.57	5462.83	13615.6	13260.2	13133.4	12686.5	11643	12311.1
3140	Peaxi162Scf00130g00044.1	5596.31	-1.00286	0.114021	5.16413e-19	3.10611e-18	Peaxi162Scf00130g00044	acidic rib P1a-like [Solanum tuberosum]	ref|NP_001275175.1|		IPR001813	GO:0005840,GO:0005622,GO:0006414,GO:0003735	3660.19	4089.15	4129.24	4385.79	4396.05	4621.97	6852.45	8905.84	7893.43	5996.46	6173.79	6591.03	2971.12	3759.21	3309.09	4069.87	4634.83	3676.49	7295.06	7736.75	6622.18	8053.47	6929.47	6818.96
6914	Peaxi162Scf00548g00120.1	53.2854	1.65755	0.490952	9.81482e-05	0.000198675	Peaxi162Scf00548g00120	ACT domain repeat 1	AT5G65890.1	AT5G65890	IPR002912	GO:0016597,GO:0008152	135.889	36.6971	88.0708	40.0347	137.887	49.6474	25.0974	24.4405	19.839	30.8419	16.8668	28.9208	79.3809	80.4058	63.565	65.2023	80.7769	49.1884	17.2112	35.9542	30.3675	24.0599	47.0268	32.3222
8177	Peaxi162Scf00816g00048.1	133.167	1.03482	0.196188	4.53387e-08	1.24308e-07	Peaxi162Scf00816g00048	ACT domain repeat 3	AT1G76990.1	AT1G76990	IPR002912	GO:0016597,GO:0008152	141.028	143.833	127.543	180.079	175.172	204.807	71.9111	54.1056	67.8948	72.7417	90.1741	123.203	151.524	141.003	179.044	193.676	161.438	181.175	103.904	72.9437	95.7671	84.489	100.29	102.092
1041	Peaxi162Scf00026g00055.1	667.011	-2.21004	0.218042	2.15318e-25	1.99026e-24	Peaxi162Scf00026g00055	ACT domain repeat 4	AT1G69040.2	AT1G69040	IPR002912	GO:0016597,GO:0008152	308.698	329.001	192.921	491.43	318.287	275.81	1625.35	1049.53	1244.98	776.123	644.221	767.461	261.628	333.055	218.616	296.016	353.66	355.618	1017.84	1069.38	949.045	805.091	877.627	863.065
6115	Peaxi162Scf00420g00065.1	342.341	2.00133	0.241352	8.94723e-18	4.94005e-17	Peaxi162Scf00420g00065	ACT domain repeat 6	AT3G01990.1	AT3G01990	IPR002912	GO:0016597,GO:0008152	712.079	432.755	391.657	499.452	519.91	420.108	114.062	121.359	128.714	231.355	135.281	125.972	651.88	565.282	507.856	412.858	514.946	443.245	169.937	205.492	139.367	153.508	191.839	171.233
5325	Peaxi162Scf00330g00028.1	4.60305	-1.28896	0.850654	0.0279251	0.0412482	Peaxi162Scf00330g00028	actin 1	AT2G37620.1	AT2G37620	IPR004000		2.03796	2.73766	0	0	3.71841	4.54536	7.40941	8.7891	4.12643	9.30271	4.98926	4.45411	0	0	2.37151	1.46663	6.52035	3.08226	6.76669	1.61892	4.84887	8.24027	11.0745	8.65569
4186	Peaxi162Scf00207g01129.1	380.293	1.81386	0.131187	2.07188e-44	6.14872e-43	Peaxi162Scf00207g01129	Actin binding family protein, putative isoform 1 [Theobroma cacao] gb|EOY26970.1| Actin binding family protein, putative isoform 1 [Theobroma cacao]	ref|XP_007024348.1|				693.718	599.589	526.421	528.286	495.754	432.067	154.021	161.595	188.372	231.155	190.776	194.671	584.975	553.129	621.529	502.55	475.404	522.818	191.381	165.6	204.904	212.433	203.774	191.197
1959	Peaxi162Scf00069g01930.1	4.16636	2.07542	1.27915	0.00775583	0.0124323	Peaxi162Scf00069g01930	Actin cyt pan1, putative isoform 1 [Theobroma cacao]	ref|XP_007021650.1|				8.20039	7.87488	9.05504	3.32036	6.81106	9.95877	1.35451	1.22891	0	1.89	0	0	13.2184	3.92928	9.0454	10.2637	2.32357	4.49143	2.47097	0	0	0	1.3305	0
1358	Peaxi162Scf00039g01223.1	13326.9	1.22837	0.139213	3.3081e-19	2.01767e-18	Peaxi162Scf00039g01223	actin depolymerizing factor 4	AT5G59890.1	AT5G59890	IPR002108,IPR017904	GO:0003779,GO:0015629,GO:0005622,GO:0030042	18023.8	17526.8	18148.2	18130.4	13934.5	17633.6	7507.19	6781.01	7992.86	8897.26	9745.86	11908.8	16094.8	16070.4	21838.5	15459.3	17371.2	18179.8	7037.34	8149.01	9015.22	8465.8	9622.85	9567.64
5595	Peaxi162Scf00362g00838.1	5538.87	1.52293	0.162688	1.61209e-21	1.14155e-20	Peaxi162Scf00362g00838	actin depolymerizing factor 5	AT2G16700.1	AT2G16700	IPR002108,IPR017904	GO:0003779,GO:0015629,GO:0005622,GO:0030042	6607.34	8637.43	7502.41	6772.1	7294.29	8418.19	2989.64	2392.65	2274.2	3551.75	4310.13	5321.74	6713.72	6417.16	7615.85	7713.54	7853.82	7845.1	2484.42	3233.26	3878.82	4022.98	4271.59	3662.35
8299	Peaxi162Scf00855g00228.1	1740.62	3.29438	0.240999	1.02217e-43	2.935e-42	Peaxi162Scf00855g00228	actin depolymerizing factor 6	AT2G31200.1	AT2G31200	IPR002108,IPR017904	GO:0003779,GO:0015629,GO:0005622,GO:0030042	3110.35	2703.9	2752.55	3024.98	2089.45	2807.81	325.078	215.943	297.129	462.457	615.461	770.547	3416.85	2940.15	3503.86	3353.21	2785.85	2943.77	222.799	493.046	494.949	493.254	568.704	649.517
6311	Peaxi162Scf00444g00084.1	24.3405	1.29628	0.426332	0.000537139	0.00099904	Peaxi162Scf00444g00084	actin depolymerizing factor 7	AT4G25590.1	AT4G25590	IPR002108,IPR017904	GO:0003779,GO:0015629,GO:0005622,GO:0030042	55.5522	28.7722	29.8508	40.6279	26.0788	29.8036	15.3869	15.028	10.5734	16.4043	6.07964	6.50201	44.2208	26.7428	41.5255	42.2733	26.6627	36.4468	17.0448	6.4153	11.96	13.913	13.3743	14.4005
703	Peaxi162Scf00015g01118.1	1308.41	-1.96443	0.119118	3.57945e-62	2.88618e-60	Peaxi162Scf00015g01118	actin-11	AT3G12110.1	AT3G12110	IPR004000		476.008	544.743	606.998	494.424	607.602	682.542	2130.37	2175.8	1999.87	1743.89	2207.77	2046.58	490.658	430.661	540.35	763.987	663.436	709.798	1930.07	1743.51	1915.52	1792.23	1808.29	1783.45
4644	Peaxi162Scf00258g00618.1	2222.2	-1.29903	0.188983	1.68207e-12	6.43921e-12	Peaxi162Scf00258g00618	actin-11	AT3G12110.1	AT3G12110	IPR004000		1286.55	1222.9	1638.73	1396.95	807.629	1002.51	3504.67	3418.86	3391.17	2412.52	2998.03	3109.58	1112.2	1255.31	1737.87	947.178	1204.08	1362.68	3309.72	2825.48	2821.35	2866.55	2884.18	2954.26
7491	Peaxi162Scf00679g00410.1	381.107	1.49078	0.201848	3.17324e-14	1.37325e-13	Peaxi162Scf00679g00410	actin-11	AT3G12110.1	AT3G12110	IPR004000		530.521	467.549	528.537	512.57	575.108	406.499	219.998	175.111	126.567	228.081	218.561	161.602	595.956	716.965	609.786	506.452	491.169	640.887	218.273	188.525	197.446	221.688	151.921	235.474
3412	Peaxi162Scf00152g01220.1	1274.8	2.27255	0.258908	8.8451e-20	5.59165e-19	Peaxi162Scf00152g01220	actin-11	AT3G12110.1	AT3G12110	IPR004000		1877.02	2240.55	2152.65	1949.27	1012.89	1586.9	453.877	432.006	341.311	569.602	653.097	1108.75	2165.46	2115.17	2109.81	1588.3	1493.92	1632.35	368.06	667.207	684.43	748.27	991.354	704.374
2695	Peaxi162Scf00106g00433.1	173.28	-2.97087	0.230044	2.00155e-39	4.5905e-38	Peaxi162Scf00106g00433	Actin-binding FH2 (Formin Homology) protein	AT2G25050.1	AT2G25050	IPR027643,IPR015425,IPR000008	GO:0005884,GO:0005515,GO:0045010	46.0985	32.2705	32.3785	75.1371	76.3165	64.0534	344.797	250.753	297.05	236.404	338.164	263.835	63.6842	43.8714	36.0185	92.8326	100.709	74.1736	256.557	271.513	253.345	187.277	286.62	262.587
575	Peaxi162Scf00013g00441.1	11.6692	-1.05278	0.526799	0.0143334	0.0221186	Peaxi162Scf00013g00441	Actin-binding FH2 (Formin Homology) protein	AT2G25050.1	AT2G25050	IPR027643,IPR015425,IPR000008	GO:0005884,GO:0005515,GO:0045010	7.45307	1.79193	4.17378	14.7339	3.8181	14.9379	11.263	13.3183	10.4273	11.8264	8.38828	9.02875	11.5221	12.4106	11.98	21.0229	25.2335	17.893	9.05362	9.41462	5.82226	7.39933	11.0517	14.7556
8134	Peaxi162Scf00804g00008.1	2791.38	-1.02888	0.0915269	9.1556e-30	1.10319e-28	Peaxi162Scf00804g00008	actin-related protein 4	AT1G18450.1	AT1G18450	IPR004000		1818.18	1965.4	1628.54	1951.15	2121.36	2023.13	3275.83	4075.66	3595.77	3318.72	3663.11	3537.44	1752.24	1762.42	1743.12	1826.77	1999.57	1861.04	3216.98	3661.67	3356.37	3778.47	3414.23	3183.33
7564	Peaxi162Scf00685g00122.1	2068.14	-1.62961	0.166024	1.63618e-23	1.33185e-22	Peaxi162Scf00685g00122	actin-related protein 5	AT3G12380.1	AT3G12380	IPR004000	GO:0006281,GO:0006355,GO:0031011	1136.77	1098.9	834.725	1339.86	979.513	1331.28	2731.44	3007.84	3822.1	2110.67	2577.65	2696.08	1175.03	1116.68	1024.75	1143.96	1508.94	1303.08	2514.21	3328.9	2867.71	2313.88	2801.39	2735.1
4443	Peaxi162Scf00232g00532.1	1143.98	1.63648	0.206733	4.03001e-16	1.99216e-15	Peaxi162Scf00232g00532	actin-related protein 8	AT5G56180.1	AT5G56180	IPR001810,IPR004000	GO:0005515	1776.24	1483.54	1516.59	1659.69	1947.68	1382.66	568.766	437.204	463.802	780.462	594.955	442.318	2040.04	1589.83	1491.79	2063.26	1456.34	1284.95	651.954	602.18	527.498	699.202	552.562	552.302
3124	Peaxi162Scf00129g00137.1	60.4347	-1.31878	0.281993	7.1075e-07	1.76798e-06	Peaxi162Scf00129g00137	Activating signal cointegrator 1 complex subunit 3	sp|E9PZJ8|ASCC3_MOUSE		IPR004179,IPR027417,IPR014001,IPR001650	GO:0005524,GO:0004386,GO:0008026,GO:0003676	25.8685	43.6475	27.0138	47.4067	35.5761	20.6924	80.5743	78.0623	91.5791	99.4578	100.771	71.0088	43.0329	24.9255	23.884	28.9949	31.5303	33.1555	65.0824	99.6013	85.6083	73.6083	86.3769	74.9697
6395	Peaxi162Scf00452g00622.1	630.609	1.56775	0.279873	3.72955e-09	1.11081e-08	Peaxi162Scf00452g00622	activator of spomin::LUC2	AT3G12890.1	AT3G12890	IPR010402	GO:0005515	827.279	656.228	373.1	987.177	791.964	1072.54	233.605	163.247	188.561	322.797	419.822	508.504	759.544	726.269	757.376	1310.86	1517.73	1231.35	150.493	203.127	313.852	283.899	495.461	350.885
4077	Peaxi162Scf00199g00111.1	13.5055	1.51921	0.680855	0.003969	0.00660752	Peaxi162Scf00199g00111	acyl acyl-carrier-protein thioesterase type B [Camellia oleifera]	gb|ACQ57189.1|		IPR002864	GO:0016790,GO:0006633	25.8829	17.4883	13.628	21.9234	24.9187	27.4793	0	2.23999	11.4859	0	2.53278	1.81193	26.8154	16.3642	33.6151	32.5421	15.5569	23.8429	2.25464	1.66447	3.86273	3.7258	0.626099	5.25604
5569	Peaxi162Scf00361g00312.1	94.7888	4.06231	0.35565	1.62974e-31	2.21688e-30	Peaxi162Scf00361g00312	acyl acyl-carrier-protein thioesterase type B [Camellia oleifera]	gb|ACQ57190.1|		IPR021113,IPR002864	GO:0016790,GO:0006633	247.322	202.265	210.859	127.471	85.5444	90.9675	16.4854	12.3282	8.49204	13.7837	15.2125	13.5856	226.702	235.626	293.639	126.666	64.6652	136.138	10.2293	18.0592	20.7452	8.33155	13.2077	12.2628
5180	Peaxi162Scf00314g00425.1	5155.7	-2.93178	0.232088	7.28224e-38	1.51808e-36	Peaxi162Scf00314g00425	Acyl carrier protein 1, chloroplastic	sp|P93092|ACP1_CASGL		IPR009081,IPR003231	GO:0031177,GO:0006633	1412.43	1402.22	1402.01	1367.38	1776.47	2760.79	9548.61	9873.44	13160.7	6199.3	4227.23	5882.22	1884.67	1703.11	1283.3	2723.91	2785.65	2413.72	12572.4	8235.69	7872.27	5943.32	6648.32	7703.76
8861	Peaxi162Scf01067g00112.1	22558.3	-1.13351	0.134915	1.42959e-17	7.76941e-17	Peaxi162Scf01067g00112	Acyl carrier protein 1, chloroplastic	sp|P93092|ACP1_CASGL		IPR009081,IPR003231	GO:0031177,GO:0006633	13636.9	15189.6	17716.2	13163.4	14317.7	15570	30620.9	35315.9	35941.5	23216.9	27696.3	30666.8	11549.9	14700.5	15013.4	12276.8	15242.8	14332.8	27489.5	31473.3	28900.3	23753.7	28789.6	28443.6
4680	Peaxi162Scf00263g00228.1	50.8476	1.61943	0.521289	0.000263306	0.00050774	Peaxi162Scf00263g00228	Acyl-[acyl-carrier-protein] desaturase 6, chloroplastic	sp|Q84VY3|STAD6_ARATH	At1g43800	IPR009078,IPR005067	GO:0045300,GO:0006631,GO:0055114,GO:0016491	125.913	84.0404	98.8491	98.3536	34.0984	83.3555	30.3716	9.98961	42.0188	37.5988	5.04274	17.2262	73.0981	104.734	66.8019	39.6415	47.4249	48.8354	33.8191	17.8079	31.2311	13.875	13.0297	20.9531
4611	Peaxi162Scf00254g00621.1	103.355	-1.86573	0.192621	3.62715e-23	2.87226e-22	Peaxi162Scf00254g00621	Acyl-[acyl-carrier-protein] desaturase, chloroplastic	sp|P46253|STAD_SOLTU		IPR009078,IPR005067	GO:0045300,GO:0006631,GO:0006633,GO:0055114,GO:0016491	43.1645	38.5795	52.9566	42.4633	64.4656	73.4367	177.26	159.164	157.427	160.558	134.458	158.886	39.6973	49.3515	36.8494	65.8063	49.8728	64.2698	147.297	147.264	136.665	111.574	139.421	140.095
6722	Peaxi162Scf00517g00629.1	2003.61	-1.0936	0.147151	3.564e-14	1.53768e-13	Peaxi162Scf00517g00629	Acyl-ACP thioesterase	AT4G13050.1	AT4G13050	IPR002864	GO:0016790,GO:0006633	1453.96	1324.74	1238.89	2051.29	1174.94	1203.04	2730.49	2772.41	3081	2491.33	2376.45	2327.28	1199.87	1206.84	1192.05	1289.61	1339.94	1201.74	2609.07	2599.27	2378.12	2284.56	2244.18	2516.78
4659	Peaxi162Scf00260g00414.1	2.10447	-1.73461	1.45072	0.0248729	0.0370062	Peaxi162Scf00260g00414	Acyl-CoA N-acyltransferase with RING/FYVE/PHD-type zinc finger protein	AT1G05380.1	AT1G05380	IPR013083,IPR016181	GO:0008080	0	0	0	0	0	3.65586	0	2.41604	3.31524	0.91889	2.68694	5.74823	1.07326	0	0	0.767641	1.12748	0	6.06536	2.67368	5.1355	4.85863	5.16039	3.70775
6865	Peaxi162Scf00540g00214.1	1494.43	-1.38144	0.145269	4.83125e-22	3.53836e-21	Peaxi162Scf00540g00214	Acyl-CoA N-acyltransferase with RING/FYVE/PHD-type zinc finger protein	AT1G05380.1	AT1G05380	IPR008395,IPR013083,IPR016181	GO:0005515,GO:0008270,GO:0008080	790.59	824.668	760.285	1135.39	812.607	1224.73	2292.63	1920.76	1984.52	1889.49	1942.97	1536.43	935.63	906.674	661.843	1248	1019.41	1034.32	1964.69	2084.98	1964.8	1726.34	1885.57	1841.97
8756	Peaxi162Scf01013g00026.1	170.329	-1.38463	0.362987	2.87806e-05	6.15996e-05	Peaxi162Scf01013g00026	Acyl-CoA N-acyltransferases (NAT) superfamily protein	AT1G72030.1	AT1G72030	IPR016181	GO:0008080	115.376	78.7491	76.089	105.704	131.548	105.579	250.541	195.804	320.476	241.304	123.094	125.001	190.448	108.966	92.4903	255.477	190.463	100.415	317.072	187.169	172.906	127.828	171.177	210.156
8078	Peaxi162Scf00790g00212.1	94.6684	3.79659	0.508809	4.20745e-15	1.93686e-14	Peaxi162Scf00790g00212	Acyl-CoA N-acyltransferases (NAT) superfamily protein	AT2G23060.1	AT2G23060	IPR016181	GO:0008080	110.597	116.994	122.562	91.1439	288.715	187.012	13.8773	5.61708	3.15785	29.3494	10.1576	7.27785	197.603	160.507	119.982	232.164	218.868	180.15	20.2843	22.3001	18.6185	17.4261	13.6047	15.7659
2494	Peaxi162Scf00092g00414.1	8.57652	1.10956	0.658949	0.0263885	0.0391227	Peaxi162Scf00092g00414	Acyl-CoA N-acyltransferases (NAT) superfamily protein	AT2G32030.1	AT2G32030	IPR016181	GO:0008080	11.9406	9.42443	12.8607	12.3561	18.9364	16.2838	6.27606	2.28188	3.13128	2.66038	1.72498	2.76795	17.7268	10.3083	6.04277	8.79953	12.0911	29.3965	2.27375	1.72203	1.94861	3.68297	1.2465	5.34234
2493	Peaxi162Scf00092g00324.1	245.147	7.82496	0.602611	4.71451e-40	1.1162e-38	Peaxi162Scf00092g00324	Acyl-CoA N-acyltransferases (NAT) superfamily protein	AT2G32030.1	AT2G32030	IPR016181	GO:0008080	693.937	1125.24	986.956	270.91	109.163	146.082	6.43031	1.13555	3.15319	5.41193	6.90531	9.24913	616.478	663.014	701.675	90.4911	89.1458	242.011	6.82264	10.031	8.00619	5.48437	7.11859	4.47135
9412	Peaxi162Scf01719g00013.1	644.1	1.01783	0.129553	1.40619e-15	6.69192e-15	Peaxi162Scf01719g00013	Acyl-CoA N-acyltransferases (NAT) superfamily protein	AT2G39000.1	AT2G39000	IPR016181	GO:0008080	749.676	765.777	996.44	696.77	904.667	828.25	353.688	402.093	447.812	407.888	433.274	371.682	936.112	791.965	983.105	876.055	767.596	840.762	431.99	403.991	416.838	393.79	419.332	421.214
4358	Peaxi162Scf00225g00131.1	644.054	1.25375	0.142947	5.16267e-19	3.10596e-18	Peaxi162Scf00225g00131	Acyl-CoA N-acyltransferases (NAT) superfamily protein	AT3G22560.1	AT3G22560	IPR016181	GO:0008080	993.421	993.058	844.516	891.499	860.8	797.082	426.838	384.696	344.39	472.719	453.48	405.533	872.656	977.787	694.715	788.994	868.082	634.948	437.372	421.47	402.656	496.793	429.872	370.026
2495	Peaxi162Scf00092g00043.1	101.867	1.62541	0.234222	6.4847e-13	2.55807e-12	Peaxi162Scf00092g00043	Acyl-CoA N-acyltransferases (NAT) superfamily protein	AT3G22560.1	AT3G22560	IPR016181	GO:0008080	117.682	141.747	161.206	126.319	122.331	162.019	61.5577	32.4843	36.1751	68.7739	46.5509	58.2147	136.78	154.479	145.106	127.975	173.595	143.534	41.8316	62.4105	62.5321	77.0133	70.8805	79.3416
4361	Peaxi162Scf00225g00116.1	117.876	2.23925	0.279395	6.14559e-17	3.20608e-16	Peaxi162Scf00225g00116	Acyl-CoA N-acyltransferases (NAT) superfamily protein	AT3G22560.1	AT3G22560	IPR001810,IPR016181	GO:0005515,GO:0008080	167.504	231.38	218.965	141.876	169.609	200.666	48.3232	27.0599	47.4426	55.8246	64.8464	70.5069	156.751	170.967	189.114	136.363	98.4251	188.717	50.0174	50.5034	88.9082	61.6644	68.7822	58.6186
4360	Peaxi162Scf00225g00122.1	136.196	3.91335	0.33578	1.23438e-32	1.82216e-31	Peaxi162Scf00225g00122	Acyl-CoA N-acyltransferases (NAT) superfamily protein	AT3G22560.1	AT3G22560	IPR001810,IPR016181	GO:0005515,GO:0008080	280.096	282.831	302.259	267.627	183.592	226.003	28.7811	10.3092	15.6048	24.3236	24.6857	31.171	247.583	288.119	201.353	215.033	212.142	215.66	12.043	33.9008	17.3533	42.2995	41.2533	16.8667
5355	Peaxi162Scf00332g00526.1	39.5524	5.70036	0.949452	3.16512e-11	1.10961e-10	Peaxi162Scf00332g00526	Acyl-CoA N-acyltransferases (NAT) superfamily protein	AT4G37580.1	AT4G37580	IPR016181	GO:0008080	79.6061	104.063	67.1942	92.8421	37.5322	71.5684	0	0	3.29084	2.7023	1.75469	1.88483	64.5357	94.2266	99.1636	42.7519	52.2253	106.57	0	0	0	0	0	1.81842
6709	Peaxi162Scf00516g00674.1	1584.41	1.60313	0.101124	2.43547e-57	1.49755e-55	Peaxi162Scf00516g00674	Acyl-CoA N-acyltransferases (NAT) superfamily protein. NAA60	AT5G16800.2	AT5G16800	IPR016181	GO:0008080	2358.88	2090.67	2330.67	2154.17	2503.74	1893.79	767.859	743.405	673.615	830.888	803.525	886.156	2398.78	2291.31	2481.88	2099.43	2083	2341.23	744.53	819.206	928.053	805.276	866.439	855.277
8830	Peaxi162Scf01058g00148.1	173.821	-1.27281	0.156857	1.38105e-16	7.0527e-16	Peaxi162Scf01058g00148	acyl-CoA thioesterase [Citrus reticulata]	gb|AGK44858.1|		IPR006683		90.2974	100.697	119.31	101.379	121.206	96.233	231.459	283.412	230.483	227.165	255.262	269.647	79.253	95.1113	85.9126	77.2848	98.9975	116.909	217.571	239.306	224.2	240.064	230.37	207.374
8831	Peaxi162Scf01058g00149.1	28.71	2.63092	0.489707	3.459e-09	1.03299e-08	Peaxi162Scf01058g00149	acyl-CoA thioesterase [Citrus reticulata]	gb|AGK44858.1|		IPR006683		55.1973	43.5763	60.7581	44.5901	46.0089	25.3442	6.78521	9.47554	6.11847	8.44494	6.90153	14.8858	60.7225	65.8428	61.9057	42.3425	15.6316	47.6638	10.0911	10.6243	5.58748	13.406	14.1404	7.14919
920	Peaxi162Scf00020g00237.1	634.013	1.25151	0.178557	6.82911e-13	2.68979e-12	Peaxi162Scf00020g00237	Acyl-CoA thioesterase family protein	AT1G01710.1	AT1G01710	IPR003703,IPR014710	GO:0047617,GO:0006637	915.764	872.859	989.719	1103.75	864.529	604.884	427.012	337.747	360.257	522.501	379.625	373.769	808.477	877.478	926.252	620.057	640.934	709.689	322.638	434.245	432.321	382.284	413.002	396.591
2286	Peaxi162Scf00081g01230.1	805.787	1.17746	0.143211	6.2459e-17	3.25709e-16	Peaxi162Scf00081g01230	acyl-CoA-binding domain 3	AT4G24230.2	AT4G24230	IPR014352	GO:0000062	968.549	1088.94	1181.45	1010.7	616.631	848.146	441.981	450.657	496.304	500.56	451.326	529.471	1510.24	1515.37	1189.47	968.416	902.392	937.266	553.771	479.373	542.256	550.737	533.956	511.392
6144	Peaxi162Scf00422g00413.1	681.714	1.29329	0.131225	1.82761e-23	1.48344e-22	Peaxi162Scf00422g00413	Acyl-coenzyme A oxidase 2, peroxisomal	sp|O65201|ACOX2_ARATH	At5g65110	IPR013786,IPR012258,IPR009075	GO:0016627,GO:0006635,GO:0008152,GO:0003997,GO:0006631,GO:0050660,GO:0005777,GO:0003995,GO:0055114	1101.04	954.743	911.056	895.927	814.529	658.759	498.02	358.328	327.32	418.609	473.059	434.698	1057.86	1069.9	978.985	775.386	779.876	727.446	379.944	417.637	397.85	485.564	451.103	436.695
2856	Peaxi162Scf00117g01517.1	160.763	-1.44992	0.194109	1.7935e-14	7.91381e-14	Peaxi162Scf00117g01517	Acyl-coenzyme A:6-aminopenicillanic-acid-acyltransferase 29 kDa subunit [Theobroma cacao] gb|EOY24911.1| Acyl-coenzyme A:6-aminopenicillanic-acid-acyltransferase 29 kDa subunit [Theobroma cacao]	ref|XP_007040410.1|		IPR005079	GO:0042318	85.3895	111.973	62.5284	105.68	91.9767	134.566	237.296	220.649	263.731	219.02	148.42	185.421	81.5995	83.0639	72.3935	122.302	108.478	113.445	264.438	220.111	221.11	205.988	175.504	218.785
6795	Peaxi162Scf00529g00012.1	47.8024	1.72527	0.997996	0.00966626	0.0152939	Peaxi162Scf00529g00012	acylsugar acetyltransferase [Solanum habrochaites]	gb|AFU55340.1|		IPR003480,IPR023213	GO:0016747	30.6814	38.1629	390.031	86.7473	37.9992	63.3557	67.3019	4.48976	2.09739	20.5275	0.838593	4.5114	56.9362	48.563	78.0406	57.9745	29.7887	63.7768	2.26552	11.4347	2.90902	4.6182	5.58728	2.62126
2188	Peaxi162Scf00077g00061.1	16.6734	6.53495	1.39453	3.184e-08	8.83559e-08	Peaxi162Scf00077g00061	acylsugar acetyltransferase [Solanum habrochaites]	gb|AFU55343.1|		IPR003480,IPR023213	GO:0016747	16.3131	45.4495	68.0036	39.461	16.546	48.5765	0	0	0	4.57487	0	0	33.6681	24.8284	30.2549	30.3788	6.98514	24.7448	0	0	0	0	0	0.908872
3937	Peaxi162Scf00188g01311.1	1068.88	3.40729	0.260518	2.94769e-40	7.09689e-39	Peaxi162Scf00188g01311	acylsugar acetyltransferase [Solanum habrochaites]	gb|AFU55350.1|		IPR003480,IPR023213	GO:0016747	1862.25	2148.1	3273.15	1572.55	1344.68	1785.08	293.673	164.537	198.172	311.843	171.576	169.12	2136.86	2040.38	2091.89	1636.37	1003.18	1525.75	198.823	188.765	152.431	146.038	185.225	186.385
9516	Peaxi162Scf34150g00001.1	257.209	-2.89097	0.371305	3.19991e-16	1.59721e-15	Peaxi162Scf34150g00001	acyl-transferase [Capsicum annuum]	dbj|BAD99417.1|		IPR003480,IPR023213	GO:0016747	118.843	64.71	52.6649	198.342	77.7273	107.475	922.476	544.631	400.981	310.105	542.461	382.522	71.5724	58.6162	48.1012	88.7144	79.7053	77.1092	326.926	187.204	398.453	337.331	329.697	322.262
325	Peaxi162Scf00005g04415.1	35.8367	1.43481	0.440164	0.000209252	0.000408079	Peaxi162Scf00005g04415	acyl-transferase [Capsicum annuum]	dbj|BAD99417.1|		IPR003480,IPR023213	GO:0016747	69.3556	57.2209	61.4538	53.5068	19.2597	59.1185	17.7063	16.5127	25.3504	17.0642	4.35852	13.166	44.6033	96.4378	81.5975	34.2949	48.0664	36.1365	31.8912	15.7062	16.6476	8.5211	8.16198	10.8791
4076	Peaxi162Scf00198g00155.1	213.817	4.82217	0.519404	4.07934e-22	3.0057e-21	Peaxi162Scf00198g00155	acyl-transferase [Capsicum annuum]	dbj|BAD99418.1|		IPR003480,IPR023213	GO:0016747	508.486	399.04	368.592	363.969	169.432	501.348	21.4237	4.64268	13.8252	9.79363	4.33747	20.4452	447.86	721.293	346.813	381.063	387.348	259.393	3.50645	21.8678	19.9124	15.916	20.5946	19.7381
1633	Peaxi162Scf00051g00088.1	4289.8	-2.29543	0.209452	3.02302e-29	3.52013e-28	Peaxi162Scf00051g00088	Adenine nucleotide alpha hydrolases-like superfamily protein	AT1G44760.1	AT1G44760	IPR014729	GO:0006950	1460.47	1761.63	926.544	1861.78	2147.27	2466.41	5795.35	8068.61	6765.74	6607.82	6917.95	6670.67	1186.97	1438.24	845.156	1932.03	2395.49	1650.27	6881.95	7103.16	6716.09	7093.32	6030.95	6021.98
3802	Peaxi162Scf00175g00919.1	108.493	1.11032	0.367952	0.000751719	0.0013755	Peaxi162Scf00175g00919	Adenine nucleotide alpha hydrolases-like superfamily protein	AT2G03720.1	AT2G03720	IPR014729	GO:0006950	136.903	256.582	239.081	106.47	64.4725	90.5916	77.5369	122.096	61.953	45.4909	79.6357	88.7072	154.261	116.203	204.264	39.0727	59.9783	119.941	74.4913	62.8825	90.617	83.091	81.6416	77.4256
7549	Peaxi162Scf00684g00228.1	370.088	2.96562	0.261499	4.29296e-31	5.6828e-30	Peaxi162Scf00684g00228	Adenine nucleotide alpha hydrolases-like superfamily protein	AT2G21620.1	AT2G21620	IPR014729	GO:0006950	757.462	596.984	557.475	797.005	425.601	434.027	99.7454	70.4948	64.1507	141.084	140.489	128.338	788.691	631.318	537.58	628.207	608.64	669.064	64.1371	106.597	111.622	116.239	156.923	101.976
3269	Peaxi162Scf00140g01119.1	994.643	1.69843	0.143835	5.29207e-33	7.99611e-32	Peaxi162Scf00140g01119	Adenine nucleotide alpha hydrolases-like superfamily protein	AT2G47710.1	AT2G47710	IPR006015	GO:0006950	1675.07	1397.76	1445.66	1528.15	1908.66	1153.53	460.622	472.952	419.177	604.442	599.809	517.371	1341.92	1450.01	1390.73	1298.43	1241.02	1439.45	554.58	487.375	540.99	484.767	543.666	597.92
5915	Peaxi162Scf00399g00918.1	1235.31	4.11976	0.243274	1.25893e-65	1.23207e-63	Peaxi162Scf00399g00918	Adenine nucleotide alpha hydrolases-like superfamily protein	AT2G47710.1	AT2G47710	IPR006015	GO:0006950	2377.9	2137.33	2435.9	1957.01	1569.18	2338.53	135.247	85.9359	162.193	343.699	374.369	397.603	1629.27	2139.66	3153.67	1796.02	2137.4	2477.98	115.36	127.91	187.423	349.636	367.838	423.761
6289	Peaxi162Scf00442g00620.1	125.557	3.85216	0.599094	5.48216e-12	2.0246e-11	Peaxi162Scf00442g00620	Adenine nucleotide alpha hydrolases-like superfamily protein	AT3G03270.2	AT3G03270	IPR006015	GO:0006950	170.392	276.99	363.951	161.498	393.772	142.653	20.4519	17.1718	9.55223	28.7279	12.096	53.865	146.175	183.496	275.307	177.064	155.711	228.806	6.83916	16.046	58.3364	21.2043	22.1686	13.3602
586	Peaxi162Scf00013g00726.1	71.394	-1.30322	0.270572	3.65775e-07	9.30996e-07	Peaxi162Scf00013g00726	Adenine nucleotide alpha hydrolases-like superfamily protein	AT3G03290.1	AT3G03290	IPR014729	GO:0006950	46.5324	41.8618	44.8567	33.7483	29.9084	31.6899	131.617	89.4575	121.373	110.689	70.9364	56.1982	38.8753	36.4498	54.0321	46.2171	63.0661	36.0708	140.753	112.065	85.3059	92.08	87.559	85.7761
4387	Peaxi162Scf00228g00225.1	12821.9	1.51421	0.0749422	1.89847e-91	6.32189e-89	Peaxi162Scf00228g00225	Adenine nucleotide alpha hydrolases-like superfamily protein	AT3G17020.1	AT3G17020	IPR006015	GO:0006950	17809.8	16837.1	17626.9	17284	16890.8	16947.5	6638.57	5867.54	5464.14	9101.35	9474.04	10183	16742.7	16552.8	17793.4	16631.3	16771.8	17689.7	6854.88	6757.02	8131.98	9430.37	9203.28	8915.38
3193	Peaxi162Scf00132g00910.1	3651.44	1.37653	0.161352	3.63841e-18	2.0672e-17	Peaxi162Scf00132g00910	Adenine nucleotide alpha hydrolases-like superfamily protein	AT3G53990.1	AT3G53990	IPR006015	GO:0006950	5463.36	3827.65	5280.04	4045.53	4858.99	4077.02	2069.97	1682.97	1677.45	3010.05	2151.63	2257.41	4944.18	5612.22	5266.01	5706.39	4359.62	4265.09	2773.8	2138.07	2417.01	2888.64	2578.06	2457.8
897	Peaxi162Scf00017g03287.1	55.6012	4.40023	0.554983	7.59222e-17	3.93515e-16	Peaxi162Scf00017g03287	Adenine nucleotide alpha hydrolases-like superfamily protein	AT5G17390.1	AT5G17390	IPR014729	GO:0006950	100.72	117.042	155.441	97.8462	55.7628	40.0646	7.81752	4.56768	3.13897	6.31452	6.864	11.0224	169.297	119.488	168.321	84.5024	31.8876	81.938	2.22153	9.79413	9.72519	9.18224	10.8549	7.09278
2459	Peaxi162Scf00089g01428.1	256.847	1.402	0.252772	6.60246e-09	1.92686e-08	Peaxi162Scf00089g01428	Adenine nucleotide alpha hydrolases-like superfamily protein	AT5G47740.1	AT5G47740	IPR014729	GO:0006950	373.53	268.231	545.215	301.324	360.335	412.349	115.36	112.942	192.783	93.8783	66.886	109.962	442.094	409.979	491.15	345.101	320.738	400.716	145.028	106.585	111.071	88.4785	100.642	118.88
8215	Peaxi162Scf00827g00412.1	33.2831	2.70675	0.531127	1.50461e-08	4.27902e-08	Peaxi162Scf00827g00412	Adenine nucleotide alpha hydrolases-like superfamily protein	AT5G47740.1	AT5G47740	IPR014729		32.6446	50.3919	69.5993	36.2787	26.1282	15.9631	11.3843	5.64471	3.16688	13.2432	4.24404	14.5296	93.4937	110.998	82.5785	40.6982	32.0027	57.3715	9.16181	6.98338	16.958	15.5945	13.3486	17.5854
8153	Peaxi162Scf00811g00031.1	11.2536	1.23948	0.661009	0.0142833	0.0220453	Peaxi162Scf00811g00031	Adenine nucleotide alpha hydrolases-like superfamily protein, putative [Theobroma cacao] gb|EOY29013.1| Adenine nucleotide alpha hydrolases-like superfamily protein, putative [Theobroma cacao]	ref|XP_007026391.1|				5.56535	12.9706	30.5623	8.19254	16.3026	11.4645	5.046	1.13629	8.43273	11.5453	8.57633	8.22385	18.8733	22.2066	13.2671	11.7069	17.6508	15.4349	3.44574	7.92975	0.987809	9.21054	5.04864	9.75197
682	Peaxi162Scf00015g00624.1	42.1232	-1.0814	0.353748	0.000686201	0.00126182	Peaxi162Scf00015g00624	Adenine nucleotide alpha hydrolases-like superfamily protein, putative isoform 1 [Theobroma cacao] gb|EOY20916.1| Adenine nucleotide alpha hydrolases-like superfamily protein, putative isoform 1 [Theobroma cacao]	ref|XP_007036415.1|		IPR014729	GO:0006950	24.9799	18.6749	10.4287	20.364	38.3104	43.4159	41.9725	47.2509	37.2821	50.6599	42.3495	55.4086	20.7349	38.7122	27.9565	46.908	37.7234	33.8605	87.8736	58.5069	47.1651	55.4085	55.3926	42.2243
590	Peaxi162Scf00013g00938.1	109.503	1.02636	0.238452	5.65838e-06	1.29843e-05	Peaxi162Scf00013g00938	Adenine nucleotide alpha hydrolases-like superfamily protein, putative isoform 1 [Theobroma cacao] gb|EOY20916.1| Adenine nucleotide alpha hydrolases-like superfamily protein, putative isoform 1 [Theobroma cacao]	ref|XP_007036415.1|		IPR014729	GO:0006950	158.02	111.491	168.805	96.475	126.917	114.619	63.0625	67.4767	72.8125	105.308	114.907	107.469	160.687	178.721	93.5828	110.227	130.022	86.772	89.0713	77.5021	77.1471	112.498	95.7587	76.0779
8975	Peaxi162Scf01131g00012.1	1657.57	-3.77122	0.23597	1.13308e-58	7.50728e-57	Peaxi162Scf01131g00012	adenine phosphoribosyltransferase 5	AT5G11160.1	AT5G11160	IPR005764,IPR000836	GO:0003999,GO:0009116,GO:0006168,GO:0005737	242.956	218.658	212.133	254.776	326.608	540.918	2571.45	3369.81	3366.37	2246.08	2720.86	3163.94	222.71	250.363	324.484	254.089	400.096	419.752	3116.16	2925.71	2844.43	3321.2	2690.91	2492.49
2947	Peaxi162Scf00123g01116.1	15196.5	-1.0753	0.154082	1.00215e-12	3.9028e-12	Peaxi162Scf00123g01116	adenosine kinase 2	AT5G03300.1	AT5G03300	IPR001805	GO:0006166,GO:0004001	8548.02	10349.2	12058.5	10185.2	7652.24	9789.86	19317.9	22473.6	23534.4	16794.6	21259.9	21990.4	8180.48	9212.08	10749.4	6887.99	9052.22	9556.85	18629.6	19778.9	20039.5	19817.1	18541.2	18737.8
2442	Peaxi162Scf00089g00930.1	2546.39	-1.82633	0.103688	2.21299e-70	2.74122e-68	Peaxi162Scf00089g00930	Adenosylhomocysteinase 1	sp|O23255|SAHH1_ARATH	At4g13940	IPR000043,IPR016040	GO:0004013,GO:0006730	1177.93	1250.45	1082.38	1419.48	1656.75	1259.95	3802.05	4455.26	4109.77	3180.48	3455.03	3652.65	967.168	1137.23	1115.35	1282.96	1428.09	1333.32	3280.63	3905.01	3624.45	3571.12	3463.48	3293.78
7050	Peaxi162Scf00570g00045.1	22.2579	2.97195	0.552266	3.11742e-09	9.34023e-09	Peaxi162Scf00570g00045	Adenylate isopentenyltransferase	sp|Q5GHF7|IPT_HUMLU		IPR027417,IPR002627	GO:0005524,GO:0008033	42.1632	29.2363	46.9123	36.206	31.6367	20.9615	1.29614	5.8584	5.25904	15.9205	10.3054	11.1397	33.598	23.5468	32.2373	28.0877	41.2125	44.5066	10.0164	5.08184	8.59935	10.2905	8.8293	18.682
2527	Peaxi162Scf00095g00121.1	6.87158	5.12918	1.46529	5.39266e-06	1.23978e-05	Peaxi162Scf00095g00121	Adenylate isopentenyltransferase	sp|Q5GHF7|IPT_HUMLU		IPR018022,IPR027417	GO:0005524,GO:0008033	14.0687	20.5482	11.0803	7.34716	24.8336	6.01776	0	0	0	0.944357	3.6438	2.91998	6.42376	3.91243	18.8084	4.54856	14.7404	16.2174	0	0.939229	2.07337	0	1.97389	0.941248
2704	Peaxi162Scf00106g00224.1	21.1897	1.07269	0.570816	0.0183124	0.0278367	Peaxi162Scf00106g00224	Adenylate isopentenyltransferase. 53% to AtIPT1	sp|Q5GHF7|IPT_HUMLU		IPR027417,IPR002627	GO:0005524,GO:0008033	55.707	24.1137	10.5947	45.4072	12.6799	16.2258	10.2748	13.5399	10.3063	27.5096	10.0892	20.0451	34.7448	22.7219	19.115	32.7392	33.1698	12.7324	16.3408	12.8353	13.1177	12.0879	12.6272	13.1818
6826	Peaxi162Scf00536g00311.1	1404.97	-1.15523	0.100502	4.55941e-31	6.02929e-30	Peaxi162Scf00536g00311	adenylate kinase 1	AT5G63400.1	AT5G63400	IPR027417,IPR000850	GO:0005524,GO:0046939,GO:0019201,GO:0016776,GO:0006139,GO:0004017,GO:0019205	860.774	912.093	1000.82	975.589	810.229	848.936	1927.84	2158.63	2034.19	1619.62	1803.25	1941.7	776.651	861.089	976.831	722.925	805.887	840.84	1752.24	1794.01	1831.31	1909	1685.94	1752.61
3034	Peaxi162Scf00128g01038.1	147.95	1.5593	0.257368	2.4851e-10	8.14422e-10	Peaxi162Scf00128g01038	adenylate kinase 1	AT5G63400.1	AT5G63400	IPR027417,IPR000850	GO:0005524,GO:0046939,GO:0019201,GO:0016776,GO:0006139,GO:0004017,GO:0019205	281.013	259.721	272.723	214.819	107.097	144.835	72.6815	87.4835	98.5312	56.9133	42.9235	70.0963	253.84	234.013	361.927	128.796	144.95	216.818	64.0389	72.5937	63.047	73.7529	77.9566	63.4694
2575	Peaxi162Scf00101g01011.1	28.327	3.11422	0.468977	1.46032e-12	5.61969e-12	Peaxi162Scf00101g01011	Adenylate kinase isoenzyme 6 homolog	sp|Q9FJI1|KAD6_ARATH	At5g60340	IPR027417		47.523	66.6436	44.3979	36.3437	36.2643	25.4465	5.25385	6.95189	4.09971	5.54023	6.08232	4.6836	67.035	58.0423	74.5434	43.901	35.1683	60.5241	8.66232	6.23526	7.58726	7.33894	7.19432	6.30414
6423	Peaxi162Scf00457g00110.1	2075.31	-1.09016	0.112348	9.89528e-23	7.59201e-22	Peaxi162Scf00457g00110	Adenylosuccinate lyase	sp|Q9I0K9|PUR8_PSEAE		IPR024083,IPR008948,IPR000362	GO:0006188,GO:0004018,GO:0009152,GO:0003824	1355.07	1427.99	1400.02	1447.49	1265.83	1383.24	2557.05	3007.72	3283.63	2071.3	2461.61	2696.94	1336.75	1393.23	1439.27	1191.65	1533.4	1320.99	2484.5	2937.91	2603.28	2379.22	2447.43	2513.04
5910	Peaxi162Scf00398g00018.1	2592.9	-1.04334	0.169206	2.39859e-10	7.86877e-10	Peaxi162Scf00398g00018	Adenylosuccinate synthetase, chloroplastic	sp|Q6T7E8|PURA_TOBAC		IPR027417,IPR001114	GO:0006164,GO:0005525,GO:0004019	1618.33	1758.98	1905.17	1896.48	1218.41	1460.54	3145.18	4050.77	3741.4	2726.4	3349.42	3514.26	1560.35	1982.73	2064.65	1209.76	1697.53	1711.77	2928.55	3740.49	3351.47	3000.97	3185.25	2972.45
6339	Peaxi162Scf00449g00313.1	4781.69	3.27618	0.23023	3.96417e-47	1.40978e-45	Peaxi162Scf00449g00313	Adenylyl-sulfate kinase 3	sp|Q9SRW7|APK3_ARATH	At3g03900	IPR027417,IPR002891	GO:0000103,GO:0005524,GO:0004020	8847.19	11536.7	15643.5	7309.73	4516.55	6401.41	1490.7	1099	985.158	1432.44	1205.24	1134.84	9920.54	8816.19	11175.5	5424.04	2931.8	5083.46	957.096	1100.85	1092.83	1062.08	1062.38	1149.87
9166	Peaxi162Scf01261g00013.1	160.998	1.56142	0.264362	6.27786e-10	1.99246e-09	Peaxi162Scf01261g00013	Adipocyte plasma membrane-associated protein	sp|Q7TP48|APMAP_RAT		IPR011042	GO:0016844,GO:0009058	331.619	190.503	206.388	228.833	303.254	148.361	87.9582	62.4924	81.8519	84.2652	88.0318	97.2809	243.146	261.401	171.957	225.054	211.148	182.616	109.765	83.2809	91.2544	118.493	88.5581	89.6979
9170	Peaxi162Scf01261g00128.1	2615.97	1.70701	0.128249	2.97934e-41	7.60131e-40	Peaxi162Scf01261g00128	Adipocyte plasma membrane-associated protein	sp|Q7TP48|APMAP_RAT		IPR011042	GO:0016844,GO:0009058	4379.57	3774.08	4189.54	3645.75	4065.2	3316.37	1256.41	1109.75	1316.26	1265.41	949.369	989.371	4624.77	4103.45	3664.06	3819.71	3272.15	3183.37	1682.27	1338.75	1391.51	1103.91	1052.6	1200.96
307	Peaxi162Scf00005g00612.1	209.238	1.01003	0.209343	4.8601e-07	1.22535e-06	Peaxi162Scf00005g00612	Adiponectin receptor protein	sp|Q9VCY8|ADRL_DROME		IPR004254	GO:0016021	352.218	245.652	316.93	194.987	274.735	278.843	135.138	129.999	168.852	112.688	81.0852	122.887	247.464	325.391	331.598	261.134	230.984	253.906	139.615	157.122	137.294	103.898	119.416	168.801
5849	Peaxi162Scf00391g00525.1	3409.97	-1.35835	0.140058	7.9641e-23	6.15268e-22	Peaxi162Scf00391g00525	AdoMet-dependent rRNA methyltransferase spb1	sp|Q4WVH3|SPB1_ASPFU		IPR024576,IPR015507	GO:0005634,GO:0008168,GO:0001510,GO:0032259,GO:0006364	2005.13	2065.8	1641.21	2467.91	1693.87	2344.39	4230.46	5006.76	5405.32	3747.09	4242.02	4217	1825.39	1955.88	1949.01	1888.18	2588.28	2335.27	4420.61	5085.73	4435.84	4338.13	4284.11	4217.46
5174	Peaxi162Scf00314g00224.1	1779.77	-1.51917	0.186822	8.57052e-17	4.42081e-16	Peaxi162Scf00314g00224	AdoMet-dependent rRNA methyltransferase spb1	sp|Q9P6V8|SPB1_NEUCR		IPR024576,IPR015507	GO:0005634,GO:0008168,GO:0001510,GO:0032259,GO:0006364	977.659	938.326	587.34	1024.57	935.221	1304.26	2272.91	2739.11	2250.44	2469.46	2922.35	2449.86	731.233	816.261	711.18	881.845	1313.91	1081.99	1981.64	2667.53	2376.36	2805.2	2424.56	2287.14
1170	Peaxi162Scf00034g01115.1	2476.72	-2.19987	0.179826	1.15722e-35	2.09699e-34	Peaxi162Scf00034g01115	ADP,ATP carrier protein 1	sp|Q9Z8J2|TLC1_CHLPN		IPR004667,IPR000172	GO:0016614,GO:0006810,GO:0005524,GO:0005471,GO:0050660,GO:0016021,GO:0055114	1038.31	1059.76	711.631	1156.84	867.853	1532.2	3988.49	4298.06	4718.17	3167.03	3057.53	3277.19	789.866	974.714	686.187	1129.28	1409.63	1295.55	3940.99	3781.38	3658.79	3281.26	3336.43	3895.17
6186	Peaxi162Scf00428g00416.1	437.069	1.90942	0.236632	6.79728e-17	3.53527e-16	Peaxi162Scf00428g00416	ADP/ATP carrier 2	AT5G13490.1	AT5G13490	IPR002067,IPR023395	GO:0006810,GO:0055085,GO:0005743,GO:0005215	560.59	576.532	486.657	716.865	521.647	637.336	165.592	102.134	143.178	266.89	291.152	417.498	483.219	577.045	722.74	549.111	784.709	706.049	107.873	168.558	187.996	260.163	360.333	333.722
1738	Peaxi162Scf00059g00126.1	6.36538	1.70006	0.866102	0.00590734	0.00962509	Peaxi162Scf00059g00126	ADP/ATP carrier 3	AT4G28390.1	AT4G28390	IPR002067,IPR023395	GO:0006810,GO:0055085,GO:0005743,GO:0005215	12.398	12.8945	4.24863	10.535	24.1399	6.87641	1.26401	2.22919	2.10037	3.4442	3.39608	1.82562	10.4299	8.23198	3.63312	8.94733	5.55983	8.34864	2.24893	3.265	1.93721	5.6031	1.24403	3.52278
8173	Peaxi162Scf00815g00349.1	6524.57	-2.38695	0.198708	1.41432e-34	2.37333e-33	Peaxi162Scf00815g00349	ADP-ribosylation factor 1	AT1G23490.1	AT1G23490	IPR005225,IPR027417,IPR006689	GO:0006886,GO:0007264,GO:0005622,GO:0005525	1557.31	3350.74	2466.77	1987.88	1442.95	1447.61	10587.2	13911.8	14396.2	8536.53	10621.8	10482.5	2061.21	2320.47	2039.11	1635.61	1535.97	1677.81	10647.3	11027.3	10319.7	9311.56	7894.61	9144.63
281	Peaxi162Scf00004g02627.1	816.954	-1.22281	0.169882	1.79806e-13	7.38848e-13	Peaxi162Scf00004g02627	Adrenodoxin-like protein, mitochondrial	sp|Q5FWQ0|ADXL_XENLA		IPR001055,IPR012675	GO:0009055,GO:0051537,GO:0051536	467.967	559.533	570.785	498.453	381.908	473.874	1087.38	1338.65	1319.98	915.09	1126.49	1221.15	382.164	475.207	599.435	338.248	468.101	502.394	1005.51	1154.63	1118.04	941.985	965.854	1046.7
4424	Peaxi162Scf00231g00726.1	2413.49	-1.10512	0.0795459	2.3812e-44	7.03415e-43	Peaxi162Scf00231g00726	Afadin- and alpha-actinin-binding protein	sp|Q9Y2D8|ADIP_HUMAN		IPR021622		1506.77	1637.99	1516.51	1732.45	1474.68	1584.84	3107.84	3510.53	3302.76	3044.52	3126.03	2934.46	1513.8	1442.02	1598.87	1637.4	1611.27	1540.78	3010.69	2914.52	2894.84	3427.91	2851.19	2867.53
382	Peaxi162Scf00007g01333.1	42.5488	-1.4228	0.345339	7.71721e-06	1.75019e-05	Peaxi162Scf00007g01333	AGAMOUS-like 66 isoform 4 [Theobroma cacao] gb|EOX99192.1| AGAMOUS-like 66 isoform 4 [Theobroma cacao]	ref|XP_007043361.1|		IPR002100	GO:0003677,GO:0046983	19.1605	23.6707	20.9914	20.7039	25.3247	23.1287	59.9132	69.0472	54.1419	65.9924	49.4232	54.8529	25.521	5.42163	28.7357	30.7895	27.4744	16.7252	70.9522	56.4128	54.2186	60.0497	46.1725	75.1147
8990	Peaxi162Scf01138g00116.1	7.65807	1.71182	0.766079	0.0029762	0.00503382	Peaxi162Scf01138g00116	Agamous-like MADS-box protein AGL17	sp|Q38840|AGL17_ARATH	At2g22630	IPR002487	GO:0005634,GO:0006355,GO:0003700	13.2447	24.2807	15.4398	11.9194	12.0797	14.883	4.14307	5.94947	1.03993	0	1.79667	6.69391	14.1996	7.23455	6.08185	11.009	5.90853	15.5227	3.21597	0	1.95877	1.79426	5.60464	1.84485
5535	Peaxi162Scf00357g00724.1	304.484	-1.59408	0.148863	1.69255e-27	1.77864e-26	Peaxi162Scf00357g00724	agenet domain-containing protein	AT1G09320.1	AT1G09320	IPR014002,IPR008395		136.883	171.078	129.746	158.809	225.277	193.476	395.553	497.181	429.824	397.086	413.543	376.495	167.08	165.307	150.124	182.923	186.408	210.678	379.329	428.067	428.028	476.078	353.297	425.531
1321	Peaxi162Scf00038g02342.1	2045.24	1.03824	0.169767	3.3075e-10	1.07297e-09	Peaxi162Scf00038g02342	alanine aminotransferase 2	AT1G72330.1	AT1G72330	IPR015424	GO:0009058,GO:0003824,GO:0030170	3178.53	2696.15	2064.88	3232.78	2402.15	2324.62	1377.31	1213.37	1147.58	1746.09	1668.3	1681.26	2383.9	2337.81	2223.23	1814.04	2178.79	2505.41	1102.91	1484.85	1702.85	1468.76	1591.25	1652.25
2998	Peaxi162Scf00128g00023.1	21150.2	1.1341	0.238216	5.87045e-07	1.47011e-06	Peaxi162Scf00128g00023	alanine aminotransferase 2	AT1G72330.1	AT1G72330	IPR015424	GO:0009058,GO:0003824,GO:0030170	27168.5	24621.1	33513.8	17965.6	26732	25612	12812.8	10178.7	13804.8	13121.2	7654.64	8561.75	42300.8	31685.5	33845.8	40348.7	26998.2	27167.6	16357.2	10559.4	9563.52	8648.18	9597.51	11619.9
1771	Peaxi162Scf00062g00919.1	15602.8	1.39405	0.336299	7.22468e-06	1.64183e-05	Peaxi162Scf00062g00919	alanine:glyoxylate aminotransferase	AT2G13360.1	AT2G13360	IPR015424,IPR024169	GO:0008152,GO:0003824,GO:0030170	19217.5	17108	28425.3	13252.4	23784.2	20666.6	8086.58	5562.09	8743.96	9429.11	4299.66	5256.58	33146.7	22689.1	25144.7	35585.1	20549.7	19988.8	12298.6	5991.46	5254.12	5723.94	5913.09	7304.69
7140	Peaxi162Scf00595g00111.1	8.18714	4.76339	1.38344	7.80723e-06	1.76967e-05	Peaxi162Scf00595g00111	alanine:glyoxylate aminotransferase 3	AT2G38400.1	AT2G38400	IPR015424,IPR005814	GO:0008483,GO:0003824,GO:0030170	36.8542	25.312	10.4805	7.4449	8.90195	11.5475	1.25749	0	0	2.54878	0	1.80366	13.6444	22.4644	32.5102	3.74788	4.38375	5.20723	0	0	1.98487	0	0	0
4958	Peaxi162Scf00289g00118.1	4205.02	-1.37737	0.107953	7.19691e-38	1.50151e-36	Peaxi162Scf00289g00118	Alba DNA/RNA-binding protein	AT1G76010.1	AT1G76010	IPR002775	GO:0003676	2466.79	2653.75	2250.08	2801.43	2544.14	2795.48	5413.96	6484.87	7129.25	4562.67	5282.24	5391.38	2167.15	2481.41	2468.54	2356.76	2882.36	2692.95	5663.82	5510.15	5596.32	5743.15	5001.59	5264.33
6718	Peaxi162Scf00517g00043.1	1905.27	-1.29177	0.133608	1.15725e-22	8.83123e-22	Peaxi162Scf00517g00043	Alba DNA/RNA-binding protein	AT3G07030.1	AT3G07030	IPR002775	GO:0003676	1130.16	1189.95	1165.39	1494.17	1188.14	1298.74	2585.6	3117.56	2809.96	1981.59	2502.18	2580.33	972.349	1068.35	1144.67	907.166	1299.95	1251.84	2323.62	2254.94	2505.27	2594.1	2237.39	2323.26
1106	Peaxi162Scf00030g02011.1	654.156	1.55011	0.281471	6.57168e-09	1.91875e-08	Peaxi162Scf00030g02011	alcohol dehydrogenase 1	AT1G77120.1	AT1G77120	IPR011032,IPR016040,IPR013149,IPR002085	GO:0008270,GO:0055114,GO:0016491	1015.38	900.659	1039	770.79	1023.46	930.635	275.887	230.784	432.366	314.139	161.391	253.164	1183.91	926.79	1092.38	1123.2	926.224	901.37	452.925	225.762	262.947	203.982	210.718	357.235
4678	Peaxi162Scf00263g00126.1	3770.83	2.52153	0.664854	7.08219e-06	1.61059e-05	Peaxi162Scf00263g00126	alcohol dehydrogenase 1	AT1G77120.1	AT1G77120	IPR011032,IPR016040,IPR013149,IPR002085	GO:0008270,GO:0055114,GO:0016491	4206.72	7454.54	9394.88	6759.47	3637.03	6272.93	1043.93	1014.74	783.542	1267.29	1567.98	2355.21	2638.54	3469.89	8063.14	1172.64	4493.09	11392.2	604.54	1336.34	3392.78	1308.68	2420.72	1616.48
1145	Peaxi162Scf00033g00069.1	2965.49	2.80414	0.548763	1.36734e-08	3.90467e-08	Peaxi162Scf00033g00069	alcohol dehydrogenase 1	AT1G77120.1	AT1G77120	IPR011032,IPR016040,IPR013149,IPR002085	GO:0008270,GO:0055114,GO:0016491	3405.89	5590.26	8475.94	4544.6	3417.26	5494.77	796.417	641.39	672.123	1035.56	931.297	2162.13	2369.48	3395.74	5831.02	1570.5	4443.13	6798.42	492.717	1261.58	2367.13	914.505	1608.59	1239.35
1374	Peaxi162Scf00040g00138.1	84.4325	-3.94801	0.388916	1.73697e-25	1.6172e-24	Peaxi162Scf00040g00138	Alcohol-forming fatty acyl-CoA reductase	sp|Q9XGY7|FAR_SIMCH		IPR026055,IPR016040	GO:0080019	11.7618	8.14527	9.37197	14.4221	8.86399	26.7093	188.219	194.832	100.813	165.836	190.853	154.639	4.13381	6.34094	14.4737	14.6686	22.7725	18.8114	107.346	120.513	158.549	179.624	127.549	112.765
3447	Peaxi162Scf00154g00718.1	32.6001	-2.21716	0.35933	4.04429e-11	1.40591e-10	Peaxi162Scf00154g00718	Alcohol-forming fatty acyl-CoA reductase	sp|Q9XGY7|FAR_SIMCH		IPR026055,IPR016040	GO:0080019	11.1544	12.7522	14.5841	21.5472	20.309	30.3587	73.5915	57.3473	58.5713	46.9069	26.7966	36.2059	7.21902	2.72957	8.3835	15.4466	9.7816	10.5009	56.8654	41.2644	65.1296	52.3976	31.8564	49.1612
3448	Peaxi162Scf00154g00716.1	2.0922	-1.59971	1.41634	0.0330131	0.0481863	Peaxi162Scf00154g00716	Alcohol-forming fatty acyl-CoA reductase	sp|Q9XGY7|FAR_SIMCH		IPR026055,IPR016040	GO:0080019	0	0	0	2.15895	0	2.50557	4.12895	1.26717	0	2.896	2.79425	11.007	1.09092	0	2.58535	0.781634	2.37177	2.26843	1.2347	1.88826	1.03499	3.0351	5.42224	1.92939
7594	Peaxi162Scf00689g00420.1	5039.78	1.45476	0.17835	7.70694e-17	3.9922e-16	Peaxi162Scf00689g00420	Aldehyde dehydrogenase	sp|O74187|ALDH_AGABI		IPR016161	GO:0016620,GO:0008152,GO:0055114,GO:0016491	5769.48	5948.9	7087.51	6452.77	5831.13	7126.51	2778.17	1728.37	2106.15	3558.11	3836.06	4373.22	6564.79	5358.35	8540.67	6459.48	6416.73	7749.6	2155.82	2509.15	3042.77	3920.19	3612.4	4159.56
875	Peaxi162Scf00017g02715.1	15974.6	1.07577	0.0667648	7.23915e-59	4.87189e-57	Peaxi162Scf00017g02715	Aldehyde dehydrogenase family 2 member B4, mitochondrial	sp|Q9SU63|AL2B4_ARATH	At3g48000	IPR016161	GO:0016620,GO:0008152,GO:0055114,GO:0016491	21582.5	20353	22411.9	19196.1	20263.1	20621.2	9942.78	9338.45	10710.7	10550.4	10505.7	10573.7	21816.6	19625.2	21684.1	20907.8	18427.6	19854.6	10473.1	9322.72	10379.1	10579.9	10092.2	10830.7
6904	Peaxi162Scf00546g00224.1	45.4149	-1.13971	0.305628	5.60514e-05	0.000116525	Peaxi162Scf00546g00224	Aldehyde dehydrogenase family 2 member C4	sp|Q56YU0|AL2C4_ARATH	At3g24503	IPR016161	GO:0016620,GO:0008152,GO:0055114,GO:0016491	17.6684	30.3579	33.4379	41.2877	33.0877	28.8814	65.9828	65.9387	53.836	48.4027	49.7316	68.6869	34.4424	13.3474	19.1526	38.6975	23.9033	28.1611	72.9234	50.5018	67.5982	58.1778	50.1587	53.2057
6995	Peaxi162Scf00560g00223.1	284.944	2.54805	0.255943	1.05062e-24	9.30213e-24	Peaxi162Scf00560g00223	Aldehyde dehydrogenase family 2 member C4	sp|Q56YU0|AL2C4_ARATH	At3g24503	IPR016161	GO:0016620,GO:0008152,GO:0055114,GO:0016491	406.317	395.926	466.436	525.637	351.423	286.28	75.9464	70.486	59.8904	88.8089	97.8649	64.3169	635.166	612.203	630.158	416.932	414.222	538.403	81.6458	86.9194	60.5909	118.696	57.152	76.9656
2329	Peaxi162Scf00083g01919.1	276.268	1.64276	0.252852	1.2983e-11	4.66374e-11	Peaxi162Scf00083g01919	Aldehyde dehydrogenase family 3 member F1	sp|Q70E96|AL3F1_ARATH		IPR016161,IPR012394	GO:0016620,GO:0006081,GO:0008152,GO:0055114,GO:0016491,GO:0004030	455.595	322.506	493.828	274.711	354.017	405.324	113.253	87.8182	181.468	132.136	83.8161	105.293	550.877	436.193	425.754	407.384	289.959	345.875	191.97	127.795	177.148	166.759	131.259	152.632
8836	Peaxi162Scf01060g00013.1	438.687	2.46838	0.200888	4.69335e-36	8.75215e-35	Peaxi162Scf01060g00013	Aldolase-type TIM barrel family protein	AT5G64250.2	AT5G64250	IPR013785	GO:0003824,GO:0055114,GO:0018580	719.226	648.361	705.361	822.043	616.572	603.208	147.223	97.0762	117.481	167.721	215.044	172.188	665.337	787.865	775.287	674.997	541.089	739.102	116.877	137.066	178.628	159.746	250.026	182.826
3086	Peaxi162Scf00129g00433.1	1752.59	1.25309	0.135263	5.75467e-21	3.90875e-20	Peaxi162Scf00129g00433	Aldose 1-epimerase	sp|Q9GKX6|GALM_PIG		IPR011013,IPR008183	GO:0030246,GO:0016853,GO:0005975,GO:0003824,GO:0019318	2293.41	2021.98	2892.36	2073.63	2084.41	2221.74	1006.56	903.118	1030.24	1033.29	1259.74	1335.29	2132.82	2457.76	2745.29	2064.4	1920.08	2253.48	1054.84	954.138	1056.85	1060.41	1296.67	1335.12
505	Peaxi162Scf00011g00534.1	690.814	1.70489	0.110043	5.75496e-55	3.11972e-53	Peaxi162Scf00011g00534	Alkaline phytoceramidase (aPHC)	AT5G11870.2	AT5G11870			1039.5	940.599	1127.26	902.619	1068.49	828.075	297.577	317.866	314.458	419.757	373.766	334.438	1035.79	1123.84	1139.73	909.691	828.05	956.597	387.931	356.776	388.304	353.506	350.033	371.401
773	Peaxi162Scf00016g01146.1	41.8752	-5.4744	0.687553	3.07123e-17	1.63823e-16	Peaxi162Scf00016g01146	allene oxide synthase	AT5G42650.1	AT5G42650	IPR001128	GO:0020037,GO:0016705,GO:0005506,GO:0004497,GO:0055114	0.707736	2.79048	1.05985	1.04848	2.56845	1.18711	82.0174	87.906	63.6127	70.2877	67.3051	67.8163	1.05432	1.84075	2.44827	4.51536	1.11361	1.07161	75.2684	85.763	87.5468	116.927	84.0963	83.6821
7557	Peaxi162Scf00684g00578.1	37.1575	2.45993	0.488949	2.38066e-08	6.65895e-08	Peaxi162Scf00684g00578	allene oxide synthase	AT5G42650.1	AT5G42650	IPR001128	GO:0020037,GO:0016705,GO:0005506,GO:0055114	57.6542	67.8273	44.7949	43.2204	47.0526	61.7762	10.0681	10.3848	6.41969	15.661	7.70186	9.20385	66.1731	63.3607	102.901	42.8959	53.0376	114.221	11.8082	9.26946	7.92818	3.78128	3.71278	8.9017
7556	Peaxi162Scf00684g00511.1	143.993	10.1473	1.43577	9.7465e-15	4.38208e-14	Peaxi162Scf00684g00511	allene oxide synthase	AT5G42650.1	AT5G42650	IPR001128	GO:0020037,GO:0016705,GO:0005506,GO:0004497,GO:0055114	917.021	533.371	847.454	200.334	15.068	136.83	0	0	0	0	0	0	177.292	267.673	205.619	9.60326	4.79205	36.3061	0	0	0	0	0	1.91298
4582	Peaxi162Scf00252g00712.1	209.9	5.5787	0.593786	1.02381e-22	7.8527e-22	Peaxi162Scf00252g00712	alpha amylase	prf||1803517A		IPR015902	GO:0043169,GO:0004556,GO:0005509,GO:0005975,GO:0003824	452.44	268.029	617.886	406.445	187.059	145.802	7.50431	7.88849	8.45389	4.30051	9.29574	2.72534	499.251	720.384	839.614	160.898	92.3766	405.079	5.72913	4.95592	17.7784	9.27372	7.37559	9.66201
4583	Peaxi162Scf00252g00081.1	98.7525	5.60894	0.769263	5.38149e-15	2.45703e-14	Peaxi162Scf00252g00081	alpha amylase	prf||1803517A		IPR015902	GO:0043169,GO:0004556,GO:0005509,GO:0005975,GO:0003824	229.897	92.2768	250.055	190.974	106.926	42.0749	1.25205	3.41067	4.25445	6.89802	4.25607	4.5804	286.746	389.892	329.632	89.3834	54.5192	209.727	1.16448	8.24419	0.994076	1.87986	3.69136	1.77197
7517	Peaxi162Scf00683g00250.1	3491.05	1.10361	0.0718175	9.32964e-54	4.71837e-52	Peaxi162Scf00683g00250	alpha dioxygenase	AT1G73680.1	AT1G73680	IPR010255	GO:0006979,GO:0020037,GO:0004601,GO:0055114	4550.11	4670.41	4038.3	4238.24	3962.31	3905.25	2177.02	1950.36	1938.83	2689.67	2872.54	2576.54	4814.76	4401.74	4855.04	4581.87	4501.76	3971.65	2140.07	2189.88	2244.1	2535.81	2451.98	2428.76
3110	Peaxi162Scf00129g00942.1	22.1665	3.82415	0.72213	4.28806e-09	1.26978e-08	Peaxi162Scf00129g00942	alpha dioxygenase	AT1G73680.1	AT1G73680	IPR010255	GO:0006979,GO:0020037,GO:0004601,GO:0055114	87.0996	35.6047	43.8597	65.9321	20.3818	37.1503	5.0055	1.14004	3.16615	6.04364	0	4.55219	44.7438	36.101	24.0902	21.4791	25.1493	33.4602	1.15439	0.829377	0.978976	6.55517	4.3002	7.057
988	Peaxi162Scf00022g02413.1	516.035	-1.64415	0.0994463	3.57173e-62	2.88618e-60	Peaxi162Scf00022g02413	Alpha,alpha-trehalose-phosphate synthase [UDP-forming] 1. 80%ID. Peaxi162Scf00111g01324.1 also 80%ID but not DE.	sp|Q9SYM4|TPS1_ARATH	At1g78580	IPR001830,IPR023214,IPR003337	GO:0005992,GO:0003825,GO:0003824	243.881	246.17	244.609	306.119	277.389	290.146	753.128	754.521	771.404	651.796	711.804	665.108	294.27	268.961	241.378	281.84	288.716	225.796	691.122	821.153	672.9	719.979	751.591	702.84
9108	Peaxi162Scf01208g00135.1	45.1817	-1.79015	0.500208	3.79409e-05	8.03265e-05	Peaxi162Scf01208g00135	Alpha/beta hydrolase related protein	AT2G40095.1	AT2G40095			25.2597	12.6186	13.7679	61.1595	13.7253	17.4626	77.5321	75.5573	58.2383	68.9988	70.1317	74.7725	8.15665	21.8237	36.761	12.51	16.1356	30.9497	48.7614	55.4743	67.4201	64.5371	57.2569	73.8753
8598	Peaxi162Scf00957g00223.1	97.9443	3.74775	0.438213	6.59448e-19	3.93688e-18	Peaxi162Scf00957g00223	Alpha/beta hydrolase related protein	AT2G40095.1	AT2G40095	IPR019498		304.14	162.608	132.108	235.548	107.871	97.6972	5.11935	13.8352	20.7283	25.2156	17.0484	21.1781	158.357	218.724	196.945	165.547	128.205	177.201	18.9424	16.8967	21.0928	24.7724	15.2039	14.2468
1613	Peaxi162Scf00049g01720.1	219.062	5.16454	0.429155	4.70345e-35	8.14872e-34	Peaxi162Scf00049g01720	alpha/beta-Hydrolases superfamily protein	AT1G06800.1	AT1G06800	IPR002921	GO:0004806,GO:0006629	403.862	284.58	533.435	283.717	231.265	361.335	13.7275	9.16104	8.42826	11.2266	10.1583	2.72249	505.209	738.67	651.559	339.704	289.552	345.644	19.9296	23.4624	10.8527	13.1359	3.70081	20.1855
1508	Peaxi162Scf00045g00235.1	20.6382	1.61279	0.60364	0.00103243	0.0018537	Peaxi162Scf00045g00235	alpha/beta-Hydrolases superfamily protein	AT1G30370.1	AT1G30370	IPR002921	GO:0004806,GO:0006629	71.8753	37.5907	22.9304	20.8418	16.5313	17.37	16.2373	11.3483	6.34764	19.076	5.12365	5.47825	36.383	57.6617	23.9455	24.4446	19.5132	15.6449	11.6536	15.8328	5.92291	4.67779	2.44884	11.4696
161	Peaxi162Scf00003g00168.1	29.1486	1.72003	0.356272	1.80745e-07	4.72135e-07	Peaxi162Scf00003g00168	alpha/beta-Hydrolases superfamily protein	AT1G47480.1	AT1G47480	IPR013094	GO:0016787,GO:0008152	57.2294	45.8142	40.3244	55.5192	47.8189	41.9751	16.658	11.6925	11.5739	8.981	13.0371	10.2702	52.29	53.282	35.4223	37.249	39.0402	41.1825	17.4222	15.8418	14.6466	4.75114	13.2973	3.6211
6789	Peaxi162Scf00528g00515.1	1002.05	3.21054	0.172687	2.52275e-78	4.43054e-76	Peaxi162Scf00528g00515	alpha/beta-Hydrolases superfamily protein	AT1G47480.1	AT1G47480	IPR013094	GO:0016787,GO:0008152	2407.51	2048.49	1800.14	1629.65	1360.91	1255.88	263.342	211.209	184.361	388.973	355.31	271.074	2163.33	1950.2	1881.2	1359.98	1199.96	1307.82	248.704	273.015	234.248	383.66	262.936	264.231
283	Peaxi162Scf00004g00283.1	91.4502	5.04146	0.527382	2.55754e-23	2.05123e-22	Peaxi162Scf00004g00283	alpha/beta-Hydrolases superfamily protein	AT1G51440.1	AT1G51440	IPR002921	GO:0004806,GO:0006629	288.322	185.688	222.093	133.508	59.6583	126.752	8.82458	6.83957	3.17888	5.16132	2.54311	4.5735	324.295	193.79	298.776	134.555	57.066	58.8018	1.15526	3.27905	6.87396	2.81507	4.98207	4.39856
4163	Peaxi162Scf00207g00642.1	917.056	1.49982	0.251105	4.63617e-10	1.48632e-09	Peaxi162Scf00207g00642	alpha/beta-Hydrolases superfamily protein	AT1G52510.1	AT1G52510	IPR000639,IPR000073	GO:0003824	1194.56	1213.08	1491.83	1032.39	1488.69	1327.37	418.009	377.052	502.569	543.902	321.596	261.631	1651.14	1355.16	1584.28	1658.77	1227.9	1226.7	629.529	384.829	322.451	323.582	344.15	413.891
4170	Peaxi162Scf00207g00737.1	1156.97	-1.40914	0.241502	1.22025e-09	3.78521e-09	Peaxi162Scf00207g00737	alpha/beta-Hydrolases superfamily protein	AT1G52700.1	AT1G52700	IPR003140	GO:0016787	497.913	682.86	607.788	608.347	494.048	645.115	1612.94	1817.37	1448.71	1224.31	2269.6	2006.09	320.05	384.728	629.945	551.236	856.416	739.702	1322.44	1539.25	1809.52	1725.85	1616.93	1408.1
6732	Peaxi162Scf00518g00073.1	50.9308	1.08523	0.615713	0.0232151	0.034711	Peaxi162Scf00518g00073	alpha/beta-Hydrolases superfamily protein	AT1G68620.1	AT1G68620	IPR013094	GO:0016787,GO:0008152	16.1674	18.9188	41.7268	47.5537	91.6152	173.846	14.0579	5.81382	7.4115	11.5332	9.50665	41.6383	74.0508	46.5259	22.044	192.711	131.745	175.372	5.78739	9.46388	13.8719	20.7883	22.5932	9.84403
5763	Peaxi162Scf00382g00013.1	746.552	3.26384	0.397948	1.28326e-17	6.99937e-17	Peaxi162Scf00382g00013	alpha/beta-Hydrolases superfamily protein	AT1G68620.1	AT1G68620	IPR013094	GO:0016787,GO:0008152	1676.79	1072.42	664.325	1394.91	2008.71	708.275	120.505	98.0433	106.636	245.919	251.692	189.125	861.818	2063.23	688.937	1211.15	1859.42	896.835	183.262	220.396	175.636	247.295	246.932	255.7
9218	Peaxi162Scf01312g00048.1	1139.66	5.04352	0.455944	4.12713e-30	5.12215e-29	Peaxi162Scf01312g00048	alpha/beta-Hydrolases superfamily protein	AT1G68620.1	AT1G68620	IPR013094	GO:0016787,GO:0008152	1784.86	1415.14	2008.04	2152.55	1175.36	1196.1	52.9719	20.2251	69.2839	94.8336	107.319	81.6442	2952.81	2834.28	3104.55	3602.93	586.204	2689.23	51.5649	75.8545	52.3927	87.0288	151.489	147.3
1314	Peaxi162Scf00038g02137.1	560.092	4.19999	0.518085	2.10461e-17	1.13323e-16	Peaxi162Scf00038g02137	alpha/beta-Hydrolases superfamily protein	AT1G72620.1	AT1G72620			1016.15	1260.13	1769.17	953.964	693.238	1009.44	130.776	12.2824	50.4621	114.774	32.7696	50.5804	1356.08	1057.5	1202.79	928.998	377.194	776.429	27.2806	39.3469	22.2155	29.9843	43.6583	55.6511
4046	Peaxi162Scf00195g01019.1	120.807	3.71349	0.451731	1.09467e-17	5.99879e-17	Peaxi162Scf00195g01019	alpha/beta-Hydrolases superfamily protein	AT1G74300.1	AT1G74300	IPR000073		224.067	166.552	321.048	135.063	191.9	247.82	17.6323	7.88048	22.9628	21.8564	12.7645	22.8189	208.712	188.681	349.329	198.097	148.484	203.669	19.4049	4.27056	9.72901	30.6403	17.5292	47.817
677	Peaxi162Scf00015g00523.1	1378.03	-2.77125	0.211216	1.17698e-40	2.89349e-39	Peaxi162Scf00015g00523	alpha/beta-Hydrolases superfamily protein	AT1G80280.1	AT1G80280			336.82	387.405	387.055	381.148	321.969	547.194	1901.59	2705.27	3035.96	1808.38	1788.81	2217.11	278.511	468.152	354.36	397.875	601.012	531.897	2464.84	2394.52	2385.08	2139.11	1913.26	1982.73
2261	Peaxi162Scf00079g00175.1	3890.01	1.92345	0.610644	0.000145428	0.000288907	Peaxi162Scf00079g00175	alpha/beta-Hydrolases superfamily protein	AT2G03550.1	AT2G03550	IPR013094	GO:0016787,GO:0008152	11957.5	4345.23	4651	13183.8	3886.09	3032.13	1888.78	1184.53	1235.02	4047.11	1642.3	1060.78	5623.59	3919.29	4567.75	6550.85	3377.15	3097.15	2398.72	2044.82	1271.89	1636.28	1455.57	2419.9
788	Peaxi162Scf00016g01739.1	596.002	2.63056	0.18617	1.09575e-46	3.78145e-45	Peaxi162Scf00016g01739	alpha/beta-Hydrolases superfamily protein	AT2G03550.1	AT2G03550	IPR013094	GO:0016787,GO:0008152	1083.19	1014.26	985.449	1062.93	837.809	654.485	209.097	134.725	139.765	286.13	264.062	253.928	990.908	1048.55	986.955	1014.02	755.654	808.025	165.533	220.921	250.277	267.747	233.159	276.398
6248	Peaxi162Scf00437g00065.1	270.797	3.98996	0.315611	6.75612e-38	1.413e-36	Peaxi162Scf00437g00065	alpha/beta-Hydrolases superfamily protein	AT2G03550.1	AT2G03550	IPR013094	GO:0016787,GO:0008152	524.37	812.96	907.09	238.22	218.22	387.117	55.2106	49.42	29.0675	68.4481	73.2713	89.5169	521.912	646.246	609.683	184.071	212.713	341.447	33.407	43.889	68.514	70.5992	97.013	79.8588
754	Peaxi162Scf00016g00629.1	98.8679	3.10749	0.366881	1.2731e-18	7.45459e-18	Peaxi162Scf00016g00629	alpha/beta-Hydrolases superfamily protein	AT2G18360.1	AT2G18360			133.893	188.075	277.013	187.678	103.779	191.553	29.0626	21.6877	13.7643	36.3171	25.9989	21.4663	175.332	164.085	169.234	188.579	108.499	156.798	16.9216	23.2969	9.78312	27.6787	22.2647	19.7586
1817	Peaxi162Scf00064g00625.1	1357.62	1.27955	0.156402	7.90227e-17	4.09007e-16	Peaxi162Scf00064g00625	alpha/beta-Hydrolases superfamily protein	AT2G36290.1	AT2G36290			2013.97	2191.01	2237.78	1927.29	1517.86	1410.55	919.423	918.07	732.954	885.129	1068.87	877.979	1833.78	1817.56	2324.96	1189.42	1130.64	1648.28	725.336	866.664	898.87	806.288	883.789	812.173
1375	Peaxi162Scf00040g03010.1	1149.81	1.57787	0.187848	8.22702e-18	4.55909e-17	Peaxi162Scf00040g03010	alpha/beta-Hydrolases superfamily protein	AT2G36290.1	AT2G36290			1727.37	2024.92	2230.77	1702.08	1074.87	1175.17	706.41	698.584	520.124	693.182	776.708	709.414	1540.07	1817.73	2014.15	1004.83	931.009	1480.51	579.993	681.52	713.003	669.609	679.43	666.36
9349	Peaxi162Scf01507g00007.1	60.6836	1.75314	0.299991	6.49076e-10	2.05774e-09	Peaxi162Scf01507g00007	alpha/beta-Hydrolases superfamily protein	AT2G36290.1	AT2G36290			97.3879	115.169	136.547	66.5425	61.7487	69.8548	38.6726	24.5328	32.6034	27.4034	19.3513	19.9291	95.6529	92.5324	85.2616	83.1791	69.5651	54.8274	51.8633	18.1642	43.3212	32.4059	27.3608	43.827
2439	Peaxi162Scf00089g00092.1	837.435	1.62975	0.378063	2.41851e-06	5.74407e-06	Peaxi162Scf00089g00092	alpha/beta-Hydrolases superfamily protein	AT2G45600.1	AT2G45600	IPR013094	GO:0016787,GO:0008152	1344.28	1227.28	1970.5	1958.79	1084.8	1356.83	838.55	227.299	246.149	435.162	281.844	269.943	1383.29	1113.37	1242.16	1138.45	629.587	1078.22	271.562	190.727	283.167	311.297	230.27	296.216
2436	Peaxi162Scf00089g00084.1	401.296	1.64749	0.255629	1.81428e-11	6.46469e-11	Peaxi162Scf00089g00084	alpha/beta-Hydrolases superfamily protein	AT2G45600.1	AT2G45600	IPR013094	GO:0016787,GO:0008152	552.764	593.233	938.318	537.107	356.879	561.304	303.948	145.923	177.024	265.707	318.81	329.951	522.29	545.91	582.104	317.776	313.192	444.339	175.779	233.521	272.11	285.156	318.823	268.483
2440	Peaxi162Scf00089g00933.1	3579.77	1.99424	0.403075	6.2244e-08	1.68799e-07	Peaxi162Scf00089g00933	alpha/beta-Hydrolases superfamily protein	AT2G45600.1	AT2G45600	IPR013094	GO:0016787,GO:0008152	7452.69	6653.99	9878.54	8818.36	4543.67	5262.28	3537.77	852.838	959.086	1851.78	882.914	1003.14	5211.84	4964	5128.04	4148.98	2420.21	3760.15	970.211	836.588	984.788	928.46	755.57	1085.31
2437	Peaxi162Scf00089g00833.1	197.542	2.50554	0.389349	5.69605e-12	2.10087e-11	Peaxi162Scf00089g00833	alpha/beta-Hydrolases superfamily protein	AT2G45600.1	AT2G45600	IPR013094	GO:0016787,GO:0008152	230.976	348.405	664.26	271.037	242.279	361.026	84.746	36.8271	76.5616	70.0934	50.5338	64.1418	289.588	335.724	451.493	232.117	125.206	317.701	61.4634	34.3779	55.6514	67.5612	54.9602	63.8838
9053	Peaxi162Scf01178g00016.1	5325.77	3.70001	0.254	3.07112e-49	1.25593e-47	Peaxi162Scf01178g00016	alpha/beta-Hydrolases superfamily protein	AT2G45600.1	AT2G45600	IPR013094	GO:0016787,GO:0008152	11263.2	8904.4	12591.5	7661.35	7331.47	8882.08	1043.85	443.042	927.467	1462.14	848.288	824.181	11310.7	10674.3	10405.6	8796.53	6495.89	8115.18	1253.07	1005.01	1108.15	1128.46	961.612	1436.54
1780	Peaxi162Scf00062g01613.1	924.41	4.20913	0.353407	4.65463e-34	7.5442e-33	Peaxi162Scf00062g01613	alpha/beta-Hydrolases superfamily protein	AT2G45600.1	AT2G45600	IPR013094	GO:0016787,GO:0008152	2142	2771.39	2854.57	1999.46	978.445	1709.89	218.431	78.2758	96.2565	70.6703	111.352	131.223	1398.84	1754.65	1295.85	756.548	1283.81	1013.95	108.051	182.644	196.228	125.167	101.872	196.121
4365	Peaxi162Scf00225g00034.1	72.9626	5.67791	0.818775	7.00238e-14	2.95845e-13	Peaxi162Scf00225g00034	alpha/beta-Hydrolases superfamily protein	AT2G45600.1	AT2G45600	IPR013094	GO:0016787,GO:0008152	222.517	275.011	139.925	80.5098	22.9387	55.0692	2.58888	3.52273	3.20782	4.50963	0.874542	12.2059	313.143	122.922	166.517	54.2872	35.5208	196.714	1.15879	1.76547	5.98349	7.53848	4.43753	4.52158
1172	Peaxi162Scf00034g01310.1	201.56	2.12342	0.543085	6.3985e-06	1.46159e-05	Peaxi162Scf00034g01310	alpha/beta-Hydrolases superfamily protein	AT3G15650.1	AT3G15650	IPR003140	GO:0016787	391.695	495.653	435.635	385.591	86.7463	188.662	86.5342	58.6386	104.763	230.034	241.852	176.313	67.2585	171.01	373.875	84.7146	327.773	241.214	52.9528	50.7344	58.3616	87.3993	135.176	194.032
674	Peaxi162Scf00015g00440.1	121.573	3.18815	0.454146	1.08279e-13	4.524e-13	Peaxi162Scf00015g00440	alpha/beta-Hydrolases superfamily protein	AT3G15650.2	AT3G15650	IPR003140	GO:0016787	261.774	306.052	244.813	216.182	155.112	300.107	26.9541	21.0956	31.4479	40.4283	63.1112	88.8139	103.042	77.1832	158.271	138.951	298.289	160.897	11.201	36.1105	15.7861	14.5787	27.3454	48.9182
2525	Peaxi162Scf00095g00920.1	47.2243	3.43385	0.409574	2.89541e-18	1.65643e-17	Peaxi162Scf00095g00920	alpha/beta-Hydrolases superfamily protein	AT3G23600.1	AT3G23600	IPR002925	GO:0016787	110.585	97.1536	90.0425	80.495	100.414	56.0469	10.1231	12.2962	3.13851	15.551	10.1452	9.09334	101.158	82.7198	78.1094	67.3876	54.0882	66.6479	3.37558	16.5468	5.85748	10.1858	9.39139	9.64593
2664	Peaxi162Scf00104g00321.1	44.1475	4.95318	0.674138	4.55725e-15	2.09263e-14	Peaxi162Scf00104g00321	alpha/beta-Hydrolases superfamily protein	AT3G23600.1	AT3G23600	IPR002925	GO:0016787	103.905	87.2428	80.4796	57.986	49.6423	81.9808	0	0	6.21199	1.75523	4.24951	1.82154	97.3292	124.5	123.023	55.2264	60.5955	71.8959	1.10356	9.36861	10.5665	0	6.31372	7.05566
6998	Peaxi162Scf00560g00616.1	90.1011	1.19082	0.29723	1.70868e-05	3.73826e-05	Peaxi162Scf00560g00616	alpha/beta-Hydrolases superfamily protein	AT3G24420.1	AT3G24420			156.767	124.447	129.218	90.6594	71.3251	138.474	75.0104	31.3177	61.0014	40.2645	39.3899	32.7356	187.5	127.793	106.397	91.5854	116.17	123.693	63.2147	73.3345	43.2902	63.6332	67.8921	71.5068
7921	Peaxi162Scf00757g00315.1	103.163	-1.08779	0.237474	1.47515e-06	3.57676e-06	Peaxi162Scf00757g00315	alpha/beta-Hydrolases superfamily protein	AT3G44510.2	AT3G44510			83.9003	47.2499	46.3629	83.6019	123.79	98.0101	128.93	134.011	130.403	111.852	108.931	98.5646	49.505	72.9338	90.9758	88.4172	97.6201	85.238	150.561	133.992	117.18	103.117	91.8226	128.51
6250	Peaxi162Scf00437g00068.1	28.4925	-2.25906	0.355648	1.19533e-11	4.3047e-11	Peaxi162Scf00437g00068	alpha/beta-Hydrolases superfamily protein	AT3G48690.1	AT3G48690	IPR013094	GO:0016787,GO:0008152	8.31685	12.956	8.44601	8.13103	10.1364	4.65119	59.3263	48.1486	43.613	40.4648	40.1923	39.5488	13.2928	8.31192	12.1007	8.72576	13.3347	3.17026	45.6826	49.4273	50.2048	57.1031	39.9944	37.4243
4854	Peaxi162Scf00281g00028.1	3143.05	1.19407	0.168887	4.67442e-13	1.86344e-12	Peaxi162Scf00281g00028	alpha/beta-Hydrolases superfamily protein	AT3G48690.1	AT3G48690	IPR013094	GO:0016787,GO:0008152	5187.73	3769.68	3999.9	4213.49	4017.46	3347.12	2201.6	1632.59	1641.63	2784.21	2100.89	1763.12	3771.86	3920.29	4192.32	4053.14	3969.08	3031.06	2227.05	2340.3	1918.15	2173.49	2479.81	2338.79
6249	Peaxi162Scf00437g00632.1	858.671	2.03772	0.205036	2.11021e-24	1.82488e-23	Peaxi162Scf00437g00632	alpha/beta-Hydrolases superfamily protein	AT3G48690.1	AT3G48690	IPR013094	GO:0016787,GO:0008152	1745.03	1700.54	1713	1375.43	793.117	1011	472.415	400.445	332.077	547.54	380.522	338.389	1455.58	1430.08	1576.1	602.168	762.971	983.717	396.289	454.463	474.12	409.436	376.914	412.267
6251	Peaxi162Scf00437g00069.1	19.7867	3.28776	0.57552	4.83024e-10	1.54603e-09	Peaxi162Scf00437g00069	alpha/beta-Hydrolases superfamily protein	AT3G48690.1	AT3G48690	IPR013094	GO:0016787,GO:0008152	38.6492	35.1397	50.901	29.7303	20.195	23.4828	2.62291	4.77447	3.22792	5.04336	4.48516	3.85585	57.1055	33.9173	50.5626	19.3917	26.4011	29.8519	1.12489	2.8604	5.97402	5.62359	5.03743	7.42768
7977	Peaxi162Scf00769g00416.1	9.36719	5.57627	1.41258	9.09565e-07	2.24446e-06	Peaxi162Scf00769g00416	alpha/beta-Hydrolases superfamily protein	AT3G48690.1	AT3G48690	IPR013094	GO:0016787,GO:0008152	29.6105	17.841	11.251	15.2488	2.70979	4.95529	0	0	0	0	0	0	30.559	27.6218	27.1914	6.97295	23.9492	13.5092	0	0.911071	0	2.00126	0	0
6798	Peaxi162Scf00530g00817.1	163.054	2.49516	0.341232	1.20279e-14	5.3767e-14	Peaxi162Scf00530g00817	alpha/beta-Hydrolases superfamily protein	AT3G51000.1	AT3G51000	IPR000639	GO:0003824	252.434	264.561	239.628	344.818	167.288	147.337	61.0128	21.5963	42.0017	81.3879	56.6277	99.0646	339.252	294.993	345.659	188.078	184.434	272.143	40.4977	50.9471	73.7671	83.6348	74.8499	68.6511
5457	Peaxi162Scf00346g00417.1	50.0113	-2.82615	0.379116	4.05822e-15	1.86984e-14	Peaxi162Scf00346g00417	alpha/beta-Hydrolases superfamily protein	AT3G60340.1	AT3G60340	IPR002472	GO:0006464,GO:0008474	9.80411	10.0777	6.36366	14.2553	15.2059	17.2564	67.3815	55.0141	78.3446	110.79	79.9686	107.154	9.2824	5.5382	4.83991	29.1433	18.6862	19.7001	53.2269	88.0355	102.079	110.691	74.8739	81.0961
2597	Peaxi162Scf00102g00925.1	470.519	2.04343	0.133278	3.3699e-54	1.74561e-52	Peaxi162Scf00102g00925	alpha/beta-Hydrolases superfamily protein	AT3G60340.1	AT3G60340	IPR002472	GO:0006464,GO:0008474	804.551	730.529	728.102	618.309	738.915	666.834	174.792	160.437	199.055	263.058	189.146	195.013	745.371	773.346	716.304	687.564	647.011	710.622	225.278	210.635	193.633	252.641	193.238	202.073
83	Peaxi162Scf00001g00433.1	1040.26	-1.26449	0.154965	9.58129e-17	4.92332e-16	Peaxi162Scf00001g00433	alpha/beta-Hydrolases superfamily protein	AT3G62860.1	AT3G62860	IPR022742		619.095	601.836	437.699	750.101	858.505	844.131	1375.28	1343.62	1285.66	1509.46	1326.01	1119.2	707.114	608.656	582.845	894.36	1008.98	661.088	1335.7	1273.01	1142.32	1437.4	1275.55	1172.04
7347	Peaxi162Scf00646g00323.1	960.203	1.41621	0.235691	4.22101e-10	1.35713e-09	Peaxi162Scf00646g00323	alpha/beta-Hydrolases superfamily protein	AT4G02340.1	AT4G02340	IPR000639,IPR000073	GO:0003824	1201.72	1464.75	1420.9	1358.97	1103.28	1490.01	521.59	457.895	470.695	547.344	804.177	705.498	1108.3	930.314	1497.05	1106.73	966.863	1716.83	383.811	467.945	690.552	545.589	682.557	727.857
8615	Peaxi162Scf00961g00038.1	229.605	-1.05057	0.128154	8.50989e-17	4.39127e-16	Peaxi162Scf00961g00038	alpha/beta-Hydrolases superfamily protein	AT4G10030.1	AT4G10030			134.25	164.952	155.805	157.899	156.636	173.88	288.642	297.601	346.032	272.808	249.876	271.661	177.126	162.239	146.257	164.479	192.702	163.45	316.904	303.399	244.028	268.111	273.289	267.158
4658	Peaxi162Scf00260g00001.1	523.539	1.803	0.3448	1.95358e-08	5.50338e-08	Peaxi162Scf00260g00001	alpha/beta-Hydrolases superfamily protein	AT4G16820.1	AT4G16820	IPR002921	GO:0004806,GO:0006629	1062.79	393.779	620.54	881.907	669.651	702.83	254.891	106.665	180.68	481.164	314.925	577.7	423.885	459.396	690.628	803.07	838.839	709.532	140.375	182.366	213.55	317.486	609.627	510.957
2594	Peaxi162Scf00102g00827.1	5.4408	4.54405	1.70678	8.59353e-05	0.00017524	Peaxi162Scf00102g00827	alpha/beta-Hydrolases superfamily protein	AT4G16820.1	AT4G16820	IPR002921	GO:0004806,GO:0006629	35.6127	4.64436	5.37881	8.68504	11.7774	2.38525	0	0	0	3.55519	0.873841	0.936309	9.73851	9.27671	28.5907	1.54535	0	2.14658	0	0	0	0	0	1.81818
2956	Peaxi162Scf00124g00129.1	24.4488	-1.97911	0.385979	2.49159e-08	6.95936e-08	Peaxi162Scf00124g00129	alpha/beta-Hydrolases superfamily protein	AT4G18550.1	AT4G18550	IPR002921	GO:0004806,GO:0006629	8.92765	7.22427	6.27176	15.6431	15.3184	6.97489	31.5085	29.6998	36.6449	30.5148	37.5383	34.8436	9.26904	11.7202	14.4435	27.2029	24.364	23.022	42.4106	25.7187	34.7152	25.3953	35.1976	32.7552
8873	Peaxi162Scf01070g00227.1	81.897	-1.25621	0.274456	1.23837e-06	3.02181e-06	Peaxi162Scf01070g00227	alpha/beta-Hydrolases superfamily protein	AT4G18550.1	AT4G18550	IPR002921	GO:0004806,GO:0006629	46.5906	43.1862	39.7726	31.4395	40.8156	89.0029	118.506	88.4218	116.473	83.4923	107.318	118.98	39.3446	40.5659	31.1459	78.1921	66.352	72.962	104.715	81.9319	94.8388	102.827	138.544	122.819
4341	Peaxi162Scf00223g01011.1	207.751	1.39483	0.418435	0.000172005	0.00033913	Peaxi162Scf00223g01011	alpha/beta-Hydrolases superfamily protein	AT4G18550.1	AT4G18550	IPR002921	GO:0004806,GO:0006629	394.954	357.507	373.794	498.817	174.961	209.644	226.272	73.6603	74.5675	148.903	103.993	68.8212	285.28	444.107	380.945	119.865	126.24	246.19	79.4008	102.799	98.3774	106.906	87.5847	91.6413
8538	Peaxi162Scf00942g00119.1	966.659	1.63456	0.121416	4.43206e-42	1.18131e-40	Peaxi162Scf00942g00119	alpha/beta-Hydrolases superfamily protein	AT4G25770.1	AT4G25770	IPR007751		1383.84	1297.96	1554.62	1193.93	1536.22	1267.88	498.399	389.691	443.312	544.59	480.247	454.647	1345.56	1497.32	1341.72	1483.97	1325.2	1142.28	567.153	553.674	524.622	518.215	546.794	577.793
6579	Peaxi162Scf00486g00310.1	295.956	1.05837	0.172914	3.14452e-10	1.02269e-09	Peaxi162Scf00486g00310	alpha/beta-Hydrolases superfamily protein	AT4G33180.1	AT4G33180	IPR000073		354.295	481.856	528.6	276.223	267.295	366.86	201.644	190.002	238.3	175.276	133.709	151.2	370.189	409.801	458.067	348.865	284.893	349.024	237.538	266.04	218.362	183.123	207.289	224.67
420	Peaxi162Scf00008g03420.1	1255.64	1.13459	0.196198	2.29496e-09	6.94746e-09	Peaxi162Scf00008g03420	alpha/beta-Hydrolases superfamily protein	AT4G36530.2	AT4G36530	IPR000073		1471.14	1447.35	2013.67	1104.33	1690.34	1204.13	720.158	639.206	793.636	821.578	654.771	660.978	2094.52	1594.83	2359.28	2029.15	1813.83	1588.61	885.292	757.462	562.396	761.477	703.154	843.087
5649	Peaxi162Scf00366g00216.1	85.6854	4.73992	0.447469	8.60531e-28	9.16316e-27	Peaxi162Scf00366g00216	alpha/beta-Hydrolases superfamily protein	AT4G36610.1	AT4G36610	IPR000073		211.64	362.915	175.692	104.032	52.8636	86.2391	10.1075	9.11778	6.35487	8.77705	13.6294	7.34085	193.941	238.897	212.213	57.4163	87.6705	114.414	10.3414	11.185	11.7715	10.3106	3.74645	6.19583
5820	Peaxi162Scf00389g00942.1	583.674	1.18609	0.149107	5.53625e-16	2.70958e-15	Peaxi162Scf00389g00942	alpha/beta-Hydrolases superfamily protein	AT5G02970.1	AT5G02970			912.225	749.568	715.57	787.576	839.706	718.808	406.89	274.601	335.691	420.83	293.578	339.29	1001.75	857.907	787.95	760.928	674.641	688.655	384.548	342.496	346.158	323.822	288.943	333.621
4653	Peaxi162Scf00259g00012.1	55.7455	1.07789	0.36762	0.00103486	0.00185779	Peaxi162Scf00259g00012	alpha/beta-Hydrolases superfamily protein	AT5G06570.1	AT5G06570	IPR013094	GO:0016787,GO:0008152	56.0598	65.8989	64.1963	98.5233	86.0208	98.0198	26.7917	22.4499	29.5296	43.5377	22.6502	18.9457	66.3181	46.565	38.2643	114.765	100.057	64.1608	47.6083	40.9863	42.3024	18.357	26.229	56.5038
7383	Peaxi162Scf00654g00610.1	1688.2	1.66771	0.341325	1.47915e-07	3.89994e-07	Peaxi162Scf00654g00610	alpha/beta-Hydrolases superfamily protein	AT5G11650.1	AT5G11650	IPR022742		3696.54	1946.49	2166.26	3240.48	2111.56	1307.52	950.422	674.755	608.984	1569.19	744.781	619.126	2876.17	2586.31	2451.52	2966.13	2001.88	1717.17	1109.74	979.174	695.049	751.32	845.803	737.555
905	Peaxi162Scf00019g00037.1	275.706	2.05263	0.16569	2.1627e-36	4.13527e-35	Peaxi162Scf00019g00037	alpha/beta-Hydrolases superfamily protein	AT5G14390.1	AT5G14390			450.926	384.606	387.277	396.164	406.613	427.024	123.041	70.6503	93.9157	159.583	133.914	147.651	456.257	376.85	431.9	460.287	359.523	386.046	135.152	173.343	129.053	129.233	147.674	153.321
5890	Peaxi162Scf00394g00524.1	20.1665	3.40188	0.65402	7.90734e-09	2.29643e-08	Peaxi162Scf00394g00524	alpha/beta-Hydrolases superfamily protein	AT5G16120.2	AT5G16120	IPR000073		46.9073	30.3657	42.1129	40.2854	29.8467	34.1859	3.7529	3.36746	2.10472	11.3634	2.55213	3.6407	37.6413	26.6291	49.264	22.7514	29.3965	42.0378	0	1.70732	0	2.7589	1.86369	6.15078
7064	Peaxi162Scf00575g00213.1	22.961	-3.13365	0.516095	5.66127e-11	1.94794e-10	Peaxi162Scf00575g00213	alpha/beta-Hydrolases superfamily protein	AT5G17780.1	AT5G17780	IPR000073		7.00756	2.76533	3.15516	4.12967	5.05478	9.33065	46.1738	26.7205	60.7175	41.0626	28.6319	38.0784	12.2812	11.9797	7.23572	8.16456	11.0794	7.35219	36.776	47.8523	24.6778	24.4003	33.9775	39.5203
7065	Peaxi162Scf00575g00314.1	22.3682	-2.89894	0.553963	7.00751e-09	2.04158e-08	Peaxi162Scf00575g00314	alpha/beta-Hydrolases superfamily protein	AT5G17780.1	AT5G17780			7.81259	4.69249	6.33809	13.3327	10.0063	4.66172	98.5164	34.0243	32.3756	29.1344	14.9068	34.6219	9.30683	3.74424	6.0548	14.1529	16.5185	8.35414	25.6596	24.4306	37.6433	30.8204	26.6858	35.2871
5736	Peaxi162Scf00378g00518.1	509.504	1.22692	0.191571	4.35234e-11	1.50829e-10	Peaxi162Scf00378g00518	alpha/beta-Hydrolases superfamily protein	AT5G19850.1	AT5G19850	IPR000073		602.326	608.356	765.25	518.292	804.035	647.749	285.254	247.779	276.926	365.043	284.423	259.551	807.594	605.038	785.11	847.588	660.231	631.668	387.373	261.788	270.35	319.672	286.932	307.469
3815	Peaxi162Scf00176g00122.1	262.818	1.22354	0.339128	8.04296e-05	0.000164602	Peaxi162Scf00176g00122	alpha/beta-Hydrolases superfamily protein	AT5G22460.1	AT5G22460			368.649	284.347	299.826	393.075	752.341	345.889	160.06	97.5027	114.088	245.235	138.789	105.632	354.39	237.747	264.232	569.665	336.053	249.77	172.795	146.539	156.2	171.437	124.822	174.161
1558	Peaxi162Scf00047g00074.1	469.659	1.55698	0.268078	1.13968e-09	3.5447e-09	Peaxi162Scf00047g00074	alpha/beta-Hydrolases superfamily protein	AT5G38520.1	AT5G38520	IPR000073		698.957	819.692	947.426	515.364	462.298	686.395	263.341	244.445	276.029	183.973	160.046	254.703	760.789	676.474	1008.97	394.569	442.363	729.499	168.944	233.661	323.267	173.124	217.852	281.686
2110	Peaxi162Scf00074g01026.1	56.9116	-1.12537	0.328043	0.000176807	0.000348062	Peaxi162Scf00074g01026	alpha/beta-Hydrolases superfamily protein	AT5G41850.1	AT5G41850	IPR026555		29.3392	48.3977	27.4744	32.49	20.7587	37.9907	72.9414	98.4136	71.8086	78.4322	105.34	79.8569	24.9399	36.518	29.6371	19.3628	34.352	35.4918	51.0087	117.823	69.0903	79.5587	82.3113	73.2101
8878	Peaxi162Scf01073g00031.1	140.275	2.95131	0.500195	1.57737e-10	5.24854e-10	Peaxi162Scf01073g00031	alpha/beta-Hydrolases superfamily protein	AT5G42930.1	AT5G42930	IPR002921	GO:0004806,GO:0006629	286.525	123.517	189.93	229.051	230.104	127.309	34.1289	6.91522	26.7733	22.7941	29.1971	20.2785	317.26	379.332	406.795	324.369	76.9296	293.603	22.0995	18.7665	32.7502	19.6048	33.6761	33.8481
6428	Peaxi162Scf00458g00036.1	143.907	4.73707	0.532121	1.45723e-20	9.68502e-20	Peaxi162Scf00458g00036	alpha/beta-Hydrolases superfamily protein	AT5G42930.1	AT5G42930	IPR002921	GO:0004806,GO:0006629	492.61	295.715	348.984	258.588	110.374	69.4994	12.58	19.4601	5.31769	6.9736	4.27674	9.16854	340.415	431.532	433.859	113.061	81.439	287.969	6.93153	9.25107	6.90645	5.5841	6.15814	5.30864
1188	Peaxi162Scf00035g00243.1	257.655	-1.51916	0.223424	2.07325e-12	7.88492e-12	Peaxi162Scf00035g00243	alpha/beta-Hydrolases superfamily protein	AT5G50890.1	AT5G50890	IPR002921	GO:0004806,GO:0006629	103.615	214.452	132.553	112.344	72.8805	93.2739	386.725	481.858	445.812	342.407	374.446	402.509	88.6104	148.017	122.203	84.0385	90.4919	70.929	414.81	459.166	353.085	345.194	302.399	317.555
6247	Peaxi162Scf00437g00630.1	470.68	4.36927	0.22908	1.64184e-82	3.34115e-80	Peaxi162Scf00437g00630	alpha/beta-Hydrolases superfamily protein. carboxylesterase 7. CXE7	AT2G03550.1	AT2G03550	IPR013094	GO:0016787,GO:0008152	926.551	1120.17	802.198	801.724	667.349	644.554	60.0384	32.706	41.002	57.6443	55.938	54.8344	1031.14	1012.97	995.666	655.664	644.181	921.08	64.0221	64.9634	83.4043	55.5277	62.4996	97.1198
352	Peaxi162Scf00006g00389.1	1605.62	2.73906	0.225721	3.16683e-35	5.54272e-34	Peaxi162Scf00006g00389	alpha/beta-Hydrolases superfamily protein. GA INSENSITIVE DWARF1B. 78%ID.	AT3G63010.1	AT3G63010	IPR013094	GO:0016787,GO:0008152	3506.07	2565.73	2215.77	3393.79	2856.92	1946.57	533.468	334.007	326.52	631.104	482.137	392.043	3054.92	2696.55	2279.15	2628.24	2415.19	2201.48	467.803	458.087	496.555	510.199	462.007	408.334
6229	Peaxi162Scf00434g00079.1	1609.95	1.45129	0.214219	2.73242e-12	1.03108e-11	Peaxi162Scf00434g00079	alpha/beta-Hydrolases superfamily protein. GA INSENSITIVE DWARF1C, GID1C, 80%ID best hit. GA receptor, ortholog of the rice GA receptor gene (OsGID1). Has GA-binding activity, showing higher affinity to GA4. Interacts with DELLA proteins in vivo in the presence of GA4	AT5G27320.1	AT5G27320	IPR013094	GO:0016787,GO:0008152	2476.88	2197.54	1671.48	2072.61	3217.6	1764.65	862.574	713.08	639.741	1205.68	1014.64	855.614	2692.29	2228.24	1864.76	2582.58	2239.15	1676.46	922.76	926.252	850.176	1001.13	910.232	851.198
8515	Peaxi162Scf00936g00034.1	710.7	1.2793	0.183624	8.93077e-13	3.4881e-12	Peaxi162Scf00936g00034	alpha/beta-Hydrolases superfamily protein. GID1B. 77%ID	AT3G63010.1	AT3G63010	IPR013094	GO:0016787,GO:0008152	1012.98	943.943	828	947.755	1277.99	802	444.379	359.168	303.112	540.363	419.929	365.714	1104.92	1031.65	890.629	1070.14	1017.42	807.529	461.317	389.234	389.697	359.58	430.865	369.166
8792	Peaxi162Scf01039g00226.1	241.381	2.87431	0.44201	3.4902e-12	1.30762e-11	Peaxi162Scf01039g00226	alpha/beta-Hydrolases superfamily protein. GID1B. 77%ID	AT3G63010.1	AT3G63010	IPR013094	GO:0016787,GO:0008152	692.035	395.28	318.066	555.04	623.061	246.166	110.595	36.726	25.2554	123.954	75.267	72.8896	455.368	282.502	279.937	337.56	340.491	229.506	50.9753	60.3592	61.1294	103.983	67.1721	68.0692
911	Peaxi162Scf00019g01113.1	888.625	1.72881	0.154156	4.83963e-30	5.96027e-29	Peaxi162Scf00019g01113	alpha/beta-Hydrolases superfamily protein. ISOPRENYLCYSTEINE METHYLESTERASE-LIKE 2 (ICME-LIKE2)	AT3G02410.1	AT3G02410	IPR013094	GO:0016787,GO:0008152	1539.82	1175.42	1370.84	1221.47	1543.09	1007.96	451.743	400.284	344.283	463.35	446.895	375.553	1430.56	1368.5	1355.69	1389.94	1118.57	1161.23	450.387	396.357	356.088	461.147	393.479	437.189
5544	Peaxi162Scf00358g00814.1	50.3467	6.43815	1.11878	1.29701e-10	4.33707e-10	Peaxi162Scf00358g00814	alpha/beta-Hydrolases superfamily protein. MAGL4	AT1G73480.1	AT1G73480	IPR000073		371.585	80.5716	41.1095	63.6032	177.963	58.2878	1.25439	1.09592	1.02769	4.30687	0.838668	1.79485	92.9747	60.8091	17.7289	90.6005	42.5379	42.6452	3.32618	2.51807	1.93692	2.69069	0	2.59695
3741	Peaxi162Scf00171g00094.1	604.699	2.03762	0.201599	3.81378e-25	3.46402e-24	Peaxi162Scf00171g00094	alpha/beta-Hydrolases superfamily protein. Monoacylglycerol lipase, MAGL4, dormancy gene.	AT1G73480.1	AT1G73480	IPR022742		1258.81	844.215	1012.13	850.943	1126.24	809.765	277.64	227.393	223.907	343.976	329.858	298.337	1034.51	748.335	924.397	1030.43	637.663	639.014	281.749	220.91	243.812	224.131	218.699	259.384
3781	Peaxi162Scf00174g00137.1	2264.17	2.25421	0.20844	1.54893e-28	1.73282e-27	Peaxi162Scf00174g00137	alpha-amylase-like 2	AT1G76130.1	AT1G76130	IPR015902	GO:0043169,GO:0004556,GO:0005509,GO:0005975,GO:0003824	3642.23	3753.11	3675.29	3923.33	2685.54	3596.23	827.762	704.097	694.626	1419.47	1529.33	1657.68	2125.1	2445.83	4023.53	2589.04	3760.95	3526.02	616.333	753.358	885.785	1040.05	1304.43	1285.96
3455	Peaxi162Scf00154g01024.1	3.41317	3.76566	1.55308	0.000265602	0.000511822	Peaxi162Scf00154g01024	alpha-crystallin domain 32.1	AT1G06460.1	AT1G06460	IPR008978		10.3926	4.72243	9.57369	9.38719	8.67557	1.12905	0	0	0	0	0	0	9.38958	4.68812	5.96009	5.96944	5.57086	5.13932	0	0	0	0	0	0
7817	Peaxi162Scf00739g00014.1	1407.06	-1.75055	0.305592	1.29384e-09	4.0033e-09	Peaxi162Scf00739g00014	alpha-galactosidase 2	AT5G08370.1	AT5G08370	IPR013780,IPR000111	GO:0004553,GO:0005975,GO:0003824	551.472	653.782	588.473	717.215	343.339	746.977	1975.88	2439.31	1933.61	2186.67	2323.12	2123.4	321.702	525.759	685.427	315.336	815.135	830.298	2045.08	2310.58	1982.45	2116.5	2139.08	1993.48
7820	Peaxi162Scf00739g10014.1	2430.25	1.28822	0.102637	1.1249e-36	2.19177e-35	Peaxi162Scf00739g10014	alpha-galactosidase 2	AT5G08370.1	AT5G08370	IPR013780,IPR000111	GO:0004553,GO:0005975,GO:0003824	3195.78	3252.41	3625.26	3250.83	2782.79	3124.04	1549.26	1195.9	1292.15	1642.24	1631.3	1750.89	3676.84	3155.75	3507.85	2789	2580.3	2995.15	1485.95	1269.58	1551.69	1760.28	1576.67	1671.56
5770	Peaxi162Scf00382g00313.1	9665.27	-1.23581	0.172434	2.2268e-13	9.08038e-13	Peaxi162Scf00382g00313	Alpha-glucosidase	sp|O04893|AGLU_SPIOL		IPR011013,IPR000322	GO:0030246,GO:0004553,GO:0005975,GO:0003824	5467.28	5092.72	7476.38	5206.8	6085.49	7253.91	13576.6	13626.9	15536.9	9884.31	9944.75	11225.8	8221.04	7546.49	8460.82	8210.35	5234.24	7212.34	12173	10999.8	13108.5	8659.39	10343.4	12417.2
4044	Peaxi162Scf00195g01017.1	673.093	2.1926	0.395894	1.89462e-09	5.76958e-09	Peaxi162Scf00195g01017	Alpha-glucosidase	sp|O04893|AGLU_SPIOL		IPR011013,IPR013785,IPR000322	GO:0030246,GO:0004553,GO:0005975,GO:0003824	792.263	974.934	1599.98	646.189	871.945	1200.03	169.83	166.902	320.9	195.396	204.263	329.011	850.78	991.031	1700.15	710.314	767.476	1423.63	211.65	233.641	332.136	170.169	247.497	419.426
4045	Peaxi162Scf00195g01014.1	1584.56	3.97519	0.277041	6.12301e-48	2.30882e-46	Peaxi162Scf00195g01014	Alpha-glucosidase	sp|O04893|AGLU_SPIOL		IPR011013,IPR013785,IPR000322	GO:0030246,GO:0004553,GO:0005975,GO:0003824	3451.86	3301.68	3926.82	2649.33	1675.76	2488.47	265.223	119.241	262.537	256.869	218.092	280.115	3170.56	3043.73	3546.52	1718.07	1819.11	2840.75	202.526	259.698	310.615	197.311	223.119	365.497
2173	Peaxi162Scf00076g00414.1	79.2437	1.61059	0.264308	1.83184e-10	6.0685e-10	Peaxi162Scf00076g00414	Alpha-glucosidase YihQ	sp|P32138|YIHQ_ECOLI		IPR011013,IPR013785,IPR000322	GO:0030246,GO:0004553,GO:0005975,GO:0003824	139.782	102.548	89.4149	109.101	89.5955	123.655	38.6485	34.8553	29.4404	45.8927	35.402	29.8844	111.328	160.795	131.064	107.24	130.74	89.7918	39.031	47.9757	32.9165	36.4345	33.1172	44.6473
3988	Peaxi162Scf00192g00822.1	897.625	-1.3109	0.18302	2.11269e-13	8.63017e-13	Peaxi162Scf00192g00822	alpha-L-fucosidase 1	AT2G28100.1	AT2G28100	IPR000933,IPR017853,IPR008979	GO:0007155,GO:0005975,GO:0003824,GO:0004560	429.649	569.601	632.114	531.305	670.391	757.453	1191.47	1264.52	1620.75	1066.09	939.091	1007.92	522.177	459.326	553.152	735.557	652.417	664.063	1274.62	897.718	1182.16	984.147	855.244	1291.1
1658	Peaxi162Scf00053g00524.1	2378.13	2.42832	0.226922	4.57607e-28	4.95293e-27	Peaxi162Scf00053g00524	Alternative oxidase 3, mitochondrial	sp|O03376|AOX3_SOYBN		IPR002680	GO:0055114,GO:0009916	4354.05	3288.7	4412.98	3902.58	3580.48	3011.94	862.3	650.01	630.74	1191.09	829.981	647.122	3970.61	3384.81	5004.52	4303.28	3039.49	3146.69	1106.78	912.542	719.225	732.094	741.347	967.796
1657	Peaxi162Scf00053g00528.1	1873.79	3.30822	0.611509	2.63072e-09	7.92648e-09	Peaxi162Scf00053g00528	Alternative oxidase 3, mitochondrial	sp|O03376|AOX3_SOYBN		IPR002680	GO:0055114,GO:0009916	5880.48	2651.83	2857.78	6183.82	2684.23	1861.91	546.331	287.189	116.805	908.185	486.922	114.649	3178.7	3341.43	2871.44	3296.47	2001.56	2305.75	575.934	593.404	376.365	355.481	298.731	359.842
6444	Peaxi162Scf00461g00017.1	696.582	1.98346	0.315251	2.63941e-11	9.29503e-11	Peaxi162Scf00461g00017	Aluminium induced protein with YGL and LRDR motifs	AT4G27450.1	AT4G27450	IPR024286		920.512	1067.38	912.692	928.727	1810.28	809.273	274.546	240.835	161.81	536.451	365.18	270.377	1117	629.547	983.418	1129.86	1003.29	789.997	370.11	316.096	358.128	592.882	331.583	349.664
8568	Peaxi162Scf00947g00118.1	273.956	2.19314	0.310544	9.83264e-14	4.12093e-13	Peaxi162Scf00947g00118	Aluminium induced protein with YGL and LRDR motifs	AT4G27450.1	AT4G27450	IPR024286		594.543	297.799	454.788	440.479	596.625	363.55	100.489	67.2756	105.839	118.936	64.1613	60.7223	498.952	436.693	398.404	476.756	325.085	333.107	140.742	86.8548	94.9861	149.6	106.385	89.7349
3221	Peaxi162Scf00134g02023.1	18357.7	2.42314	0.200461	5.53771e-35	9.53609e-34	Peaxi162Scf00134g02023	Aluminium induced protein with YGL and LRDR motifs	AT5G19140.1	AT5G19140	IPR024286		24455.8	28126.3	39045.6	18586.7	24734.7	28000.5	5326.58	4774.98	6335.18	6388.84	7204.11	10149.5	29477.7	33172.4	36102.3	25664.4	21369.3	28594.8	6949.82	7379.09	9421.91	9448.44	9060.04	8841.24
12	Peaxi162Scf00000g43013.1	37.2589	1.47353	0.445671	0.000167688	0.000331101	Peaxi162Scf00000g43013	Aluminium induced protein with YGL and LRDR motifs. HUP54, HYPOXIA RESPONSE UNKNOWN PROTEIN 54	AT4G27450.1	AT4G27450	IPR024286		41.3675	40.8487	42.0929	31.5186	95.287	43.7276	6.31015	13.4352	18.0504	22.3983	9.3125	9.076	50.1156	39.2474	33.6008	56.6993	85.9147	62.3166	20.6152	21.4171	31.6534	35.0878	27.8547	29.0505
7276	Peaxi162Scf00624g00918.1	80.6547	-4.98923	0.524425	4.10064e-23	3.23323e-22	Peaxi162Scf00624g00918	aluminum-activated malate transporter 1	AT1G08430.1	AT1G08430	IPR020966,IPR016196	GO:0015743	2.75454	5.43169	4.19817	5.1914	24.1101	9.21545	135.279	166.932	123.418	92.6155	182	168.855	1.03775	5.44965	2.41409	2.9559	7.65349	5.20697	120.066	144.464	203.88	178.541	159.666	115.824
7277	Peaxi162Scf00624g00921.1	90.4894	3.58392	0.507756	8.45155e-14	3.55431e-13	Peaxi162Scf00624g00921	aluminum-activated malate transporter 1	AT1G08430.1	AT1G08430	IPR020966	GO:0015743	386.299	136.261	146.89	163.407	62.0492	91.2856	21.1231	7.89952	20.0015	98.747	25.2901	64.2361	139.926	151.252	194.598	65.7343	69.657	57.4051	19.6776	21.397	20.5055	62.7112	41.6939	32.3589
2585	Peaxi162Scf00102g00527.1	347.705	1.05262	0.21993	5.64153e-07	1.41513e-06	Peaxi162Scf00102g00527	aluminum-activated, malate transporter 12	AT4G17970.1	AT4G17970	IPR020966	GO:0015743	484.23	418.235	561.992	300.63	395.354	437.505	170.9	200.784	298.739	211.368	147.936	160.868	576.276	460.263	512.959	492.845	378.882	413.748	288.49	206.536	249.389	206.557	228.497	315.062
7970	Peaxi162Scf00767g00518.1	728.067	-1.47725	0.106885	4.29139e-44	1.25468e-42	Peaxi162Scf00767g00518	Amidohydrolase family	AT3G55850.2	AT3G55850	IPR013108,IPR011059	GO:0016810	361.848	418.349	451.238	326.751	336.193	477.116	1053.87	1145.04	1193.03	929.074	969.055	910.227	364.308	360.992	344.327	378.681	374.309	393.352	1002.75	1012.04	1015.31	1000.26	1017.24	981.835
7759	Peaxi162Scf00722g00420.1	1029.59	1.84555	0.140196	1.54814e-40	3.78416e-39	Peaxi162Scf00722g00420	amino acid binding protein, putative [Ricinus communis] gb|EEF42897.1| amino acid binding protein, putative [Ricinus communis]	ref|XP_002519483.1|		IPR002912	GO:0016597,GO:0008152	1520.7	1523.15	1619.89	1326.67	1767.79	1278.14	475.497	405.996	381.03	599.708	540.549	433.451	1613.13	1853.67	1471.91	1321.89	1436.29	1343.85	497.776	561.992	442.178	493.399	536.673	504.942
835	Peaxi162Scf00016g03122.1	338.667	3.55212	0.317261	2.76095e-30	3.48051e-29	Peaxi162Scf00016g03122	amino acid permease 1	AT1G58360.1	AT1G58360	IPR013057		468.965	681.243	441.272	703.527	358.422	737.905	36.4343	30.2809	60.3716	56.6174	51.2482	72.2813	506.557	499.328	615.467	602.581	819.516	816.937	38.1735	49.7253	73.2281	43.6774	69.7483	78.4816
3552	Peaxi162Scf00160g00840.1	353.377	4.30568	0.353451	1.57532e-35	2.83259e-34	Peaxi162Scf00160g00840	amino acid permease 1	AT1G58360.1	AT1G58360	IPR013057		877.617	727.584	893.533	396.847	584.49	544.283	38.6465	20.2846	58.5189	53.2729	16.0896	37.2459	796.026	669.209	993.381	493.241	280.948	535.921	50.679	31.5036	41.8639	28.1389	31.3017	43.9505
1412	Peaxi162Scf00042g02619.1	110.898	-1.2682	0.464912	0.00148376	0.00261353	Peaxi162Scf00042g02619	amino acid permease 2	AT5G09220.1	AT5G09220	IPR013057		45.4433	37.2119	40.013	66.8727	262.606	96.2263	148.584	120.958	71.0033	138.613	130.48	159.648	42.7903	35.3758	28.8753	207.959	68.545	62.7189	123.624	76.1113	158.112	171.005	146.937	131.87
5141	Peaxi162Scf00310g00037.1	1315.64	2.22254	0.248729	2.27015e-20	1.4891e-19	Peaxi162Scf00310g00037	amino acid permease 3	AT1G77380.1	AT1G77380	IPR013057		1915.01	1865.12	1607.39	1625.14	1593.87	2640.82	359.211	327.785	407.283	511.826	494.051	756.107	1709.47	2117.16	1907.1	2182.08	2531.46	2927.25	324.594	464.801	701.494	450.961	647.659	536.243
1642	Peaxi162Scf00051g01815.1	7300.88	3.06551	0.229293	5.27259e-42	1.39664e-40	Peaxi162Scf00051g01815	amino acid permease 3	AT1G77380.1	AT1G77380	IPR013057		13708.2	11248.6	9034.35	13832.9	7708.89	10046.3	1583.88	1032.28	1288.82	3284.3	2792.49	3275.69	10362.6	12722.2	14052.2	11086.8	13789.9	14573.1	1458.74	2016.7	2145.36	2148.36	3534.3	2764.82
9044	Peaxi162Scf01174g00016.1	8677.64	2.27503	0.24411	6.11117e-22	4.44277e-21	Peaxi162Scf01174g00016	amino acid permease 6	AT5G49630.1	AT5G49630	IPR013057		12742.6	11137.5	10082.8	12989.5	11321.8	15195.8	2097.4	1786.64	2783.1	3423.23	3489.88	5359.33	9578.24	12286.3	15458.8	13948.9	19467.6	17930.3	2090.31	2567.15	3261.91	2888.78	4717.71	4932.83
3607	Peaxi162Scf00163g00178.1	4570.72	2.56669	0.36163	5.68464e-14	2.41444e-13	Peaxi162Scf00163g00178	amino acid permease 6	AT5G49630.1	AT5G49630	IPR013057		6504.08	5580.48	3624.35	7242.86	6011.13	10084.4	826.497	544.125	1062.56	1585.77	2158.85	3024.06	3727.78	5597.39	7744.91	8149.8	12189.9	11511.2	577.89	1074.64	1174.17	1131.18	2405.51	2558.47
4442	Peaxi162Scf00232g00418.1	1080.83	1.99444	0.175388	4.65511e-31	6.14949e-30	Peaxi162Scf00232g00418	amino acid permease 7	AT5G23810.1	AT5G23810	IPR013057		1463.47	1991.88	1700.02	1748.66	1780.26	1279.89	394.362	434.253	418.93	424.662	541.507	543.411	1340.66	1433	1942.99	1423.61	1530.16	1897.71	345.87	385.633	468.914	486.315	512.542	540.19
5586	Peaxi162Scf00362g00444.1	245.362	1.46866	0.156555	1.45333e-21	1.03169e-20	Peaxi162Scf00362g00444	Amino acid permease family protein	AT1G31830.1	AT1G31830	IPR002293	GO:0016020,GO:0003333,GO:0015171	352.803	403.613	463.793	318.415	328.055	333.579	194.594	115.037	118.953	168.599	160.811	151.996	295.864	303.638	290.6	263.181	236.542	307.32	151.893	133.455	138.892	154.862	165.806	151.938
2564	Peaxi162Scf00100g00025.1	106.123	1.38041	0.228363	3.55322e-10	1.15021e-09	Peaxi162Scf00100g00025	Amino acid permease family protein	AT3G13620.1	AT3G13620	IPR002293	GO:0016020,GO:0003333,GO:0015171	140.821	171.621	179.946	98.1966	97.978	156.764	64.3545	63.3276	51.7403	68.6722	58.7935	74.3302	168.813	173.72	137.99	110.145	125.257	146.818	61.7934	86.6684	60.4621	59.7606	78.2835	54.6597
8798	Peaxi162Scf01042g00022.1	44.935	1.50615	0.341781	1.9179e-06	4.59596e-06	Peaxi162Scf01042g00022	Amino acid permease family protein	AT3G13620.1	AT3G13620	IPR002293	GO:0016020,GO:0003333,GO:0015171	48.7739	90.4702	67.2382	58.3986	30.3009	48.7996	30.6502	20.774	14.9052	29.0874	37.0942	33.4083	58.4965	59.096	56.5879	40.4648	76.1819	55.6895	38.2591	24.8912	22.5079	36.19	35.8029	41.962
2563	Peaxi162Scf00100g00023.1	311.944	2.55571	0.139081	8.92156e-77	1.45706e-74	Peaxi162Scf00100g00023	Amino acid permease family protein	AT3G13620.1	AT3G13620	IPR002293	GO:0016020,GO:0003333,GO:0015171	569.393	611.54	703.921	398.016	419.296	432.384	105.037	118.83	88.7054	114.198	98.2677	140.822	567.003	667.455	625.891	351.972	333.534	341.354	122.267	107.115	117.436	113.172	118.315	117.47
181	Peaxi162Scf00003g02636.1	232.308	1.29015	0.164798	1.36317e-15	6.49081e-15	Peaxi162Scf00003g02636	Amino acid permease family protein	AT3G19553.1	AT3G19553	IPR002293	GO:0016020,GO:0003333,GO:0015171	401.854	353.95	305.438	337.18	275.468	237.879	145.329	148.731	127.045	128.44	122.473	112.931	387.14	376.769	371.653	258.366	189.191	256.438	146.512	165.553	152.281	168.181	144.575	117.482
2871	Peaxi162Scf00118g01810.1	65.1601	1.12594	0.271907	1.04136e-05	2.32916e-05	Peaxi162Scf00118g01810	Amino-acid acetyltransferase	sp|Q87M87|ARGA_VIBPA		IPR016181,IPR010167	GO:0004042,GO:0006526,GO:0008080,GO:0005737	75.1276	75.8296	90.343	63.5328	78.6069	93.3662	35.0655	24.4573	43.3683	49.1814	37.9065	30.7521	129.062	81.1336	100.957	111.953	84.9706	82.2689	44.7026	30.6124	32.4315	41.7975	31.1497	41.0956
5573	Peaxi162Scf00362g00143.1	5346.38	1.1162	0.0784839	2.26047e-46	7.66677e-45	Peaxi162Scf00362g00143	Aminoacylase-1	sp|Q99JW2|ACY1_MOUSE		IPR002933	GO:0016787,GO:0008237,GO:0008152,GO:0006508,GO:0006520,GO:0004046,GO:0005737	7391.66	7256.57	7848.42	6691.38	5884.6	6603.91	3725.17	3346.01	3117.43	3842.79	4174.59	4024.28	6368.15	6317.5	7306.73	5593.19	6102.16	6283.59	3402.3	3535.56	3711.5	3738.08	3887.03	4047.98
8543	Peaxi162Scf00942g00034.1	25.9956	1.13206	0.41025	0.0016441	0.00287737	Peaxi162Scf00942g00034	Aminotransferase-like, plant mobile domain family protein	AT2G04865.1	AT2G04865	IPR019557		28.927	20.3983	27.7537	39.0219	40.6261	39.1834	13.8734	10.0298	7.35796	19.8609	15.2726	14.5821	41.6348	35.8487	54.093	35.0772	22.1083	37.6408	13.5738	7.43567	21.4529	27.8694	17.435	14.982
6360	Peaxi162Scf00450g00078.1	70.7341	2.66684	0.283683	2.39636e-22	1.78515e-21	Peaxi162Scf00450g00078	Aminotransferase-like, plant mobile domain family protein	AT4G16050.1	AT4G16050	IPR019557,IPR006904		109.16	126.895	108.841	109.507	99.0071	111.113	22.2461	14.585	14.8688	37.269	41.8522	47.6555	101.241	67.8364	102.348	105.736	119.496	111.16	12.881	27.6749	25.8859	38.0612	49.8897	33.9791
8075	Peaxi162Scf00789g00533.1	959.52	1.67255	0.381407	1.61084e-06	3.88887e-06	Peaxi162Scf00789g00533	ammonium transporter 1	AT1G64780.1	AT1G64780	IPR001905,IPR024041	GO:0016020,GO:0008519,GO:0072488,GO:0015696	832.915	812.098	1848.61	703.945	1627.04	1606.67	241.644	329.341	402.347	319.709	157.388	220.34	1925.49	1808.05	1322.64	2899.88	1843.21	1345.49	512.619	394.04	368.806	169.058	354.741	285.731
2190	Peaxi162Scf00077g00125.1	1875.7	2.31157	0.206066	1.65161e-30	2.11322e-29	Peaxi162Scf00077g00125	ammonium transporter 1	AT1G64780.1	AT1G64780	IPR001905,IPR024041	GO:0016020,GO:0008519,GO:0072488,GO:0015696	3161.05	2982.34	3144.47	2618.85	2406.27	1948	848.055	450.614	501.581	1144.39	845.676	739.454	3522.69	3219.87	3100.78	3316.81	3106.88	2162.8	805.055	764.524	663.589	767.269	847.373	721.632
2968	Peaxi162Scf00125g00122.1	3090.95	2.05179	0.259079	1.75607e-16	8.91983e-16	Peaxi162Scf00125g00122	ammonium transporter 1	AT4G13510.1	AT4G13510	IPR001905,IPR024041	GO:0016020,GO:0008519,GO:0072488,GO:0015696	5118.16	4571.18	4776.77	4918.21	5995.34	3302.13	1209.09	1134.77	945.139	1762.52	835.446	692.237	5188.1	5065.26	4625.7	5365.92	4229.89	4367.82	1602.54	1379.01	1209.2	879.945	1007	1179.63
7749	Peaxi162Scf00718g00117.1	1.4172	-1.75341	1.58772	0.0268344	0.0397356	Peaxi162Scf00718g00117	ammonium transporter 2	AT2G38290.1	AT2G38290	IPR001905,IPR002229,IPR024041	GO:0016020,GO:0008519,GO:0072488,GO:0015696	0	0	0	0	0	1.24238	1.34052	3.67034	2.28491	2.80943	2.754	0.983931	0	0	0	0	0	0	2.52037	6.3835	2.14252	2.9985	0	2.85165
3635	Peaxi162Scf00165g00213.1	10.5229	1.32806	0.619654	0.00663031	0.0107292	Peaxi162Scf00165g00213	ammonium transporter 2	AT2G38290.1	AT2G38290	IPR001905,IPR002229,IPR024041	GO:0016020,GO:0008519,GO:0072488,GO:0015696	13.8285	17.4168	13.8749	23.207	13.9852	6.92928	3.74991	4.44528	5.2556	2.55712	11.8453	9.09377	24.0721	14.6712	18.0467	14.1616	9.78584	13.6308	4.58465	2.43253	5.88075	0.926329	6.12613	4.39976
615	Peaxi162Scf00014g00010.1	699.507	2.24121	0.233238	3.97238e-23	3.13692e-22	Peaxi162Scf00014g00010	ammonium transporter 2	AT2G38290.1	AT2G38290	IPR001905,IPR002229,IPR024041	GO:0016020,GO:0008519,GO:0072488,GO:0015696	1236.87	1008.55	998.894	1080.59	1258.16	729.303	239.607	215.515	199.172	272.014	174.415	165.562	1105.74	1469.35	1088.29	1127.37	987.708	1052.86	318.81	470.441	281.77	215.599	308.273	295.953
462	Peaxi162Scf00009g01531.1	187.448	3.1803	0.188662	6.05032e-65	5.72459e-63	Peaxi162Scf00009g01531	AMP deaminase	sp|O80452|AMPD_ARATH	At2g38280	IPR006329	GO:0019239,GO:0006188,GO:0003876,GO:0009168	412.634	372.238	352.805	326.875	294.439	253.486	52.3678	36.9409	33.7435	56.4353	48.1779	41.7484	398.168	315.498	359.044	244.309	252.206	230.839	37.93	51.1207	49.0223	50.2154	42.3255	38.5881
8459	Peaxi162Scf00918g00027.1	18.0985	2.23507	0.61728	1.79531e-05	3.92042e-05	Peaxi162Scf00918g00027	AMP-dependent synthetase and ligase family protein	AT1G21530.2	AT1G21530	IPR025110,IPR000873	GO:0008152,GO:0003824	40.2318	21.5506	38.7893	36.8799	7.61827	50.9503	6.1977	2.23375	8.37255	3.38513	4.18469	3.60094	32.3734	26.7974	28.7264	23.0163	22.8585	27.1892	4.63041	7.20368	3.91075	6.54079	3.64581	7.83523
5632	Peaxi162Scf00364g00716.1	312.13	2.79891	0.304131	1.59952e-21	1.13297e-20	Peaxi162Scf00364g00716	AMP-dependent synthetase and ligase family protein	AT1G21540.1	AT1G21540	IPR025110,IPR000873	GO:0008152,GO:0003824	672.737	531.808	701.393	574.893	267.343	617.213	71.6348	90.9885	94.0354	72.5426	32.5865	65.7623	503.174	654.155	552.493	340.706	426.554	453.801	103.77	69.4	90.6729	71.0961	62.4345	107.554
9478	Peaxi162Scf03048g00006.1	15.4416	3.92389	1.12116	1.01461e-05	2.27251e-05	Peaxi162Scf03048g00006	AMP-dependent synthetase and ligase family protein	AT1G66120.1	AT1G66120	IPR025110,IPR000873	GO:0008152,GO:0003824	30.0309	23.149	33.9718	23.8032	16.1963	38.4914	0	0	3.0613	6.65123	1.64007	0	30.6078	27.2935	27.0298	16.8098	6.54491	29.8902	16.6079	7.8251	1.89051	4.54702	1.22024	3.41017
8044	Peaxi162Scf00784g00010.1	196.493	5.4973	0.493142	1.33482e-30	1.71473e-29	Peaxi162Scf00784g00010	AMP-dependent synthetase and ligase family protein	AT1G66120.1	AT1G66120	IPR025110,IPR000873	GO:0008152,GO:0003824	626.101	355.565	564.346	359.047	132.337	496.267	8.82099	11.1333	10.477	12.6753	3.33804	7.21894	318.15	419.166	537.022	161.267	177.508	306.486	5.6779	5.5363	9.68188	7.43533	6.17652	10.4197
4980	Peaxi162Scf00294g00411.1	24.3164	5.69486	1.13829	8.31133e-09	2.41021e-08	Peaxi162Scf00294g00411	AMP-dependent synthetase and ligase family protein	AT1G66120.1	AT1G66120	IPR025110,IPR000873	GO:0008152,GO:0003824	67.7734	41.241	94.0369	42.5615	26.1838	48.5779	1.22968	0	1.03461	4.15326	0	1.76901	28.7612	57.6329	73.7326	22.758	16.121	28.7147	2.25585	0	1.92235	0	0	0.853128
6753	Peaxi162Scf00521g00213.1	244.782	5.76701	0.621353	2.96514e-22	2.19992e-21	Peaxi162Scf00521g00213	AMP-dependent synthetase and ligase family protein	AT1G66120.1	AT1G66120	IPR025110,IPR000873	GO:0008152,GO:0003824	435.354	267.815	341.538	347.867	251.639	339.322	10.0525	1.13106	5.29328	6.83221	5.90566	0.906144	723.585	619.932	723.088	865.872	142.972	588.328	3.48813	3.28494	4.97838	5.59217	2.46017	9.62555
4978	Peaxi162Scf00294g00032.1	44.9448	6.27704	1.20262	2.4702e-09	7.45771e-09	Peaxi162Scf00294g00032	AMP-dependent synthetase and ligase family protein	AT1G66120.1	AT1G66120	IPR025110,IPR000873	GO:0008152,GO:0003824	135.769	82.3814	121.458	104.94	19.5052	114.068	0	0	2.01176	0	0.802327	1.73243	103.283	72.9322	129.951	36.6621	30.864	88.6069	0	0	2.78582	2.66955	1.18937	0
4976	Peaxi162Scf00294g00211.1	51.2465	1.09345	0.317416	0.000174671	0.000344041	Peaxi162Scf00294g00211	AMP-dependent synthetase and ligase family protein	AT1G68270.1	AT1G68270	IPR025110,IPR000873	GO:0008152,GO:0003824	91.8336	64.8321	68.1679	76.9445	45.8433	77.568	22.5703	44.7262	29.3606	26.2764	15.9628	19.9057	57.2436	80.4135	45.2597	77.647	84.2977	52.4606	37.6239	28.6629	39.9181	33.3612	26.4775	37.4491
5634	Peaxi162Scf00364g00721.1	571.897	1.33761	0.271681	2.04623e-07	5.32231e-07	Peaxi162Scf00364g00721	AMP-dependent synthetase and ligase family protein	AT1G75960.1	AT1G75960	IPR025110,IPR000873	GO:0008152,GO:0003824	1045.38	778.61	1040.4	828.931	450.741	1032.43	403.68	375.852	280.237	382.633	168.063	261.841	675.555	869.565	805.051	590.233	638.608	613.388	388.135	291.255	379.764	295.777	268.085	361.976
6023	Peaxi162Scf00408g00849.1	383.505	-1.0189	0.108213	1.68581e-21	1.19112e-20	Peaxi162Scf00408g00849	AMP-dependent synthetase and ligase family protein	AT2G17650.1	AT2G17650	IPR000873	GO:0008152,GO:0003824	236.732	265.099	259.5	264.159	230.571	325.63	489.811	482.322	555.264	381.635	392.66	460.722	253.942	262.347	266.521	290.821	274.813	269.02	487.674	486.827	489.958	473.609	469.358	494.731
5918	Peaxi162Scf00400g00005.1	2134.32	1.14976	0.343595	0.0002322	0.000450435	Peaxi162Scf00400g00005	AMP-dependent synthetase and ligase family protein	AT2G17650.1	AT2G17650	IPR025110,IPR000873	GO:0008152,GO:0003824	3189.61	3927.88	5675.63	4046.52	1764.51	2515.38	3092.91	1084.07	1056.31	1460.85	1209.99	1074.23	2742.05	2620.43	2897.36	2158.77	1080.82	1907.14	921.395	1007.89	1025.96	972.61	988.952	1061.74
851	Peaxi162Scf00017g00617.1	1134.27	1.4082	0.114368	1.9138e-35	3.41725e-34	Peaxi162Scf00017g00617	AMP-dependent synthetase and ligase family protein	AT2G17650.1	AT2G17650	IPR025110,IPR000873	GO:0008152,GO:0003824	1764.32	1548.58	1764.44	1684.09	1461.11	1349.23	779.706	565.124	528.071	790.638	790.279	781.158	1431.24	1475.95	1620	1353.14	1190.23	1306.21	604.176	595.178	632.157	770.031	746.195	734.166
9061	Peaxi162Scf01183g00138.1	466.27	1.4812	0.262729	3.48461e-09	1.04039e-08	Peaxi162Scf01183g00138	AMP-dependent synthetase and ligase family protein	AT2G17650.1	AT2G17650	IPR025110,IPR000873	GO:0008152,GO:0003824	956.949	776.988	818.726	815.787	311.057	758.476	263.676	299.956	293.463	208.79	112.537	212.466	636.354	683.199	678.677	481.962	526.349	475.882	286.335	237.177	280.23	210.064	200.558	270.317
855	Peaxi162Scf00017g00098.1	1173.43	2.51231	0.191859	1.54693e-40	3.78416e-39	Peaxi162Scf00017g00098	AMP-dependent synthetase and ligase family protein	AT2G17650.1	AT2G17650	IPR025110,IPR000873	GO:0008152,GO:0003824	1737.43	1695.63	1932.88	1467.69	1485.9	2191.79	358.951	245.56	304.299	343.99	299.201	295.093	2144.33	2475.63	2587.91	1743.07	1420.73	2265.91	337.999	390.857	427.206	322.006	300.998	404.766
854	Peaxi162Scf00017g00818.1	1446.77	3.01147	0.303474	1.71497e-24	1.49468e-23	Peaxi162Scf00017g00818	AMP-dependent synthetase and ligase family protein	AT2G17650.1	AT2G17650	IPR025110,IPR000873	GO:0008152,GO:0003824	2219.64	2412.07	3983.16	2172.41	1834.44	2797.34	494.852	225.498	287.263	358.621	192.203	247.474	2463.39	2712.78	3347.23	2066.12	1373.73	2665.39	276.05	250.087	325.922	245.7	242.681	330.9
853	Peaxi162Scf00017g00817.1	7.76826	3.32537	1.09004	6.24732e-05	0.000129329	Peaxi162Scf00017g00817	AMP-dependent synthetase and ligase family protein	AT2G17650.1	AT2G17650	IPR000873	GO:0008152,GO:0003824	11.7323	23.2279	48.195	6.2698	6.30757	17.1957	5.05873	0	0	0.866999	0	0	12.604	12.9046	12.1383	8.17591	3.30337	9.37134	0	0	0	0	1.25416	2.6433
2895	Peaxi162Scf00120g00019.1	2078	3.57513	0.582028	3.64456e-11	1.27074e-10	Peaxi162Scf00120g00019	AMP-dependent synthetase and ligase family protein	AT2G17650.1	AT2G17650	IPR025110,IPR000873	GO:0008152,GO:0003824	3651.06	4408.49	8383.85	3504.67	2256.08	3620.55	713.056	156.966	293.648	413.56	102.952	207.577	3367.24	3430.97	5674.89	2476.06	1333.49	3225.44	134.06	157.954	146.861	96.3113	153.614	327.774
9060	Peaxi162Scf01183g00137.1	343.307	5.22225	0.411865	1.49549e-38	3.25516e-37	Peaxi162Scf01183g00137	AMP-dependent synthetase and ligase family protein	AT2G17650.1	AT2G17650	IPR025110,IPR000873	GO:0008152,GO:0003824	988.551	1510.72	1583.19	322.887	131.6	328.778	26.1398	37.9484	35.9661	24.5443	10.0709	18.0312	689.075	668.255	860.187	78.4983	206.438	270.621	46.2154	28.8564	24.5464	19.5825	20.6323	27.0609
9168	Peaxi162Scf01261g00127.1	77.5674	8.02529	1.33386	2.435e-11	8.59523e-11	Peaxi162Scf01261g00127	AMP-dependent synthetase and ligase family protein	AT2G17650.1	AT2G17650	IPR025110,IPR000873	GO:0008152,GO:0003824	168.651	49.1107	157.967	291.917	80.1043	57.0653	0	0	0	1.77763	0.870222	0	251.611	105.653	223.959	133.159	43.5174	245.614	0	0.86024	0	0	0	0
4943	Peaxi162Scf00286g01036.1	3249.07	1.13153	0.102044	4.70985e-29	5.42521e-28	Peaxi162Scf00286g01036	AMP-dependent synthetase and ligase family protein	AT3G23790.1	AT3G23790	IPR000873	GO:0008152,GO:0003824	4203.53	4798.84	4823.42	4050.07	3238.51	3477.7	2090.8	1968.23	2113.48	2232.91	2504.5	2564.72	4215.26	4436.67	4676.55	2880.43	3299.74	3724.15	2002.33	2203.56	2319.4	2398.05	2585.9	2355.59
6308	Peaxi162Scf00444g00836.1	1990.61	3.89403	0.307096	4.46888e-38	9.431e-37	Peaxi162Scf00444g00836	AMP-dependent synthetase and ligase family protein	AT3G48990.1	AT3G48990	IPR025110,IPR000873	GO:0008152,GO:0003824	4613.15	3804.28	2232.22	4932.67	3446.96	2397.81	322.975	124.106	231.225	414.31	456.765	267.815	3856.73	3123.3	3383.38	4109.79	3364.51	3091.33	239.97	310.252	269.285	342.997	313.101	436.861
8457	Peaxi162Scf00918g00012.1	8.84512	1.92903	0.879062	0.00247926	0.00424144	Peaxi162Scf00918g00012	AMP-dependent synthetase and ligase family protein	AT5G16340.1	AT5G16340	IPR025110,IPR000873	GO:0008152,GO:0003824	10.7975	11.64	19.6988	24.1741	2.51077	26.3369	2.49095	3.33312	1.03963	0	1.65794	2.68201	14.4261	10.6443	18.9429	7.41128	10.9795	9.35171	5.65979	2.38112	4.82703	1.84982	3.04688	8.61792
8049	Peaxi162Scf00784g00049.1	426.29	2.0317	0.311463	5.32259e-12	1.96709e-11	Peaxi162Scf00784g00049	AMP-dependent synthetase and ligase family protein	AT5G16340.1	AT5G16340	IPR025110,IPR000873	GO:0008152,GO:0003824	588.769	599.431	695.944	390.879	970.066	562.837	130.417	129.781	165.213	168.522	66.2729	112.53	752.779	838.004	635.185	771.56	753.674	642.793	229.91	166.495	113.09	137.288	142.161	163.392
5633	Peaxi162Scf00364g00073.1	26.3037	3.71996	0.652469	4.80316e-10	1.53755e-09	Peaxi162Scf00364g00073	AMP-dependent synthetase and ligase family protein	AT5G16340.1	AT5G16340	IPR025110,IPR000873	GO:0008152,GO:0003824	54.1118	31.3213	62.4301	29.4645	16.3896	53.0015	3.73833	4.4549	1.04458	1.67974	2.49923	1.79324	65.7917	62.1583	73.5239	33.3642	34.9423	52.1419	4.53391	1.57749	3.87266	1.85194	3.65159	6.04657
4898	Peaxi162Scf00284g00912.1	399.803	-2.09717	0.2639	1.3055e-16	6.67351e-16	Peaxi162Scf00284g00912	Anaphase-promoting complex subunit [Medicago truncatula] gb|AES99618.1| Anaphase-promoting complex subunit [Medicago truncatula]	ref|XP_003616660.1|		IPR024990	GO:0005680	150.862	168.28	80.4467	247.161	132.76	230.162	551.54	483.546	737.239	512.881	606.762	533.225	235.935	186.783	181.256	188.162	304.43	245.562	505.055	617.145	561.924	469.76	721.405	561.509
4899	Peaxi162Scf00284g00913.1	821.062	-1.40992	0.167859	1.07567e-17	5.89973e-17	Peaxi162Scf00284g00913	Anaphase-promoting complex subunit 1. APC1	sp|Q9FFF9|APC1_ARATH	At5g05560	IPR024990	GO:0005680	466.437	504.047	303.356	567.12	441.416	560.109	1124.42	1099.87	1189.99	974.967	1146.93	1140.59	438.425	455.086	393.208	450.388	556.662	598.323	898.225	1304.61	1071.68	1032.01	1106.39	1109.93
29	Peaxi162Scf00000g06812.1	872.783	-1.61231	0.14471	1.38769e-29	1.6542e-28	Peaxi162Scf00000g06812	Anaphase-promoting complex subunit 6	sp|B3DNN5|CDC16_ARATH	At1g78770	IPR011990	GO:0005515	399.127	496.097	445.385	471.609	461.756	522.488	1186.22	1409.77	1498.58	1000.58	1215.54	1335.56	366.28	442.969	449.021	318.636	437.813	454.079	1157.24	1351.64	1233.42	1092.08	1201.34	1248.67
1343	Peaxi162Scf00039g00424.1	1012.63	3.13518	0.257534	2.53839e-35	4.48566e-34	Peaxi162Scf00039g00424	Ankyrin repeat family protein	AT1G07710.1	AT1G07710	IPR026961,IPR020683	GO:0005515	2124.1	2146.58	1441.15	1621.25	2278.21	1036.8	249.993	217.225	154.459	318.787	246.526	198.196	1708.54	2011.14	1747.23	1375.63	1556.88	1290.86	267.184	388.717	265.597	239.498	330.561	296.389
3590	Peaxi162Scf00161g00121.1	236.317	7.00293	0.565226	8.03571e-37	1.57888e-35	Peaxi162Scf00161g00121	Ankyrin repeat family protein	AT1G10340.1	AT1G10340	IPR027001,IPR020683	GO:0005515	473.031	440.532	418.826	370.678	282.703	259.318	0	6.90395	2.13001	0.896844	2.60023	0.925622	702.039	737.917	703.76	481.48	235.76	401.653	10.4294	16.861	12.0258	2.78714	4.4145	11.6941
3591	Peaxi162Scf00161g00126.1	542.495	7.32181	0.440321	1.41972e-63	1.2382e-61	Peaxi162Scf00161g00126	Ankyrin repeat family protein	AT1G10340.1	AT1G10340	IPR027001,IPR026961,IPR020683	GO:0005515	1242.06	1087.27	1134.24	716.597	856.611	547.166	10.1379	4.61943	5.28764	7.92351	10.2793	5.49686	1448.18	1608.2	1505.26	1009.33	562.734	906.863	11.6544	22.3596	8.9158	25.2506	6.88163	10.6651
9089	Peaxi162Scf01204g00126.1	388.996	-1.66783	0.149597	1.15069e-29	1.37809e-28	Peaxi162Scf01204g00126	Ankyrin repeat family protein	AT1G62050.1	AT1G62050	IPR020683,IPR021832	GO:0005515	194.041	184.954	152.951	236.959	279.422	257.826	547.831	623.11	529.473	463.788	563.063	499.781	205.389	187.333	128.894	242.262	300.097	223.931	545.215	461.381	485.175	583.55	530.792	507.29
1704	Peaxi162Scf00057g02524.1	1453.34	1.6881	0.0833393	4.88487e-92	1.69261e-89	Peaxi162Scf00057g02524	Ankyrin repeat family protein	AT2G31820.1	AT2G31820	IPR026961,IPR020683	GO:0005515	2046.17	2213.64	2017.65	1840.93	1906.66	1981.81	703.927	571.423	637.779	757.542	720.927	773.742	2432.48	2218.58	2115.88	2097.83	1980.45	2095.56	681.328	780.458	714.085	753.801	870.767	761.661
2739	Peaxi162Scf00110g00120.1	673.162	-1.57424	0.23016	1.42907e-12	5.5044e-12	Peaxi162Scf00110g00120	Ankyrin repeat family protein	AT3G09890.1	AT3G09890	IPR020683	GO:0005515	308.713	378.464	382.013	362.827	309.152	345.847	844.539	1241.73	1167.4	772.583	986.736	1049.2	211.525	385.255	434.115	232.256	368.684	393.44	775.501	986.433	990.235	998.301	949.876	866.088
8971	Peaxi162Scf01128g00018.1	485.067	-1.35126	0.163604	3.78903e-17	2.00774e-16	Peaxi162Scf01128g00018	Ankyrin repeat family protein	AT3G09890.1	AT3G09890	IPR020683	GO:0005515	257.667	316.068	239.8	256.947	359.698	322.899	607.036	796.562	680.522	612.963	630.166	666.808	232.159	271.319	231.729	278.076	370.882	300.722	637.504	750.903	583.948	754.317	649.897	550.158
731	Peaxi162Scf00015g02513.1	4291.82	1.09313	0.236181	1.16792e-06	2.85423e-06	Peaxi162Scf00015g02513	Ankyrin repeat family protein	AT3G12360.1	AT3G12360	IPR027001,IPR026961,IPR020683	GO:0005515	7237.46	4960.19	4583.07	7720.34	6054.96	3986.08	3048.16	2311.84	2099.45	4086.8	2889.6	2169.66	5963.77	4956.81	4721.11	6235.56	4858.36	4619.28	3144.64	2906.54	2861.18	2924.59	2610.75	2517.2
4378	Peaxi162Scf00226g00936.1	196.891	-3.35364	0.299081	2.24131e-30	2.84643e-29	Peaxi162Scf00226g00936	Ankyrin repeat family protein	AT3G18670.1	AT3G18670	IPR026961,IPR020683	GO:0005515	21.0101	48.7067	22.2703	57.7076	55.2583	64.8382	364.784	356.036	240.512	368.702	505.212	309.891	35	30.8201	31.1507	62.445	58.6839	59.533	238.074	377.402	268.668	428.58	332.011	252.795
4377	Peaxi162Scf00226g00926.1	325.412	-3.15245	0.2405	1.80901e-40	4.39666e-39	Peaxi162Scf00226g00926	Ankyrin repeat family protein	AT3G18670.1	AT3G18670	IPR026961,IPR020683	GO:0005515	57.7161	76.0723	48.2379	102.65	108.782	116.951	625.56	622.966	395.842	606.958	861.527	530.751	50.3852	50.9039	38.4606	102.86	114.937	116.659	416.172	587.873	433.258	609.424	449.319	430.905
2259	Peaxi162Scf00079g01612.1	1391.22	1.08056	0.137383	1.24407e-15	5.93476e-15	Peaxi162Scf00079g01612	Ankyrin repeat family protein	AT3G18670.1	AT3G18670	IPR026961,IPR020683		1572.94	1534.65	1831.78	1447.44	1836.46	1800.85	725.342	750.565	793.431	949.5	1027.01	1230.48	1620.12	1701.42	1728.3	1598.4	1773.13	1871.79	849.696	1080.95	1194.41	1352.68	1216.92	1041.68
4376	Peaxi162Scf00226g00820.1	3.1127	1.72715	1.37285	0.0230598	0.0344928	Peaxi162Scf00226g00820	Ankyrin repeat family protein	AT3G54070.1	AT3G54070	IPR026961,IPR020683	GO:0005515	2.82942	2.83829	7.52605	2.07195	1.27215	7.02736	1.27438	0	0	1.81016	0.873767	0	11.5689	1.88852	2.45689	5.16609	4.4414	6.30565	1.16339	4.45529	0	0.938666	5.07154	1.80351
7029	Peaxi162Scf00565g00821.1	103.279	4.78343	0.408612	3.04001e-33	4.6732e-32	Peaxi162Scf00565g00821	Ankyrin repeat family protein	AT4G10720.1	AT4G10720	IPR027001,IPR026961,IPR020683	GO:0005515	211.986	193.979	237.697	161.554	124.497	89.9327	4.9563	6.71325	9.43418	7.68033	6.72878	7.20434	258.763	337.419	302.028	100.129	114.652	165.714	9.3228	14.6993	10.7866	3.73844	9.18721	10.4837
7026	Peaxi162Scf00565g00716.1	134.285	1.92242	0.538806	3.24693e-05	6.91541e-05	Peaxi162Scf00565g00716	Ankyrin repeat family protein	AT5G15500.2	AT5G15500	IPR027001,IPR020683	GO:0005515	233.736	306.719	158.192	216.303	186.438	106.799	56.9665	24.222	69.761	129.371	20.7442	37.7888	146.117	273.34	178.79	170.642	172.967	246.456	49.51	83.6923	58.5179	75.5221	40.5235	124.64
7028	Peaxi162Scf00565g00719.1	2489.41	3.08407	0.24041	6.6011e-39	1.46544e-37	Peaxi162Scf00565g00719	Ankyrin repeat family protein	AT5G15500.2	AT5G15500	IPR027001,IPR026961,IPR020683	GO:0005515	4061.67	4730.68	4553.28	3682.02	3234.24	2790.63	524.273	495.017	488.659	461.444	534.11	453.116	4716.44	5502.15	5743.73	3007.4	4263.5	4604.14	481.769	968.195	859.286	427.726	804.21	880.835
2482	Peaxi162Scf00091g00066.1	73.6467	1.15989	0.338666	0.000172654	0.000340331	Peaxi162Scf00091g00066	Ankyrin repeat family protein	AT5G54620.1	AT5G54620	IPR026961,IPR020683	GO:0005515	86.7186	92.2293	93.4478	109.616	164.506	69.1061	33.7245	40.532	36.2393	53.154	24.7161	24.5909	88.8573	144.099	125.377	71.0406	110.972	122.847	31.3328	43.0078	44.9774	33.2656	39.4288	29.9579
7971	Peaxi162Scf00767g00068.1	596.627	1.25343	0.245856	9.23702e-08	2.47204e-07	Peaxi162Scf00767g00068	Ankyrin repeat family protein / BTB/POZ domain-containing protein	AT2G41370.1	AT2G41370	IPR024228,IPR020683,IPR011333	GO:0005515	625.408	724.319	833.677	562.731	585.018	1035.94	304.486	230.659	328.846	371.63	505.505	550.154	669.892	801.657	901.864	657.382	696.378	939.975	243.385	387.253	414.869	446.764	511.535	539.357
3162	Peaxi162Scf00130g01319.1	928.516	1.96172	0.191692	1.20639e-25	1.13225e-24	Peaxi162Scf00130g01319	Ankyrin repeat family protein / BTB/POZ domain-containing protein	AT2G41370.1	AT2G41370	IPR024228,IPR020683,IPR011333	GO:0005515	1208.45	1295.58	1284.74	1153.88	1113.86	1287.13	396.262	253.12	287.258	614.532	620.306	855.961	1008.97	1128.94	1321.54	1146.32	1465.86	1379.01	340.355	482.658	531.588	688.079	982.089	786.848
2643	Peaxi162Scf00103g00113.1	1686.41	-1.38445	0.223333	1.34846e-10	4.50617e-10	Peaxi162Scf00103g00113	Ankyrin repeat family protein [Theobroma cacao] gb|EOX96534.1| Ankyrin repeat family protein [Theobroma cacao]	ref|XP_007052377.1|		IPR027001,IPR026961,IPR020683	GO:0005515	815.79	1081.27	1045.55	863.046	718.715	946.037	2124.23	3080.32	2634.26	1751.99	2365.14	2730.4	643.319	971.228	1033.12	605.814	990.266	965.859	1930.86	2851.27	2282.66	2259.25	2374.41	2053.01
8325	Peaxi162Scf00876g00115.1	1376.3	1.02745	0.0939568	2.79944e-28	3.07806e-27	Peaxi162Scf00876g00115	Ankyrin repeat family protein [Theobroma cacao] gb|EOY25431.1| Ankyrin repeat family protein [Theobroma cacao]	ref|XP_007040930.1|				1846.6	1979.13	1858.91	1862.91	1629.36	1447.45	1010.63	908.772	815.304	1242.7	1171.69	1079.83	1766.82	1675.95	1792.34	1485.85	1492.11	1570.67	869.742	927.234	943.031	1058.5	1118.63	949.142
8326	Peaxi162Scf00876g00121.1	3.43783	1.49297	1.18475	0.0322397	0.0471487	Peaxi162Scf00876g00121	Ankyrin repeat family protein [Theobroma cacao] gb|EOY25431.1| Ankyrin repeat family protein [Theobroma cacao]	ref|XP_007040930.1|				4.98873	0.982125	10.7615	8.05555	1.22614	1.13587	0	0	2.09187	1.87644	2.60015	1.85657	1.04344	3.92472	7.30133	3.65713	6.8088	4.10993	4.44264	0.941242	2.99162	3.59353	4.57149	2.69852
1152	Peaxi162Scf00033g01514.1	119.875	1.12584	0.286641	2.56253e-05	5.51315e-05	Peaxi162Scf00033g01514	Ankyrin repeat family protein, putative [Theobroma cacao] gb|EOY24187.1| Ankyrin repeat family protein, putative [Theobroma cacao]	ref|XP_007039686.1|		IPR020683		181.406	144.219	111.078	230.464	188.413	87.8886	76.6785	62.6588	48.5464	89.2579	82.1741	59.419	189.861	173.559	171.811	146.086	165.335	150.704	60.8554	76.6963	93.1063	82.5077	84.7052	72.8299
6262	Peaxi162Scf00439g00012.1	782.272	-1.34984	0.116015	7.28759e-32	1.0161e-30	Peaxi162Scf00439g00012	ankyrin repeat protein	AT5G66055.1	AT5G66055	IPR020683	GO:0005515	506.487	463.935	458.889	545.538	507.007	531.924	995.26	1218.74	1411.57	796.893	804.535	864.341	455.797	445.803	541.824	492.113	523.406	536.411	1191.1	1007.68	1036.14	923.274	865.325	985.492
1427	Peaxi162Scf00044g00114.1	25.651	1.45984	0.470738	0.000343747	0.000654053	Peaxi162Scf00044g00114	ankyrin repeat-containing protein, putative [Ricinus communis] gb|EEF45181.1| ankyrin repeat-containing protein, putative [Ricinus communis]	ref|XP_002517018.1|		IPR027001,IPR026961,IPR020683	GO:0005515	69.5261	59.6302	42.1659	23.1595	26.654	35.558	27.4244	7.78538	17.9868	19.9236	2.55663	8.18679	44.9465	44.586	40.6522	20.8425	17.2289	28.905	5.78718	7.4434	4.9787	16.6492	7.98441	15.8584
5815	Peaxi162Scf00389g00031.1	168.661	-1.22607	0.219027	6.13875e-09	1.79685e-08	Peaxi162Scf00389g00031	Ankyrin-repeat containing protein	AT5G04730.1	AT5G04730	IPR026961,IPR020683	GO:0005515	81.9205	69.1416	80.7326	82.0138	127.011	132.99	206.379	157.435	190.248	195.301	278.788	257.639	118.728	72.9693	75.4846	212.245	175.011	151.633	150.052	162.112	194.987	260.891	272.95	225.344
1388	Peaxi162Scf00041g01317.1	38537.9	1.21317	0.191433	6.83397e-11	2.33733e-10	Peaxi162Scf00041g01317	annexin 1	AT1G35720.1	AT1G35720	IPR001464	GO:0005544,GO:0005509	52711.6	57604.9	62438.3	62860.7	47228.6	34897.1	28540.1	24711.8	18296.4	31192.3	32234.3	27347.2	44636.2	47370.1	56466.5	31749.2	38489	43956	21170.6	25609.2	29235.2	22675.4	26987.3	26647.3
9163	Peaxi162Scf01260g00018.1	14.1015	-2.38162	0.478881	3.41174e-08	9.45019e-08	Peaxi162Scf01260g00018	annexin 4	AT2G38750.1	AT2G38750	IPR001464	GO:0005544,GO:0005509	3.40436	5.44285	6.24262	2.09398	2.51225	4.54739	24.1997	33.8942	27.2107	27.7816	23.5572	21.7061	2.07955	0.904522	3.57295	3.70413	4.47481	1.03587	16.6875	26.8653	23.1585	22.0906	18.8166	19.3167
6426	Peaxi162Scf00458g00029.1	2004.73	1.05579	0.104383	1.6631e-24	1.45046e-23	Peaxi162Scf00458g00029	annexin 5	AT1G68090.1	AT1G68090	IPR001464	GO:0005544,GO:0005509	2615.14	2257.94	2620.15	2826.27	2483.07	2046.33	1201.78	1137.44	1186.65	1505.86	1454.44	1438.47	2574.48	2565.91	2875.53	2423.17	2233.94	2730.81	1239.94	1279.3	1357.43	1563.89	1449.84	1400.99
5394	Peaxi162Scf00337g00029.1	13.8227	5.09911	1.53385	9.65945e-06	2.16824e-05	Peaxi162Scf00337g00029	annexin 5	AT1G68090.1	AT1G68090	IPR001464	GO:0005544,GO:0005509	26.8018	7.71013	17.6292	51.0442	6.57313	8.38545	0	0	0	2.79068	0.902995	0	56.7518	33.7094	42.3109	10.6578	13.7986	41.3862	1.16392	0	0	0	0.654854	2.79651
6213	Peaxi162Scf00433g00099.1	586.921	5.18383	0.502121	1.09886e-26	1.09847e-25	Peaxi162Scf00433g00099	annexin 5	AT1G68090.1	AT1G68090	IPR001464	GO:0005544,GO:0005509	1050.01	936.83	1046.33	1085.32	622.378	282.118	32.8751	20.2568	21.1753	32.2813	33.3059	40.1679	1770.63	1564.03	2203.05	794.375	572.925	1262.26	16.9736	79.2539	39.2321	27.9453	112.202	68.0156
6497	Peaxi162Scf00471g01111.1	32.686	1.8354	0.477341	1.25076e-05	2.77478e-05	Peaxi162Scf00471g01111	annexin 8	AT5G12380.1	AT5G12380	IPR001464	GO:0005544,GO:0005509	46.9366	58.5125	46.083	50.5438	26.5344	51.6991	18.9508	12.4103	5.22887	19.8735	27.0376	18.1975	40.4432	32.559	76.3062	37.8725	42.3772	47.1012	12.3764	14.0226	17.4022	33.4507	13.2274	10.5568
2718	Peaxi162Scf00108g00119.1	8.9013	5.42992	1.49253	2.95482e-06	6.96621e-06	Peaxi162Scf00108g00119	annexin 8	AT5G12380.1	AT5G12380	IPR001464	GO:0005544,GO:0005509	22.2004	27.6904	16.9864	5.28069	1.2724	5.77595	0	0	0	0	0.861879	2.76688	9.4851	39.5934	50.715	2.24715	11.1067	11.5453	0	0	0	0	0	0
1618	Peaxi162Scf00050g00423.1	114.492	-1.60515	0.321237	9.37116e-08	2.50624e-07	Peaxi162Scf00050g00423	Anthocyanidin 3-O-glucosyltransferase 2	sp|P51094|UFOG_VITVI		IPR002213	GO:0008152,GO:0016758	61.818	62.0308	66.2897	75.6892	55.6105	50.2159	228.724	175.646	209.261	152.207	80.7292	119.808	75.4779	61.2829	34.7371	106.516	49.1712	44.5058	219.574	134.686	149.582	155.422	123.97	160.146
2862	Peaxi162Scf00118g00310.1	9.581	-1.90968	0.651453	0.000304425	0.000582824	Peaxi162Scf00118g00310	anthocyanin 2 [Petunia integrifolia]. AtMYB113?	gb|ABO21068.1|		IPR009057	GO:0003677,GO:0003682	3.52174	3.79605	2.13168	4.08524	9.89806	1.14374	17.988	16.0815	12.5987	16.4153	13.8829	12.0405	2.07824	1.89174	6.0629	5.12587	13.3646	8.23472	12.389	8.20589	16.7244	15.5809	8.31783	13.396
9111	Peaxi162Scf01210g00002.1	3.63601	-4.0807	1.58237	0.000144508	0.00028719	Peaxi162Scf01210g00002	anthocyanin 4 [Petunia x hybrida]. AtMYB113? Low ID tho.	gb|ADQ00392.1|	AT1G66370	IPR009057	GO:0003677,GO:0003682	0	0	0	0.95548	0	0	7.32339	13.137	4.92727	2.57587	2.43783	4.34802	0	0	0	0	0	0	10.4303	9.48571	2.78483	4.29559	6.03349	16.7995
7682	Peaxi162Scf00700g00534.1	177.876	-2.53114	0.235407	2.54514e-28	2.80567e-27	Peaxi162Scf00700g00534	Anthranilate phosphoribosyltransferase	sp|Q254S7|TRPD_CHLFF		IPR005940	GO:0016757,GO:0008152,GO:0000162,GO:0004048	33.5941	61.2732	74.8135	68.6453	78.3436	100.78	295.025	319.73	363.306	272.947	191.368	218.523	68.6535	60.9578	57.9849	95.4278	94.977	73.4347	315.182	213.749	267.626	279.378	234.743	276.215
2137	Peaxi162Scf00074g01827.1	3809.73	-1.57226	0.11852	7.00098e-41	1.73778e-39	Peaxi162Scf00074g01827	anthranilate synthase 2	AT2G29690.1	AT2G29690	IPR019999	GO:0009058,GO:0016833,GO:0000162,GO:0004049	2026	2210.49	1999.6	2209.53	1898.97	2382.69	5273.75	6143.88	7041.54	4069.86	4651.71	4946.16	1881.19	1938.25	2048.15	1886.01	2334.11	2391.99	5213.68	5575.69	5268.38	4422.06	4649.9	5171.25
9222	Peaxi162Scf01313g00027.1	1441.81	1.07499	0.121277	2.64283e-19	1.61884e-18	Peaxi162Scf01313g00027	anthranilate synthase 2	AT2G29690.1	AT2G29690	IPR019999	GO:0009058,GO:0016833,GO:0000162,GO:0004049	1627.03	2068.44	1985.49	1719.31	2239.72	2162.94	984.417	833.495	813.089	960.782	943.586	846.512	2040.51	1688.73	1655.97	1863.89	1885.89	1745.84	775.262	938.724	842.981	921.351	936.996	856.084
3899	Peaxi162Scf00186g01010.1	1109.49	-1.78924	0.135176	6.69721e-41	1.66722e-39	Peaxi162Scf00186g01010	antitermination NusB domain-containing protein	AT4G26370.1	AT4G26370	IPR011605	GO:0006353,GO:0003723,GO:0006355	547.858	594.728	476.659	589.202	753.096	638.986	1639.48	1735.26	2217.35	1196.19	1112.13	1308.89	600.668	502.09	465.389	691.534	636.029	630.919	1885.21	1750.9	1521.56	1278.65	1383.07	1481.64
4160	Peaxi162Scf00207g00528.1	35.437	1.23472	0.439981	0.0012307	0.00218791	Peaxi162Scf00207g00528	AP/ERF transcription factor [Ipomoea batatas]	gb|ABY76322.1|		IPR016177	GO:0003677,GO:0006355,GO:0003700	33.9182	37.7471	98.3011	25.1593	34.35	18.3733	17.4206	26.1028	17.8013	24.9077	51.3487	46.3777	35.0446	36.5301	39.4616	26.1296	39.1242	52.4821	19.7027	29.3396	36.5799	25.9336	41.8214	28.4494
5342	Peaxi162Scf00332g00325.1	146.288	5.48644	0.570362	1.20563e-23	9.90818e-23	Peaxi162Scf00332g00325	AP/ERF transcription factor [Ipomoea batatas]	gb|ABY76322.1|		IPR016177	GO:0003677,GO:0006355,GO:0003700	390.147	350.742	484.114	311.398	120.546	217.346	11.8055	5.88075	6.20107	8.38585	1.73532	2.78746	363.182	407.134	295.15	160.909	81.8529	214.505	2.22957	16.8609	11.6076	2.77515	3.28414	13.5449
6969	Peaxi162Scf00557g00051.1	31.13	1.80315	1.35674	0.0186191	0.0282811	Peaxi162Scf00557g00051	AP2 domain class transcription factor [Malus domestica]	gb|ADE41147.1|		IPR016177	GO:0003677,GO:0006355,GO:0003700	96.1416	25.5288	5.28421	302.51	9.64207	2.24727	5.0564	4.45783	2.05499	145.513	2.5313	1.80435	5.04226	7.41391	2.35894	26.1733	18.6756	8.17685	13.1722	28.4144	0.965325	0	4.41612	4.36452
7376	Peaxi162Scf00652g00013.1	5.54662	1.13566	0.724678	0.0320489	0.046883	Peaxi162Scf00652g00013	AP2/B3 transcription factor family protein	AT1G51120.1	AT1G51120	IPR016177,IPR015300	GO:0003677,GO:0006355,GO:0003700	15.1844	14.5829	3.15868	2.09999	6.36239	5.82851	5.04074	2.27278	3.18421	4.28889	0.850642	3.65462	6.23913	2.71465	8.37698	8.96218	8.74889	5.27324	5.77179	0.817072	4.91986	3.73963	3.70705	3.53499
9330	Peaxi162Scf01464g00006.1	5.10526	2.50595	1.08187	0.000970716	0.00174888	Peaxi162Scf01464g00006	AP2/B3 transcription factor family protein	AT1G51120.1	AT1G51120	IPR016177,IPR015300	GO:0003677,GO:0006355,GO:0003700	13.1609	14.5433	8.75576	6.34014	1.29995	3.57191	2.69044	1.20501	0	0	0	0.965901	13.902	21.3268	6.27338	3.05785	5.77665	6.44981	0	2.81085	1.02275	2.87889	2.00702	2.8056
600	Peaxi162Scf00013g01518.1	153.502	1.45648	0.299107	2.26927e-07	5.88098e-07	Peaxi162Scf00013g01518	AP2/B3-like transcriptional factor family protein	AT3G11580.1	AT3G11580	IPR015300	GO:0003677	271.957	175.143	193.176	258.922	237.411	167.329	59.5588	76.9289	78.9655	111.78	48.7685	61.2553	241.452	253.962	166.587	226.51	236.733	149.308	108.154	82.6264	66.3429	90.0547	82.6606	113.36
6120	Peaxi162Scf00420g00827.1	12.0124	-1.0415	0.532029	0.0160427	0.0245833	Peaxi162Scf00420g00827	AP2/B3-like transcriptional factor family protein	AT3G26790.1	AT3G26790	IPR015300	GO:0003677	7.66538	5.63326	4.29593	2.07036	6.26483	6.83765	21.5618	8.97995	14.5479	16.9487	14.5929	24.7568	5.19346	5.6485	2.39499	5.14689	10.026	7.23606	19.0701	9.49397	14.489	33.0556	18.8219	15.1225
4586	Peaxi162Scf00252g01219.1	446.495	-2.78822	0.187732	3.21564e-51	1.46192e-49	Peaxi162Scf00252g01219	AP2/B3-like transcriptional factor family protein	AT5G42700.1	AT5G42700	IPR015300	GO:0003677	101.177	161.428	133.793	102.853	88.5804	120.796	786.182	1077.85	868.636	645.508	844.41	773.382	85.797	89.7986	105.926	103.446	93.5328	93.5348	764.594	754.712	673.577	780.582	538.892	571.865
2946	Peaxi162Scf00123g01013.1	496.179	-1.50129	0.12369	1.44091e-34	2.41638e-33	Peaxi162Scf00123g01013	AP2/B3-like transcriptional factor family protein, putative [Theobroma cacao] gb|EOX91271.1| AP2/B3-like transcriptional factor family protein, putative [Theobroma cacao]	ref|XP_007047114.1|		IPR015300	GO:0003677	292.733	275.056	196.262	288.828	263.637	325.548	656.299	745.446	767.54	643.006	691.587	710.875	227.795	221.899	230.183	247.432	312.639	279.701	665.021	661.837	694.04	730.196	690.455	651.784
2945	Peaxi162Scf00123g01015.1	129.872	-1.75128	0.230143	3.60894e-15	1.66793e-14	Peaxi162Scf00123g01015	AP2/B3-like transcriptional factor family protein, putative [Theobroma cacao] gb|EOX91272.1| AP2/B3-like transcriptional factor family protein, putative [Theobroma cacao]	ref|XP_007047115.1|		IPR015300	GO:0003677	54.7477	62.1482	51.7773	68.7121	59.4969	81.766	167.907	236.779	176.24	160.042	207.894	203.914	46.7659	39.9889	55.0751	78.3913	66.0235	80.4953	202.83	121.488	180.035	240.927	165.516	184.909
793	Peaxi162Scf00016g00193.1	973.509	-1.60383	0.110453	1.63183e-48	6.35894e-47	Peaxi162Scf00016g00193	AP2/B3-like transcriptional factor family protein, putative [Theobroma cacao] gb|EOX98226.1| AP2/B3-like transcriptional factor family protein, putative [Theobroma cacao]	ref|XP_007042395.1|		IPR015300,IPR007930	GO:0003677	477.744	567.321	492.747	455.831	455.473	460.812	1340.33	1794.31	1506.41	1263.42	1535.23	1415.22	450.661	483.838	463.548	488.019	467.548	437.287	1308.84	1374.1	1343.13	1463.32	1282.2	1213.7
5867	Peaxi162Scf00392g00316.1	21.8403	-1.67541	0.433296	1.48011e-05	3.26323e-05	Peaxi162Scf00392g00316	AP2/B3-like transcriptional factor family protein, putative isoform 3 [Theobroma cacao] gb|EOY14623.1| AP2/B3-like transcriptional factor family protein, putative isoform 3 [Theobroma cacao]	ref|XP_007017398.1|		IPR015300	GO:0003677	9.58685	15.5081	4.20387	18.9009	16.4295	26.4098	26.3282	48.3515	31.4774	26.7632	43.078	21.7253	7.34367	6.34107	2.39669	21.5662	14.27	12.4912	21.7099	28.0898	26.4842	29.6322	25.3894	21.027
5866	Peaxi162Scf00392g00315.1	14.9064	-1.12878	0.482464	0.0054407	0.00890154	Peaxi162Scf00392g00315	AP2/B3-like transcriptional factor family protein, putative isoform 3 [Theobroma cacao] gb|EOY14623.1| AP2/B3-like transcriptional factor family protein, putative isoform 3 [Theobroma cacao]	ref|XP_007017398.1|		IPR015300	GO:0003677	6.18317	9.21464	10.5704	6.31015	12.606	4.57525	16.4883	28.0016	20.0074	17.3821	22.9614	25.5322	8.28297	10.0582	4.78738	10.4248	6.6005	19.6981	11.2834	23.2394	20.5899	24.013	11.8571	14.9863
2372	Peaxi162Scf00086g00063.1	17.9633	3.2233	0.828299	3.36879e-06	7.89572e-06	Peaxi162Scf00086g00063	AP2/ERF and B3 domain-containing transcription factor	sp|Q9C6P5|RAVL2_ARATH	At1g50680	IPR016177,IPR015300	GO:0003677,GO:0006355,GO:0003700	66.4403	14.0523	27.3811	26.4413	17.4829	13.9275	5.14972	2.33613	1.05876	14.4983	6.98513	5.5912	26.6581	43.7813	25.5041	34.2614	12.1325	17.736	4.59829	21.5222	13.8159	6.55394	10.8558	5.39956
5814	Peaxi162Scf00389g00028.1	940.393	2.40113	0.148297	2.61309e-60	1.87682e-58	Peaxi162Scf00389g00028	AP2-like ethylene-responsive transcription factor	sp|A0JPZ8|AP2L3_ARATH	At1g79700	IPR016177	GO:0003677,GO:0006355,GO:0003700	1546.53	1602.43	1673.45	1431.51	1097.71	1388.74	346.214	257.69	285.663	433.658	466.01	475.05	1571.86	1455.51	1858.64	1008.8	1227.39	1398.64	275.277	305.384	363.922	502.878	429.411	455.005
7359	Peaxi162Scf00647g00049.1	225.937	-2.92798	0.283212	2.35984e-26	2.30685e-25	Peaxi162Scf00647g00049	AP2-like ethylene-responsive transcription factor	sp|Q94AN4|AP2L1_ARATH		IPR016177	GO:0003677,GO:0006355,GO:0003700	54.0207	66.448	33.159	93.2085	43.1174	97.8289	341.762	452.118	412.652	329.36	402.143	349.366	21.8652	49.7129	20.2323	60.2939	87.108	80.3656	337.984	416.661	351.019	372.816	346.983	387.578
9025	Peaxi162Scf01161g00121.1	4120.85	-2.01842	0.219555	2.95371e-21	2.04581e-20	Peaxi162Scf01161g00121	AP2-like ethylene-responsive transcription factor	sp|Q94AN4|AP2L1_ARATH		IPR016177	GO:0003677,GO:0006355,GO:0003700	1327.03	2047.34	1284.75	1446.62	1105.81	1614.46	5552.21	7484.47	6176.94	5809.71	7185.3	6439.89	1626.55	1836.69	1543.92	1074.06	1935.47	1802.04	5338.04	7139.8	6027.13	7699.82	6326.52	5656.87
4426	Peaxi162Scf00231g00729.1	607.766	-1.95015	0.150541	1.94762e-39	4.4708e-38	Peaxi162Scf00231g00729	AP2-like ethylene-responsive transcription factor	sp|Q94AN4|AP2L1_ARATH		IPR016177	GO:0003677,GO:0006355,GO:0003700	252.162	218.298	210.543	316.878	402.547	428.242	921.92	914.206	807.522	772.127	1042.1	793.851	215.576	235.084	240.301	367.238	522.718	395.296	783.219	926.342	809.975	821.118	850.981	799.282
1316	Peaxi162Scf00038g02140.1	160.421	-1.7089	0.475275	4.04362e-05	8.53564e-05	Peaxi162Scf00038g02140	AP2-like ethylene-responsive transcription factor	sp|Q94AN4|AP2L1_ARATH		IPR016177	GO:0003677,GO:0006355,GO:0003700	89.0106	90.4399	7.35364	55.9867	53.2435	102.567	207.057	265.433	234.95	262.225	327.208	293.331	34.5945	35.0336	34.6514	41.0311	89.1548	70.7475	139.716	246.313	199.704	306.989	285.854	230.908
8995	Peaxi162Scf01142g00028.1	126.064	-1.58871	0.222068	1.48857e-13	6.1443e-13	Peaxi162Scf01142g00028	AP2-like ethylene-responsive transcription factor	sp|Q94AN4|AP2L1_ARATH		IPR016177	GO:0003677,GO:0006355,GO:0003700	63.7996	69.4545	34.5389	63.7151	92.6135	82.48	162.38	184.288	174.98	204.553	185.42	154.396	48.0508	59.2773	41.9818	102.926	95.8228	65.8607	171.461	189.247	165.62	142.157	184.738	179.495
2364	Peaxi162Scf00085g02316.1	352.605	-1.29737	0.261379	1.75768e-07	4.59884e-07	Peaxi162Scf00085g02316	AP2-like ethylene-responsive transcription factor	sp|Q94AN4|AP2L1_ARATH		IPR016177	GO:0003677,GO:0006355,GO:0003700	179.196	249.345	97.2317	200.632	180.924	290.739	451.159	481.882	408.931	480.585	580.503	488.608	154.554	173.551	102.883	190.555	308.071	279.709	393.746	494.063	466.544	512.866	507.285	470.446
9471	Peaxi162Scf02748g00006.1	334.568	1.46899	0.150509	3.72735e-23	2.94888e-22	Peaxi162Scf02748g00006	AP2-like ethylene-responsive transcription factor	sp|Q94AN4|AP2L1_ARATH		IPR016177	GO:0003677,GO:0006355,GO:0003700	454.429	472.01	359.319	428.49	422.934	420.603	141.284	137.585	171.542	218.988	234.756	240.978	413.482	460.165	461.263	548.35	460.797	450.015	148.397	209.524	157.083	267.715	258.594	208.783
6503	Peaxi162Scf00472g00069.1	460.86	1.83197	0.141949	4.71349e-39	1.05738e-37	Peaxi162Scf00472g00069	AP2-like ethylene-responsive transcription factor	sp|Q94AN4|AP2L1_ARATH		IPR016177	GO:0003677,GO:0006355,GO:0003700	779.084	632.101	683.481	665.953	600.454	626.912	238.11	203.103	134.038	286.989	288.446	301.894	655.721	687.436	608.062	637.195	592.606	596.618	230.787	225.507	215.097	280.625	308.153	237.558
2027	Peaxi162Scf00072g00229.1	812.02	3.02034	0.140048	2.20278e-104	1.28367e-101	Peaxi162Scf00072g00229	AP2-like ethylene-responsive transcription factor. ADAP, ARIA-INTERACTING DOUBLE AP2 DOMAIN PROTEIN, WRI3, WRINKLED 3	sp|Q94AN4|AP2L1_ARATH		IPR016177	GO:0003677,GO:0006355,GO:0003700	1731.38	1575.91	1714.14	1252.68	861.997	1053.97	223.253	175.551	206.23	310.197	244.338	250.785	1796.32	1526.37	1538.08	1061.34	979.952	992.381	195.129	216.087	216.656	283.159	261.841	220.031
8772	Peaxi162Scf01024g00326.1	1250.24	3.57568	0.15191	1.24189e-123	2.12289e-120	Peaxi162Scf01024g00326	AP2-like ethylene-responsive transcription factor. Encodes ADAP, an AP2-domain protein that interacts with ARIA. ADAP is a positive regulator of the ABA response and is also involved in regulating seedling growth.	sp|Q94AN4|AP2L1_ARATH	At1g16060	IPR016177	GO:0003677,GO:0006355,GO:0003700	2560.66	2082.53	2517.91	1661.91	1333.63	1748.08	241.31	152.947	193.407	318.689	257.82	297.676	2676.37	2475.4	2480.13	2072.21	2110.35	1819.83	272.127	366.278	326.638	328.766	376.98	308.121
4747	Peaxi162Scf00269g00314.1	1651.19	-1.21342	0.0781248	6.59631e-55	3.53841e-53	Peaxi162Scf00269g00314	Apoptosis inhibitor 5	sp|Q5ZMW3|API5_CHICK		IPR008383	GO:0005488	952.064	1068.01	966.101	1107.91	1011.47	1124.2	2131.85	2276.5	2439.62	1881.99	2186.67	2065.6	935.794	958.352	1045.63	980.794	1099.94	1117.18	2151.38	2210.55	2122.59	2073.4	2019.87	2101.33
6198	Peaxi162Scf00429g00714.1	254.046	1.64033	0.437268	2.47824e-05	5.33942e-05	Peaxi162Scf00429g00714	Apoptosis-inducing factor homolog A	sp|Q54NS9|AIFA_DICDI		IPR013027,IPR016040,IPR023753	GO:0050660,GO:0055114,GO:0016491	743.341	337.687	319.55	743.298	261.113	149.511	117.838	132.32	137.924	252.593	130.46	110.595	257.17	409.675	375.639	206.477	198.535	174.444	151.63	183.089	161.018	95.6193	111.097	149.31
9535	Peaxi162Scf69669g00001.1	10.0345	1.7724	0.638719	0.000599906	0.00111047	Peaxi162Scf69669g00001	Aquaporin NIP1-1	sp|Q8VZW1|NIP11_ARATH	At4g19030	IPR023271,IPR000425	GO:0016020,GO:0006810,GO:0005215	22.6078	17.3851	19.0513	9.84653	26.2521	14.7791	2.8453	4.80614	5.23652	2.02201	6.42616	8.6882	6.90983	9.3959	17.2952	15.3271	7.38447	13.5072	3.05237	7.31358	6.74209	8.07469	5.01633	4.68697
3687	Peaxi162Scf00168g00310.1	1564.73	1.19902	0.145021	4.16706e-17	2.19941e-16	Peaxi162Scf00168g00310	Aquaporin SIP2-1	sp|Q10M80|SIP21_ORYSJ		IPR023271,IPR000425	GO:0016020,GO:0006810,GO:0005215	2174.5	1890.87	2238	1782.58	2089.27	1748.59	968.914	932.839	765.076	1250.55	1106.06	1049.88	2448.45	2030.84	1991.25	2294.34	1694.81	1594.71	1107.38	1003.63	1030.56	1267.01	970.065	1011.11
636	Peaxi162Scf00014g01420.1	10.0342	2.94158	1.05311	0.000177083	0.000348578	Peaxi162Scf00014g01420	Arabidopsis Inositol phosphorylceramide synthase 1	AT3G54020.1	AT3G54020	IPR025749		27.5901	36.9635	14.1493	12.6706	3.82107	10.5212	2.63107	1.16076	2.16702	9.02213	0.874007	0	11.6112	15.27	44.6556	12.8264	9.10776	8.47739	0	2.65478	2.0264	1.88696	5.83342	1.8133
9335	Peaxi162Scf01481g00018.1	2.1812	2.06483	1.80327	0.0162278	0.0248491	Peaxi162Scf01481g00018	Arabidopsis protein of unknown function (DUF241)	AT1G76210.1	AT1G76210	IPR004320		3.74798	11.936	3.35915	0	3.9582	2.44414	0	0	0	0	0	0	5.42011	12.0032	2.5702	4.69339	0	1.10992	0	0	0	0	0	0
5054	Peaxi162Scf00300g00076.1	17.3735	2.45773	0.59709	1.9139e-06	4.58681e-06	Peaxi162Scf00300g00076	Arabidopsis protein of unknown function (DUF241)	AT4G35690.1	AT4G35690	IPR004320		38.8162	32.987	28.5971	33.2248	21.3156	18.0576	6.39938	1.11797	7.35792	2.66398	1.71847	4.58687	38.4909	33.483	37.1057	33.2807	14.3477	23.566	6.6965	7.78478	0	7.32363	4.4355	2.66675
8958	Peaxi162Scf01116g00014.1	64.3787	2.87305	0.353384	1.98876e-17	1.07197e-16	Peaxi162Scf01116g00014	Arabidopsis protein of unknown function (DUF241)	AT4G35690.1	AT4G35690	IPR004320		138.583	104.954	164.964	102.253	94.7717	81.0328	17.5222	17.3942	16.6133	17.6436	19.7639	19.4015	116.299	114.726	92.1029	102.689	72.176	85.7481	20.7975	15.2975	26.8632	29.0311	7.37971	25.8885
9212	Peaxi162Scf01310g00005.1	5.0029	4.8098	1.4202	9.16921e-06	2.0638e-05	Peaxi162Scf01310g00005	Arabidopsis protein of unknown function (DUF241)	AT4G35690.1	AT4G35690	IPR004320		22.6355	4.81453	9.87634	9.42723	11.6966	9.57593	0	0	0	0.942939	0	0	6.40575	10.7504	10.0874	6.7946	6.93042	4.32261	0	1.87905	0	0	0	0.930907
5052	Peaxi162Scf00300g00064.1	268.532	4.17515	0.45831	3.55396e-21	2.44965e-20	Peaxi162Scf00300g00064	Arabidopsis protein of unknown function (DUF241)	AT4G35720.1	AT4G35720	IPR004320		858.091	336.793	593.563	466.72	442.653	424.552	50.7097	12.6857	26.0717	66.8889	25.6851	26.6552	650.688	401.029	387.375	675.442	273.659	380.029	31.0834	25.3362	37.6546	47.7506	23.2199	41.8793
4963	Peaxi162Scf00290g00510.1	131.111	-1.16893	0.156758	2.75701e-14	1.19858e-13	Peaxi162Scf00290g00510	Arabidopsis thaliana protein of unknown function (DUF794)	AT5G61930.1	AT5G61930	IPR023342	GO:0003723	75.1381	89.3118	84.1601	75.1347	90.9987	106.045	165.957	171.999	218.142	163.874	165.06	163.341	94.7333	93.2333	78.0372	88.1772	84.6399	70.0412	161.364	194.132	165.182	142.565	152.563	142.072
6313	Peaxi162Scf00444g00859.1	1807.54	2.96907	0.161946	2.49669e-76	3.95171e-74	Peaxi162Scf00444g00859	Arabidopsis thaliana protein of unknown function (DUF821)	AT3G48980.1	AT3G48980	IPR006598		3696.48	3644.34	3047.08	3198.5	2842.58	2087.64	505.977	393.325	393.391	704.551	611.498	469.553	3723.81	3166.89	3336.28	2349.19	2232.66	2219.19	535.513	544.33	506.548	430.53	546.23	568.7
3972	Peaxi162Scf00191g01321.1	79.6169	2.70574	0.558095	5.39741e-08	1.47072e-07	Peaxi162Scf00191g01321	Arabidopsis thaliana protein of unknown function (DUF821)	AT3G61270.1	AT3G61270	IPR006598		149.744	106.823	141.027	172.293	59.9968	51.3509	14.9313	20.363	15.6377	23.0215	17.6745	16.3429	223.33	155.52	182.948	107.418	34.1387	240.909	23.9992	15.2558	15.4201	21.4519	12.8678	23.5644
1682	Peaxi162Scf00056g00128.1	86.8113	7.37486	1.26216	7.44005e-11	2.53819e-10	Peaxi162Scf00056g00128	Arabidopsis thaliana protein of unknown function (DUF821)	AT5G23850.1	AT5G23850	IPR006598		145.995	87.2111	174.728	168.763	109.053	65.5617	0	1.16353	0	0	0	0	242.595	217.966	276.354	206.737	57.3529	255.456	0	2.52686	0	0.961303	3.12478	0
6312	Peaxi162Scf00444g00858.1	476.33	3.64615	0.18654	3.20071e-86	8.12567e-84	Peaxi162Scf00444g00858	Arabidopsis thaliana protein of unknown function (DUF821). O-glucosyltransferase rumi-like protein	AT3G48980.1	AT3G48980	IPR006598		1055.95	1018.66	906.63	883.166	857.354	583.74	95.2513	70.7976	66.2858	133.336	129.543	101.81	1036.63	805.458	857.77	651.619	585.555	622.243	132.192	110.622	93.6746	92.1444	112.867	101.794
4333	Peaxi162Scf00222g00816.1	503.308	-1.29677	0.134279	1.282e-22	9.73978e-22	Peaxi162Scf00222g00816	Arabinanase/levansucrase/invertase	AT1G26761.1	AT1G26761	IPR007184,IPR023296		285.975	294.782	245.329	311.881	391.089	392.37	634.777	692.709	701.984	685.799	610.437	544.923	323.152	321.019	275.751	494.384	397.556	365.151	738.473	682.283	682.114	515.654	562.775	648.825
5251	Peaxi162Scf00320g00216.1	1131.53	-1.32154	0.221456	6.16107e-10	1.95587e-09	Peaxi162Scf00320g00216	arabinose kinase	AT4G16130.1	AT4G16130	IPR006206	GO:0008152,GO:0005524,GO:0016301,GO:0016773,GO:0005737	557.467	616.991	769.617	623.427	379.463	706.414	1413.25	1811.93	1727.13	1196.21	1578.35	1683.74	628.431	759.852	824.317	368.37	581.675	668.838	1333.37	1712.34	1545.14	1477.07	1566.05	1530.86
3243	Peaxi162Scf00137g00107.1	111.691	2.44553	0.363608	8.2891e-13	3.24787e-12	Peaxi162Scf00137g00107	ARF-GAP domain 5	AT5G54310.1	AT5G54310	IPR001164	GO:0032312,GO:0008060,GO:0008270	307.575	157.877	193.838	234.114	128.803	109.649	44.7895	28.1695	38.0805	63.7852	39.8617	34.4704	207.702	187.701	166.075	174.088	97.2164	125.475	62.715	34.4761	45.317	49.4694	31.4096	31.5071
1356	Peaxi162Scf00039g01234.1	2631.68	-1.12135	0.106404	1.90871e-26	1.87442e-25	Peaxi162Scf00039g01234	Arginine biosynthesis bifunctional protein ArgJ 1	sp|Q8YVA8|ARGJ1_NOSS1		IPR002813	GO:0004358,GO:0006526	1648.09	1879.69	1882.54	1641.98	1293.26	1741.25	3671.83	4064.16	3946.08	3080.93	3348.22	3308.72	1523.13	1513.43	1651.13	1261.9	1542.96	1633.8	3716.07	3410.69	3333.23	3321.82	3192.19	3359.29
1444	Peaxi162Scf00045g00323.1	2694.67	-1.36931	0.239889	2.72335e-09	8.19519e-09	Peaxi162Scf00045g00323	arginine methyltransferase 11	AT4G29510.1	AT4G29510	IPR025799,IPR010456	GO:0008168,GO:0008276,GO:0006479,GO:0005737	1387.82	1500.78	1572.51	1577.76	851.66	1340.88	3192.75	4421.57	4215.61	3158.25	4118.67	3943.4	1016.68	1463.37	1635.57	944.531	1572.17	1678.23	3255.96	4825.01	3669.09	4203.02	3959.21	3218.26
2283	Peaxi162Scf00081g00125.1	649.896	-1.34768	0.114248	1.09317e-32	1.61835e-31	Peaxi162Scf00081g00125	Arginine N-methyltransferase 2	sp|Q10170|RMT2_SCHPO		IPR026480,IPR020683	GO:0005515	383.455	385.991	388.204	377.904	356.694	390.546	853.204	1029.23	1044.5	712.217	829.293	920.391	312.578	374.1	369.625	383.801	448.737	414.169	756.2	932.387	887.474	864.754	839.645	860.306
899	Peaxi162Scf00018g00105.1	2014.58	-1.03382	0.101822	1.14019e-24	1.00743e-23	Peaxi162Scf00018g00105	arginine/serine-rich 45	AT1G16610.2	AT1G16610	IPR012677	GO:0000166,GO:0003676	1310.95	1509.53	1418.16	1379.2	1385.57	1495.1	2631.8	3053.06	2920.58	2055.26	2475.17	2592	1117.52	1260.57	1330.12	1310.7	1514.49	1472.1	2312.35	2724.62	2451.39	2343.57	2442.34	2569.88
8554	Peaxi162Scf00944g00011.1	7675.86	-1.12929	0.0674727	2.36837e-63	2.0516e-61	Peaxi162Scf00944g00011	Arginine--tRNA ligase	sp|Q8KPU9|SYR_SYNE7		IPR001278	GO:0004814,GO:0005524,GO:0006418,GO:0000166,GO:0004812,GO:0006420,GO:0005737	4845.07	4905.03	4975.2	5103.12	5019.1	5241.92	9468.77	10720.1	11642.7	8413.51	9176.19	9347.16	5019.05	4910.71	4638.85	5064.32	5327.79	5064.95	10309.5	9488.43	9747.93	9771.87	9170.38	9226.12
6409	Peaxi162Scf00454g00416.1	2076.48	-1.2243	0.142999	3.33007e-18	1.89706e-17	Peaxi162Scf00454g00416	Argininosuccinate lyase	sp|Q6AR60|ARLY_DESPS		IPR024083,IPR008948,IPR000362	GO:0004056,GO:0042450,GO:0003824	1271.25	1390.98	1374.92	1327.67	1015.17	1382.7	2664.43	3115.29	3645.99	2342.96	2490.3	2672.03	1123.63	1350.98	1439.14	1028.61	1343.17	1424	2574.09	2876.06	2669.16	2286.3	2615.53	2638.38
3787	Peaxi162Scf00175g00120.1	5926.38	-1.41187	0.0863743	1.16127e-60	8.53186e-59	Peaxi162Scf00175g00120	Argininosuccinate synthase	sp|Q3A9W5|ASSY_CARHZ		IPR024074,IPR001518	GO:0005524,GO:0004055,GO:0006526	3354.46	3581.92	3481.98	3492.17	3173.78	3492.81	8303.89	9237.83	9914.96	6804.17	7673.76	8086.81	2852.11	3179.22	3288.29	3029.17	3532.16	3352.94	7972.42	8770.47	7952.95	7090.51	7553.85	7515.53
1625	Peaxi162Scf00050g00169.1	18780.2	-1.62788	0.0965315	1.44647e-64	1.33413e-62	Peaxi162Scf00050g00169	Argonaute family protein	AT2G27040.1	AT2G27040	IPR014811,IPR012337,IPR003100	GO:0005515,GO:0003676	8902.61	9782.34	8097.88	10812.5	10052.4	11756.4	26335.2	29225.1	26575.5	23848.3	29658.7	26782.3	8623.96	8120.69	8151.42	10113.8	11477.7	11409.5	22580.2	27273.6	25924.2	24851.5	26531.3	24631.7
8650	Peaxi162Scf00973g00316.1	9082.88	-1.42964	0.110372	5.4541e-39	1.21502e-37	Peaxi162Scf00973g00316	Argonaute family protein	AT2G27040.1	AT2G27040	IPR014811,IPR012337,IPR003100	GO:0005515,GO:0003676	4564.91	5454.38	3923.48	5734.52	5751.43	6958.59	12366.5	12812.5	12178.2	12097.2	13709.1	12141.9	4673.11	4008.9	3792.33	6018.74	5833.53	5707.18	10827.5	12579.9	11206.8	12179.3	12527.8	11725.4
8685	Peaxi162Scf00984g00255.1	1324.65	-2.15268	0.171676	2.73646e-37	5.53357e-36	Peaxi162Scf00984g00255	Argonaute family protein	AT2G27880.1	AT2G27880	IPR014811,IPR012337,IPR003100	GO:0005515,GO:0003676	324.426	408.344	475.668	459.377	446.486	446.661	1703.82	1978.24	1699.89	1950.31	2564.24	2225.8	348.343	337.935	309.156	411.493	651.798	587.433	1682.76	2313.95	2172.66	2602.27	2384.2	2027.08
5210	Peaxi162Scf00316g00027.1	2833.39	-1.88655	0.156397	1.67212e-34	2.78408e-33	Peaxi162Scf00316g00027	Argonaute family protein	AT2G27880.1	AT2G27880	IPR014811,IPR012337,IPR003100	GO:0005515,GO:0003676	1138.66	1269.41	804.058	1595.97	1406.54	1841.64	3727.29	4318.21	3875.05	3988.07	4672.64	3877.96	1297.04	1155.46	898.866	1738.85	1927.51	1617.44	3621.48	4217.04	3905.03	4435.89	4117.5	3779.67
2815	Peaxi162Scf00114g00035.1	2427.03	-1.53207	0.188389	8.33155e-17	4.30357e-16	Peaxi162Scf00114g00035	Argonaute family protein	AT2G27880.1	AT2G27880	IPR014811,IPR012337,IPR003100	GO:0005515,GO:0003676	950.282	1572.62	1533.98	1154.64	774.697	957.034	3985.7	4248.11	3618.05	2737.16	4192.52	3758.86	1128.38	1081.89	1221	750.092	895.097	1106.92	3356.03	3649.8	3604.72	3124.57	3330.25	3097.54
934	Peaxi162Scf00020g00813.1	793.808	-1.48516	0.126725	2.23342e-32	3.21003e-31	Peaxi162Scf00020g00813	ARID/BRIGHT DNA-binding domain	AT2G46040.1	AT2G46040	IPR000949,IPR001606	GO:0003677,GO:0005622	434.377	423.664	403.863	455.118	420.086	514.239	1040.97	1268.2	1213.9	962.427	1264.26	1098.22	394.513	399.755	465.187	386.886	496.299	479.491	1047.55	1121.66	1051.85	881.987	1074.02	1060.38
5789	Peaxi162Scf00385g00416.1	4295.98	-1.43188	0.0834801	1.46736e-66	1.52326e-64	Peaxi162Scf00385g00416	ARID/BRIGHT DNA-binding domain-containing protein	AT1G76510.1	AT1G76510	IPR008978,IPR001606	GO:0003677,GO:0005622	2317.9	2629.51	2020.88	2739.01	2787.32	2791.2	5699.17	6487.58	6441.63	5178.27	5934.14	5450.96	2369.88	2324.96	2279.4	2790.6	3038.78	2727.55	5391.57	6000.18	5624.69	5380.21	5538.06	5385.75
1843	Peaxi162Scf00064g00141.1	356.53	-1.20225	0.11289	5.42715e-27	5.54634e-26	Peaxi162Scf00064g00141	ARID/BRIGHT DNA-binding domain-containing protein	AT1G76510.1	AT1G76510	IPR008978,IPR001606	GO:0003677,GO:0005622	224.172	206.89	168.356	260.197	257.254	277.428	478.459	462.995	442.536	473.002	503.751	475.434	225.475	193.32	196.254	277.647	247.865	233.485	385.224	421.91	463.449	493.941	418.303	440.423
5706	Peaxi162Scf00376g00128.1	1356.2	-1.30436	0.142868	1.89692e-20	1.24908e-19	Peaxi162Scf00376g00128	ARM repeat superfamily protein	AT1G23180.1	AT1G23180	IPR016024	GO:0005515,GO:0005488	681.617	867.101	923.924	841.476	905.35	1122.18	1789.49	2000.03	2305.12	1503.04	1546.35	1493.79	682.204	780.041	887.835	825.562	958.145	1051.86	1987.43	1616.58	1736.36	1494.57	1558.93	1690.66
2182	Peaxi162Scf00076g01031.1	1161.39	-2.48422	0.225238	1.22531e-29	1.46403e-28	Peaxi162Scf00076g01031	ARM repeat superfamily protein	AT1G54385.1	AT1G54385	IPR016024,IPR007022	GO:0005681,GO:0000398,GO:0005488,GO:0000387	361.541	391.463	391.979	404.741	220.246	341.792	1863.87	2406.71	2224.97	1530.17	2100.18	1929.63	230.037	367.453	393.515	209.768	314.187	348.824	1597.63	2138.63	1788.36	1557.38	1789.76	1920.83
6518	Peaxi162Scf00474g00525.1	988.733	-3.42092	0.167618	1.02992e-93	4.12626e-91	Peaxi162Scf00474g00525	ARM repeat superfamily protein	AT2G07170.1	AT2G07170	IPR016024,IPR026003	GO:0005515,GO:0005488	150.2	230.719	169.019	179.735	139.635	191.687	1601.34	2166.6	2096.29	1476.35	1820.83	1857.81	133.594	157.833	177.686	203.894	193.383	170.598	1530.49	1927.9	1661.5	1422.9	1497.19	1572.75
2861	Peaxi162Scf00118g00222.1	30.0778	1.39124	0.390578	7.54863e-05	0.00015493	Peaxi162Scf00118g00222	ARM repeat superfamily protein	AT3G03440.1	AT3G03440	IPR016024	GO:0005515,GO:0005488	45.622	26.6406	34.6714	37.5535	44.3002	42.6312	24.3683	6.83807	6.36679	24.6985	17.9485	14.73	42.821	39.6327	37.0625	65.2773	46.989	65.5297	9.98588	18.0089	12.7585	11.8758	12.4345	13.2996
8962	Peaxi162Scf01123g00223.1	3273.26	-2.14721	0.184223	1.31054e-32	1.93347e-31	Peaxi162Scf01123g00223	ARM repeat superfamily protein	AT4G15830.1	AT4G15830	IPR024395,IPR016024	GO:0005488	857.408	1824.5	1460.55	899.895	775.081	1016.27	5596.92	6535.52	6334.56	4875.23	5307.85	5123.49	965.972	1102.92	1108.5	1106.46	844.311	947.489	5592.35	5743.91	4962.77	4522.82	4260.98	4602.03
6340	Peaxi162Scf00449g00321.1	67.8429	-1.02653	0.231236	3.05568e-06	7.19341e-06	Peaxi162Scf00449g00321	ARM repeat superfamily protein	AT4G20060.1	AT4G20060	IPR016024	GO:0005488	47.1128	39.4354	31.7833	60.9547	36.4408	47.3477	80.5915	78.1291	91.1313	91.3989	85.6361	68.4544	48.9008	41.8206	36.2114	52.8803	60.3497	43.0764	78.6238	79.6678	109.893	81.8065	92.0498	103.799
6362	Peaxi162Scf00450g00847.1	822.88	-1.35487	0.103924	2.00668e-39	4.59814e-38	Peaxi162Scf00450g00847	ARM repeat superfamily protein	AT4G27060.1	AT4G27060	IPR016024	GO:0005488	397.037	474.684	487.258	496.352	466.054	576.289	1105.97	1167.46	1165.92	1093.2	1258.03	1047.37	430.662	490.417	446.412	427.199	506.021	523.871	1059.18	1041.53	1091.92	1084.18	1071.13	1003.05
7701	Peaxi162Scf00705g00018.1	535.897	3.77178	0.264709	2.95972e-47	1.06887e-45	Peaxi162Scf00705g00018	ARM repeat superfamily protein	AT5G19820.1	AT5G19820	IPR008962,IPR016024,IPR002553	GO:0006886,GO:0030117,GO:0005515,GO:0005198,GO:0005488,GO:0016192	893.15	912.229	747.392	1036.46	644.192	615.535	65.5196	65.5722	47.6573	86.1955	122.935	132.7	1365.01	1225.71	959.157	854.298	964.945	1020.17	63.8748	126.548	93.896	91.4012	155.987	116.291
3910	Peaxi162Scf00188g00433.1	1498.23	-1.40127	0.104685	1.84557e-41	4.7417e-40	Peaxi162Scf00188g00433	ARM repeat superfamily protein isoform 1 [Theobroma cacao] gb|EOY01486.1| ARM repeat superfamily protein isoform 1 [Theobroma cacao]	ref|XP_007045654.1|		IPR016024	GO:0006886,GO:0008536,GO:0005488	888.072	791.98	748.197	1070.7	875.15	948.057	2073.5	2182.33	2125.72	1758.75	2141.37	1987.45	790.07	852.725	952.357	793.111	908.709	1024.97	1854.35	1968.87	1976.28	1927.47	2009.51	1897.62
3970	Peaxi162Scf00191g01112.1	4628.73	-1.36096	0.145851	2.70856e-21	1.88314e-20	Peaxi162Scf00191g01112	ARM repeat superfamily protein isoform 1 [Theobroma cacao] gb|EOY30180.1| ARM repeat superfamily protein isoform 1 [Theobroma cacao]	ref|XP_007012561.1|		IPR016024	GO:0005488	2758.32	2868.05	2308.11	3370.87	2066.84	2977.99	6357.05	6704.25	7341.48	5048.24	5914.57	5877.16	2772.68	2757.33	2821.47	2588.5	3286.73	3194.27	5617.91	6795.74	5996.89	5159.74	6134	5615.6
7816	Peaxi162Scf00738g00214.1	3574.95	-1.17939	0.122725	2.28285e-22	1.70655e-21	Peaxi162Scf00738g00214	ARM repeat superfamily protein isoform 1 [Theobroma cacao] gb|EOY32287.1| ARM repeat superfamily protein isoform 1 [Theobroma cacao]	ref|XP_007014668.1|		IPR016024,IPR007598	GO:0006886,GO:0008536,GO:0005515,GO:0005488	2239.85	2323.31	1956.11	2689.47	1945.29	2503.17	4525.98	4879.37	5306.04	3632.41	4522.59	4457.44	2354.34	2415.62	2285.27	2356.38	2827.77	2765.32	4086.68	4926.41	4407.97	4029.32	4660.84	4344.03
5053	Peaxi162Scf00300g00721.1	931.429	1.22176	0.153333	4.80331e-16	2.36032e-15	Peaxi162Scf00300g00721	ARM repeat superfamily protein isoform 1 [Theobroma cacao] gb|EOY32287.1| ARM repeat superfamily protein isoform 1 [Theobroma cacao]	ref|XP_007014668.1|		IPR008962,IPR016024	GO:0005198,GO:0005488	1299.04	1180.52	1114.99	1218.27	1704.25	1049.12	586.113	459.985	450.671	680.224	548.781	538.979	1083.27	1313.74	1093.87	1238.86	1268.42	1178.56	566.704	667.635	636.462	608.79	617.343	575.893
8081	Peaxi162Scf00791g00311.1	6.08846	1.49615	0.875708	0.0138941	0.0214846	Peaxi162Scf00791g00311	ARM repeat superfamily protein isoform 1 [Theobroma cacao] gb|EOY32287.1| ARM repeat superfamily protein isoform 1 [Theobroma cacao]	ref|XP_007014668.1|		IPR016024	GO:0005488	9.89395	9.31866	14.8044	6.23945	7.67416	18.8626	3.85283	1.17657	2.17619	1.79345	0.876529	3.76144	4.17437	13.9206	4.89697	6.678	12.0301	6.35009	5.91186	0	1.01232	2.84719	3.79835	0.903966
8080	Peaxi162Scf00791g00313.1	493.898	1.64491	0.200109	3.30004e-17	1.75552e-16	Peaxi162Scf00791g00313	ARM repeat superfamily protein isoform 1 [Theobroma cacao] gb|EOY32287.1| ARM repeat superfamily protein isoform 1 [Theobroma cacao]	ref|XP_007014668.1|		IPR016024	GO:0005488	803.163	769.481	604.119	789.765	404.063	562.342	260.359	213.187	194.639	277.84	259.166	244.984	955.311	901.174	786.558	591.535	658.822	609.377	195.672	287.522	252.504	236.324	310.09	280.715
8079	Peaxi162Scf00791g00023.1	9.11724	4.56915	1.40745	1.62749e-05	3.57007e-05	Peaxi162Scf00791g00023	ARM repeat superfamily protein isoform 1 [Theobroma cacao] gb|EOY32287.1| ARM repeat superfamily protein isoform 1 [Theobroma cacao]	ref|XP_007014668.1|		IPR016024	GO:0005488	14.6152	17.3135	33.0701	7.55732	3.9169	3.54306	1.26881	0	0	0	0.863942	0	21.4524	32.796	36.7931	19.0325	4.42313	9.59603	1.191	0.81908	1.00539	0	3.12502	0
6787	Peaxi162Scf00528g00003.1	130.908	1.21561	0.241363	1.33191e-07	3.52514e-07	Peaxi162Scf00528g00003	ARM repeat superfamily protein isoform 2 [Theobroma cacao] gb|EOY32288.1| ARM repeat superfamily protein isoform 2 [Theobroma cacao]	ref|XP_007014669.1|		IPR016024	GO:0005488	174.616	140.152	116.196	232.208	169.436	168.803	63.5643	60.7534	52.3779	85.0075	106.234	86.9808	155.239	173.992	180.859	200.893	167.991	184.453	53.1944	84.5544	121.731	81.6269	99.7606	75.433
3535	Peaxi162Scf00160g00212.1	50.7763	4.89267	0.676364	1.09645e-14	4.91248e-14	Peaxi162Scf00160g00212	ARM repeat superfamily protein isoform 2 [Theobroma cacao] gb|EOY32288.1| ARM repeat superfamily protein isoform 2 [Theobroma cacao]	ref|XP_007014669.1|		IPR016024	GO:0005488	95.5905	109.565	86.9842	96.6267	31.9664	46.6035	1.25765	1.14183	5.32302	1.72554	3.41864	0.915706	176.147	150.92	112.992	81.6751	56.5927	99.7897	10.4972	2.46806	5.92236	4.72644	2.4716	2.654
8066	Peaxi162Scf00788g00218.1	422.439	5.73814	0.492818	4.44776e-33	6.77629e-32	Peaxi162Scf00788g00218	ARM repeat superfamily protein isoform 2 [Theobroma cacao] ref|XP_007034929.1| ARM repeat superfamily protein isoform 2 [Theobroma cacao] gb|EOY05854.1| ARM repeat superfamily protein isoform 2 [Theobroma cacao] gb|EOY05855.1| ARM repeat superfamily protein isoform 2 [Theobroma cacao]	ref|XP_007034928.1|		IPR013083,IPR016024	GO:0005515,GO:0000151,GO:0016567,GO:0005488,GO:0004842	722.048	500.63	752.209	988.342	471.735	354.202	11.3151	13.4069	8.40171	5.12726	9.26359	6.33071	1430.36	1103.87	1174.06	765.238	400.687	1002.28	7.94005	21.8741	12.6304	3.70967	21.011	17.5015
7112	Peaxi162Scf00586g00027.1	1191.26	-1.36475	0.158703	2.04717e-18	1.18198e-17	Peaxi162Scf00586g00027	ARM repeat superfamily protein, putative isoform 1 [Theobroma cacao] gb|EOY08465.1| ARM repeat superfamily protein, putative isoform 1 [Theobroma cacao]	ref|XP_007027963.1|		IPR024679,IPR016024	GO:0005488	728.937	708.766	528.649	826.912	606.914	716.269	1535.55	1705.91	1847.84	1327.13	1507.76	1616.01	744.683	783.654	691.28	688.659	765.637	770.467	1283.17	2023.03	1646.7	1332.34	1608.56	1564.82
3137	Peaxi162Scf00130g00214.1	1569.73	-2.05085	0.186864	3.63843e-29	4.21758e-28	Peaxi162Scf00130g00214	ARM repeat superfamily protein, putative isoform 2 [Theobroma cacao] gb|EOY09218.1| ARM repeat superfamily protein, putative isoform 2 [Theobroma cacao]	ref|XP_007028716.1|		IPR016024	GO:0005488	678.896	679.026	475.621	894.643	467.674	801.332	2353.5	2540.38	2782.56	1924.04	2355.85	2362.93	640.026	624.391	590.828	633.723	870.09	734.158	2228.49	2597.57	2250.51	2042.04	2368.74	2202.62
8224	Peaxi162Scf00828g00210.1	799.391	1.0581	0.249043	7.0079e-06	1.59469e-05	Peaxi162Scf00828g00210	ARM repeat superfamily protein, putative isoform 4 [Theobroma cacao] gb|EOY00284.1| ARM repeat superfamily protein, putative isoform 4 [Theobroma cacao]	ref|XP_007044452.1|		IPR016024	GO:0005515,GO:0005488	706.734	1019.31	1131.03	622.884	1207.36	1360.35	409.057	331.438	552.558	541.31	324.09	400.548	1029.02	1147.44	1135.93	1118.29	1182.96	1051.83	667.79	547.076	569.889	458.605	444.271	541.637
2247	Peaxi162Scf00078g01421.1	10.8473	-1.2166	0.513241	0.00439507	0.00727433	Peaxi162Scf00078g01421	ARM repeat superfamily protein. Two genes here, this is just too fewer counts.	AT5G19820.1		IPR016024	GO:0005488	6.15872	4.46725	9.39088	11.57	1.27714	10.4429	16.1351	17.9903	20.1416	9.36276	15.2337	16.3355	4.18174	6.26736	2.40277	7.4437	5.38397	8.37021	10.5187	12.1107	18.7051	12.1867	7.94555	16.6782
5599	Peaxi162Scf00362g00940.1	15.9525	1.47728	0.501739	0.00055525	0.00103123	Peaxi162Scf00362g00940	armadillo repeat only 1	AT4G34940.1	AT4G34940	IPR016024	GO:0005515,GO:0005488	24.5248	17.931	13.6628	28.5665	21.4925	24.0727	6.23953	6.63834	4.20399	4.24489	5.89271	2.70857	24.1571	11.6609	10.7953	32.8511	32.7636	39.4881	3.48271	5.60079	6.83302	13.158	11.1309	17.4936
1638	Peaxi162Scf00051g01415.1	15.3372	-1.48353	0.495647	0.000470849	0.000881372	Peaxi162Scf00051g01415	Armadillo/beta-catenin-like repeat	AT1G77460.1	AT1G77460	IPR016024,IPR000008	GO:0005515,GO:0005488	6.12253	4.44144	7.32876	12.7153	5.09188	9.17204	14.7741	21.9993	21.1267	23.552	24.3484	17.98	9.48764	2.67594	9.58118	4.47434	9.63059	4.13887	24.5387	25.4183	30.6231	27.0766	12.7975	23.5327
3921	Peaxi162Scf00188g00924.1	71.4596	1.85163	0.264586	2.7809e-13	1.12504e-12	Peaxi162Scf00188g00924	Armadillo/beta-catenin-like repeat family protein	AT1G68940.1	AT1G68940	IPR013083,IPR016024	GO:0005515,GO:0000151,GO:0016567,GO:0005488,GO:0004842	124.875	114.726	82.2379	79.0974	89.033	65.8661	37.1248	19.0462	28.634	41.8121	35.3842	49.5556	129.953	162.746	126.862	87.9631	70.0489	61.293	35.1639	37.2433	30.6704	42.0742	56.7467	47.1854
1578	Peaxi162Scf00047g01817.1	51.2134	1.4241	0.26907	2.61782e-08	7.30477e-08	Peaxi162Scf00047g01817	arogenate dehydratase 1	AT1G11790.1	AT1G11790	IPR001086,IPR002912	GO:0004664,GO:0009094,GO:0016597,GO:0008152	79.7388	61.63	72.4484	65.6962	49.7775	48.2243	23.9586	25.89	24.8973	42.2721	26.3969	49.1969	54.317	63.5375	73.7869	60.0791	58.8106	50.1252	37.3487	43.3413	31.0948	46.0763	60.3009	47.6861
133	Peaxi162Scf00002g00514.1	1710.02	1.124	0.245356	1.41579e-06	3.43706e-06	Peaxi162Scf00002g00514	arogenate dehydratase 6	AT1G08250.1	AT1G08250	IPR001086	GO:0004664,GO:0009094	3115.24	2542.12	2599.04	3106.98	1781.81	1598.93	1800.23	987.221	797.358	1350.61	1129.7	936.714	2029.59	2359.25	2266.45	1792.54	1762.92	1545.56	1023.15	1057.79	869.048	1103.01	1103.04	1044.26
2812	Peaxi162Scf00114g00001.1	2514.36	1.27275	0.274634	9.23762e-07	2.27774e-06	Peaxi162Scf00114g00001	arogenate dehydratase 6	AT1G08250.1	AT1G08250	IPR001086	GO:0004664,GO:0009094	5200.69	3772.84	3354.61	4429.54	2666.15	1690.58	1866.98	1715.5	1184.3	2161.49	1730.05	1214.79	3408.11	3663.44	3219.78	3141.73	2443.7	2560.44	1495.67	1809.02	1191.96	1340.68	1576.66	1622.15
3709	Peaxi162Scf00169g00182.1	193.127	1.37711	0.173575	5.2934e-16	2.59519e-15	Peaxi162Scf00169g00182	arogenate dehydrogenase	AT5G34930.1	AT5G34930	IPR003099,IPR008927,IPR016040	GO:0006571,GO:0008977,GO:0055114,GO:0004665	249.518	319.993	254.193	237.985	261.995	253.084	115.266	106.626	84.9918	131.524	157.51	133.703	173.17	262.525	229.81	231.46	277.322	252.685	122.051	143.19	136.88	120.503	139.866	156.56
4882	Peaxi162Scf00284g00230.1	165.442	2.0905	0.565875	1.5914e-05	3.49509e-05	Peaxi162Scf00284g00230	arogenate dehydrogenase	AT5G34930.1	AT5G34930	IPR003099,IPR016040	GO:0006571,GO:0008977,GO:0055114,GO:0004665	446.377	211.367	244.736	680.359	288.507	109.315	72.7174	53.1472	46.2322	177.141	45.9846	25.6669	183.54	208.205	201.026	222.951	157.421	146.457	64.3948	72.7249	53.2205	54.0035	51.3485	46.921
333	Peaxi162Scf00005g00505.1	97.5535	5.15438	0.487557	8.15004e-28	8.69643e-27	Peaxi162Scf00005g00505	ascorbate peroxidase 2. APX2. Encodes a cytosolic ascorbate peroxidase APX2. Ascorbate peroxidases are enzymes that scavenge hydrogen peroxide in plant cells. Eight types of APX have been described for Arabidopsis: three cytosolic (APX1, APX2, APX6), two chloroplastic types (stromal sAPX, thylakoid tAPX), and three microsomal (APX3, APX4, APX5) isoforms.	AT3G09640.1	AT3G09640	IPR010255	GO:0006979,GO:0020037,GO:0004601,GO:0055114	174.916	200.953	354.288	116.692	186.497	141.081	7.57983	5.58961	5.22935	15.634	8.49087	15.522	177.47	164.733	266.784	102.618	118.02	167.827	5.66514	5.01873	7.79198	3.69287	10.6422	14.1075
8053	Peaxi162Scf00785g00113.1	465.483	-1.05035	0.126224	3.02536e-17	1.61476e-16	Peaxi162Scf00785g00113	ascorbate peroxidase 6	AT4G32320.1	AT4G32320	IPR010255	GO:0006979,GO:0020037,GO:0004601,GO:0055114	317.507	329.436	305.11	297.418	329.927	365.795	562.256	586.234	814.022	499.47	424.457	476.952	354.609	327.253	326.571	348.331	375.923	394.31	595.273	619.124	554.799	522.515	518.177	558.661
4136	Peaxi162Scf00205g00930.1	747.399	-2.40032	0.252621	9.66136e-23	7.41697e-22	Peaxi162Scf00205g00930	ASF1 like histone chaperone	AT1G66740.1	AT1G66740	IPR006818	GO:0006333,GO:0005634	197.447	239.723	294.431	220.969	138.003	262.345	1161.97	1548.31	1231.14	1205.61	1295.64	1200.7	136.841	274.122	260.631	138.259	222.015	237.025	1053.41	1446.76	1270.99	1141.87	1235.49	1241.06
5431	Peaxi162Scf00343g00057.1	218.318	-1.12678	0.273846	1.16505e-05	2.5918e-05	Peaxi162Scf00343g00057	ASF1 like histone chaperone	AT1G66740.1	AT1G66740	IPR006818	GO:0006333,GO:0005634	110.749	199.832	132.65	111.375	84.2119	130.03	330.148	378.722	294.909	296.27	347.297	265.5	66.4495	142.657	158.723	85.9622	124.279	114.978	244.941	389.329	285.105	263.512	315.655	277.865
6864	Peaxi162Scf00540g00123.1	19.9602	3.59501	0.867687	1.04922e-06	2.57446e-06	Peaxi162Scf00540g00123	Asparagine synthetase [glutamine-hydrolyzing]. 70% to AtASN1	sp|O24661|ASNS_TRIVS		IPR000583,IPR017932,IPR006426	GO:0008152,GO:0006529,GO:0004066	19.22	22.6371	36.9232	14.8032	52.0333	50.5782	2.50385	2.22508	0	2.56422	2.53256	3.62193	37.773	31.7368	32.5279	32.2473	40.2074	37.4133	9.25662	3.25792	7.96135	7.44133	9.84709	4.39438
6863	Peaxi162Scf00540g00013.1	2549.09	3.74539	0.661333	5.9089e-10	1.87885e-09	Peaxi162Scf00540g00013	Asparagine synthetase [glutamine-hydrolyzing]. 80% to AtASN1. another one Peaxi162Scf00212g00516.1 is higher in bud 6, no DE tho.	sp|O24661|ASNS_TRIVS	At3g47340	IPR000583,IPR017932,IPR006426	GO:0008152,GO:0006529,GO:0004066	1792.49	4035.82	5533.36	1547.34	2750.44	7005.84	354.243	95.6551	234.223	1282.23	389.042	213.898	6164.06	3165.46	4232.17	5656.37	3204.11	6849.03	1363.33	569.173	749.503	592.788	608.943	656.113
4564	Peaxi162Scf00249g00062.1	3212.36	-1.34801	0.0953317	5.79393e-46	1.90464e-44	Peaxi162Scf00249g00062	Asparagine--tRNA ligase	sp|Q57QZ8|SYN_SALCH		IPR018150	GO:0005524,GO:0005737,GO:0003676,GO:0006421,GO:0000166,GO:0006418,GO:0004816,GO:0004812	1825.12	1964.04	1761.27	1992.43	1858.23	2218.13	4267.74	4831.12	4914.92	3711.06	4269.7	4228.09	1693	1752.9	1912.79	1783.89	2290.45	2064.74	4077.6	4342.79	4105.62	4143.25	3949.44	4143.53
6613	Peaxi162Scf00493g00312.1	1738.12	-1.60274	0.107207	2.83583e-51	1.29384e-49	Peaxi162Scf00493g00312	Aspartate carbamoyltransferase	sp|Q8U373|PYRB_PYRFU		IPR006130	GO:0016743,GO:0016597,GO:0006520,GO:0006207,GO:0004070	867.237	963.502	856.547	922.122	806.192	952.196	2387.36	2831.27	2888.65	2016.39	2386.04	2628.65	771.155	795.745	824.002	797.081	980.216	909.187	2390.59	2647.07	2607.5	2403.29	2266.92	2300.21
4841	Peaxi162Scf00275g00215.1	2944.09	-1.03866	0.151979	2.85775e-12	1.07727e-11	Peaxi162Scf00275g00215	Aspartate-semialdehyde dehydrogenase	sp|Q55512|DHAS_SYNY3		IPR016040,IPR012080	GO:0016620,GO:0008652,GO:0051287,GO:0009097,GO:0009088,GO:0055114,GO:0005737,GO:0046983,GO:0050661,GO:0003942,GO:0009089,GO:0004073,GO:0009086	2161.9	2162.25	2287.62	2389.89	1872.68	2347.51	3666.56	4748.27	5180.58	2600.74	2960.71	3468.52	1620.6	1993.3	2010.39	1554.99	1895.53	2008.86	4286.92	3450.89	3603.77	3235.49	2957.96	3629.73
838	Peaxi162Scf00016g03248.1	1496.44	-1.11054	0.130458	5.63537e-18	3.16531e-17	Peaxi162Scf00016g03248	Aspartate--tRNA ligase	sp|Q112K0|SYD_TRIEI		IPR018150	GO:0005524,GO:0006418,GO:0000166,GO:0004812,GO:0005737,GO:0016874	997.785	973.809	997.982	1063.71	866.683	1191.65	1969.99	1873.5	2551.26	1519.96	1442.56	1568.19	1213.05	1001.26	1125.87	1035.38	1151.98	1215.22	1992.31	1791.68	1861.36	1458.72	1651.59	1906.5
8303	Peaxi162Scf00858g00018.1	6.06733	-1.30969	0.762129	0.0179942	0.0273859	Peaxi162Scf00858g00018	Aspartate--tRNA ligase	sp|Q9HJM1|SYD_THEAC		IPR018150	GO:0006422,GO:0005524,GO:0006418,GO:0000166,GO:0004815,GO:0004812,GO:0005737	0.68805	1.82814	6.31976	5.23134	2.53596	6.86196	8.90334	15.7468	5.27922	8.7222	11.9343	8.23484	5.17722	0	3.61162	2.23512	2.21468	1.0404	2.25986	3.34742	7.79765	14.8247	9.35184	7.07499
5213	Peaxi162Scf00316g00340.1	418.777	-1.11417	0.15475	1.96583e-13	8.04947e-13	Peaxi162Scf00316g00340	aspartic proteinase A1	AT1G11910.1	AT1G11910	IPR011001,IPR021109,IPR001461	GO:0006508,GO:0004190	276.793	283.23	196.641	342.146	307.155	299.516	500.768	577.057	569.558	515.612	508.131	412.683	310.232	219.672	294.33	285.93	330.436	319.096	622.773	467.364	507.988	545.815	490.777	500.725
9309	Peaxi162Scf01419g00001.1	8.081	4.11264	1.54	0.000111613	0.000224461	Peaxi162Scf01419g00001	aspartic proteinase nepenthesin-1 precursor [Oryza alta]	gb|ACN85278.1|		IPR021109,IPR001461	GO:0006508,GO:0004190	10.5077	5.5751	9.81576	29.0937	18.1419	5.19503	0	0	0	0	0	0	33.614	19.8842	19.4398	17.8518	2.57508	20.0266	0	1.05988	0	0	0	1.03611
3760	Peaxi162Scf00173g00520.1	1116.35	-1.30873	0.10989	2.96096e-33	4.55714e-32	Peaxi162Scf00173g00520	Aspartyl aminopeptidase	sp|Q5RBT2|DNPEP_PONAB		IPR023358,IPR001948	GO:0006508,GO:0004177,GO:0008270	589.758	700.235	733.979	653.776	732.053	876.756	1536.63	1542.71	1891.5	1228.42	1134.29	1202.15	706.547	690.142	747.83	809.34	771.688	756.652	1578.12	1445.65	1441.53	1260.25	1355.53	1443.52
6799	Peaxi162Scf00531g00034.1	1347.68	-1.35961	0.149221	2.10282e-20	1.38146e-19	Peaxi162Scf00531g00034	Aspartyl/glutamyl-tRNA(Asn/Gln) amidotransferase subunit B	sp|Q8DGC4|GATB_THEEB		IPR017959	GO:0016884,GO:0016874	735.648	827.738	830.03	833.677	911.916	1070.43	1727.43	1934.48	2482.42	1295.23	1211.85	1446.73	1007.43	762.923	868.632	1067.19	974.233	1093	2188.65	1734.01	1645.58	1440.16	1408.56	1700.21
5554	Peaxi162Scf00359g00096.1	897.57	-1.93828	0.239832	5.79062e-17	3.02953e-16	Peaxi162Scf00359g00096	Aspartyl/glutamyl-tRNA(Asn/Gln) amidotransferase subunit B, putative isoform 4, partial [Theobroma cacao] gb|EOX93105.1| Aspartyl/glutamyl-tRNA(Asn/Gln) amidotransferase subunit B, putative isoform 4, partial [Theobroma cacao]	ref|XP_007048948.1|				265.616	478.242	498.488	329.04	175.536	287.028	1383.03	1810.14	1674.11	1096.56	1409.59	1429.37	298.142	421.825	440.934	223.776	277.358	360.808	1234.37	1468.45	1425.1	1233.05	1208.98	1231.52
7159	Peaxi162Scf00599g00008.1	4088.93	2.34266	0.305081	8.06488e-16	3.90541e-15	Peaxi162Scf00599g00008	ASR4 protein [Solanum peruvianum]	emb|CBY05499.1|		IPR003496	GO:0006950	6540.09	6061.48	8189.46	6150.56	6676.56	6318.99	1500.56	810.857	1511.31	2346.02	817.419	1345.35	8309.33	6159.22	7920.6	5576.75	4349.72	4701.06	2591.25	1371.29	1436.08	1588.94	1554.07	1939.27
7161	Peaxi162Scf00599g00115.1	27.6437	7.84805	1.32715	4.60998e-11	1.59456e-10	Peaxi162Scf00599g00115	ASR5 protein [Solanum chilense]	emb|CBY16489.1|		IPR003496	GO:0006950	48.9559	130.687	135.455	5.46419	3.94218	17.202	0	0	0	0	0	0	30.5188	102.959	153.619	10.3272	5.99949	8.81785	0	0	0	0	0	0
5136	Peaxi162Scf00309g00625.1	668.151	-1.69773	0.206375	2.828e-17	1.51257e-16	Peaxi162Scf00309g00625	ASYNAPTIC 3 [Arabidopsis thaliana] dbj|BAF00383.1|	ref|NP_850466.2|	At2g46980			296.121	261.201	367.014	353.066	171.465	236.308	914.307	1141.22	985.596	810.82	1155.03	973.495	391.579	371.198	395.328	215.564	247.031	334.339	893.059	1042.92	925.86	1008.19	1018.46	872.924
6208	Peaxi162Scf00431g00411.1	200.797	-1.79057	0.207779	8.34493e-19	4.94276e-18	Peaxi162Scf00431g00411	AT hook motif DNA-binding family protein	AT2G33620.1	AT2G33620	IPR017956,IPR005175	GO:0003677	95.171	80.8535	68.6204	128.215	200.914	121.247	294.77	276.445	295.751	290.697	280.907	290.729	54.3025	71.6021	77.109	99.7586	125.824	153.436	298.621	240.599	269.738	323.666	224.728	287.974
1841	Peaxi162Scf00064g00135.1	2427.61	-1.53118	0.0938168	1.4544e-60	1.0655e-58	Peaxi162Scf00064g00135	AT hook motif DNA-binding family protein	AT2G33620.1	AT2G33620	IPR017956,IPR005175	GO:0003677	1318.61	1332.67	1158.52	1479.47	1644.19	1385.32	3560.49	3907.34	3462.54	3257.98	3496.28	3107.07	1055.52	1129.5	1104.37	1351.21	1661.97	1256.16	3228.08	3368.19	3230.36	3439.85	3198.96	3235.07
7495	Peaxi162Scf00680g00634.1	110.752	-1.49843	0.282685	2.2397e-08	6.28522e-08	Peaxi162Scf00680g00634	AT hook motif DNA-binding family protein	AT2G33620.1	AT2G33620	IPR005175		43.3975	52.0568	54.6845	78.7174	130.905	65.4413	120.107	191.575	128.153	160.419	137.96	139.668	40.9353	55.3799	31.5621	90.7271	90.7194	52.8339	174.446	110.902	140.711	174.717	141.357	153.034
6039	Peaxi162Scf00412g00712.1	781.597	-1.21127	0.0951446	1.23774e-37	2.5512e-36	Peaxi162Scf00412g00712	AT hook motif DNA-binding family protein	AT2G45850.1	AT2G45850	IPR017956,IPR005175	GO:0003677	493.89	538.563	427.612	467.499	535.609	493.221	1030.88	1245.2	1081.39	988.527	1029.55	1044.93	404.008	433.176	406.775	466.763	538.263	535.324	1025.59	1011.68	1026.37	1029.78	928.651	1018.42
1681	Peaxi162Scf00056g00014.1	654.047	-1.00837	0.196532	1.00692e-07	2.68689e-07	Peaxi162Scf00056g00014	AT hook motif DNA-binding family protein	AT2G45850.1	AT2G45850	IPR005175		324.19	391.423	477.349	316.322	381.991	650.481	688.527	860.691	873.341	748.276	709.673	780.827	451.985	339.788	433.479	562.284	518.763	586.304	865.899	874.159	813.999	832.634	839.588	864.886
7222	Peaxi162Scf00615g00523.1	731.835	-1.32037	0.110473	1.75294e-33	2.75074e-32	Peaxi162Scf00615g00523	AT hook motif DNA-binding family protein	AT4G17950.1	AT4G17950	IPR005175		427.217	445.59	429.661	497.893	456.085	439.11	988.498	1217.01	1025.26	943.654	995.386	989.496	400.101	397.922	347.151	447.753	499.895	458.013	848.479	1113.65	878.811	850.712	954.943	972.115
8930	Peaxi162Scf01097g00313.1	1170.13	-1.00596	0.0695655	7.8698e-48	2.94583e-46	Peaxi162Scf01097g00313	AT hook motif-containing protein	AT5G54930.2	AT5G54930			760.797	841.735	752.001	757.073	805.87	823.483	1466.09	1680.39	1526	1475.13	1571.64	1465.33	650.699	656.694	658.177	710.577	799.28	737.572	1456.46	1562.9	1464.27	1426.27	1464.65	1495.43
8621	Peaxi162Scf00964g00003.1	133.504	2.66704	0.190725	8.7409e-46	2.8263e-44	Peaxi162Scf00964g00003	AT hook motif-containing protein. METABOLIC NETWORK MODULATOR 1 (MNM1)	AT5G54930.1	AT5G54930			223.083	223.308	230.286	177.762	235.635	217.919	36.484	28.7544	37.7036	51.703	40.3843	52.3276	242.83	219.086	223.195	201.815	172.572	193.386	47.3429	52.5866	47.5542	53.7965	51.8837	49.8154
3313	Peaxi162Scf00145g02113.1	50.5399	2.04085	0.370501	2.78404e-09	8.36975e-09	Peaxi162Scf00145g02113	AT3 protein [Solanum lycopersicum] gb|AFM77972.1| AT3 [Solanum lycopersicum]	ref|NP_001266200.1|		IPR003480,IPR023213	GO:0016747	105.027	94.1616	80.5585	101.464	39.1767	69.8181	19.1717	16.5468	25.4377	12.7571	4.99693	13.3963	102.195	92.1205	77.4102	48.4557	63.4837	73.07	33.3654	17.1362	23.4454	24.2697	18.6881	32.7359
436	Peaxi162Scf00009g00112.1	172.835	-1.61579	0.366104	1.55737e-06	3.76508e-06	Peaxi162Scf00009g00112	ataxia-telangiectasia mutated protein (Atm) [Arabidopsis thaliana]	emb|CAB86487.1|		IPR016024	GO:0005488	91.6198	56.0253	46.8899	169.951	52.4602	141.599	217.963	168.105	264.627	173.203	242.795	191.489	162.457	85.4671	70.7091	110.685	163.536	120.844	197.718	291.854	221.816	194.797	290.338	254.26
7591	Peaxi162Scf00689g10024.1	7586.95	-1.19297	0.115321	1.38195e-25	1.29229e-24	Peaxi162Scf00689g10024	Ataxia-telangiectasia mutated, putative [Theobroma cacao] gb|EOY19335.1| Ataxia-telangiectasia mutated, putative [Theobroma cacao]	ref|XP_007010525.1|		IPR000313		4274.35	4824.7	3481.29	4930.26	5106.9	5907.52	9385.67	9751.82	9488.77	9913.95	10636.3	9476.88	4878.54	4395.5	3655.81	5694.89	6076.61	5377.3	8775.33	10408.5	9725.35	9342.9	9913.11	9399.44
2611	Peaxi162Scf00102g01217.1	99.8247	3.29933	0.409484	4.2214e-17	2.22718e-16	Peaxi162Scf00102g01217	AT-hook DNA-binding protein [Catharanthus roseus]	gb|ABL63118.1|		IPR014476		133.42	189.328	356.116	121.758	75.5142	166.068	28.1148	18.1403	16.731	14.8216	8.46913	24.6166	163.128	272.152	245.998	92.6243	113.646	136.413	20.3199	20.0647	27.1837	25.974	30.7727	29.9229
8660	Peaxi162Scf00979g00022.1	469.35	3.02894	0.196079	4.51126e-55	2.46113e-53	Peaxi162Scf00979g00022	AT-hook DNA-binding protein [Catharanthus roseus]	gb|ABL63120.1|		IPR014476		818.013	945.404	840.07	504.386	648.117	610.537	102.806	92.0786	113.358	158.572	175.658	166.129	1083	1114.43	776.468	604.712	667.107	647.852	97.1698	159.837	108.176	224.982	176.828	137.877
3627	Peaxi162Scf00164g00126.1	50.3264	1.96059	0.434326	5.53315e-07	1.38917e-06	Peaxi162Scf00164g00126	AT-hook motif nuclear-localized protein 20	AT4G14465.1	AT4G14465	IPR014476		64.2013	112.074	133.797	37.207	32.5701	72.2184	16.6662	19.4104	32.5257	31.2248	23.1365	37.6662	75.5138	96.8834	111.845	17.7511	48.2789	58.1971	30.4667	29.1936	19.6891	28.5969	22.8927	30.2327
1009	Peaxi162Scf00024g00161.1	75.9363	9.03559	1.17646	2.37026e-16	1.19449e-15	Peaxi162Scf00024g00161	AT-hook motif nuclear-localized protein 20	AT4G14465.1	AT4G14465	IPR014476		268.807	184.329	316.744	81.1102	38.0467	74.4453	0	0	0	1.60812	0	0	182.751	244.249	234.535	36.4145	40.4565	72.2698	0	0	0.918025	0	1.15807	0
4450	Peaxi162Scf00233g00105.1	121.598	1.03236	0.180003	3.35033e-09	1.00158e-08	Peaxi162Scf00233g00105	AT-hook motif nuclear-localized protein 22	AT2G45430.1	AT2G45430	IPR014476		144.84	184.378	190.737	132.96	132.362	122.722	69.9847	74.0077	98.044	87.3623	117.361	104.519	136.463	167.421	149.619	124.238	128.464	141.329	87.1121	90.4516	81.7202	72.8219	105.987	93.2778
2582	Peaxi162Scf00102g00518.1	9.27645	1.61611	0.705181	0.00294145	0.00498064	Peaxi162Scf00102g00518	AT-hook motif nuclear-localized protein 22	AT2G45430.1	AT2G45430	IPR005175		9.96274	15.8981	15.1558	5.08242	4.88765	6.83818	3.91953	4.63397	1.05337	7.42458	10.4735	5.59891	16.4966	23.2437	12.0918	5.1186	9.05007	19.5274	1.11517	6.68923	6.9458	9.98509	11.008	8.12468
6439	Peaxi162Scf00460g00053.1	27.0453	2.02324	0.574801	3.39009e-05	7.20833e-05	Peaxi162Scf00460g00053	AT-hook motif nuclear-localized protein 22	AT2G45430.1	AT2G45430	IPR014476		43.4786	60.8189	26.725	59.0957	31.6749	30.1715	1.27887	9.20297	14.8214	30.0204	22.3465	21.2301	15.3444	39.7934	18.0657	20.8242	55.7757	46.0588	14.8316	13.6621	10.8429	18.5707	19.9134	10.6958
5788	Peaxi162Scf00385g00411.1	166.89	2.75942	0.323079	5.98623e-19	3.58545e-18	Peaxi162Scf00385g00411	AT-hook motif nuclear-localized protein 22	AT2G45430.1	AT2G45430	IPR014476		266.096	246.069	309.135	239.048	235.094	314.14	37.568	24.2291	50.9708	38.5974	46.9499	77.8725	209.692	283.723	280.031	260.726	231.58	307.938	35.9633	95.7865	89.8243	81.4475	70.5168	57.3041
7507	Peaxi162Scf00683g00135.1	2167.77	-2.67625	0.181541	1.55546e-50	6.74847e-49	Peaxi162Scf00683g00135	ATP binding microtubule motor family protein	AT1G18370.1	AT1G18370	IPR021881,IPR027640,IPR027417,IPR001752	GO:0007018,GO:0005524,GO:0003777,GO:0008017,GO:0005871	493.566	848.948	662.864	620.701	380.859	564.06	3842.36	4468.4	4531.4	3032.42	3397.08	3382.61	528.315	587.81	635.471	690.113	475.184	543.848	3525.27	3964.73	3376.04	2962.43	3016.19	3215.42
8528	Peaxi162Scf00939g00122.1	478.374	-1.40874	0.138775	8.00086e-25	7.12822e-24	Peaxi162Scf00939g00122	ATP binding microtubule motor family protein	AT1G18550.1	AT1G18550	IPR027640,IPR027417,IPR001752	GO:0007018,GO:0005524,GO:0003777,GO:0008017,GO:0005871	294.033	262.754	250.703	262.651	222.992	332.002	627.589	712.382	806.133	569.201	514.995	531.871	283.619	257.807	257.226	297.395	370.631	307.63	773.687	694.984	604.565	556.727	586.915	638.696
2982	Peaxi162Scf00126g01226.1	234.961	-3.5327	0.39769	3.80666e-20	2.4617e-19	Peaxi162Scf00126g01226	ATP binding microtubule motor family protein	AT2G37420.1	AT2G37420	IPR027640,IPR027417,IPR024658,IPR001752	GO:0007018,GO:0005524,GO:0003777,GO:0008017,GO:0005871	31.7485	49.3599	27.0461	69.7957	12.7093	70.0092	383.305	331.608	614.846	308.856	398.261	352.646	101.662	61.5504	39.3315	57.3969	57.1701	61.5593	336.851	465.327	422.654	289.127	420.134	437.303
8770	Peaxi162Scf01023g00417.1	4205.49	-2.94792	0.178368	1.27235e-62	1.04231e-60	Peaxi162Scf01023g00417	ATP binding microtubule motor family protein	AT2G37420.1	AT2G37420	IPR027640,IPR027417,IPR001752	GO:0007018,GO:0005524,GO:0003777,GO:0008017,GO:0005871	793.131	1327.67	1064.82	1057.52	685.498	1015.15	6703.15	8904.46	8976.92	5616.46	7376.6	7212.21	965.099	1105.91	1056.76	913.587	917.327	1016.32	6434.85	7775.43	6850.04	5957.71	6397.5	6336.19
5735	Peaxi162Scf00378g00417.1	1910.91	-2.71845	0.177867	4.50349e-54	2.31411e-52	Peaxi162Scf00378g00417	ATP binding microtubule motor family protein	AT2G37420.1	AT2G37420	IPR010544,IPR027640,IPR027417,IPR001752	GO:0007018,GO:0005524,GO:0003777,GO:0008017,GO:0005871	444.811	725.946	489.118	592.069	304.613	474.117	3342.94	3706.16	3893.69	2715.54	3154.36	3055.53	537.232	549.832	585.181	568.891	530.71	522.485	3038.68	3403.33	3121.46	2572	2692.12	2799.07
4932	Peaxi162Scf00286g00077.1	2035.71	-2.69373	0.137912	2.65697e-86	6.81273e-84	Peaxi162Scf00286g00077	ATP binding microtubule motor family protein	AT2G37420.1	AT2G37420	IPR010544,IPR027640,IPR027417,IPR001752	GO:0007018,GO:0005524,GO:0003777,GO:0008017,GO:0005871	594.57	737.085	493.033	686.259	494.904	689.693	3630.88	3938.28	4196.76	2755.72	3083.62	3034.84	699.366	605.555	602.051	757.494	649.433	674.205	3282.31	3464.95	3265.54	2455.35	2800.59	3086.04
5871	Peaxi162Scf00392g00731.1	980.07	-2.67645	0.19003	2.12082e-46	7.21221e-45	Peaxi162Scf00392g00731	ATP binding microtubule motor family protein	AT2G37420.1	AT2G37420	IPR027640,IPR027417,IPR001752	GO:0007018,GO:0005524,GO:0003777,GO:0008017,GO:0005871	218.751	373.569	265.83	256.928	196.485	271.314	1649.98	1880.73	1971.71	1409.91	1700.38	1539.63	251.828	308.833	251.984	381.588	226.145	249.84	1499.63	1750.75	1575.76	1412.46	1393.19	1527.41
4654	Peaxi162Scf00259g00125.1	2796.07	-2.60059	0.156678	3.13517e-63	2.68859e-61	Peaxi162Scf00259g00125	ATP binding microtubule motor family protein	AT2G37420.1	AT2G37420	IPR027640,IPR027417,IPR024658,IPR001752	GO:0007018,GO:0005524,GO:0003777,GO:0008017,GO:0005871	682.258	1058.56	876.877	834.898	557.238	813.078	4882.21	5378.16	5583.4	3886.59	4635.3	4494.82	737.555	931.809	896.787	954.686	758.814	886.82	4266.12	4845.18	4514.44	3737.8	3978.29	4091.21
2025	Peaxi162Scf00072g00021.1	2191.83	-1.51772	0.105539	1.44578e-47	5.31106e-46	Peaxi162Scf00072g00021	ATP binding microtubule motor family protein	AT2G37420.1	AT2G37420	IPR027640,IPR027417,IPR001752	GO:0007018,GO:0005524,GO:0003777,GO:0008017,GO:0005871	1110.22	1308.7	1159.71	1266.32	832.076	1090.96	3219.98	3371.08	3585.38	3067.59	3110.76	2998.55	1168.37	1156.05	1105.79	1149.18	1059.17	1042.11	3013.28	3377.17	3070.01	2580.4	2741.58	2765.66
7153	Peaxi162Scf00597g00827.1	872.661	2.85131	0.231084	2.73871e-36	5.17489e-35	Peaxi162Scf00597g00827	ATP binding microtubule motor family protein	AT2G37420.1	AT2G37420	IPR027640,IPR027417,IPR001752	GO:0007018,GO:0005524,GO:0003777,GO:0008017,GO:0005871	1796.06	1720.02	1409.54	1750.18	725.487	1034.48	248.618	217.083	189.835	338.692	348.393	303.577	1841.68	1545.71	1594.87	1087.86	1088.2	1400.27	239.309	251.715	271.488	293.239	335.367	232.137
6520	Peaxi162Scf00474g00522.1	843.054	-2.44781	0.199438	5.6142e-36	1.04239e-34	Peaxi162Scf00474g00522	ATP binding microtubule motor family protein	AT3G43210.1	AT3G43210	IPR021881,IPR027640,IPR027417,IPR001752	GO:0007018,GO:0005524,GO:0003777,GO:0008017,GO:0005871	224.835	391.808	229.212	235.711	185.646	347.802	1459.36	1522.15	1671.79	1287.72	1267.12	1291.1	213.831	198.27	233.098	324.708	247.706	262.728	1340.06	1415.13	1341.29	1280.7	1076.39	1322.88
6411	Peaxi162Scf00454g00523.1	1415.99	-2.93017	0.225909	9.35464e-40	2.18255e-38	Peaxi162Scf00454g00523	ATP binding microtubule motor family protein	AT3G50240.1	AT3G50240	IPR027640,IPR027417,IPR001752	GO:0007018,GO:0005524,GO:0003777,GO:0008017,GO:0005871	271.493	473.993	328.721	379.985	162.528	363.255	2514.51	2732.14	3024.34	1929.57	2442.27	2351.68	383.41	367.775	330.702	437.257	344.543	392.881	2120.41	2580.14	2339.73	1926.96	2201.68	2145.78
779	Peaxi162Scf00016g01521.1	2754.24	-2.86385	0.222435	3.08751e-39	7.00591e-38	Peaxi162Scf00016g01521	ATP binding microtubule motor family protein	AT3G50240.1	AT3G50240	IPR027640,IPR027417,IPR024658,IPR001752	GO:0007018,GO:0005524,GO:0003777,GO:0008017,GO:0005871	561.844	989.229	606.911	852.106	462.003	693.855	4749.84	5057.46	6070.11	3758.61	4546.11	4426.8	945.9	796.972	626.592	997.581	723.314	853.805	4137.86	5058.77	4632.43	3322.16	4329.19	4001.55
6410	Peaxi162Scf00454g00515.1	687.863	-2.44262	0.213547	1.21026e-31	1.66215e-30	Peaxi162Scf00454g00515	ATP binding microtubule motor family protein	AT3G50240.1	AT3G50240	IPR027640,IPR027417,IPR001752	GO:0007018,GO:0005524,GO:0003777,GO:0008017,GO:0005871	184.995	310.014	266.059	204.717	116.542	237.337	1302.49	1543.54	1327.24	975.453	1201.7	1187.99	164.17	213.425	247.49	204.887	169.671	199.321	959.919	1293.37	1017.56	913.772	941.332	958.118
[truncated: 8,573 more rows]

## Sheet: HP-HPT2_N2_vs_N7
	gene	baseMean	log2FoldChange (Pos value: upreg in bud 2)	lfcSE	pvalue	padj	geneID	FuncDescription	BlastHit	IPRHit	GOTerm	high_P_bud2_R1	high_P_bud2_R2	high_P_bud2_R3	high_P_bud3_R1	high_P_bud3_R2	high_P_bud3_R3	high_P_bud6_R1	high_P_bud6_R2	high_P_bud6_R3	high_P_bud7_R1	high_P_bud7_R2	high_P_bud7_R3	low_P_bud2_R1	low_P_bud2_R2	low_P_bud2_R3	low_P_bud3_R1	low_P_bud3_R2	low_P_bud3_R3	low_P_bud6_R1	low_P_bud6_R2	low_P_bud6_R3	low_P_bud7_R1	low_P_bud7_R2	low_P_bud7_R3
[truncated: 8,039 more rows]

[truncated: 6 more sheets: HP-LPT2_N2_vs_N6, HP-LPT2_N2_vs_N7, LP-LPT2_N2_vs_N6, LP-LPT2_N2_vs_N7, LP-HPT2_N2_vs_N6, LP-HPT2_N2_vs_N7]
