# Supplementary material for: Transcriptomic analysis implicates ABA signaling and carbon supply in the differential outgrowth of petunia axillary buds
Source: BMC Plant Biol. 2023 Oct 10;23:482. doi: 10.1186/s12870-023-04505-3 (PMC10563266; doi:10.1186/s12870-023-04505-3)
Supplement: Supplementary file 2 — Supplementary Material 2 [file 12870_2023_4505_MOESM2_ESM.xlsx]

## Sheet: description
These are two lists of common genes from three sets of DEGs (bud 2 vs bud 3, bud 2 vs bud 6, and bud 2 vs bud 7) from the first experiment, where the plants were placed in high P at the start then split into two groups. One group went into (stay) fresh high P and the other group went into low P.
The columns FuncDescription, BlastHit, IPRHit, and GOTerm were extract from petunia genome annotation
The column annotated symbol was manually annotated using Tair (https://www.arabidopsis.org/tools/bulk/genes/index.jsp) and Uniport (https://www.uniprot.org/)

## Sheet: HP_commonDEGs
gene	annotated symbol	FuncDescription	BlastHit	IPRHit	GOTerm
Peaxi162Scf00970g00114.1	OPR2	12-oxophytodienoate reductase 2	AT1G76690.1	IPR013785	GO:0010181,GO:0003824,GO:0055114,GO:0016491
Peaxi162Scf00051g00207.1	ACCO5	1-aminocyclopropane-1-carboxylate oxidase 5	sp|Q0WPW4|ACCO5_ARATH	IPR027443,IPR005123,IPR026992	GO:0016706,GO:0055114,GO:0016491
Peaxi162Scf00207g00835.1		2-oxoglutarate (2OG) and Fe(II)-dependent oxygenase superfamily protein	AT1G52820.1	IPR027443,IPR005123,IPR026992	GO:0016706,GO:0055114,GO:0016491
Peaxi162Scf00245g00053.1	DMR6	2-oxoglutarate (2OG) and Fe(II)-dependent oxygenase superfamily protein	AT5G24530.1	IPR027443,IPR005123,IPR026992	GO:0016706,GO:0055114,GO:0016491
Peaxi162Scf00015g02613.1	ABCG16	ABC-2 type transporter family protein	AT3G55090.1	IPR027417,IPR013525	GO:0016020,GO:0005524,GO:0000166,GO:0017111,GO:0016887
Peaxi162Scf00092g00324.1	NAT protein	Acyl-CoA N-acyltransferases (NAT) superfamily protein	AT2G32030.1	IPR016181	GO:0008080
Peaxi162Scf00366g00216.1		alpha/beta-Hydrolases superfamily protein	AT4G36610.1	IPR000073
Peaxi162Scf00437g00065.1		alpha/beta-Hydrolases superfamily protein	AT2G03550.1	IPR013094	GO:0016787,GO:0008152
Peaxi162Scf00042g02619.1	AAP2	amino acid permease 2	AT5G09220.1	IPR013057
Peaxi162Scf01183g00137.1	AMP-dependent synthetase and ligase	AMP-dependent synthetase and ligase family protein	AT2G17650.1	IPR025110,IPR000873	GO:0008152,GO:0003824
Peaxi162Scf00599g00115.1		ASR5 protein [Solanum chilense]	emb|CBY16489.1|	IPR003496	GO:0006950
Peaxi162Scf00024g00161.1	AHL20	AT-hook motif nuclear-localized protein 20	AT4G14465.1	IPR014476
Peaxi162Scf00156g00213.1		basic helix-loop-helix (bHLH) DNA-binding superfamily protein	AT5G51790.1	IPR015660	GO:0003677,GO:0046983
Peaxi162Scf00141g00025.1	BZIP69	Basic-leucine zipper (bZIP) transcription factor family protein	AT1G06070.1
Peaxi162Scf00241g10024.1		Bifunctional inhibitor/lipid-transfer protein/seed storage 2S albumin superfamily protein	AT1G62510.1	IPR016140
Peaxi162Scf00783g00133.1	LPTG5	Bifunctional inhibitor/lipid-transfer protein/seed storage 2S albumin superfamily protein	AT3G22600.1	IPR016140,IPR000528	GO:0008289,GO:0006869
Peaxi162Scf00103g00071.1		Blue copper protein	sp|Q41001|BCP_PEA	IPR008972	GO:0009055,GO:0005507
Peaxi162Scf00799g00518.1	RD22	BURP domain-containing protein. Responsive to dehydration 22 (RD22) mediated by ABA	AT5G25610.1	IPR004873
Peaxi162Scf00192g00921.1	TPXL3	Cell cycle regulated microtubule associated protein	AT4G22860.1	IPR027330
Peaxi162Scf00164g00313.1	CHSB	Chalcone synthase B	sp|P22924|CHSB_PETHY	IPR016039,IPR011141	GO:0016746,GO:0009058,GO:0008152,GO:0016747,GO:0003824
Peaxi162Scf00007g01016.1		conserved hypothetical protein [Ricinus communis] gb|EEF38184.1| conserved hypothetical protein [Ricinus communis]	ref|XP_002524169.1|
Peaxi162Scf00878g00014.1		Cysteine/Histidine-rich C1 domain family protein	AT2G44380.1	IPR013083,IPR004146,IPR011424	GO:0047134,GO:0005515,GO:0008270,GO:0055114
Peaxi162Scf00491g00038.1	BAS1	Cytochrome P450 superfamily protein	AT2G26710.1	IPR001128	GO:0020037,GO:0016705,GO:0005506,GO:0055114
Peaxi162Scf00973g00025.1	TT7	Cytochrome P450 superfamily protein. TRANSPARENT TESTA 7 (TT7)	AT5G07990.1	IPR001128	GO:0020037,GO:0016705,GO:0005506,GO:0055114
Peaxi162Scf00032g00191.1	CYP71A22	cytochrome P450, family 71, subfamily A, polypeptide 22	AT3G48310.1	IPR001128	GO:0020037,GO:0016705,GO:0005506,GO:0055114
Peaxi162Scf00062g00181.1	CYP71B10	cytochrome P450, family 71, subfamily B, polypeptide 10	AT5G57260.1	IPR001128	GO:0020037,GO:0016705,GO:0005506,GO:0055114
Peaxi162Scf01058g00008.1	CYP86A1	cytochrome P450, family 86, subfamily A, polypeptide 1	AT5G58860.1	IPR001128	GO:0020037,GO:0016705,GO:0005506,GO:0055114
Peaxi162Scf00418g00732.1		cytochrome P450, putative [Ricinus communis] gb|EEF40808.1| cytochrome P450, putative [Ricinus communis]	ref|XP_002521537.1|	IPR001128	GO:0020037,GO:0016705,GO:0005506,GO:0055114
Peaxi162Scf00498g00427.1	CKX3	Cytokinin dehydrogenase 3	sp|Q9LTS3|CKX3_ARATH	IPR016166,IPR016170,IPR016164,IPR011598	GO:0019139,GO:0016614,GO:0008762,GO:0009690,GO:0050660,GO:0003824,GO:0055114,GO:0046983,GO:0016491
Peaxi162Scf00014g02735.1		Disease resistance protein (CC-NBS-LRR class) family	AT1G53350.1	IPR027417,IPR000767	GO:0043531,GO:0006952
Peaxi162Scf00034g00176.1		Disease resistance protein (CC-NBS-LRR class) family	AT5G35450.1	IPR027417,IPR000767	GO:0043531,GO:0006952
Peaxi162Scf00060g00047.1		Disease resistance-responsive (dirigent-like protein) family protein	AT2G39430.1	IPR004265
Peaxi162Scf00198g01121.1		Disease resistance-responsive (dirigent-like protein) family protein	AT2G21100.1	IPR004265
Peaxi162Scf00684g00015.1		Disease resistance-responsive (dirigent-like protein) family protein	AT2G21100.1	IPR004265
Peaxi162Scf00027g00184.1	ENODL1	early nodulin-like protein 1	AT5G53870.1	IPR008972	GO:0009055,GO:0005507
Peaxi162Scf00378g00010.1		Ectonucleoside triphosphate diphosphohydrolase 5	sp|E1C1L6|ENTP5_CHICK	IPR000407	GO:0016787
Peaxi162Scf00544g00014.1	ENT7	equilibrative nucleoside transporter 7	AT1G61630.1	IPR002259	GO:0006810,GO:0005337,GO:0016021
Peaxi162Scf01094g00002.1		ethylene response factor 189 [Nicotiana tabacum]	dbj|BAN57618.1|	IPR016177	GO:0003677,GO:0006355,GO:0003700
Peaxi162Scf00201g00342.1	SAP2	Eukaryotic aspartyl protease family protein. SECRETED ASPARTIC PROTEASE 2 (SAP2)	AT1G03220.1	IPR021109,IPR001461	GO:0006508,GO:0004190
Peaxi162Scf00297g00712.1	CER3/WAX2	Fatty acid hydroxylase superfamily. ECERIFERUM 3 (CER3)	AT5G57800.1	IPR016040,IPR006694,IPR021940	GO:0005506,GO:0006633,GO:0055114,GO:0016491
Peaxi162Scf01385g00035.1		F-box/RNI-like superfamily protein	AT3G03360.1	IPR001810,IPR006566,IPR027191,IPR013101	GO:0005515
Peaxi162Scf00120g00813.1	GEX1	gamete expressed protein 1	AT5G55490.1
Peaxi162Scf00235g00327.1	GGPS1	geranylgeranyl pyrophosphate synthase 1	AT4G36810.1	IPR017446	GO:0008299
Peaxi162Scf01000g00115.1	GER2	germin-like protein 2	AT5G39190.1	IPR001929	GO:0045735,GO:0030145
Peaxi162Scf01000g00116.1	GLP2	germin-like protein 2	AT5G39190.1	IPR001929	GO:0045735,GO:0030145
Peaxi162Scf00017g00216.1	GLP4	germin-like protein 4	AT1G18970.1	IPR001929	GO:0045735,GO:0030145
Peaxi162Scf00424g00009.1	GAD	glutamate decarboxylase	AT5G17330.1	IPR015424,IPR002129	GO:0019752,GO:0016831,GO:0006536,GO:0004351,GO:0003824,GO:0030170
Peaxi162Scf00936g00012.1	CEPD2	Glutaredoxin family protein. CEP DOWNSTREAM 2 (CEPD2)	AT2G47880.1	IPR011905,IPR012336	GO:0015035,GO:0009055,GO:0045454
Peaxi162Scf00067g02427.1	GSTF4	glutathione S-transferase F4	AT1G02950.1	IPR010987,IPR012336	GO:0005515
Peaxi162Scf00033g03015.1		HAD superfamily, subfamily IIIB acid phosphatase	AT1G04040.1	IPR005519,IPR023214	GO:0003993
Peaxi162Scf00207g01227.1		HAD superfamily, subfamily IIIB acid phosphatase	AT4G29270.1	IPR005519,IPR023214	GO:0003993
Peaxi162Scf00253g01614.1	HIPP20	Heavy metal transport/detoxification superfamily protein	AT1G71050.1	IPR006121	GO:0046872,GO:0030001
Peaxi162Scf00516g00216.1	RWP1	HXXXD-type acyl-transferase family protein. REDUCED LEVELS OF WALL-BOUND PHENOLICS 1 (RWP1)	AT5G41040.1	IPR003480,IPR023213	GO:0016747
Peaxi162Scf00422g00510.1	IP5PI	inositol polyphosphate 5-phosphatase I	AT1G34120.1	IPR005135	GO:0046856
Peaxi162Scf01149g00114.1	LAC12	laccase 12	AT5G05390.1	IPR017761	GO:0046274,GO:0048046,GO:0052716,GO:0005507,GO:0055114,GO:0016491
Peaxi162Scf00561g00008.1	LAC17	laccase 17	AT5G60020.1	IPR008972	GO:0005507,GO:0055114,GO:0016491
Peaxi162Scf00284g00315.1	LAC5	laccase 5	AT2G40370.1	IPR017761	GO:0046274,GO:0048046,GO:0052716,GO:0005507,GO:0055114,GO:0016491
Peaxi162Scf01333g00131.1	LAC7	laccase 7	AT3G09220.1	IPR017761	GO:0046274,GO:0048046,GO:0052716,GO:0005507,GO:0055114,GO:0016491
Peaxi162Scf00984g00116.1	GLYI7	Lactoylglutathione lyase / glyoxalase I family protein	AT1G80160.1	IPR025870
Peaxi162Scf00171g00036.1	PXC1	Leucine-rich repeat protein kinase family protein	AT2G36570.1	IPR011009	GO:0005524,GO:0004672,GO:0006468,GO:0016772
Peaxi162Scf00035g00315.1	RGFR1	Leucine-rich repeat receptor-like protein kinase family protein	AT3G24240.1	IPR003591,IPR001611	GO:0005515
Peaxi162Scf00047g00221.1	LBD1	LOB domain-containing protein 1	AT1G07900.1	IPR004883
Peaxi162Scf00465g00015.1	TYRDC	L-tyrosine decarboxylase	AT4G28680.1	IPR015424,IPR002129	GO:0019752,GO:0016831,GO:0006520,GO:0003824,GO:0030170
Peaxi162Scf00017g03265.1	PsMTF1	MADS-box transcription factor 1	sp|O65874|MTF1_PEA	IPR002100,IPR002487	GO:0005634,GO:0003677,GO:0006355,GO:0003700,GO:0046983
Peaxi162Scf00299g00717.1	OsMADS47	MADS-box transcription factor 47	sp|Q5K4R0|MAD47_ORYSJ	IPR002100,IPR002487	GO:0005634,GO:0003677,GO:0006355,GO:0003700,GO:0046983
Peaxi162Scf00245g00710.1		Major facilitator superfamily protein	AT2G44280.1	IPR016196
Peaxi162Scf00402g00940.1		Major facilitator superfamily protein	AT3G60070.1	IPR016196
Peaxi162Scf00016g01036.1		MATE efflux family protein	AT1G47530.1	IPR002528	GO:0016020,GO:0055085,GO:0015238,GO:0015297,GO:0006855
Peaxi162Scf00877g00131.1	DTX14	MATE efflux family protein. PROTEIN DETOXIFICATION 14	AT1G71140.1	IPR002528	GO:0016020,GO:0055085,GO:0015238,GO:0015297,GO:0006855
Peaxi162Scf01075g00006.1		MATE efflux family protein	AT1G66760.2	IPR002528	GO:0016020,GO:0055085,GO:0015238,GO:0015297,GO:0006855
Peaxi162Scf00049g00019.1	MES1	methyl esterase 1	AT2G23620.1
Peaxi162Scf00304g00714.1	MES17	methyl esterase 17	AT3G10870.1
Peaxi162Scf00114g00127.1	MYB36	myb domain protein 36	AT5G57620.1	IPR009057	GO:0003677,GO:0003682
Peaxi162Scf00160g00722.1	MYB36	myb domain protein 36	AT5G57620.1	IPR009057	GO:0003677,GO:0003682
Peaxi162Scf00137g01812.1	MYB74	myb domain protein 74	AT4G05100.1	IPR009057	GO:0003677,GO:0003682
Peaxi162Scf00779g00512.1	MYB74	myb domain protein 74	AT4G05100.1	IPR009057	GO:0003677,GO:0003682
Peaxi162Scf41047g00002.1		myb family transcription factor	AT5G41020.1	IPR009057	GO:0003677,GO:0003682
Peaxi162Scf00218g00415.1	BAN	NAD(P)-binding Rossmann-fold superfamily protein. BANYULS (BAN)	AT1G61720.1	IPR001509,IPR016040	GO:0044237,GO:0003824,GO:0050662
Peaxi162Scf00286g00646.1	ATB2	NAD(P)-linked oxidoreductase superfamily protein	AT1G60710.1	IPR001395,IPR001128,IPR023210	GO:0020037,GO:0016705,GO:0005506,GO:0055114
Peaxi162Scf00732g00317.1		Non-specific lipid-transfer protein	sp|Q39950|NLTP_HELAN	IPR016140,IPR000528	GO:0008289,GO:0006869
Peaxi162Scf00159g00156.1		orf [Nicotiana tabacum]	gb|AAB23378.1|	IPR023393,IPR000916	GO:0006952,GO:0009607
Peaxi162Scf00684g00413.1		organ-specific protein S2 [Solanum nigrum]	gb|ADW66153.1|	IPR024489
Peaxi162Scf00420g00140.1	PLL18	Pectin lyase-like superfamily protein	AT3G27400.1	IPR011050,IPR018082
Peaxi162Scf00770g00029.1	PME53	Pectin lyase-like superfamily protein. Required for ABA-mediated stomatal function and heat response.	AT5G19730.1	IPR011050	GO:0005618,GO:0030599,GO:0042545
Peaxi162Scf00258g00816.1	PA2	peroxidase 2	AT5G06720.1	IPR010255	GO:0006979,GO:0020037,GO:0004601,GO:0055114
Peaxi162Scf00012g00364.1	RCI3	Peroxidase superfamily protein	AT1G05260.1	IPR010255	GO:0006979,GO:0020037,GO:0004601,GO:0055114
Peaxi162Scf00284g00022.1	PRX52	Peroxidase superfamily protein	AT5G05340.1	IPR010255	GO:0006979,GO:0020037,GO:0004601,GO:0055114
Peaxi162Scf00418g00927.1	PRX72	Peroxidase superfamily protein	AT5G66390.1	IPR010255	GO:0006979,GO:0020037,GO:0004601,GO:0055114
Peaxi162Scf00418g01014.1	PRX72	Peroxidase superfamily protein	AT5G66390.1	IPR010255	GO:0006979,GO:0020037,GO:0004601,GO:0055114
Peaxi162Scf00418g01015.1	PRX72	Peroxidase superfamily protein	AT5G66390.1	IPR010255	GO:0006979,GO:0020037,GO:0004601,GO:0055114
Peaxi162Scf00756g00043.1	PRX72	Peroxidase superfamily protein	AT5G66390.1	IPR010255	GO:0006979,GO:0020037,GO:0004601,GO:0055114
Peaxi162Scf00912g00139.1		Peroxidase superfamily protein	AT3G21770.1	IPR010255	GO:0006979,GO:0020037,GO:0004601,GO:0055114
Peaxi162Scf00626g00720.1	PCK1	Phosphoenolpyruvate carboxykinase [ATP]	sp|Q9T074|PCKA_ARATH	IPR001272	GO:0005524,GO:0006094,GO:0004612,GO:0004611,GO:0017076
Peaxi162Scf00427g00114.1	PMEI-PME32	Plant invertase/pectin methylesterase inhibitor superfamily	AT3G43270.1	IPR011050,IPR006501	GO:0005618,GO:0004857,GO:0030599,GO:0042545
Peaxi162Scf00102g00189.1	NLP6	Plant regulator RWP-RK family protein. NIN-LIKE PROTEIN 6 (NLP6)	AT1G64530.1	IPR000270,IPR003035	GO:0005515
Peaxi162Scf00445g00064.1		Polyphenol oxidase F, chloroplastic	sp|Q08296|PPOF_SOLLC	IPR008922,IPR022740	GO:0008152,GO:0055114,GO:0016491,GO:0004097
Peaxi162Scf00445g00092.1		Polyphenol oxidase F, chloroplastic	sp|Q08296|PPOF_SOLLC	IPR008922,IPR016213	GO:0046148,GO:0008152,GO:0055114,GO:0016491,GO:0004097
Peaxi162Scf00207g01228.1	PRF5	profilin 5	AT2G19770.1	IPR027310,IPR005455	GO:0003779,GO:0030036
Peaxi162Scf00554g00038.1	RIPK	Protein kinase superfamily protein. RPM1-INDUCED PROTEIN KINASE	AT2G05940.1	IPR011009	GO:0005524,GO:0004674,GO:0004672,GO:0006468,GO:0016772
Peaxi162Scf00111g01424.1	LSH10	Protein LIGHT-DEPENDENT SHORT HYPOCOTYLS 10	sp|Q9S7R3|LSH10_ARATH	IPR006936
Peaxi162Scf00071g00425.1		proteinase inhibitor precursor [Nicotiana alata]	gb|AAA17739.1|	IPR003465	GO:0004867
Peaxi162Scf00046g00119.1	PAP27	purple acid phosphatase 27	AT5G50400.1	IPR004843,IPR025733,IPR008963	GO:0046872,GO:0016787,GO:0003993
Peaxi162Scf00089g01521.1	SIP1	Raffinose synthase family protein	AT5G40390.1	IPR013785,IPR008811	GO:0003824
Peaxi162Scf00977g00002.1		RING/U-box superfamily protein	AT4G03965.1	IPR013083	GO:0005515,GO:0008270
Peaxi162Scf00015g01916.1		RmlC-like cupins superfamily protein	AT5G39160.1	IPR001929	GO:0045735,GO:0030145
Peaxi162Scf00015g02014.1		RmlC-like cupins superfamily protein	AT5G39110.1	IPR001929	GO:0045735,GO:0030145
Peaxi162Scf00194g01046.1		RmlC-like cupins superfamily protein	AT5G39150.1	IPR001611,IPR001929	GO:0045735,GO:0005515,GO:0030145
Peaxi162Scf00767g00044.1		S-aden [Arabidopsis thaliana]	ref|NP_171626.2|
Peaxi162Scf00525g00089.1	IBL1	sequence-specific DNA binding transcription factors. IBH1-LIKE 1	AT4G30410.2
Peaxi162Scf00108g00089.1	scpl28	serine carboxypeptidase-like 28	AT2G35770.1	IPR001563	GO:0006508,GO:0004185
Peaxi162Scf00102g01353.1	SLP2	subtilisin-like serine protease 2	AT4G34980.1	IPR023827,IPR015500	GO:0004252,GO:0006508,GO:0042802,GO:0043086
Peaxi162Scf00347g00616.1	TIL	temperature-induced lipocalin	AT5G58070.1	IPR011038
Peaxi162Scf00192g00086.1		Tetratricopeptide repeat-like superfamily protein isoform 1 [Theobroma cacao] gb|EOY22999.1| Tetratricopeptide repeat-like superfamily protein isoform 1 [Theobroma cacao]	ref|XP_007038498.1|	IPR002885
Peaxi162Scf00444g00524.1	TIP1;3	tonoplast intrinsic protein 1	AT4G01470.1	IPR023271,IPR000425	GO:0016020,GO:0006810,GO:0005215
Peaxi162Scf00209g00016.1	TIP2;2	tonoplast intrinsic protein 2	AT4G17340.1	IPR023271,IPR000425	GO:0016020,GO:0006810,GO:0005215
Peaxi162Scf00264g00836.1	TBL35	TRICHOME BIREFRINGENCE-LIKE 35	AT5G01620.1	IPR026057,IPR025846
Peaxi162Scf00689g00027.1	TAR2	tryptophan aminotransferase related 2	AT4G24670.1	IPR015424	GO:0016846,GO:0003824,GO:0030170
Peaxi162Scf00378g00826.1		tyrosine-rich hydroxyproline-rich glycoprotein, partial [Petroselinum crispum]	gb|AAA98492.1|	IPR006041
Peaxi162Scf00378g00827.1		tyrosine-rich hydroxyproline-rich glycoprotein, partial [Petroselinum crispum]	gb|AAA98492.1|	IPR006041
Peaxi162Scf00276g00123.1		U-box domain-containing protein [Medicago truncatula] gb|AES83539.1| U-box domain-containing protein [Medicago truncatula]	ref|XP_003636401.1|	IPR016024	GO:0005488
Peaxi162Scf00475g00117.1	UCC3	uclacyanin 3	AT3G60280.1	IPR008972	GO:0009055,GO:0005507
Peaxi162Scf00085g00201.1		UDP-Glycosyltransferase superfamily protein	AT2G22590.1	IPR002213	GO:0008152,GO:0016758
Peaxi162Scf00085g00202.1		UDP-Glycosyltransferase superfamily protein	AT2G22590.1	IPR002213	GO:0008152,GO:0016758
Peaxi162Scf00423g00611.1		UDP-Glycosyltransferase superfamily protein	AT4G14090.1	IPR002213	GO:0008152,GO:0016758
Peaxi162Scf00427g00031.1		UDP-Glycosyltransferase superfamily protein	AT2G18570.1	IPR002213	GO:0008152,GO:0016758
Peaxi162Scf00003g00110.1		Unknown protein
Peaxi162Scf00074g00097.1		Unknown protein
Peaxi162Scf00075g01545.1		Unknown protein
Peaxi162Scf00129g00124.1		Unknown protein
Peaxi162Scf00132g00074.1		Unknown protein
Peaxi162Scf00140g01214.1		Unknown protein		IPR004926	GO:0006950
Peaxi162Scf00263g10122.1		Unknown protein		IPR006706	GO:0005199,GO:0009664
Peaxi162Scf00299g00083.1		Unknown protein
Peaxi162Scf00330g00012.1		Unknown protein
Peaxi162Scf00569g00008.1		Unknown protein
Peaxi162Scf00909g00026.1		Unknown protein		IPR003676
Peaxi162Scf00016g03126.1		Wound-induced protein	sp|Q02243|WIN_SOYBN	IPR009009	GO:0050832,GO:0042742
Peaxi162Scf00807g00004.1	WRKY28	WRKY DNA-binding protein 28	AT4G18170.1	IPR003657	GO:0006355,GO:0043565,GO:0003700
Peaxi162Scf00202g00057.1	WRKY69	WRKY DNA-binding protein 69	AT3G58710.2	IPR003657	GO:0006355,GO:0043565,GO:0003700
Peaxi162Scf00059g00714.1	WRKY72	WRKY DNA-binding protein 72	AT5G15130.1	IPR003657	GO:0006355,GO:0043565,GO:0003700
Peaxi162Scf00052g00210.1	XTH30	xyloglucan endotransglucosylase/hydrolase 30	AT1G32170.1	IPR013320,IPR008985	GO:0048046,GO:0016762,GO:0004553,GO:0005618,GO:0006073,GO:0005975
Peaxi162Scf00046g00147.1		Zinc-binding dehydrogenase family protein	AT5G16990.1	IPR020843,IPR016040,IPR002085	GO:0008270,GO:0016747,GO:0055114,GO:0016491
Peaxi162Scf00005g00041.1
Peaxi162Scf00020g02233.1
Peaxi162Scf00031g00261.1
Peaxi162Scf00376g00829.1
Peaxi162Scf00234g00412.1	H6H	Hyoscyamine 6-dioxygenase	sp|P24397|HY6H_HYONI	IPR027443,IPR005123,IPR026992	GO:0016706,GO:0055114,GO:0016491

## Sheet: LP_commonDEGs
gene	annotated symbol	FuncDescription	BlastHit	IPRHit	GOTerm
Peaxi162Scf00074g00120.1	IQD18	IQ-domain 18	AT1G01110.2	IPR025064,IPR027417,IPR000048	GO:0005515
Peaxi162Scf00585g00014.1	FRO2	ferric reduction oxidase 2	AT1G01580.1	IPR017927,IPR013121,IPR013130	GO:0055114,GO:0016491
Peaxi162Scf00328g00619.1		Protein of unknown function (DUF630 and DUF632)	AT1G02110.1	IPR006868,IPR006867
Peaxi162Scf00073g01928.1	MC1	metacaspase 1	AT1G02170.1	IPR011600,IPR005735	GO:0006508,GO:0004197
Peaxi162Scf00167g01119.1	MC1	metacaspase 1	AT1G02170.1	IPR011600,IPR005735	GO:0006508,GO:0004197
Peaxi162Scf00067g02427.1	GSTF4	glutathione S-transferase F4	AT1G02950.1	IPR010987,IPR012336	GO:0005515
Peaxi162Scf00201g00342.1	SAP2	Eukaryotic aspartyl protease family protein. SECRETED ASPARTIC PROTEASE 2 (SAP2)	AT1G03220.1	IPR021109,IPR001461	GO:0006508,GO:0004190
Peaxi162Scf00033g03015.1		HAD superfamily, subfamily IIIB acid phosphatase	AT1G04040.1	IPR005519,IPR023214	GO:0003993
Peaxi162Scf00043g00177.1	MCTP10	C2 calcium/lipid-binding plant phosphoribosyltransferase family protein. MULTIPLE C2 DOMAIN AND TRANSMEMBRANE REGION PROTEIN 10 (MCTP10)	AT1G04150.1	IPR013583,IPR000008	GO:0005515
Peaxi162Scf00012g00364.1	RCI3	Peroxidase superfamily protein	AT1G05260.1	IPR010255	GO:0006979,GO:0020037,GO:0004601,GO:0055114
Peaxi162Scf00393g00066.1		Pectin lyase-like superfamily protein	AT1G05310.1	IPR011050	GO:0005618,GO:0030599,GO:0042545
Peaxi162Scf00141g00025.1	BZIP69	Basic-leucine zipper (bZIP) transcription factor family protein	AT1G06070.1
Peaxi162Scf00047g00221.1	LBD1	LOB domain-containing protein 1	AT1G07900.1	IPR004883
Peaxi162Scf00442g00414.1	FAH	fumarylacetoacetase, putative	AT1G12050.1	IPR011234,IPR005959	GO:0009072,GO:0008152,GO:0004334,GO:0003824
Peaxi162Scf00393g00027.1	XTH28	xyloglucan endotransglucosylase/hydrolase 28	AT1G14720.1	IPR016455,IPR008985	GO:0048046,GO:0016762,GO:0004553,GO:0005618,GO:0006073,GO:0005975
Peaxi162Scf00017g00216.1	GLP4	germin-like protein 4	AT1G18970.1	IPR001929	GO:0045735,GO:0030145
Peaxi162Scf00287g00193.1	ARF19	auxin response factor 19	AT1G19220.1	IPR015300,IPR010525,IPR003311	GO:0005634,GO:0003677,GO:0006355,GO:0009725,GO:0046983
Peaxi162Scf00230g00038.1	CLH1	chlorophyllase 1	AT1G19670.1	IPR010821	GO:0047746,GO:0015996
Peaxi162Scf01022g00326.1	WAK3	wall associated kinase 3	AT1G21240.1	IPR011009	GO:0005524,GO:0004672,GO:0006468,GO:0016772
Peaxi162Scf00497g00041.1	DREB26	Integrase-type DNA-binding superfamily protein. DEHYDRATION RESPONSE ELEMENT-BINDING PROTEIN 26 (DREB26)	AT1G21910.1	IPR016177	GO:0003677,GO:0006355,GO:0003700
Peaxi162Scf00017g00288.1	JP630	BURP domain-containing protein	AT1G23760.1	IPR004873
Peaxi162Scf00092g01413.1	SPDS1	spermidine synthase 1	AT1G23820.2	IPR001045	GO:0003824
Peaxi162Scf00062g01423.1	LBD4	LOB domain-containing protein 4	AT1G31320.1	IPR004883
Peaxi162Scf00052g00210.1	XTH30	xyloglucan endotransglucosylase/hydrolase 30	AT1G32170.1	IPR013320,IPR008985	GO:0048046,GO:0016762,GO:0004553,GO:0005618,GO:0006073,GO:0005975
Peaxi162Scf00664g00056.1	UMAMIT22	nodulin MtN21 /EamA-like transporter family protein. USUALLY MULTIPLE ACIDS MOVE IN AND OUT TRANSPORTERS 22 (UMAMIT22)	AT1G43650.1	IPR000620	GO:0016020
Peaxi162Scf00723g00311.1	CAR5	Calcium-dependent lipid-binding (CaLB domain) family protein	AT1G48590.2	IPR000008	GO:0005515
Peaxi162Scf00004g00283.1	DALL2	alpha/beta-Hydrolases superfamily protein	AT1G51440.1	IPR002921	GO:0004806,GO:0006629
Peaxi162Scf00014g02735.1		Disease resistance protein (CC-NBS-LRR class) family	AT1G53350.1	IPR027417,IPR000767	GO:0043531,GO:0006952
Peaxi162Scf00071g00313.1	SVB	Protein of unknown function, DUF538. SMALLER WITH VARIABLE BRANCHES (SVB)	AT1G56580.1	IPR007493
Peaxi162Scf00286g00646.1	ATB2	NAD(P)-linked oxidoreductase superfamily protein	AT1G60710.1	IPR001395,IPR001128,IPR023210	GO:0020037,GO:0016705,GO:0005506,GO:0055114
Peaxi162Scf00262g00035.1	BGLU46	beta glucosidase 46	AT1G61820.1	IPR001360,IPR017853	GO:0004553,GO:0005975,GO:0003824
Peaxi162Scf00271g00025.1	YSL7	YELLOW STRIPE like 7	AT1G65730.1	IPR004813	GO:0055085
Peaxi162Scf00562g00001.1		Eukaryotic aspartyl protease family protein	AT1G66180.1	IPR021109,IPR001461	GO:0006508,GO:0004190
Peaxi162Scf01075g00006.1		MATE efflux family protein	AT1G66760.2	IPR002528	GO:0016020,GO:0055085,GO:0015238,GO:0015297,GO:0006855
Peaxi162Scf00828g00002.1	FH8	formin 8	AT1G70140.1	IPR015425,IPR013320
Peaxi162Scf00253g01614.1	HIPP20	Heavy metal transport/detoxification superfamily protein	AT1G71050.1	IPR006121	GO:0046872,GO:0030001
Peaxi162Scf00643g00055.1	KTI1	kunitz trypsin inhibitor 1	AT1G73260.1	IPR002160	GO:0004866
Peaxi162Scf00970g00114.1	OPR2	12-oxophytodienoate reductase 2	AT1G76690.1	IPR013785	GO:0010181,GO:0003824,GO:0055114,GO:0016491
Peaxi162Scf00033g00711.1	PIN6	Auxin efflux carrier family protein	AT1G77110.1	IPR004776	GO:0055085,GO:0016021
Peaxi162Scf00030g00816.1		RNA-binding (RRM/RBD/RNP motifs) family protein	AT1G78260.1	IPR012677	GO:0000166,GO:0003676
Peaxi162Scf00437g00065.1		alpha/beta-Hydrolases superfamily protein	AT2G03550.1	IPR013094	GO:0016787,GO:0008152
Peaxi162Scf00554g00038.1	RIPK	Protein kinase superfamily protein. RPM1-INDUCED PROTEIN KINASE (RIPK)	AT2G05940.1	IPR011009	GO:0005524,GO:0004674,GO:0004672,GO:0006468,GO:0016772
Peaxi162Scf00088g01321.1	OPR3	oxophytodienoate-reductase 3	AT2G06050.2	IPR016140,IPR013785	GO:0010181,GO:0003824,GO:0055114,GO:0016491
Peaxi162Scf00423g00323.1	LIP1	lipase 1	AT2G15230.1	IPR006693,IPR025483,IPR000073	GO:0016788,GO:0006629
Peaxi162Scf00875g00113.1		Major facilitator superfamily protein	AT2G16990.1	IPR011701,IPR016196	GO:0055085,GO:0016021,GO:0005886,GO:0005215
Peaxi162Scf01183g00137.1		AMP-dependent synthetase and ligase family protein	AT2G17650.1	IPR025110,IPR000873	GO:0008152,GO:0003824
Peaxi162Scf00751g00410.1	OFP7	ovate family protein 7	AT2G18500.1	IPR006458
Peaxi162Scf00198g01121.1		Disease resistance-responsive (dirigent-like protein) family protein	AT2G21100.1	IPR004265
Peaxi162Scf00684g00015.1		Disease resistance-responsive (dirigent-like protein) family protein	AT2G21100.1	IPR004265
Peaxi162Scf00362g00119.1	SAUR6	SAUR-like auxin-responsive protein family	AT2G21210.1	IPR003676
Peaxi162Scf00085g00201.1		UDP-Glycosyltransferase superfamily protein	AT2G22590.1	IPR002213	GO:0008152,GO:0016758
Peaxi162Scf00085g00202.1		UDP-Glycosyltransferase superfamily protein	AT2G22590.1	IPR002213	GO:0008152,GO:0016758
Peaxi162Scf00491g00038.1	BAS1	Cytochrome P450 superfamily protein	AT2G26710.1	IPR001128	GO:0020037,GO:0016705,GO:0005506,GO:0055114
Peaxi162Scf00092g00324.1		Acyl-CoA N-acyltransferases (NAT) superfamily protein	AT2G32030.1	IPR016181	GO:0008080
Peaxi162Scf00108g00089.1	scpl28	serine carboxypeptidase-like 28	AT2G35770.1	IPR001563	GO:0006508,GO:0004185
Peaxi162Scf00244g01120.1		Family of unknown function (DUF662)	AT2G36410.2	IPR007033
Peaxi162Scf00171g00036.1	PXC1	Leucine-rich repeat protein kinase family protein	AT2G36570.1	IPR011009	GO:0005524,GO:0004672,GO:0006468,GO:0016772
Peaxi162Scf00109g01520.1		UDP-Glycosyltransferase superfamily protein	AT2G36770.1	IPR002213	GO:0008152,GO:0016758
Peaxi162Scf00001g00031.1	NAKR2	Chloroplast-targeted copper chaperone protein. SODIUM POTASSIUM ROOT DEFECTIVE 2 (NAKR2)	AT2G37390.1	IPR006121	GO:0046872,GO:0030001
Peaxi162Scf00318g00024.1		Protein of unknown function, DUF617	AT2G37880.1	IPR006460
Peaxi162Scf00284g00315.1	LAC5	laccase 5	AT2G40370.1	IPR017761	GO:0046274,GO:0048046,GO:0052716,GO:0005507,GO:0055114,GO:0016491
Peaxi162Scf00688g00432.1	PDF1	protodermal factor 1	AT2G42840.1
Peaxi162Scf00807g00024.1	PDF1	protodermal factor 1	AT2G42840.1
Peaxi162Scf00245g00710.1		Major facilitator superfamily protein	AT2G44280.1	IPR016196
Peaxi162Scf00878g00014.1		Cysteine/Histidine-rich C1 domain family protein	AT2G44380.1	IPR013083,IPR004146,IPR011424	GO:0047134,GO:0005515,GO:0008270,GO:0055114
Peaxi162Scf00020g00168.1		Late embryogenesis abundant (LEA) hydroxyproline-rich glycoprotein family	AT2G46150.1	IPR013783,IPR004864
Peaxi162Scf00747g00018.1	ARF11	auxin response factor 11	AT2G46530.3	IPR015300,IPR010525	GO:0005634,GO:0003677,GO:0006355,GO:0009725
Peaxi162Scf00716g00428.1	LAC6	laccase 6	AT2G46570.1	IPR017761	GO:0046274,GO:0048046,GO:0052716,GO:0005507,GO:0055114,GO:0016491
Peaxi162Scf00092g00339.1	EDA4	Bifunctional inhibitor/lipid-transfer protein/seed storage 2S albumin superfamily protein. EMBRYO SAC DEVELOPMENT ARREST 4 (EDA4)	AT2G48140.1	IPR016140
Peaxi162Scf00194g00005.1	AGL45	MADS-box transcription factor family protein	AT3G05860.1	IPR002100	GO:0003677,GO:0046983
Peaxi162Scf01333g00131.1	LAC7	laccase 7	AT3G09220.1	IPR017761	GO:0046274,GO:0048046,GO:0052716,GO:0005507,GO:0055114,GO:0016491
Peaxi162Scf00132g00912.1	GSTU8	glutathione S-transferase TAU 8	AT3G09270.1	IPR010987,IPR021133,IPR012336	GO:0005515
Peaxi162Scf00262g00044.1	UNE9	Cytochrome P450 superfamily protein. UNFERTILIZED EMBRYO SAC 9 (UNE9)	AT3G10560.1	IPR001128	GO:0020037,GO:0016705,GO:0005506,GO:0055114
Peaxi162Scf00304g00714.1	MES17	methyl esterase 17	AT3G10870.1
Peaxi162Scf00341g00012.1		Ran BP2/NZF zinc finger-like superfamily protein	AT3G15680.1	IPR001876	GO:0008270
Peaxi162Scf00226g00926.1		Ankyrin repeat family protein	AT3G18670.1	IPR026961,IPR020683	GO:0005515
Peaxi162Scf00912g00139.1		Peroxidase superfamily protein	AT3G21770.1	IPR010255	GO:0006979,GO:0020037,GO:0004601,GO:0055114
Peaxi162Scf00393g00717.1		UDP-Glycosyltransferase superfamily protein	AT3G21790.1	IPR002213	GO:0008152,GO:0016758
Peaxi162Scf00192g00116.1		Protein of unknown function (DUF1677)	AT3G22540.1	IPR012876
Peaxi162Scf00783g00133.1	LTPG5	Bifunctional inhibitor/lipid-transfer protein/seed storage 2S albumin superfamily protein. GLYCOSYLPHOSPHATIDYLINOSITOL-ANCHORED LIPID PROTEIN TRANSFER 5 (LTPG5)	AT3G22600.1	IPR016140,IPR000528	GO:0008289,GO:0006869
Peaxi162Scf00402g00513.1	LTPG20	Bifunctional inhibitor/lipid-transfer protein/seed storage 2S albumin superfamily protein	AT3G22620.1	IPR016140,IPR000528	GO:0008289,GO:0006869
Peaxi162Scf00035g00315.1	RGFR1	Leucine-rich repeat receptor-like protein kinase family protein	AT3G24240.1	IPR003591,IPR001611	GO:0005515
Peaxi162Scf00420g00140.1	PLL18	Pectin lyase-like superfamily protein	AT3G27400.1	IPR011050,IPR018082
Peaxi162Scf00986g00227.1	MYB48	myb domain protein 48	AT3G46130.1	IPR009057	GO:0003677,GO:0003682
Peaxi162Scf00032g00191.1	CYP71A22	cytochrome P450, family 71, subfamily A, polypeptide 22	AT3G48310.1	IPR001128	GO:0020037,GO:0016705,GO:0005506,GO:0055114
Peaxi162Scf00015g02613.1	ABCG16	ABC-2 type transporter family protein	AT3G55090.1	IPR027417,IPR013525	GO:0016020,GO:0005524,GO:0000166,GO:0017111,GO:0016887
Peaxi162Scf00957g00018.1	PROT2	proline transporter 2	AT3G55740.1	IPR013057
Peaxi162Scf00284g00025.1		transcription regulators	AT3G56220.1
Peaxi162Scf00202g00057.1	WRKY69	WRKY DNA-binding protein 69	AT3G58710.2	IPR003657	GO:0006355,GO:0043565,GO:0003700
Peaxi162Scf00402g00940.1		Major facilitator superfamily protein	AT3G60070.1	IPR016196
Peaxi162Scf00475g00117.1	UCC3	uclacyanin 3	AT3G60280.1	IPR008972	GO:0009055,GO:0005507
Peaxi162Scf00346g00417.1		alpha/beta-Hydrolases superfamily protein	AT3G60340.1	IPR002472	GO:0006464,GO:0008474
Peaxi162Scf00309g00516.1		Haloacid dehalogenase-like hydrolase (HAD) superfamily protein	AT3G62040.1	IPR010237,IPR006439,IPR023214	GO:0016787,GO:0008152
Peaxi162Scf00309g01023.1		HXXXD-type acyl-transferase family protein	AT3G62160.1	IPR003480,IPR023213	GO:0016747
Peaxi162Scf00444g00524.1	TIP1;3	tonoplast intrinsic protein 1	AT4G01470.1	IPR023271,IPR000425	GO:0016020,GO:0006810,GO:0005215
Peaxi162Scf00977g00002.1		RING/U-box superfamily protein	AT4G03965.1	IPR013083	GO:0005515,GO:0008270
Peaxi162Scf00779g00512.1	MYB74	myb domain protein 74	AT4G05100.1	IPR009057	GO:0003677,GO:0003682
Peaxi162Scf00565g00821.1		Ankyrin repeat family protein	AT4G10720.1	IPR027001,IPR026961,IPR020683	GO:0005515
Peaxi162Scf00047g00429.1		Carbohydrate-binding X8 domain superfamily protein	AT4G13600.1	IPR012946
Peaxi162Scf00807g00217.1	XTH15	xyloglucan endotransglucosylase/hydrolase 15	AT4G14130.1	IPR016455,IPR008264,IPR008985	GO:0048046,GO:0016762,GO:0004553,GO:0005618,GO:0006073,GO:0005975
Peaxi162Scf00024g00161.1	AHL20	AT-hook motif nuclear-localized protein 20	AT4G14465.1	IPR014476
Peaxi162Scf00209g00016.1	TIP2;2	tonoplast intrinsic protein 2	AT4G17340.1	IPR023271,IPR000425	GO:0016020,GO:0006810,GO:0005215
Peaxi162Scf00807g00004.1	WRKY28	WRKY DNA-binding protein 28	AT4G18170.1	IPR003657	GO:0006355,GO:0043565,GO:0003700
Peaxi162Scf00045g02528.1	PUP10	purine permease 10	AT4G18210.1	IPR000620,IPR004853	GO:0016020
Peaxi162Scf00721g00002.1	ATBBE22	FAD-binding Berberine family protein	AT4G20860.1	IPR016166,IPR012951	GO:0016614,GO:0008762,GO:0050660,GO:0003824,GO:0055114,GO:0016491
Peaxi162Scf00678g00019.1	GA2OX8	gibberellin 2-oxidase 8	AT4G21200.1	IPR027443,IPR005123,IPR026992	GO:0016706,GO:0055114,GO:0016491
Peaxi162Scf00192g00921.1	TPXL3	Cell cycle regulated microtubule associated protein	AT4G22860.1	IPR027330
Peaxi162Scf00020g00611.1	PIP1;5	plasma membrane intrinsic protein 1	AT4G23400.1	IPR023271,IPR000425	GO:0016020,GO:0006810,GO:0005215
Peaxi162Scf00465g00015.1	TYRDC	L-tyrosine decarboxylase	AT4G28680.1	IPR015424,IPR002129	GO:0019752,GO:0016831,GO:0006520,GO:0003824,GO:0030170
Peaxi162Scf00539g00713.1	XTH26	xyloglucan endotransglucosylase/hydrolase 26	AT4G28850.1	IPR016455,IPR008985	GO:0048046,GO:0016762,GO:0004553,GO:0005618,GO:0006073,GO:0005975
Peaxi162Scf00207g01227.1		HAD superfamily, subfamily IIIB acid phosphatase	AT4G29270.1	IPR005519,IPR023214	GO:0003993
Peaxi162Scf00525g00089.1	IBL1	sequence-specific DNA binding transcription factors	AT4G30410.2
Peaxi162Scf00827g00011.1	KAT3	potassium channel in Arabidopsis thaliana 3	AT4G32650.3	IPR003938	GO:0016020,GO:0055085,GO:0006813,GO:0005249,GO:0005216,GO:0006811
Peaxi162Scf00003g04242.1	SQS1	squalene synthase 1	AT4G34640.1	IPR002060	GO:0004310,GO:0009058,GO:0016021,GO:0016740,GO:0008610
Peaxi162Scf00235g00327.1	GGPS1	geranylgeranyl pyrophosphate synthase 1	AT4G36810.1	IPR017446	GO:0008299
Peaxi162Scf00299g00345.1		basic helix-loop-helix (bHLH) DNA-binding superfamily protein	AT4G37850.1	IPR011598	GO:0046983
Peaxi162Scf00853g00029.1	WRKY13	WRKY DNA-binding protein 13	AT4G39410.1	IPR003657	GO:0006355,GO:0043565,GO:0003700
Peaxi162Scf00178g00310.1	CDL1	Protein kinase superfamily protein	AT5G02800.1	IPR018392,IPR013320,IPR011009	GO:0005524,GO:0004674,GO:0016998,GO:0004672,GO:0006468,GO:0016772
Peaxi162Scf00270g01119.1	FLA11	FASCICLIN-like arabinogalactan-protein 11	AT5G03170.1	IPR000782
Peaxi162Scf00652g00214.1		Ankyrin repeat family protein	AT5G04690.1	IPR026961,IPR020683	GO:0005515
Peaxi162Scf00284g00022.1	PRX52	Peroxidase superfamily protein	AT5G05340.1	IPR010255	GO:0006979,GO:0020037,GO:0004601,GO:0055114
Peaxi162Scf00595g00216.1	PRX52	Peroxidase superfamily protein	AT5G05340.1	IPR010255	GO:0006979,GO:0020037,GO:0004601,GO:0055114
Peaxi162Scf00258g00816.1	PA2	peroxidase 2	AT5G06720.1	IPR010255	GO:0006979,GO:0020037,GO:0004601,GO:0055114
Peaxi162Scf00601g00035.1	UMAMIT9	nodulin MtN21 /EamA-like transporter family protein. USUALLY MULTIPLE ACIDS MOVE IN AND OUT TRANSPORTERS 9 (UMAMIT9)	AT5G07050.1	IPR000620	GO:0016020
Peaxi162Scf00334g00416.1		Cytochrome P450 superfamily protein	AT5G08250.1	IPR001128	GO:0020037,GO:0016705,GO:0005506,GO:0055114
Peaxi162Scf00420g00514.1		Cytochrome P450 superfamily protein	AT5G08250.1	IPR001128	GO:0020037,GO:0016705,GO:0005506,GO:0004497,GO:0055114
Peaxi162Scf00160g01644.1	CYP78A7	cytochrome P450, family 78, subfamily A, polypeptide 7	AT5G09970.1	IPR001128	GO:0020037,GO:0016705,GO:0005506,GO:0055114
Peaxi162Scf01190g00006.1		basic helix-loop-helix (bHLH) DNA-binding superfamily protein	AT5G10570.1	IPR011598	GO:0046983
Peaxi162Scf00037g01026.1	XTH5	xyloglucan endotransglucosylase/hydrolase 5	AT5G13870.1	IPR016455,IPR008264,IPR008985	GO:0048046,GO:0016762,GO:0004553,GO:0005618,GO:0006073,GO:0005975
Peaxi162Scf00046g00147.1		Zinc-binding dehydrogenase family protein	AT5G16990.1	IPR020843,IPR016040,IPR002085	GO:0008270,GO:0016747,GO:0055114,GO:0016491
Peaxi162Scf00036g00148.1		Zinc-binding dehydrogenase family protein	AT5G17000.1	IPR011032,IPR016040,IPR013149,IPR002085	GO:0008270,GO:0055114,GO:0016491
Peaxi162Scf00017g00225.1	ABCG23	ABC-2 type transporter family protein	AT5G19410.1	IPR027417,IPR013525	GO:0016020,GO:0005524,GO:0000166,GO:0017111,GO:0016887
Peaxi162Scf00770g00029.1	PME53	Pectin lyase-like superfamily protein	AT5G19730.1	IPR011050	GO:0005618,GO:0030599,GO:0042545
Peaxi162Scf00002g00529.1		Stress responsive A/B Barrel Domain	AT5G22580.1	IPR011008
Peaxi162Scf00057g00023.1		Calcium-dependent lipid-binding (CaLB domain) family protein	AT5G23950.1	IPR000008
Peaxi162Scf00245g00053.1	DMR6	2-oxoglutarate (2OG) and Fe(II)-dependent oxygenase superfamily protein	AT5G24530.1	IPR027443,IPR005123,IPR026992	GO:0016706,GO:0055114,GO:0016491
Peaxi162Scf00799g00518.1	RD22	BURP domain-containing protein. RESPONSIVE TO DESICCATION 22 (RD22)	AT5G25610.1	IPR004873
Peaxi162Scf00034g00176.1		Disease resistance protein (CC-NBS-LRR class) family	AT5G35450.1	IPR027417,IPR000767	GO:0043531,GO:0006952
Peaxi162Scf00380g00056.1		Disease resistance protein (CC-NBS-LRR class) family	AT5G35450.1	IPR027417,IPR000767	GO:0043531,GO:0006952,GO:0000166,GO:0017111
Peaxi162Scf00015g02014.1		RmlC-like cupins superfamily protein	AT5G39110.1	IPR001929	GO:0045735,GO:0030145
Peaxi162Scf00194g01046.1		RmlC-like cupins superfamily protein	AT5G39150.1	IPR001611,IPR001929	GO:0045735,GO:0005515,GO:0030145
Peaxi162Scf00015g01916.1		RmlC-like cupins superfamily protein	AT5G39160.1	IPR001929	GO:0045735,GO:0030145
Peaxi162Scf01000g00115.1	GER2	germin-like protein 2	AT5G39190.1	IPR001929	GO:0045735,GO:0030145
Peaxi162Scf01000g00116.1	GER2	germin-like protein 2	AT5G39190.1	IPR001929	GO:0045735,GO:0030145
Peaxi162Scf00089g01521.1	SIP1	Raffinose synthase family protein. SEED IMBIBITION 1-LIKE (SIP1)	AT5G40390.1	IPR013785,IPR008811	GO:0003824
Peaxi162Scf41047g00002.1		myb family transcription factor	AT5G41020.1	IPR009057	GO:0003677,GO:0003682
Peaxi162Scf00150g00062.1	RWP1	HXXXD-type acyl-transferase family protein. REDUCED LEVELS OF WALL-BOUND PHENOLICS 1 (RWP1)	AT5G41040.1	IPR003480,IPR023213	GO:0016747
Peaxi162Scf00516g00216.1		HXXXD-type acyl-transferase family protein	AT5G41040.1	IPR003480,IPR023213	GO:0016747
Peaxi162Scf00064g00738.1	PER64	Peroxidase superfamily protein	AT5G42180.1	IPR010255	GO:0006979,GO:0020037,GO:0004601,GO:0055114
Peaxi162Scf00684g00511.1	AOS	allene oxide synthase	AT5G42650.1	IPR001128	GO:0020037,GO:0016705,GO:0005506,GO:0004497,GO:0055114
Peaxi162Scf00177g01228.1	TRN2	Tetraspanin family protein. TORNADO 2 (TRN2)	AT5G46700.1	IPR018499	GO:0016021
Peaxi162Scf00324g00720.1		Auxin-responsive family protein	AT5G47530.1	IPR017214,IPR005018
Peaxi162Scf00089g01022.1	CEP1	Cysteine proteinases superfamily protein	AT5G50260.1	IPR013128,IPR025661,IPR025660	GO:0008234,GO:0006508
Peaxi162Scf00680g00628.1	CEP1	Cysteine proteinases superfamily protein	AT5G50260.1	IPR013128,IPR025661,IPR025660	GO:0008234,GO:0006508
Peaxi162Scf00046g00119.1	PAP27	purple acid phosphatase 27	AT5G50400.1	IPR004843,IPR025733,IPR008963	GO:0046872,GO:0016787,GO:0003993
Peaxi162Scf00089g01344.1		MATE efflux family protein	AT5G52450.1	IPR002528	GO:0016020,GO:0055085,GO:0015238,GO:0015297,GO:0006855
Peaxi162Scf00548g00644.1		calcium-transporting ATPase, putative	AT5G53010.1	IPR023298,IPR024750,IPR001757,IPR023214	GO:0070588,GO:0016020,GO:0005524,GO:0019829,GO:0005388,GO:0006812,GO:0046872,GO:0000166,GO:0016021,GO:0005516
Peaxi162Scf00904g00215.1	SPCH	basic helix-loop-helix (bHLH) DNA-binding superfamily protein. SPEECHLESS (SPCH)	AT5G53210.1	IPR011598	GO:0046983
Peaxi162Scf00786g00127.1	FOP1	O-acyltransferase (WSD1-like) family protein. FOLDED PETAL 1 (FOP1)	AT5G53390.1	IPR009721,IPR004255	GO:0004144,GO:0045017
Peaxi162Scf00027g00184.1	ENODL1	early nodulin-like protein 1	AT5G53870.1	IPR008972	GO:0009055,GO:0005507
Peaxi162Scf00114g00127.1	MYB36	myb domain protein 36	AT5G57620.1	IPR009057	GO:0003677,GO:0003682
Peaxi162Scf00160g00722.1	MYB36	myb domain protein 36	AT5G57620.1	IPR009057	GO:0003677,GO:0003682
Peaxi162Scf00297g00712.1	CER3	Fatty acid hydroxylase superfamily	AT5G57800.1	IPR016040,IPR006694,IPR021940	GO:0005506,GO:0006633,GO:0055114,GO:0016491
Peaxi162Scf00347g00616.1	TIL	temperature-induced lipocalin	AT5G58070.1	IPR011038
Peaxi162Scf01058g00008.1	CYP86A1	cytochrome P450, family 86, subfamily A, polypeptide 1	AT5G58860.1	IPR001128	GO:0020037,GO:0016705,GO:0005506,GO:0055114
Peaxi162Scf00561g00005.1	LAC17	laccase 17	AT5G60020.1	IPR017761	GO:0046274,GO:0048046,GO:0052716,GO:0005507,GO:0055114,GO:0016491
Peaxi162Scf00561g00211.1	LAC17	laccase 17	AT5G60020.1	IPR017761	GO:0046274,GO:0048046,GO:0052716,GO:0005507,GO:0055114,GO:0016491
Peaxi162Scf00103g00212.1	GSTU9	glutathione S-transferase tau 9	AT5G62480.1	IPR010987,IPR012336	GO:0005515
Peaxi162Scf00418g00927.1	PRX72	Peroxidase superfamily protein	AT5G66390.1	IPR010255	GO:0006979,GO:0020037,GO:0004601,GO:0055114
Peaxi162Scf00418g01014.1	PRX72	Peroxidase superfamily protein	AT5G66390.1	IPR010255	GO:0006979,GO:0020037,GO:0004601,GO:0055114
Peaxi162Scf00418g01015.1	PRX72	Peroxidase superfamily protein	AT5G66390.1	IPR010255	GO:0006979,GO:0020037,GO:0004601,GO:0055114
Peaxi162Scf00756g00043.1	PRX72	Peroxidase superfamily protein	AT5G66390.1	IPR010255	GO:0006979,GO:0020037,GO:0004601,GO:0055114
Peaxi162Scf00003g02442.1	CYCD3;2	CYCLIN D3	AT5G67260.1	IPR013763	GO:0005634
Peaxi162Scf00057g00144.1		silicon efflux transporter CmLsi2-2 [Cucurbita moschata]	dbj|BAK09178.1|	IPR004680	GO:0055085,GO:0016021
Peaxi162Scf01094g00002.1		ethylene response factor 189 [Nicotiana tabacum]	dbj|BAN57618.1|	IPR016177	GO:0003677,GO:0006355,GO:0003700
Peaxi162Scf00599g00115.1		ASR5 protein [Solanum chilense]	emb|CBY16489.1|	IPR003496	GO:0006950
Peaxi162Scf00378g00828.1		tyrosine-rich hydroxyproline-rich glycoprotein, partial [Petroselinum crispum]	gb|AAA98492.1|	IPR006041,IPR006706	GO:0005199,GO:0009664
Peaxi162Scf00378g00826.1		tyrosine-rich hydroxyproline-rich glycoprotein, partial [Petroselinum crispum]	gb|AAA98492.1|	IPR006041
Peaxi162Scf00378g00827.1		tyrosine-rich hydroxyproline-rich glycoprotein, partial [Petroselinum crispum]	gb|AAA98492.1|	IPR006041
Peaxi162Scf00159g00156.1		orf [Nicotiana tabacum]	gb|AAB23378.1|	IPR023393,IPR000916	GO:0006952,GO:0009607
Peaxi162Scf01079g00221.1		disease resistance protein [Solanum lycopersicum]	gb|AAC97933.1|	IPR002182,IPR027417	GO:0043531
Peaxi162Scf00457g00003.1		hypersensitive response assisting protein [Capsicum annuum]	gb|AAD50436.1|	IPR001568	GO:0003723,GO:0033897
Peaxi162Scf00457g00010.1		hypersensitive response assisting protein [Capsicum annuum]	gb|AAD50436.1|	IPR001568	GO:0003723,GO:0033897
Peaxi162Scf01064g00027.1		knox-like homeodomain protein 1 [Solanum lycopersicum]	gb|AAP47028.1|AF375969_1	IPR005540,IPR005541	GO:0005634,GO:0003677
Peaxi162Scf00541g00048.1		R1 [Solanum tuberosum]	gb|AAU95288.1|	IPR021929
Peaxi162Scf00361g00312.1		acyl acyl-carrier-protein thioesterase type B [Camellia oleifera]	gb|ACQ57190.1|	IPR021113,IPR002864	GO:0016790,GO:0006633
Peaxi162Scf00684g00413.1		organ-specific protein S2 [Solanum nigrum]	gb|ADW66153.1|	IPR024489
Peaxi162Scf00767g00044.1		S-aden [Arabidopsis thaliana]	ref|NP_171626.2|
Peaxi162Scf00417g01019.1		conserved hypothetical protein [Ricinus communis] gb|EEF52563.1| conserved hypothetical protein [Ricinus communis]	ref|XP_002510376.1|	IPR025486
Peaxi162Scf00120g01114.1		8.4 kDa sulfur-rich protein precursor, putative [Ricinus communis] gb|EEF49129.1| 8.4 kDa sulfur-rich protein precursor, putative [Ricinus communis]	ref|XP_002513261.1|	IPR008176	GO:0006952
Peaxi162Scf00418g00732.1		cytochrome P450, putative [Ricinus communis] gb|EEF40808.1| cytochrome P450, putative [Ricinus communis]	ref|XP_002521537.1|	IPR001128	GO:0020037,GO:0016705,GO:0005506,GO:0055114
Peaxi162Scf00104g00168.1		conserved hypothetical protein [Ricinus communis] gb|EEF34303.1| conserved hypothetical protein [Ricinus communis]	ref|XP_002528053.1|	IPR025322
Peaxi162Scf00180g00003.1		conserved hypothetical protein [Ricinus communis] gb|EEF30490.1| conserved hypothetical protein [Ricinus communis]	ref|XP_002531891.1|
Peaxi162Scf00359g00815.1		NAC domain protein	ref|XP_003617382.1|	IPR003441	GO:0003677,GO:0006355
Peaxi162Scf00276g00123.1		U-box domain-containing protein [Medicago truncatula] gb|AES83539.1| U-box domain-containing protein [Medicago truncatula]	ref|XP_003636401.1|	IPR016024	GO:0005488
Peaxi162Scf00120g00067.1		GRF1-INTERACTING FACTOR 1 family protein [Populus trichocarpa] gb|ERP48776.1| GRF1-INTERACTING FACTOR 1 family protein [Populus trichocarpa]	ref|XP_006370979.1|	IPR007726
Peaxi162Scf00125g00042.1		Ovate family protein 13 [Theobroma cacao] gb|EOY19270.1| Ovate family protein 13 [Theobroma cacao]	ref|XP_007010460.1|	IPR006458
Peaxi162Scf00367g00055.1		ARM repeat superfamily protein isoform 1 [Theobroma cacao] gb|EOY32287.1| ARM repeat superfamily protein isoform 1 [Theobroma cacao]	ref|XP_007014668.1|	IPR016024	GO:0005488
Peaxi162Scf00817g00219.1		F-box family protein, putative [Theobroma cacao] gb|EOY28893.1| F-box family protein, putative [Theobroma cacao]	ref|XP_007026271.1|	IPR017451
Peaxi162Scf00013g00048.1		RS21-C6, EAR, NTP pyrophosphohydrolase MazG catalytic core, putative [Theobroma cacao] gb|EOY21957.1| RS21-C6, EAR, NTP pyrophosphohydrolase MazG catalytic core, putative [Theobroma cacao]	ref|XP_007037456.1|	IPR011394,IPR009039,IPR004518
Peaxi162Scf03779g00021.1		Encodes a protein wh whose expression is responsive to nematode infection, putative [Theobroma cacao]	ref|XP_007045105.1|	IPR025322
Peaxi162Scf00328g00414.1		Basic-leucine zipper transcription factor family protein, putative [Theobroma cacao] gb|EOX90780.1| Basic-leucine zipper transcription factor family protein, putative [Theobroma cacao]	ref|XP_007046623.1|	IPR004827	GO:0006355,GO:0043565,GO:0003700
Peaxi162Scf00261g00063.1		Phospholipase A1-II 1	sp|A2WT95|PLA1_ORYSI	IPR002921	GO:0004806,GO:0006629
Peaxi162Scf00378g00010.1		Ectonucleoside triphosphate diphosphohydrolase 5	sp|E1C1L6|ENTP5_CHICK	IPR000407	GO:0016787
Peaxi162Scf00064g00434.1		Outer envelope pore protein 24, chloroplastic	sp|O49929|OEP24_PEA
Peaxi162Scf00017g03265.1	PsMTF1	MADS-box transcription factor 1	sp|O65874|MTF1_PEA	IPR002100,IPR002487	GO:0005634,GO:0003677,GO:0006355,GO:0003700,GO:0046983
Peaxi162Scf00993g00016.1		GDSL esterase/lipase	sp|O80470|GDL38_ARATH	IPR001087	GO:0016787,GO:0016788,GO:0006629
Peaxi162Scf16358g00003.1	HSFA2	Heat stress transcription factor A-2	sp|O80982|HSFA2_ARATH	IPR011991,IPR027725	GO:0005634,GO:0006355,GO:0043565,GO:0009408,GO:0003700
Peaxi162Scf00875g00019.1		Endochitinase A	sp|P08252|CHI1_TOBAC	IPR016283,IPR023346	GO:0008061,GO:0006032,GO:0016998,GO:0005975,GO:0004568
Peaxi162Scf00164g00313.1	CHSB	Chalcone synthase B	sp|P22924|CHSB_PETHY	IPR016039,IPR011141	GO:0016746,GO:0009058,GO:0008152,GO:0016747,GO:0003824
Peaxi162Scf00032g00921.1		Glucan endo-1,3-beta-glucosidase	sp|P23432|E13C_TOBAC	IPR017853,IPR000490	GO:0004553,GO:0005975,GO:0003824
Peaxi162Scf00089g01628.1		Transitional endoplasmic reticulum ATPase	sp|P23787|TERA_XENLA	IPR009010,IPR027417,IPR005938	GO:0016787,GO:0005524,GO:0000166,GO:0017111
Peaxi162Scf00297g01022.1		Beta-fructofuranosidase, insoluble isoenzyme 1	sp|P26792|INV1_DAUCA	IPR001362,IPR023296,IPR008985	GO:0004553,GO:0005975
Peaxi162Scf00783g00418.1	ABP1	Auxin-binding protein 1	sp|P33487|ABP1_ARATH	IPR000526	GO:0005788,GO:0004872
Peaxi162Scf00153g01839.1		Major pollen allergen Bet v 1-M/N	sp|P43186|BEV1M_BETPN	IPR024949,IPR023393,IPR000916	GO:0006952,GO:0009607
Peaxi162Scf00016g03126.1		Wound-induced protein	sp|Q02243|WIN_SOYBN	IPR009009	GO:0050832,GO:0042742
Peaxi162Scf00445g00064.1		Polyphenol oxidase F, chloroplastic	sp|Q08296|PPOF_SOLLC	IPR008922,IPR022740	GO:0008152,GO:0055114,GO:0016491,GO:0004097
Peaxi162Scf00445g00092.1		Polyphenol oxidase F, chloroplastic	sp|Q08296|PPOF_SOLLC	IPR008922,IPR016213	GO:0046148,GO:0008152,GO:0055114,GO:0016491,GO:0004097
Peaxi162Scf00066g00009.1	ACO5	1-aminocyclopropane-1-carboxylate oxidase 5	sp|Q0WPW4|ACCO5_ARATH	IPR027443,IPR005123,IPR026992	GO:0016706,GO:0055114,GO:0016491
Peaxi162Scf00056g00313.1		Acetyl-coenzyme A carboxylase carboxyl transferase subunit alpha	sp|Q117H3|ACCA_TRIEI	IPR001095,IPR011763	GO:0003989,GO:0009317,GO:0006633,GO:0016874
Peaxi162Scf00732g00317.1		Non-specific lipid-transfer protein	sp|Q39950|NLTP_HELAN	IPR016140,IPR000528	GO:0008289,GO:0006869
Peaxi162Scf00103g00071.1		Blue copper protein	sp|Q41001|BCP_PEA	IPR008972	GO:0009055,GO:0005507
Peaxi162Scf00189g00922.1	CKX5	Cytokinin dehydrogenase 5	sp|Q67YU0|CKX5_ARATH	IPR016166,IPR016170,IPR016164	GO:0019139,GO:0016614,GO:0008762,GO:0009690,GO:0050660,GO:0003824,GO:0055114,GO:0016491
Peaxi162Scf01105g00008.1		Ras-related protein Rab-18-B	sp|Q6DHC1|RB18B_DANRE	IPR002041,IPR005225,IPR001806,IPR027417	GO:0016020,GO:0007165,GO:0006184,GO:0005622,GO:0003924,GO:0006886,GO:0006913,GO:0007264,GO:0005525,GO:0015031
Peaxi162Scf00703g00011.1	OsMADS27	MADS-box transcription factor 27	sp|Q6EP49|MAD27_ORYSJ	IPR002100	GO:0003677,GO:0046983
Peaxi162Scf00525g00614.1	OsSAPK7	Serine/threonine-protein kinase SAPK7	sp|Q7XQP4|SAPK7_ORYSJ	IPR011009	GO:0005524,GO:0004674,GO:0004672,GO:0006468,GO:0016772
Peaxi162Scf00271g00838.1	STP3	Sugar transport protein 3	sp|Q8L7R8|STP3_ARATH	IPR005828,IPR016196	GO:0016020,GO:0006810,GO:0055085,GO:0016021,GO:0022891,GO:0022857,GO:0005215
Peaxi162Scf01114g00012.1		Glucan endo-1,3-beta-glucosidase 12	sp|Q8VYE5|E1312_ARATH	IPR012946,IPR017853,IPR000490	GO:0004553,GO:0005975,GO:0003824
Peaxi162Scf00118g02017.1		Glucan endo-1,3-beta-glucosidase 13	sp|Q9FJU9|E1313_ARATH	IPR012946,IPR017853,IPR000490	GO:0004553,GO:0005975,GO:0003824
Peaxi162Scf00618g00624.1	SLAH3	S-type anion channel SLAH3	sp|Q9FLV9|SLAH3_ARATH	IPR004695	GO:0055085,GO:0016021
Peaxi162Scf00970g00169.1		Mannan endo-1,4-beta-mannosidase 2	sp|Q9FZ03|MAN2_SOLLC	IPR017853	GO:0004553,GO:0005975,GO:0003824
Peaxi162Scf00365g00913.1	COBL4/IRX6	COBRA-like protein 4/IRREGULAR XYLEM 6, IRX6	sp|Q9LFW3|COBL4_ARATH	IPR006918	GO:0010215,GO:0031225,GO:0016049
Peaxi162Scf01184g00015.1		2-oxoisovalerate dehydrogenase subunit alpha 1, mitochondrial	sp|Q9LPL5|ODBA1_ARATH	IPR001017	GO:0008152,GO:0016624
Peaxi162Scf00498g00427.1	CKX3	Cytokinin dehydrogenase 3	sp|Q9LTS3|CKX3_ARATH	IPR016166,IPR016170,IPR016164,IPR011598	GO:0019139,GO:0016614,GO:0008762,GO:0009690,GO:0050660,GO:0003824,GO:0055114,GO:0046983,GO:0016491
Peaxi162Scf00111g01424.1	LSH10	Protein LIGHT-DEPENDENT SHORT HYPOCOTYLS 10	sp|Q9S7R3|LSH10_ARATH	IPR006936
Peaxi162Scf00449g00313.1	APK3	Adenylyl-sulfate kinase 3	sp|Q9SRW7|APK3_ARATH	IPR027417,IPR002891	GO:0000103,GO:0005524,GO:0004020
Peaxi162Scf00959g00015.1		Flavin-containing monooxygenase FMO GS-OX-like 3	sp|Q9SXD5|GSXL3_ARATH	IPR020946	GO:0050661,GO:0050660,GO:0004499,GO:0055114
Peaxi162Scf00626g00720.1	PCK1	Phosphoenolpyruvate carboxykinase [ATP]	sp|Q9T074|PCKA_ARATH	IPR001272	GO:0005524,GO:0006094,GO:0004612,GO:0004611,GO:0017076
Peaxi162Scf00620g00624.1	OsMADS50	MADS-box transcription factor 50	sp|Q9XJ60|MAD50_ORYSJ	IPR002100,IPR002487	GO:0005634,GO:0003677,GO:0006355,GO:0003700,GO:0046983
Peaxi162Scf00723g00517.1		Glucan endo-1,3-beta-glucosidase 3	sp|Q9ZU91|E133_ARATH	IPR012946,IPR017853,IPR000490	GO:0004553,GO:0005975,GO:0003824
Peaxi162Scf00003g00110.1		Unknown protein
Peaxi162Scf00005g00041.1
Peaxi162Scf00020g00001.1		Unknown protein
Peaxi162Scf00020g02134.1		Unknown protein
Peaxi162Scf00020g02233.1
Peaxi162Scf00045g01946.1
Peaxi162Scf00072g01012.1
Peaxi162Scf00073g00212.1		Unknown protein
Peaxi162Scf00074g00097.1		Unknown protein
Peaxi162Scf00075g01545.1		Unknown protein
Peaxi162Scf00075g01925.1		Unknown protein
Peaxi162Scf00102g00118.1		Unknown protein		IPR016140
Peaxi162Scf00103g00032.1
Peaxi162Scf00103g00097.1		Unknown protein
Peaxi162Scf00129g00628.1		Unknown protein		IPR008480
Peaxi162Scf00139g00016.1		Unknown protein
Peaxi162Scf00140g01214.1		Unknown protein		IPR004926	GO:0006950
Peaxi162Scf00160g01112.1		Unknown protein
Peaxi162Scf00160g01234.1		Unknown protein
Peaxi162Scf00170g01227.1		Unknown protein		IPR004330
Peaxi162Scf00189g00522.1		Unknown protein
Peaxi162Scf00263g10122.1		Unknown protein		IPR006706	GO:0005199,GO:0009664
Peaxi162Scf00286g00087.1		Unknown protein		IPR010800
Peaxi162Scf00299g00083.1		Unknown protein
Peaxi162Scf00311g00032.1		Unknown protein
Peaxi162Scf00330g00012.1		Unknown protein
Peaxi162Scf00344g00172.1		Unknown protein
Peaxi162Scf00376g00829.1
Peaxi162Scf00376g00824.1		Unknown protein		IPR008176	GO:0006952
Peaxi162Scf00569g00003.1		Unknown protein
Peaxi162Scf00569g00002.1		Unknown protein
Peaxi162Scf00569g00008.1		Unknown protein
Peaxi162Scf00646g00027.1		Unknown protein
Peaxi162Scf00783g00036.1		Unknown protein
Peaxi162Scf00798g00320.1
Peaxi162Scf00909g00026.1		Unknown protein		IPR003676
Peaxi162Scf01329g00017.1
