# Supplementary material for: Transcriptomic analysis implicates ABA signaling and carbon supply in the differential outgrowth of petunia axillary buds
Source: BMC Plant Biol. 2023 Oct 10;23:482. doi: 10.1186/s12870-023-04505-3 (PMC10563266; doi:10.1186/s12870-023-04505-3)
Supplement: Supplementary file 3 — Supplementary Material 3 [file 12870_2023_4505_MOESM3_ESM.xlsx]

## Sheet: description
This is the DEGs (4 tabs) between high and low P on axillary buds (bud 2, 3, 6 and 7) from the third experiment, where the plants were placed in low P at the start then split into two groups. One group went into (stay) fresh low P and the other group went into high P.
One of the common gene list were generated with all 4 DEGs and the other common gene list were genereated with only 3 DEGs (without Bud2_low vs highP).

## Sheet: bud2_low_vs_highP
	gene	geneID	AHRD_code	FuncDescription	BlastHit	IPRHit	GOTerm	baseMean	log2FoldChange (neg value: down-reg by high P)	lfcSE	pvalue	padj	high_P_bud2_R1	high_P_bud2_R2	high_P_bud2_R3	high_P_bud3_R1	high_P_bud3_R2	high_P_bud3_R3	high_P_bud6_R1	high_P_bud6_R2	high_P_bud6_R3	high_P_bud7_R1	high_P_bud7_R2	high_P_bud7_R3	low_P_bud2_R1	low_P_bud2_R2	low_P_bud2_R3	low_P_bud3_R1	low_P_bud3_R2	low_P_bud3_R3	low_P_bud6_R1	low_P_bud6_R2	low_P_bud6_R3	low_P_bud7_R1	low_P_bud7_R2	low_P_bud7_R3
171	Peaxi162Scf00479g00101.1	Peaxi162Scf00479g00101		Unknown protein				253.115	-6.48941	0.960197	5.05051e-14	1.66845e-11	0	0	3.26669	2.21159	1.80353	1.70029	10.806	6.56493	14.3939	7.84951	28.2873	32.4869	260.785	88.5861	129.531	151.557	303.283	406.723	722.136	455.976	1201.54	606.694	885.897	752.68
112	Peaxi162Scf00207g01041.1	Peaxi162Scf00207g01041	*-**	Pyridoxal phosphate phosphatase-related protein	AT1G17710.1	IPR006383,IPR023214	GO:0008152,GO:0016791	16642.7	-5.82724	0.726448	2.16793e-17	1.21751e-14	653.628	973.647	519.403	41.5475	136.903	742.89	94.67	56.744	214.54	30.6473	319.846	208.433	70735.8	55583.4	41355.2	16011.9	24848.8	51096.9	25853.3	23706.5	30828.1	15187.2	26569.3	13654.6
209	Peaxi162Scf00829g00053.1	Peaxi162Scf00829g00053	*-**	phosphate transporter 1	AT3G54700.1	IPR005828,IPR016196	GO:0055085,GO:0006817,GO:0005315,GO:0016021,GO:0022857	3666.18	-5.55627	0.461942	9.87192e-35	2.21763e-30	85.1721	94.4909	60.6568	46.0851	27.8889	35.6254	512.02	225.464	568.749	138.676	494.06	400.386	5314.06	3890.95	3599.7	2017.75	4167.62	8624.99	8291.56	8099.1	12824.1	7328.01	10310.9	10830.2
211	Peaxi162Scf00855g00210.1	Peaxi162Scf00855g00210	*-**	phosphate transporter 1	AT3G54700.1	IPR005828,IPR016196	GO:0055085,GO:0006817,GO:0005315,GO:0016021,GO:0022857	1024.16	-4.95953	0.670617	8.62154e-15	2.9796e-12	24.3375	66.057	20.5589	60.6993	40.4825	33.928	35.474	46.6917	179.188	29.5553	107.165	285.871	2269.71	1474.06	693.845	504.951	754.376	1170.47	2450.92	2199.03	2528.3	2258.59	5652.34	1693.25
205	Peaxi162Scf00803g00014.1	Peaxi162Scf00803g00014	*-*-	SPX domain gene 3	AT2G45130.1	IPR004331		7597.85	-4.9292	0.44614	1.74285e-29	3.91514e-26	474.031	471.316	392.321	192.025	280.998	341.292	749.053	460.825	1162.35	383.681	1979.75	1416.51	18197.9	15262.7	11896.3	4944.89	12527.3	13678.7	12610	14773.8	18607.2	14270.5	22519	14756.1
47	Peaxi162Scf00058g02212.1	Peaxi162Scf00058g02212	*-*-	galactinol synthase 1	AT2G47180.1	IPR002495	GO:0016757	64.3414	-4.86874	1.12708	1.22133e-07	1.02756e-05	3.3142	1.83312	14.4158	0	1.80003	11.0306	2.36562	4.54932	5.19654	5.68058	7.87911	11.5372	1002.07	24.2747	88.3072	135.026	27.8884	31.5849	74.0045	9.99232	20.6841	12.5914	21.3982	26.7639
35	Peaxi162Scf00040g03015.1	Peaxi162Scf00040g03015	*-*-	Protein of unknown function (DUF506)	AT4G32480.1	IPR006502		1315.86	-4.75586	0.528469	1.89407e-20	1.57587e-17	79.2553	82.2795	75.5094	1.1225	9.91203	15.288	79.3105	29.4695	61.1429	29.4969	64.5948	100.189	3114.06	2106.39	2203.93	449.154	1477.68	2846.94	3661.22	2872.45	3398.85	2598.47	4082.59	2141.43
106	Peaxi162Scf00191g00103.1	Peaxi162Scf00191g00103		Unknown protein				2348.8	-4.74695	0.453634	1.13256e-26	1.95706e-23	102.778	75.5165	103.289	63.8549	123.714	157.409	387.656	367.117	706.885	218.366	1312.57	835.474	3773.09	2199.82	2443.49	1991.76	4245.35	2847.95	4179.67	5514.86	6616.16	5767.8	6001.19	6335.53
157	Peaxi162Scf00420g00727.1	Peaxi162Scf00420g00727	*-*-	PLC-like phosphodiesterases superfamily protein	AT5G41080.1	IPR004129	GO:0006071,GO:0008081,GO:0008889,GO:0006629	35761.2	-4.63132	0.400004	5.37266e-32	3.01729e-28	2519.94	2168.37	2547.06	2198.09	3350.25	4382.86	5343.42	6618.74	11496.7	4313.49	18804.8	15197.2	75513.2	59661.2	59483.1	30568.6	67001	62547.2	53052.7	70825.8	82445.2	71430.6	80373.8	66425.4
93	Peaxi162Scf00140g00079.1	Peaxi162Scf00140g00079	*-*-	Sec14p-like phosphatidylinositol transfer family protein	AT4G34580.1	IPR001071,IPR011074	GO:0006810,GO:0005622,GO:0005215	60.2199	-4.61274	0.552543	6.04131e-18	3.76978e-15	6.62378	3.66442	3.09179	6.74042	9.00218	2.54599	17.7448	2.27315	10.3958	4.5432	6.30301	7.09852	150.612	112.256	116.056	45.3396	72.9761	86.1438	143.111	113.257	200.975	64.7784	144.722	115.024
57	Peaxi162Scf00076g00811.1	Peaxi162Scf00076g00811	*-**	Pyruvate kinase family protein	AT5G56350.1	IPR001697	GO:0030955,GO:0000287,GO:0004743,GO:0006096,GO:0003824	645.161	-4.57347	0.420856	1.7017e-28	3.47519e-25	106.191	85.3185	136.731	46.0854	28.7883	30.5358	184.468	70.6014	179.193	89.7995	116.62	195.311	3197.05	3075.54	2276.61	734.738	793.001	1732.27	396.463	295.279	425.333	436.817	643.942	207.178
101	Peaxi162Scf00171g00924.1	Peaxi162Scf00171g00924	*-**	purple acid phosphatase 17	AT3G17790.1	IPR024927,IPR004843	GO:0016787,GO:0003993	19481.2	-4.51999	0.443182	2.07245e-25	3.19824e-22	968.701	741.415	885.714	964.028	1457.2	1048.8	4589.46	5030.81	12567.3	2695.84	15061.6	14060.6	25131.5	19261.4	21390.9	19365.7	38409.9	27479.1	31317.1	40277.6	50070.8	46631.3	41927.9	46214.1
97	Peaxi162Scf00159g01025.1	Peaxi162Scf00159g01025	*-*-	conserved hypothetical protein [Ricinus communis] gb|EEF36373.1| conserved hypothetical protein [Ricinus communis]	ref|XP_002526033.1|			14632.5	-4.46764	0.582576	1.49243e-15	5.98678e-13	1249.34	713.503	441.249	442.586	344.815	973.491	1888.15	1565.78	3833.86	580.328	6834.71	3777.91	27108.7	19248.3	16889.2	11563.1	27093.6	23787.5	21405.5	31528.7	45955.3	30952.2	34599.4	38403.6
30	Peaxi162Scf00037g01718.1	Peaxi162Scf00037g01718	*-*-	phospholipase D P1	AT3G16785.1	IPR011993,IPR015679,IPR025202	GO:0008152,GO:0005515,GO:0003824,GO:0005543	9473.26	-4.35429	0.507998	1.00878e-18	6.86705e-16	1119.4	866.925	885.005	406.112	584.203	906.039	749.233	773.086	1933.93	459.768	2954.67	1546.81	32084.8	19611.4	15082.1	6558.32	15137.5	15850.2	12125.4	16372.8	25609	14571.4	20509.1	20661.3
143	Peaxi162Scf00366g00813.1	Peaxi162Scf00366g00813	*-*-	galactinol synthase 1	AT2G47180.1	IPR002495	GO:0016757	495.43	-4.23824	0.73486	4.11787e-10	6.42388e-08	128.09	114.532	110.242	7.86435	25.2042	9.33474	7.09756	10.2315	6.49681	1.1359	4.72733	4.43685	7061.45	761.552	905.79	509.837	64.3797	722.642	439.099	219.844	163.527	218.601	214.051	180.147
206	Peaxi162Scf00815g00235.1	Peaxi162Scf00815g00235	*-*-	hydrogen peroxide-induced 1 [Nicotiana tabacum]	gb|ACK38177.1|			259.563	-4.1852	0.454669	3.64786e-21	3.27782e-18	52.5025	60.9443	47.1808	11.1248	8.14976	5.11509	23.8721	11.0599	6.55377	14.6046	7.86069	17.6026	1717.9	747.094	767.034	295.637	248.6	767.108	246.96	191.805	247.408	288.612	292.827	151.953
222	Peaxi162Scf01144g00011.1	Peaxi162Scf01144g00011						179.815	-4.17019	0.456494	6.91565e-21	5.97512e-18	19.4165	18.9166	18.0575	20.0741	28.9864	26.4325	30.9497	32.2587	75.9661	33.7673	62.1425	89.0487	430.598	321.43	370.575	160.789	245.408	531.855	195.237	250.538	428.56	245.488	343.296	335.759
188	Peaxi162Scf00656g00311.1	Peaxi162Scf00656g00311	*-**	purple acid phosphatase 12	AT2G27190.1	IPR004843,IPR025733,IPR008963	GO:0046872,GO:0016787,GO:0003993	15064.6	-4.01339	0.354644	1.30081e-30	4.17449e-27	2130.49	1433	1321.03	1097.06	1265.78	1454.69	2848.61	1877.79	3878.61	1783.5	3941.46	4193.88	34678.8	24811.8	24153.7	12091.5	20334.9	33631.8	23958.3	27435.4	38611.6	25780.1	33801.1	35034.8
24	Peaxi162Scf00023g00251.1	Peaxi162Scf00023g00251	*-**	ribonuclease 1	AT2G02990.1	IPR001568	GO:0003723,GO:0033897	208.685	-3.95773	0.627224	1.62068e-11	3.25061e-09	62.6139	36.515	17.6307	11.2185	12.6242	4.24908	2.36854	10.1808	6.50965	0	13.3897	6.20299	638.091	815.349	734.429	141.946	255.273	812.802	226.493	367.756	326.582	134.389	247.474	124.354
5	Peaxi162Scf00006g00445.1	Peaxi162Scf00006g00445	*-**	phosphate transporter 1	AT2G38940.1	IPR005828,IPR016196	GO:0055085,GO:0006817,GO:0005315,GO:0016021,GO:0022857	183.433	-3.90584	0.732133	3.15438e-09	4.02614e-07	14.3797	0	1.02808	1.12403	4.49821	4.24112	29.5624	4.55482	12.9851	2.27338	7.09177	5.32664	123.988	89.0285	74.9296	56.4406	66.4418	161.742	606.866	522.845	814.243	408.06	719.209	671.53
226	Peaxi162Scf01269g00014.1	Peaxi162Scf01269g00014	*-*-	SPX domain gene 1	AT5G20150.1	IPR004331		11865.4	-3.82864	0.343925	9.45251e-30	2.35935e-26	1803.92	1314.3	1492.09	925.723	1177.38	1317.81	2432.14	1892.65	3397.13	1667.93	5474.29	4066.41	25562.4	21874.8	21696.7	9470.24	20654.6	22639.9	17693.5	24102	23385.3	22006.3	27856.9	20865.5
4	Peaxi162Scf00006g00443.1	Peaxi162Scf00006g00443	*-**	phosphate transporter 1	AT3G54700.1	IPR005828,IPR016196	GO:0055085,GO:0006817,GO:0005315,GO:0016021,GO:0022857	88.3187	-3.67302	0.911719	2.81826e-07	2.07572e-05	0	8.25648	0	0	0	0	0	0	2.59703	5.68346	3.93987	1.77555	60.457	72.8415	27.7137	42.3304	69.6567	133.031	159.753	233.116	405.645	180.661	271.948	440.245
220	Peaxi162Scf01069g10012.1	Peaxi162Scf01069g10012	*-*-	Protein of unknown function (DUF506)	AT3G07350.1	IPR006502		2615.24	-3.55979	0.35028	2.13558e-25	3.19824e-22	354.075	313.343	306.588	195.26	195.609	177.563	522.153	399.7	619.486	311.855	1032.65	837.632	5616.1	3002.31	3519.8	2034.91	3246.13	4424.73	4407.76	5014.6	7564.27	5898.32	5809.77	6961.25
84	Peaxi162Scf00129g01041.1	Peaxi162Scf00129g01041	*-**	Protein kinase superfamily protein	AT1G01540.1	IPR013320,IPR011009	GO:0005524,GO:0004674,GO:0004672,GO:0006468,GO:0016772	231.567	-3.49428	0.523116	9.53379e-13	2.54961e-10	35.3704	42.1778	32.9285	11.2379	15.2976	31.3903	17.7402	7.96539	20.782	7.95452	44.1245	22.1901	582.001	345.949	486.637	192.48	334.53	697.72	330.151	467.386	706.099	249.961	393.582	481.948
178	Peaxi162Scf00553g00533.1	Peaxi162Scf00553g00533	*-*-	heat shock protein 70	AT3G12580.1	IPR013126		1917.58	-3.4701	2.10332	1.83603e-05	0.000635509	110.598	170.617	228.273	21.3557	125.056	112.818	7.09518	11.3856	112.977	5.68315	13.3955	42.6116	27512.8	813.376	1379.58	5664.09	150.045	2285.47	5465.47	545.056	151.631	577.976	459.277	55.3597
29	Peaxi162Scf00037g01116.1	Peaxi162Scf00037g01116	*-*-	40S ribosomal protein S10-3	sp|Q9LTF2|RS103_ARATH	IPR005326		374.596	-3.45256	1.04335	1.34902e-06	8.16389e-05	36.5411	72.5285	185.838	34.8552	47.6645	55.967	73.2983	27.3566	77.8797	59.1331	46.4936	99.4583	4388.02	218.568	502.789	990.905	155.268	324.424	707.417	175.367	113.189	220.989	251.24	125.12
94	Peaxi162Scf00141g00615.1	Peaxi162Scf00141g00615	*-*-	GDP-mannose-dependent alpha-mannosyltransferase	sp|Q8NT41|MGTA_CORGL	IPR001296	GO:0009058	25938.3	-3.39347	0.364693	6.73263e-22	6.87462e-19	4262.56	3715.81	4045.86	2747.56	2767.2	3610.89	4147.79	3858.08	6775.32	2987.3	9770.34	7317.09	51535.2	44174	38547.8	17558.5	41904.8	43589.2	40540.4	45881.4	70459.7	48597.1	56288.4	67437.7
149	Peaxi162Scf00384g00013.1	Peaxi162Scf00384g00013	*-*-	conserved hypothetical protein [Ricinus communis] gb|EEF40098.1| conserved hypothetical protein [Ricinus communis]	ref|XP_002522240.1|	IPR012881		171.32	-3.3751	0.462037	1.03944e-14	3.50175e-12	36.0699	44.5716	65.7574	6.72091	6.32187	6.80746	4.74227	13.5093	10.4351	5.65638	6.29894	7.07963	780.205	421.973	474.946	185.081	184.857	659.815	360.077	175.645	217.399	158.233	140.558	138.925
32	Peaxi162Scf00038g01959.1	Peaxi162Scf00038g01959	*-*-	3-oxoacyl-[acyl-carrier-protein] synthase 2	sp|Q9KQH9|FABF_VIBCH	IPR020841,IPR017568	GO:0008152,GO:0016747,GO:0006633,GO:0003824	5628.25	-3.36689	0.395434	7.33733e-19	5.1508e-16	1137.12	727.082	710.561	649.868	542.31	467.249	1338.31	1007.56	1904.21	648.17	2394.02	1811.53	10369.5	8964.21	9204.33	4483.71	9222.34	10317.5	7025.3	11346.8	15447.2	9684.37	11639.7	14035
85	Peaxi162Scf00130g01110.1	Peaxi162Scf00130g01110	*-**	Zinc finger CCCH domain-containing protein 1	sp|Q8GX84|C3H1_ARATH	IPR000571,IPR013083	GO:0046872,GO:0005515,GO:0008270	68.4229	-3.17953	0.540828	7.77123e-11	1.39658e-08	14.2935	19.1829	15.5386	10.0994	6.31017	5.09766	16.5767	5.66093	10.4119	6.80384	8.66449	13.2954	296.015	78.8206	137.794	51.3502	37.6733	132.11	178.911	101.093	122.31	128.916	129.668	115.552
208	Peaxi162Scf00827g00412.1	Peaxi162Scf00827g00412	*-*-	Adenine nucleotide alpha hydrolases-like superfamily protein	AT5G47740.1	IPR014729		702.426	-3.15729	0.466167	2.88135e-13	8.29829e-11	212.425	190.142	171.73	28.0617	36.9462	28.8784	63.9234	21.5331	71.5531	40.8401	81.1368	82.4542	1830.52	2126.56	1731.13	316.215	682.972	1894.46	1134.12	997.485	1296.67	1021.78	1484.53	1312.15
134	Peaxi162Scf00300g00829.1	Peaxi162Scf00300g00829	*-*-	Small heat shock protein, chloroplastic	sp|P30222|HS22C_PETHY	IPR008978		119.446	-3.08578	1.5413	1.51464e-05	0.000545269	12.0562	22.7853	41.604	2.24221	21.6564	22.9584	9.47871	4.5149	7.81828	13.5902	7.08762	12.3986	1338.45	78.7747	224.399	606.813	16.1832	158.944	125.313	17.7816	18.7598	43.3426	47.3349	12.414
187	Peaxi162Scf00650g00223.1	Peaxi162Scf00650g00223	*-*-	GRAS family transcription factor	AT4G08250.1	IPR005202		85.5887	-3.05465	0.674288	3.54861e-08	3.37779e-06	26.5205	33.919	24.7048	6.74225	17.9987	39.8771	8.27922	4.55046	24.6811	5.68117	18.9102	39.0517	354.523	311.541	216.643	65.5007	126.546	134.952	48.6909	122.124	144.777	56.6538	105.26	116
52	Peaxi162Scf00073g01422.1	Peaxi162Scf00073g01422	*-*-	SPX domain gene 2	AT2G26660.1	IPR004331		11758.2	-3.05048	0.30551	4.25457e-25	5.97342e-22	2626	2400.95	2512.36	1718.85	2371.09	2341.15	3652.4	3438.78	5756.31	2917.53	7749.23	7284.13	23256.7	21470.2	20652.5	9848.19	19982.9	20955.4	16862.5	19645.7	20192.2	22453.8	21944.9	20163.6
174	Peaxi162Scf00519g00012.1	Peaxi162Scf00519g00012	*-**	calcium-dependent protein kinase 21	AT4G04720.1	IPR011009	GO:0005524,GO:0004674,GO:0004672,GO:0006468,GO:0016772	887.353	-2.99308	0.47243	3.69126e-12	8.63755e-10	295.876	211.068	251.605	168.34	272.205	71.3597	55.6457	54.3645	75.4757	41.9632	87.4346	93.9636	3536.88	1429.99	1790.09	1181.13	953.408	2814.47	1814.6	927.571	1631.28	1291.63	1166.72	1079.39
155	Peaxi162Scf00401g00034.1	Peaxi162Scf00401g00034	*-*-	heat shock protein 70	AT3G12580.1	IPR013126		268.713	-2.9748	0.622446	1.2251e-08	1.32311e-06	28.7389	55.0152	124.508	44.952	89.0853	39.8741	87.5178	71.6895	110.403	57.9547	61.4592	102.962	1223.43	356.066	407.582	533.1	310.938	522.572	763.537	245.349	244.228	436.979	369.621	161.544
210	Peaxi162Scf00829g00066.1	Peaxi162Scf00829g00066	*-**	phosphate transporter 1	AT3G54700.1	IPR005828,IPR016196	GO:0055085,GO:0006817,GO:0005315,GO:0016021,GO:0022857	177.139	-2.89897	1.40853	1.45504e-05	0.000532347	1.10613	26.6042	0	3.37208	0.899642	0	11.8249	1.13871	15.5822	6.82015	22.0633	12.4288	242.853	126.461	100.59	68.535	197.182	229.693	334.117	458.461	950.114	214.816	431.012	795.656
104	Peaxi162Scf00176g00036.1	Peaxi162Scf00176g00036	*-*-	Protein of unknown function (DUF506)	AT2G20670.1	IPR006502		762.955	-2.85043	0.370316	1.981e-16	9.67416e-14	156.349	100.582	176.818	53.8837	86.4967	48.4084	170.447	104.303	163.899	108.922	276.5	234.973	1633.91	694.419	1034.04	679.799	737.624	1259.76	1860.92	1382.87	1807.27	2102.66	1662.6	1773.47
198	Peaxi162Scf00757g00314.1	Peaxi162Scf00757g00314	*-*-	alpha/beta-Hydrolases superfamily protein	AT3G44510.2			3203.01	-2.82339	0.286866	1.06408e-24	1.40608e-21	774.751	958.099	697.764	793.376	912.485	848.411	908.316	1074.08	1049.53	774.965	1312.7	1233.73	7530.1	6151.1	4310.06	2289.56	4893.95	4774	4639.5	4734.98	7724.99	5103.8	6480.89	6901.12
168	Peaxi162Scf00469g00218.1	Peaxi162Scf00469g00218	*-*-	glycerol-3-phosphatase 1	AT4G25840.1	IPR023465,IPR006439,IPR023214	GO:0016787,GO:0008152,GO:0009231,GO:0008531	1812.2	-2.76779	0.294718	7.68241e-23	9.08304e-20	1100.29	838.641	740.373	259.556	404.108	342.799	488.503	302.525	344.273	289.707	340.377	419.775	8199.99	6113.16	4837.41	1864.17	2252.56	3957.69	1479.11	1506.62	2336.34	1583.83	1959.25	1531.77
31	Peaxi162Scf00038g01325.1	Peaxi162Scf00038g01325	*-**	Pyridoxal phosphate phosphatase-related protein	AT1G17710.1	IPR006383,IPR023214	GO:0008152,GO:0016791	48623.2	-2.76714	0.338561	3.81076e-18	2.44585e-15	5415.69	7121.42	8344.49	6586.47	9255.09	9992.72	15670.5	14747.1	22845	9187.14	27696	23902.7	60440.2	46154.1	44924.1	39411.2	76878.4	51009.3	89321	92830.7	142038	115099	122720	125366
45	Peaxi162Scf00054g00071.1	Peaxi162Scf00054g00071	*-*-	Protein of unknown function (DUF506)	AT3G07350.1	IPR006502		737.831	-2.74163	0.448836	9.99337e-12	2.13801e-09	170.505	145.292	156.325	185.18	158.63	95.1437	47.3569	140.456	74.1714	44.2334	86.6475	81.5555	1834.53	708.441	989.092	733.057	603.635	1750.9	1824.39	1369.67	2123.35	1673.71	1499.71	1211.97
131	Peaxi162Scf00280g00088.1	Peaxi162Scf00280g00088	*-*-	conserved hypothetical protein [Ricinus communis] gb|EEF52510.1| conserved hypothetical protein [Ricinus communis]	ref|XP_002510323.1|	IPR005134		102.773	-2.72426	0.595248	1.9362e-08	1.98181e-06	58.2028	40.158	73.6619	31.4091	18.0361	27.1965	5.92174	18.0939	29.9478	14.7344	45.6815	62.9111	796.832	208.121	370.336	57.3793	121.739	57.4429	47.6274	73.3317	91.7677	55.0266	72.1942	88.8041
133	Peaxi162Scf00295g00091.1	Peaxi162Scf00295g00091	*-*-	Lipase/lipooxygenase, PLAT/LH2 family protein	AT4G39730.1	IPR008976	GO:0005515	122.119	-2.71211	0.470416	6.97925e-11	1.27465e-08	74.7514	61.4562	66.5204	4.46745	5.43172	3.40962	11.8841	6.70051	9.1584	4.50921	5.50819	7.06176	522.873	534.41	446.433	127.622	93.5427	437.791	144.222	124.634	74.3171	48.112	70.3156	45.7136
170	Peaxi162Scf00478g00045.1	Peaxi162Scf00478g00045	*-*-	Lipase/lipooxygenase, PLAT/LH2 family protein	AT4G39730.1	IPR008976	GO:0005515	820.958	-2.69028	0.455563	3.06552e-11	5.88579e-09	604.803	445.576	422.458	102.01	87.537	73.1329	46.2121	36.1078	49.5222	41.8979	44.8874	50.4758	4638.91	3707.26	2352.32	604.771	595.682	2886.89	578.904	546.802	580.626	296.222	460.544	449.451
152	Peaxi162Scf00387g00312.1	Peaxi162Scf00387g00312	*-**	Protein kinase superfamily protein	AT3G20530.1	IPR013320,IPR011009	GO:0005524,GO:0004674,GO:0004672,GO:0006468,GO:0016772	587.59	-2.67102	0.355428	6.20151e-16	2.78621e-13	55.2029	80.6221	64.9206	174.132	225.948	252.048	255.52	306.901	205.31	204.451	360.849	204.087	554.296	445.996	378.97	583.377	1292.02	447.946	953.125	1309.1	1383.14	1210.04	1785.36	1368.79
25	Peaxi162Scf00032g00064.1	Peaxi162Scf00032g00064		Unknown protein				193.367	-2.66536	1.04964	5.61389e-06	0.000249724	43.6546	34.7759	32.442	38.82	79.5562	131.985	16.7614	32.9879	81.2457	31.4141	78.5903	44.8285	875.215	135.91	156.227	304.348	264.847	137.257	663.88	583.286	140.146	469.848	185.293	77.495
58	Peaxi162Scf00078g01015.1	Peaxi162Scf00078g01015	*-**	Sucrose-phosphate synthase family protein	AT4G10120.1	IPR012819	GO:0009058,GO:0005985,GO:0046524	3080.14	-2.65235	0.316979	6.46141e-19	4.79749e-16	1996.23	1806.73	1590.37	877.52	1238.43	742.421	432.504	553.939	715.928	435.903	700.648	438.923	14413	11151.4	10427.7	3110.86	4102.44	7743.22	1917.82	1851.95	2367.56	1951.81	2152.94	1203.07
162	Peaxi162Scf00450g00740.1	Peaxi162Scf00450g00740	*-*-	Inositol-1,4,5-trisphosphate 5-phosphatase 4 isoform 1 [Theobroma cacao] gb|EOY12430.1| Inositol-1,4,5-trisphosphate 5-phosphatase 4 isoform 1 [Theobroma cacao]	ref|XP_007020905.1|			2103.33	-2.55369	0.339213	5.00475e-16	2.34222e-13	1100.8	862.754	1022.96	476.476	507.534	527.71	384.378	402.785	527.361	362.485	515.308	470.418	7494.24	5974.1	5375.75	1587.18	2359.03	5851.69	2225.29	2242.59	3059.85	1771.39	2656.85	2721.02
190	Peaxi162Scf00683g00156.1	Peaxi162Scf00683g00156	*-*-	PEBP (phosphatidylethanolamine-binding protein) family protein	AT1G18100.1	IPR008914		773.067	-2.53851	0.506684	2.44995e-09	3.25655e-07	145.664	122.534	167.757	95.9196	76.0888	69.0644	120.212	33.3801	121.8	174.479	119.568	160.477	1254.98	854.511	845.602	408.004	454.739	1688.49	1238.26	1427.45	2165.51	1615.56	2485.17	2708.38
88	Peaxi162Scf00133g00055.1	Peaxi162Scf00133g00055	*-*-	Plant protein of unknown function (DUF827)	AT5G16730.1			2387.97	-2.46865	0.269688	5.45673e-22	5.83714e-19	533.773	499.471	513.302	485.738	682.57	852.203	1008.42	924.511	1247.33	809.7	1406.64	1397.78	3672.76	2592.51	2722.16	2108.86	4181.23	2626.96	3671.66	3979.01	5131.73	4659.41	6173.77	5429.71
121	Peaxi162Scf00241g00221.1	Peaxi162Scf00241g00221	*-*-	Sugar phosphate exchanger 2	sp|Q9WU81|SPX2_MOUSE	IPR011701,IPR016196	GO:0006810,GO:0055085,GO:0016021,GO:0005215	30085.7	-2.46779	0.285846	5.84186e-20	4.68684e-17	9752.99	8399.3	8251.41	5472.57	5804.87	5917.53	8664.51	8080.97	14353.6	7533.38	16864.8	16549.9	58122	48627.9	47506.2	25042.7	45333.9	48570.2	45994.4	47417	61847	58444.9	55416.8	64087.3
86	Peaxi162Scf00130g00119.1	Peaxi162Scf00130g00119		Unknown protein				42.0127	-2.35862	0.59901	1.16763e-07	9.9355e-06	21.7724	18.1409	14.6892	1.1187	3.61689	6.81351	3.5603	2.24317	6.5316	2.25878	10.2328	7.07173	150.479	122.085	77.3707	19.1005	34.692	75.6705	87.2377	77.8557	65.2965	38.0473	83.0256	79.3938
64	Peaxi162Scf00088g00096.1	Peaxi162Scf00088g00096	*-*-	monogalactosyldiacylglycerol synthase 2	AT5G20410.1	IPR009695,IPR007235	GO:0030246,GO:0009247,GO:0030259,GO:0016758,GO:0005975	15311.6	-2.35807	0.261297	1.78835e-21	1.74667e-18	6028.89	4949.47	5365.62	4487.64	4016.62	3746.22	4905.48	4387.73	5487.2	3919.71	6740.92	5333.08	33678.7	28106.2	26227.1	10487.1	24239.2	25466	22543.5	25109.2	27912.8	24640.5	34452	25246.5
142	Peaxi162Scf00366g00045.1	Peaxi162Scf00366g00045	*-*-	RAD-like 6	AT1G75250.1	IPR009057	GO:0003677,GO:0003682	59.4136	-2.35015	0.45975	1.18634e-09	1.70833e-07	35.4356	28.96	12.1041	31.7844	25.0115	22.0096	32.6039	35.6549	28.7178	24.674	22.829	26.2393	183	109.823	159.104	36.7736	92.5314	129.424	54.8697	47.5459	80.3145	61.4018	96.5298	48.5831
224	Peaxi162Scf01211g00137.1	Peaxi162Scf01211g00137	*-**	potassium channel in Arabidopsis thaliana 1	AT5G46240.1	IPR003938	GO:0016020,GO:0055085,GO:0006813,GO:0005249,GO:0005216,GO:0006811	74.187	-2.34762	0.429248	2.09163e-10	3.53281e-08	9.96831	8.26425	14.3696	69.7155	85.4293	124.645	70.93	59.2872	73.9786	116.004	86.6844	82.5914	40.991	102.206	44.1189	127.018	135.968	95.6991	67.2389	68.8127	76.7655	62.875	66.6438	90.2827
161	Peaxi162Scf00450g00212.1	Peaxi162Scf00450g00212	*-**	mitogen-activated protein kinase kinase kinase 21	AT4G36950.1	IPR011009	GO:0005524,GO:0004674,GO:0004672,GO:0006468,GO:0016772	16.6968	-2.34207	1.33954	3.06678e-05	0.000947623	3.29834	7.3075	0	11.2214	6.31028	24.6391	2.36813	6.79279	15.6181	15.8752	33.0825	15.9543	20.4854	34.3573	74.0398	6.04112	26.9105	4.78662	9.72323	19.9966	16.7686	12.6215	10.3051	22.2207
135	Peaxi162Scf00314g00833.1	Peaxi162Scf00314g00833	*-*-	conserved hypothetical protein [Ricinus communis] gb|EEF51662.1| conserved hypothetical protein [Ricinus communis]	ref|XP_002511060.1|			307.15	-2.20904	0.285121	7.99599e-17	4.17725e-14	125.134	114.766	99.5845	112.438	108.817	226.408	176.15	194.928	208.972	210.383	194.644	224.673	581.041	553.511	537.666	299.391	314.804	535.92	333.252	352.952	555.107	361.117	450.332	499.611
26	Peaxi162Scf00034g00911.1	Peaxi162Scf00034g00911	*-**	sulfate transporter 3	AT3G15990.1	IPR001902	GO:0016020,GO:0055085,GO:0015116,GO:0008272,GO:0016021,GO:0008271	2331.29	-2.18805	0.419583	5.73074e-10	8.52101e-08	643.275	419.531	1388.32	1111.96	1118.81	798.825	2001.56	972.199	1675.78	1200.8	999.212	1281.38	5530.59	3204.59	4008.08	2282.17	5064.28	5038.65	2600.6	1888	3224.52	3652.81	3452.67	2392.27
177	Peaxi162Scf00548g00226.1	Peaxi162Scf00548g00226	*-*-	Adiponectin receptor protein	sp|Q9VCY8|ADRL_DROME	IPR004254	GO:0016021	4180.22	-2.17067	0.35081	3.15972e-12	7.63224e-10	1713.26	1633.02	2008.63	1066.48	1471.26	2057.34	1232.35	1385.98	1997.66	1331.82	2174.71	2388.54	10923.8	8147.02	7473.05	3540.22	6305.66	8349.67	3814.75	5951.67	8357.95	4431.86	6263.07	6305.51
23	Peaxi162Scf00023g00239.1	Peaxi162Scf00023g00239	*-**	ribonuclease 1	AT2G02990.1	IPR001568	GO:0003723,GO:0033897	91.2925	-2.16386	0.436112	1.75388e-09	2.44715e-07	34.1326	49.3767	48.5992	41.5353	50.4564	33.1215	34.3262	49.8838	42.926	30.6344	59.8689	55.8614	302.197	255.732	126.429	82.583	102.149	132.102	50.5845	161.057	98.5962	91.89	148.416	108.562
11	Peaxi162Scf00009g01921.1	Peaxi162Scf00009g01921	*-*-	GDP-mannose-dependent alpha-mannosyltransferase	sp|O06423|MGTA_MYCTU	IPR001296	GO:0009058	6721.65	-2.13169	0.2198	3.29968e-24	4.118e-21	2578.08	2440.55	2056.68	2974.12	2984.58	2791.7	2525.38	2821.34	3181.75	2607.24	4227.89	3174.39	13260.5	10220.4	8802.35	5854.37	9139.77	8702.19	8867.51	10382.2	14241.2	10713.3	12499.5	14272.6
7	Peaxi162Scf00007g00429.1	Peaxi162Scf00007g00429	*-**	mitogen-activated protein kinase kinase kinase 15	AT5G55090.1	IPR011009	GO:0005524,GO:0004674,GO:0004672,GO:0006468,GO:0016772	140.215	-2.11412	0.527761	6.90372e-08	6.15417e-06	65.3964	69.824	92.291	55.1093	67.4278	50.0178	26.0036	46.7788	50.6028	46.6428	72.5031	51.5187	702.002	147.764	358	145.181	155.155	222.013	141.33	148.71	234.18	71.8303	140.051	204.816
76	Peaxi162Scf00106g01215.1	Peaxi162Scf00106g01215	*-**	purple acid phosphatase 15	AT3G07130.1	IPR004843,IPR025733,IPR008963	GO:0046872,GO:0016787,GO:0003993	2030.3	-2.093	0.180771	6.56437e-33	4.9154e-29	842.507	789.448	750.706	912.936	884.094	897.211	1074.69	945.92	1094.28	1016.56	1160.75	1232.51	3500.54	3706.43	3247.79	1750.92	2781.27	3343.8	2587.88	2672.75	3525.79	2904.57	3554.55	3549.34
18	Peaxi162Scf00020g00232.1	Peaxi162Scf00020g00232	*-*-	alpha/beta-Hydrolases superfamily protein	AT3G49050.1	IPR002921,IPR005592	GO:0016042,GO:0004091,GO:0004806,GO:0006629	1885.56	-2.09218	0.262483	1.28076e-17	7.77596e-15	1050.81	1030.36	990.328	597.802	642.568	703.376	765.246	682.528	730.059	695.358	783.982	875.099	5457.17	4672.04	3752.83	1366.43	2188.92	3817.91	2332.25	2101.66	2438.61	2089.06	3207.58	2281.53
184	Peaxi162Scf00579g00064.1	Peaxi162Scf00579g00064	*-**	calcium-dependent protein kinase 21	AT4G04720.1	IPR011009	GO:0005524,GO:0004674,GO:0004672,GO:0006468,GO:0016772	876.274	-2.04179	0.314585	4.00996e-13	1.126e-10	309.566	242.709	345.651	201.893	207.439	287.293	303.217	288.266	420.632	265.181	427.665	601.58	1542.4	965.773	1514.44	782.119	1202.64	1648.65	1357.72	1374.46	1937.21	1663.75	1405.58	1734.73
42	Peaxi162Scf00047g00422.1	Peaxi162Scf00047g00422	*-**	purple acid phosphatase 15	AT3G07130.1	IPR004843,IPR025733,IPR008963	GO:0046872,GO:0016787,GO:0003993	1548.33	-1.98153	0.167239	2.54826e-34	2.8622e-30	480.694	477.49	406.455	699.404	703.218	864.886	913.814	833.441	982.488	974.659	1074.1	971.559	2257.58	1882.21	1390.26	1550.43	1869.29	1823.07	2194.52	2736.97	3147.39	2753.03	3217.7	2955.19
103	Peaxi162Scf00174g01117.1	Peaxi162Scf00174g01117	*-*-	SEC14 cytosolic factor family protein / phosphoglyceride transfer family protein	AT4G35750.1	IPR001251		6947.21	-1.97689	0.584673	4.5404e-07	3.15776e-05	3706.01	2507.7	2947	1454.95	1338.77	1072.55	1099.55	1253.07	2235.81	969.049	1885.11	3138.24	17303.5	12601.3	16838.3	4964.26	5870.84	21495.3	9312.2	9278.81	13997.6	8079.09	8246.33	15137.7
38	Peaxi162Scf00046g00230.1	Peaxi162Scf00046g00230		Unknown protein				37.8529	-1.95328	0.727157	3.3335e-06	0.000166039	21.1857	13.3179	14.148	7.74292	15.3357	10.2034	3.60107	5.47331	5.23448	4.48554	7.85728	6.14629	155.438	47.3155	69.9723	35.3549	46.3011	92.2883	86.662	42.5625	68.5739	62.7737	64.7628	21.7329
33	Peaxi162Scf00038g02334.1	Peaxi162Scf00038g02334		Unknown protein				1068.26	-1.92974	1.19583	4.80143e-05	0.00129795	336.079	446.509	589.091	80.349	198.362	64.7977	35.6862	35.6548	54.9854	13.5153	37.7616	40.5768	8367.65	1596.48	2125.74	1582.76	327.93	2346.53	4242.86	1205.63	285.565	721.425	678.503	223.789
120	Peaxi162Scf00238g00082.1	Peaxi162Scf00238g00082	*-*-	Small nuclear ribonucleoprotein family protein	AT4G02840.1	IPR027141,IPR010920		20.3086	-1.91336	1.09166	3.5133e-05	0.00103239	6.40482	14.297	0	0	2.71472	3.40784	7.17381	4.40938	7.8646	4.48992	6.28697	10.5541	61.3405	45.3019	58.2325	11.0731	16.465	51.8064	45.3026	16.7476	28.8267	17.3036	29.9134	37.4889
81	Peaxi162Scf00128g01632.1	Peaxi162Scf00128g01632	*-*-	Bidirectional sugar transporter N3	sp|P93332|NOD3_MEDTR	IPR004316	GO:0016021	2429.64	-1.89654	0.845077	1.06146e-05	0.00041906	2138.44	1579.06	994.876	376.399	1089.07	1902.43	113.553	119.403	322.203	180.632	253.705	367.401	16507.4	7480.44	4558.3	2849.59	3047.68	3390.14	4139.2	2300.5	855.969	1511.08	1586.2	647.614
68	Peaxi162Scf00089g01521.1	Peaxi162Scf00089g01521	*-*-	Raffinose synthase family protein	AT5G40390.1	IPR013785,IPR008811	GO:0003824	1432.59	-1.88407	0.927917	1.82009e-05	0.000630965	132.998	305.921	458.427	501.595	360.524	684.158	890.047	576.132	1028.96	898.697	700.597	1113.84	4402.61	666.95	778.593	1874.23	1094.71	983.753	5356.75	1170.83	1725.89	4656.6	2252.05	1767.21
17	Peaxi162Scf00019g00128.1	Peaxi162Scf00019g00128	*-*-	Protein of unknown function (DUF607)	AT2G23790.1	IPR006769		2134.54	-1.8831	0.371369	5.79064e-10	8.52101e-08	1334.63	1103.48	1162.92	618.697	749.397	857.538	459.163	537.863	782.787	422.229	1032.79	891.352	6174.45	3722.45	5183.11	1410.17	3256.85	3327.35	2249.72	3680.54	2951.15	2614.97	3825.49	2879.89
137	Peaxi162Scf00327g00612.1	Peaxi162Scf00327g00612	*-*-	UDP-sulfoquinovose synthase, chloroplastic	sp|Q84KI6|SQD1_SPIOL	IPR001509,IPR016040	GO:0044237,GO:0003824,GO:0050662	23733	-1.8685	0.20147	1.10952e-22	1.24621e-19	7434.92	7163.85	7410.68	15483	13708.6	12113.8	13910.8	15769	16944	12928	20757.1	14459.6	31049.6	27248.9	25352.6	23678.4	35380	25683.1	28978.4	40491.9	49504.1	39636.7	40504	44001.6
27	Peaxi162Scf00035g00292.1	Peaxi162Scf00035g00292	*-*-	Plant basic secretory protein (BSP) family protein	AT2G42900.1	IPR007541		512.879	-1.82982	0.345602	1.67404e-10	2.92468e-08	264.031	185.51	148.026	161.615	116.265	70.5066	198.895	98.5544	145.735	206.43	179.598	140.952	895.253	905.53	581.925	428.967	854.286	636.604	1040.59	936.435	914.204	1131.98	1195.74	871.477
95	Peaxi162Scf00145g00812.1	Peaxi162Scf00145g00812	*-**	P-loop containing nucleoside triphosphate hydrolases superfamily protein	AT3G10420.2	IPR027417	GO:0000166,GO:0017111	5583.11	-1.81998	0.357003	4.23157e-10	6.46652e-08	3471.88	2670.04	3177.19	1580.91	1897.5	1916.38	1177.47	1568.65	2685.42	1144.06	2787.28	2189.05	14652.1	10731.4	11836.6	5022.17	8748.75	9946.07	6505.38	6651.63	10398.2	6791.81	7893.67	8551.04
147	Peaxi162Scf00380g00618.1	Peaxi162Scf00380g00618	*-*-	myb-like transcription factor family protein	AT1G68670.1	IPR009057	GO:0003677,GO:0003682	6307.65	-1.75964	0.235626	1.97009e-16	9.67416e-14	2777.62	2742.71	2503.06	2707.72	2337.55	2204.59	3600.69	3523.64	3923.8	3403.42	6087.29	4256.03	11179.4	8868.89	8773.98	4459.7	8306.03	9076.49	8650.99	11197.4	10954.7	10932.7	9990.65	8924.74
185	Peaxi162Scf00602g00111.1	Peaxi162Scf00602g00111	*-*-	Phosphate transporter PHO1	sp|Q8S403|PHO1_ARATH	IPR004342,IPR004331	GO:0016021	2634.25	-1.75623	0.473565	1.19376e-07	1.00814e-05	1156.69	977.904	1619.16	986.49	1128.1	856.118	2064.69	956.596	1433.46	1131.04	991.433	1489.81	4923.39	5688.46	5030.68	2003.47	3839.95	7931.01	2981.05	1991.91	3989.26	3517.85	4314.4	2218.99
16	Peaxi162Scf00018g00203.1	Peaxi162Scf00018g00203	*-**	phosphate transporter 1	AT3G54700.1	IPR005828,IPR016196	GO:0055085,GO:0006817,GO:0005315,GO:0016021,GO:0022857	224.236	-1.74319	1.7925	0.000178543	0.00347847	5.52989	0	46.2716	1.12398	2.69905	6.78604	0	0	1.29858	1.13663	0	0	482.627	255.95	513.238	353.754	832.749	1605.95	161.695	37.7432	493.293	65.6178	428.488	85.7182
148	Peaxi162Scf00383g00055.1	Peaxi162Scf00383g00055	*-**	Serine/threonine-protein kinase SAPK2	sp|A2YNT8|SAPK2_ORYSI	IPR011009	GO:0005524,GO:0004674,GO:0004672,GO:0006468,GO:0016772	149.486	-1.73764	0.303878	1.29922e-11	2.65324e-09	96.7658	68.5152	133.615	79.6749	99.1567	56.0726	34.3366	50.9532	42.9476	34.0206	43.3227	36.3417	438.39	344.593	313.626	136.936	263.694	238.372	198.364	223.291	198.255	158.659	177.745	120.006
213	Peaxi162Scf00904g00122.1	Peaxi162Scf00904g00122	*-**	purple acid phosphatase 27	AT5G50400.1	IPR004843,IPR025733,IPR008963	GO:0046872,GO:0016787,GO:0003993	2266.31	-1.72142	0.244918	3.62274e-15	1.37934e-12	1221.28	1133.78	835.822	1067	1133.18	807.295	1023.82	1153.47	1143.56	1007.51	1414.5	1022.09	3817.22	4614.16	2805.41	2131.99	2712.49	3296.89	2746.79	4714.98	3700.86	3218.82	3561.1	4107.31
65	Peaxi162Scf00088g01217.1	Peaxi162Scf00088g01217	*-**	sucrose phosphate synthase 1F	AT5G20280.1	IPR012819	GO:0009058,GO:0005985,GO:0046524	8637.36	-1.7085	0.234956	6.13776e-16	2.78621e-13	4913.1	4751.35	5996.78	3219.97	3785.2	3396.69	4463.16	3160.78	4985.26	3834.59	4201.57	4703.95	22655.4	17184.1	14584.2	8074.33	10828.5	14969.6	11875	8822.37	12319.2	10386.4	13543.4	10641.8
41	Peaxi162Scf00046g00168.1	Peaxi162Scf00046g00168	*-**	Zinc-binding dehydrogenase family protein	AT5G16990.1	IPR020843,IPR016040,IPR002085	GO:0008270,GO:0016747,GO:0055114,GO:0016491	1337.38	-1.70241	0.258125	5.86258e-14	1.88139e-11	570.748	682.47	638.449	1064.4	1296.23	1418.85	1034.35	1221.83	1196.39	1209.82	1463.69	1094.39	3206.53	1980.43	1442.82	1604.51	1677.6	961.076	1169.54	1487.14	1483.57	1349.07	1478.31	1364.9
193	Peaxi162Scf00699g00004.1	Peaxi162Scf00699g00004	*-*-	Polyketide cyclase/dehydrase and lipid transport superfamily protein	AT2G25770.1	IPR019587,IPR023393		189.457	-1.69648	0.437763	5.88435e-08	5.33008e-06	52.1552	53.4384	61.0098	44.7187	79.6106	88.6059	89.054	89.5711	112.41	64.3259	118.847	104.242	276.369	228.983	148.647	145.741	310.478	220.327	217.973	384.895	529.632	277.437	453.849	394.638
172	Peaxi162Scf00498g00438.1	Peaxi162Scf00498g00438	*-**	Heat stress transcription factor A-2	sp|O80982|HSFA2_ARATH	IPR011991,IPR027725	GO:0005634,GO:0006355,GO:0043565,GO:0009408,GO:0003700	35.2045	-1.69431	0.575955	1.48414e-06	8.73356e-05	16.535	18.3027	45.4301	14.5981	22.5163	21.2249	20.117	24.9694	22.1034	15.8917	14.1804	30.1569	132.158	82.9043	135.631	18.1314	58.0144	45.9468	10.7044	19.9903	14.7843	15.3063	25.7165	19.5944
99	Peaxi162Scf00168g00213.1	Peaxi162Scf00168g00213	*-**	Heavy metal transport/detoxification superfamily protein	AT4G08570.1	IPR006121	GO:0046872,GO:0030001	395.919	-1.68231	0.610637	2.62224e-06	0.000138602	392.6	321.345	245.518	120.559	108.67	115.094	126.049	128.232	136.125	96.8915	78.6769	104.116	2647.51	1006.99	641.112	579.831	253.714	744.435	581.415	213.714	189.347	277.038	204.273	188.799
163	Peaxi162Scf00452g00812.1	Peaxi162Scf00452g00812		Unknown protein				41.9702	-1.66923	1.19594	9.23781e-05	0.00210465	22.5874	13.4826	38.3864	15.5972	28.082	4.26385	1.19177	1.10958	0	1.12462	1.57285	0.881055	321.128	123.893	178.24	22.1117	24.0372	128.445	27.0387	33.4211	3.9709	2.72968	6.98795	7.00188
186	Peaxi162Scf00620g00036.1	Peaxi162Scf00620g00036	*-**	serine protease [Solanum lycopersicum]	emb|CAA07250.1|	IPR023827,IPR015500	GO:0004252,GO:0006508,GO:0042802,GO:0043086	757.942	-1.61034	0.49861	5.59383e-07	3.75104e-05	265.886	146.945	246.262	262.013	213.107	122.094	193.865	169.92	231	119.427	280.547	262.888	835.204	1020.08	735.602	423.412	735.381	1347.43	1232.8	2503.82	1717.25	1336.38	1778.58	2010.73
92	Peaxi162Scf00139g00134.1	Peaxi162Scf00139g00134	*-*-	nuclear factor Y, subunit B6	AT5G47670.1	IPR003957,IPR009072	GO:0003677,GO:0046982,GO:0043565,GO:0005622	154.936	-1.60938	0.517603	8.40666e-07	5.34978e-05	43.7835	38.2437	30.2133	14.5686	43.3304	47.6341	53.333	37.2012	50.843	37.3539	55.1212	44.2654	165.885	150.449	131.812	88.5383	215.982	209.704	209.741	436.822	490.914	270.161	361.8	490.755
72	Peaxi162Scf00102g01139.1	Peaxi162Scf00102g01139	*-**	Elongation factor G	sp|Q2W2I8|EFG_MAGSA	IPR005225,IPR027417,IPR004540	GO:0005622,GO:0003746,GO:0006414,GO:0005525,GO:0003924	681.32	-1.60646	1.40954	0.000165574	0.00329156	170.687	197.521	420.464	25.8672	99.7949	171.25	22.4579	18.2542	168.679	11.3761	37.8276	27.5355	6646.97	1219.54	1300.72	1333.84	252.538	1278.49	1275.85	346.252	278.462	530.66	403.943	112.689
9	Peaxi162Scf00008g01718.1	Peaxi162Scf00008g01718	*-*-	Digalactosyldiacylglycerol synthase 2, chloroplastic	sp|Q6DW73|DGDG2_LOTJA			3950.27	-1.6037	0.260249	5.34639e-13	1.48273e-10	1502.69	1280.34	1327.85	2198.37	2548.09	2350.65	2068.34	2950.51	3099.97	2199.18	3917.72	3017.26	4970.68	4533.06	4058.96	4382.96	6937.49	3417.71	4568.06	6460.94	6874.08	6390.81	7121.17	6629.54
200	Peaxi162Scf00770g00316.1	Peaxi162Scf00770g00316	*-*-	galactinol synthase 1	AT2G47180.1	IPR002495	GO:0016757	780.714	-1.59042	1.45931	0.000183849	0.00355726	267.611	264.44	380.34	37.0042	132.617	131.775	4.73869	11.2947	27.3569	4.53133	7.87549	14.1724	9046.97	860.568	1711.43	1424.1	186.552	1708.1	1482.7	286.705	89.8298	339.401	245.164	71.8613
66	Peaxi162Scf00089g00843.1	Peaxi162Scf00089g00843	*-*-	18.2 kDa class I heat shock protein	sp|P27880|HSP12_MEDSA	IPR008978		2638.35	-1.58822	1.73505	0.000227443	0.00415051	223.626	360.749	734.313	61.8361	509.058	468.963	11.8229	46.7243	580.253	19.3302	122.143	295.693	25166.7	1937.69	3282.72	5601.48	949.965	4281.68	9576.8	2461.87	1062.08	3547.01	1471.78	545.967
117	Peaxi162Scf00230g00067.1	Peaxi162Scf00230g00067	*-*-	Bax inhibitor-1 family protein	AT1G03070.1	IPR006214		5396.46	-1.58405	0.448014	1.83942e-07	1.44985e-05	2907.87	3375.91	3971.58	1931.76	2394.31	2599.91	1645.44	2073.95	2670.9	1618.85	2614.49	2544.55	21743.9	8148.43	8309.27	6717.02	4840	9164.05	10387	7310.09	5166	7393.08	6153.58	3833.2
219	Peaxi162Scf01010g00117.1	Peaxi162Scf01010g00117	*-*-	17.6 kDa class I heat shock protein 3	sp|P13853|HS17C_ARATH	IPR008978		10635.2	-1.57929	0.80491	2.51673e-05	0.00081936	3726.35	5766.35	5855.44	1923.39	4029.64	3081.24	665.991	1547.21	3925.65	757.456	1861.47	2941.62	44170.8	16189.4	19029.6	10717	10495.4	23023.6	28824.2	21703.2	10570.1	12783.3	13551.7	8105.1
138	Peaxi162Scf00329g00431.1	Peaxi162Scf00329g00431	*-*-	alpha-galactosidase 1	AT5G08380.1	IPR013780,IPR001202,IPR000111	GO:0004553,GO:0005515,GO:0005975,GO:0003824	17237.9	-1.57722	0.143389	4.47199e-31	2.00918e-27	10704.1	11237.2	9640.44	11195	11571.6	10922	10186.2	11016	11755.9	10872	12553.1	10487	38244.4	32587.9	25966.4	16607.4	17581.5	24151.4	20840.3	22172.9	21925.1	19987.8	21587.1	19915.8
67	Peaxi162Scf00089g01432.1	Peaxi162Scf00089g01432	*-*-	Octicosapeptide/Phox/Bem1p family protein	AT3G48240.1	IPR000270	GO:0005515	1167.81	-1.57646	0.223802	1.41056e-15	5.86794e-13	477.356	492.702	510.34	656.761	592.138	479.71	642.33	932.507	877.292	764.134	1010.31	760.53	1990.67	1493.43	1221.22	1135.95	1245.99	1796.34	1729.52	1872.84	2230.17	1823.14	1797.49	1494.69
113	Peaxi162Scf00209g00324.1	Peaxi162Scf00209g00324	*-**	Mitochondrial outer membrane protein porin 1	sp|Q9SRH5|VDAC1_ARATH	IPR023614,IPR027246	GO:0006820,GO:0055085,GO:0008308,GO:0005741,GO:0044070	11548.1	-1.57076	0.206689	2.34967e-17	1.28739e-14	4982.94	4971.97	4574.09	5497.57	5533.56	6581.37	7619.96	6629.28	7241.99	6846.24	8359.64	7903.99	16336.9	14404.5	14860.5	10019.5	15638.5	14351.3	12815.1	16996.2	24555.7	17179.1	20153.6	23100.3
132	Peaxi162Scf00284g00620.1	Peaxi162Scf00284g00620	*-*-	UDP-glucose pyrophosphorylase 3 isoform 1 [Theobroma cacao] gb|EOY17714.1| UDP-glucose pyrophosphorylase 3 isoform 1 [Theobroma cacao]	ref|XP_007008904.1|	IPR002618	GO:0008152,GO:0016779	10026.6	-1.56676	0.25588	5.68149e-13	1.55645e-10	4385.85	3965.69	3776.59	4466.7	4658.09	3637.28	4183.79	5086.36	6284	3910.77	7507.44	5508.74	14310	12568.1	12144.6	9532.3	14719.7	12781.7	12652.2	16947.4	22378.6	16480.2	17683.4	21069.7
140	Peaxi162Scf00352g00717.1	Peaxi162Scf00352g00717	*-**	Inositol monophosphatase family protein	AT3G02870.1	IPR000760	GO:0046854	9066.1	-1.55643	0.218198	6.67592e-16	2.94055e-13	3801.83	3626.28	3453.4	2962.76	3114.8	3576.3	5025.12	4193.66	5884.79	3928.4	6453.9	6271.78	12310.6	11328.7	10413.1	8100.45	13361.5	9536.57	11949.9	16201	18390.5	17716.2	17025.6	18959.3
53	Peaxi162Scf00073g02123.1	Peaxi162Scf00073g02123	*-**	Protein kinase superfamily protein	AT3G17850.1	IPR011009,IPR000961	GO:0005524,GO:0004674,GO:0004672,GO:0006468,GO:0016772	2210.8	-1.54908	0.263795	2.36486e-12	5.83783e-10	1594.73	1388.96	1378.12	964.173	915.201	744.067	1062.08	884.024	984.604	924.938	967.578	816.561	5311.73	4721.76	3917.93	1622.43	2289.44	4149.03	3336.41	2895.41	3323.85	2777.67	3568.3	2520.1
98	Peaxi162Scf00167g00138.1	Peaxi162Scf00167g00138	*-**	CBL-interacting protein kinase 20	AT5G45820.1	IPR020636	GO:0007165,GO:0005524,GO:0004674,GO:0004672,GO:0006468,GO:0016772	4622.76	-1.51874	0.189518	6.62046e-19	4.79749e-16	2561.73	2377.46	2712.42	2113.51	2428.28	2296.1	2590.39	2363.25	2571.04	2560.75	2848.29	2722.74	9364.96	6646.14	7027.73	4308.72	5956.56	6931.47	5194.84	6188.62	7768.51	5811.08	8161.6	7440.06
56	Peaxi162Scf00076g00023.1	Peaxi162Scf00076g00023	*-**	DNA mismatch repair protein MutL	sp|B9EBI5|MUTL_MACCJ	IPR002099	GO:0005634,GO:0005524,GO:0006298,GO:0030983	1627.57	-1.51588	0.209398	2.46213e-16	1.17679e-13	572.915	650.48	560.657	670.695	742.316	912.92	1048.27	976.523	1268.5	925.79	1464.91	1420.15	1925.42	1774.9	1719.29	1662.83	2579.14	1829.62	2071.93	2601.23	3076.24	2857.72	2991.25	2757.95
87	Peaxi162Scf00132g00074.1	Peaxi162Scf00132g00074		Unknown protein				3579.31	-1.51491	0.908175	5.5884e-05	0.0014513	8.60472	9.88725	14.9281	957.001	338.796	867.267	4560.9	1537.87	1970.78	7854.37	5379.93	3584.13	29.6584	30.2177	130.571	1082.47	1020.49	1129.16	8428.34	1939.54	3951.05	14949.6	16508.2	9619.71
105	Peaxi162Scf00184g00144.1	Peaxi162Scf00184g00144	*-**	phosphofructokinase 3	AT4G26270.1	IPR012004,IPR022953,IPR000023	GO:0003872,GO:0006002,GO:0005524,GO:0006096,GO:0005945	7627.84	-1.51307	0.304658	3.00771e-10	4.89603e-08	6191.95	5795.76	5242.23	2474.09	2831.03	2259.58	1881.29	1885.97	2539.75	1666.49	2466.38	2232.84	23166.5	16973.6	15287	6124.96	9359.76	16592.4	9482.33	10497.8	10060.9	7709.42	11382.2	8963.99
116	Peaxi162Scf00222g00034.1	Peaxi162Scf00222g00034	*-**	ribonuclease 1	AT2G02990.1	IPR001568	GO:0003723,GO:0033897	545.573	-1.50573	0.413588	1.15605e-07	9.87436e-06	382.192	315.003	282.193	287.873	324.611	240.799	404.284	318.157	337.422	343.488	427.123	430.74	614.872	1939.96	851.547	335.702	597.319	829.703	542.814	696.989	669.198	750.835	658.661	512.273
102	Peaxi162Scf00173g00092.1	Peaxi162Scf00173g00092		Unknown protein				55.9034	-1.50075	0.673622	1.30484e-05	0.000490987	50.0723	44.788	28.6093	20.837	21.4499	11.0061	39.8396	21.6217	9.13889	11.2166	11.8063	22.7447	187.099	235.739	121.1	58.1831	72.415	181.545	32.7235	23.7545	35.6921	37.0428	44.1692	19.0873
115	Peaxi162Scf00211g00058.1	Peaxi162Scf00211g00058	*-*-	Digalactosyldiacylglycerol synthase 1, chloroplastic	sp|Q6DW74|DGDG1_LOTJA			11445.7	-1.49987	0.401898	8.0146e-08	7.00545e-06	9356.4	8581.18	9118.01	4387.41	4346.8	3579.21	3045.94	3240.38	4311.57	2836.14	4365.17	3549.49	49022.4	19858.1	24077.1	11658.9	9707.14	21623.3	20089.5	10435.2	12206.7	14890.2	10320.9	10089.9
126	Peaxi162Scf00252g01217.1	Peaxi162Scf00252g01217	*-*-	Phosphatidate phosphatase LPIN3	sp|Q9BQK8|LPIN3_HUMAN	IPR013209,IPR007651,IPR023214		7065.47	-1.49821	0.197454	1.65478e-17	9.78237e-15	4847.93	4134.27	4508.5	3265.24	3364.3	3471	3334.46	3362.76	4399.88	3132.69	3939.98	4046.74	15906.7	12894.6	11461.9	6195.96	8553.86	11249	8458.23	8724.39	10853.7	8935.93	10175.4	10354.1
108	Peaxi162Scf00195g00313.1	Peaxi162Scf00195g00313	*-*-	COP9 signalosome complex subunit 7 [Theobroma cacao] gb|EOY27122.1| COP9 signalosome complex subunit 7 [Theobroma cacao]	ref|XP_007024500.1|			3682.24	-1.49131	0.172796	3.1869e-21	2.98294e-18	1566.15	1521.69	1579.03	1783.13	1889.67	2148.06	2482.76	2083.47	2920.44	2358.63	3003.07	3180.53	4906.18	4359.41	4431.88	3284.72	5137.05	4845.52	4597.78	5677.37	6217.63	6015.9	6298.71	6085.05
227	Peaxi162Scf01356g00004.1	Peaxi162Scf01356g00004	*-**	hydrolase, acting on ester bonds, putative [Ricinus communis] gb|EEF36750.1| hydrolase, acting on ester bonds, putative [Ricinus communis]	ref|XP_002525632.1|	IPR007312	GO:0016788	14716.9	-1.49064	0.332157	2.96679e-09	3.82884e-07	11187.3	10298	11074.6	4085.05	4222.52	4222.98	5486.44	3664.23	5172.72	4189.2	4753.15	5555.22	37846.7	34325.4	33308.9	10810.9	14482.3	34738.7	18490	15909	21242.3	16501.6	20461.3	21177.5
91	Peaxi162Scf00135g00056.1	Peaxi162Scf00135g00056	*-**	calcium-dependent protein kinase 33	AT1G50700.1	IPR011009	GO:0005524,GO:0004674,GO:0004672,GO:0006468,GO:0016772	6153.98	-1.48275	0.414377	1.45505e-07	1.18859e-05	2998.94	3358.18	3587.24	2336.47	2295.26	1748.33	1959.85	2478.65	3100.3	1812.4	3139.28	3295.51	13021.7	9003.3	12188.2	4484.12	6977.34	16262.7	8712.96	8455.38	12144.9	7906.5	7194.71	9233.2
69	Peaxi162Scf00092g00123.1	Peaxi162Scf00092g00123	*-*-	Heat shock 70 kDa protein 8	sp|Q9SKY8|HSP7H_ARATH	IPR013126		2432.53	-1.4606	0.817436	4.40143e-05	0.00121317	958.312	1201.22	1846.5	658.758	923.806	869.332	582.918	707.42	1054.23	640.065	769.084	942.031	14424	2382.71	3515.08	4218.21	1389.49	3524.76	6658.81	2353.23	1496.36	3336.58	2428.87	1498.92
194	Peaxi162Scf00713g00044.1	Peaxi162Scf00713g00044	*-**	Mitochondrial outer membrane protein porin 1	sp|Q6K548|VDAC1_ORYSJ	IPR023614,IPR027246	GO:0055085,GO:0005741	162.71	-1.45829	0.319323	1.92617e-09	2.65457e-07	62.0467	77.8731	59.1003	71.1478	82.3811	89.5013	72.8593	97.1846	102.232	95.4514	106.101	122.3	265.858	177.191	185.939	178.069	189.652	211.941	179.372	246.574	414.417	212.176	288.878	316.782
164	Peaxi162Scf00454g00411.1	Peaxi162Scf00454g00411	*-*-	conserved hypothetical protein [Ricinus communis] gb|EEF48629.1| conserved hypothetical protein [Ricinus communis]	ref|XP_002514046.1|			521.256	-1.45401	0.691403	1.92665e-05	0.000659774	365.592	307.771	675.11	95.2562	168.808	101.222	74.6662	80.039	112.115	82.6313	93.7061	93.8425	3210.18	1090.5	1644.55	539.279	268.897	1150.02	764.195	220.078	288.424	460.81	292.024	330.418
165	Peaxi162Scf00457g00054.1	Peaxi162Scf00457g00054		Unknown protein		IPR013083	GO:0005515,GO:0008270	853.898	-1.4499	0.185126	1.89859e-18	1.25441e-15	447.239	425.393	447.612	459.34	390.912	450.79	475.09	388.176	490.331	452.372	546.17	559.045	1503.45	1118.51	1176.11	684.414	1074.33	1125.68	1236.75	1389.58	1334.94	1262.61	1680.62	1374.1
176	Peaxi162Scf00540g00013.1	Peaxi162Scf00540g00013	*-**	Asparagine synthetase [glutamine-hydrolyzing]	sp|O24661|ASNS_TRIVS	IPR000583,IPR017932,IPR006426	GO:0008152,GO:0006529,GO:0004066	2286.94	-1.44609	1.05246	0.000119799	0.0025827	1145.54	1122.31	766.476	1105.41	606.946	115.31	56.7409	42.1955	40.2301	75.069	59.104	138.55	9733.47	7377.39	3510.76	1484.97	1125	5554.3	5752.77	8304.97	1400.37	940.309	3584.46	843.997
43	Peaxi162Scf00050g00513.1	Peaxi162Scf00050g00513	*-**	Protein kinase superfamily protein	AT1G08720.1	IPR000270,IPR011009	GO:0005524,GO:0005515,GO:0004674,GO:0004672,GO:0006468,GO:0016772	5478.07	-1.44064	0.242851	1.09141e-12	2.8844e-10	4315.99	3519.13	3798.58	2274.9	2427.31	2556	2360.98	2195.51	3353.78	2409.56	2760.06	3123.23	14642.7	9735.45	10049.9	4964.39	6336.35	8643.6	6298.76	5737.71	8407.55	6104.45	7082.75	8374.99
154	Peaxi162Scf00391g00042.1	Peaxi162Scf00391g00042	*-*-	22.0 kDa class IV heat shock protein	sp|P30236|HSP41_SOYBN	IPR008978		104.975	-1.43279	1.67907	0.000294723	0.00493343	4.36052	16.3426	51.3204	1.11922	11.7501	7.66325	0	0	7.83408	2.26007	0	5.30581	1225.4	74.6761	330.998	331.814	9.74751	144.623	177.462	16.68	31.6461	17.2014	40.6056	10.5967
175	Peaxi162Scf00520g00036.1	Peaxi162Scf00520g00036	*-**	sulfate transporter 3	AT3G51895.1	IPR011547,IPR002645	GO:0015116,GO:0008272,GO:0016021	19.9848	-1.42407	1.14141	0.000161736	0.00323772	5.53709	14.6904	9.23938	6.74637	12.5902	10.1755	5.91102	6.83982	3.89384	7.96055	8.66836	0.888044	64.5603	123.453	41.0427	12.0967	18.2025	30.6239	30.2074	16.6486	4.9211	33.2365	2.5635	8.93783
28	Peaxi162Scf00037g00224.1	Peaxi162Scf00037g00224	*-*-	Phototropic-responsive NPH3 family protein	AT5G10250.1	IPR011333,IPR027356	GO:0005515	2030.34	-1.40822	0.174418	2.21883e-19	1.71875e-16	867.43	937.742	1129.5	1708.64	1909.78	2068.68	1475.67	1881.6	1752.82	1668.84	1778.49	1742.82	3379.49	2285.51	2516.61	2187.16	2898.25	2046.16	2497.79	2766.21	2570.52	2327.62	1868.24	2462.46
218	Peaxi162Scf00976g00113.1	Peaxi162Scf00976g00113	*-*-	Auxin efflux carrier family protein	AT5G16530.1	IPR004776	GO:0055085,GO:0016021	60.4118	-1.40338	0.814131	5.51432e-05	0.00143705	23.1634	19.2264	48.4898	22.4626	13.507	10.1863	36.6791	18.1704	33.7973	36.3331	29.1498	84.2759	175.193	107.182	170.534	32.237	90.2033	129.221	42.8253	28.8725	57.155	90.0089	123.386	27.6234
6	Peaxi162Scf00007g00033.1	Peaxi162Scf00007g00033	*-**	mitogen-activated protein kinase kinase kinase 15	AT5G55090.1	IPR011009	GO:0005524,GO:0004674,GO:0004672,GO:0006468,GO:0016772	59.1673	-1.38087	0.490537	2.38212e-06	0.00012871	35.2586	42.0826	38.2243	17.9646	31.5275	19.5293	17.752	17.0172	24.7081	18.1587	29.1478	19.511	200.792	80.8753	124.346	84.6071	48.3613	132.1	53.5147	85.5191	88.7184	63.9411	84.0336	62.3241
109	Peaxi162Scf00201g00240.1	Peaxi162Scf00201g00240	*-*-	Chaperone protein ClpB	sp|Q7NFE9|CLPB_GLOVI	IPR019489,IPR023150,IPR007149,IPR001270,IPR027417,IPR028299,IPR004176	GO:0005524,GO:0019538,GO:0000166,GO:0017111	23577	-1.37734	0.96835	0.00011681	0.0025304	7541.37	10403.8	20055.8	2527.86	6106.98	4078.35	1520.89	2588.98	7335.95	1600.14	2899.51	4876	151587	33545.6	44521.1	32143.7	17937.9	38390	70654	27168.2	13176.9	31710.7	24587.8	8888.94
203	Peaxi162Scf00790g00014.1	Peaxi162Scf00790g00014						312.125	-1.3737	0.303904	2.20141e-09	3.01539e-07	113.609	98.8775	132.06	132.529	133.27	158.737	157.366	171.48	170.287	152.144	173.323	217.342	439.518	313.455	271.212	263.939	354.375	493.913	532.393	438.642	862.258	522.056	592.089	596.122
111	Peaxi162Scf00207g00438.1	Peaxi162Scf00207g00438	*-*-	Chaperone DnaJ-domain superfamily protein	AT1G80920.1	IPR001623		403.334	-1.3733	0.575035	9.29485e-06	0.000375539	444.924	256.082	265.271	87.4423	101.067	89.2858	27.2521	81.2575	66.459	31.7088	146.477	131.952	1481.81	1124.03	1065.43	481.013	361.46	887.6	639.167	357.862	430.506	411.782	323.629	386.568
55	Peaxi162Scf00075g01627.1	Peaxi162Scf00075g01627	*-**	Haloacid dehalogenase-like hydrolase domain-containing protein Sgpp	sp|Q9ZVJ5|SGGP_ARATH	IPR006439,IPR023214	GO:0016787,GO:0008152	4112.3	-1.36292	0.311168	4.30329e-09	5.22535e-07	1605.01	1403.38	1439.91	3413.93	3590.18	2759.08	2098.66	3011.65	3208.52	2174.97	4164.69	2186.29	4877.96	4049.22	4304.48	5085	8193.21	3566.37	5701.89	6979.8	7079.65	6391.78	6077	5332.62
130	Peaxi162Scf00271g00220.1	Peaxi162Scf00271g00220	*-*-	conserved hypothetical protein [Ricinus communis] gb|EEF51013.1| conserved hypothetical protein [Ricinus communis]	ref|XP_002509626.1|			51.1383	-1.36154	1.50522	0.000317968	0.00521375	0	0	3.20673	62.3543	47.0995	46.0448	45.3153	88.6416	45.8693	52.8303	46.3885	44.031	14.3168	28.1971	5.18496	54.2849	59.0586	0.958677	104.246	99.1908	77.4674	134.708	77.8662	90.0571
71	Peaxi162Scf00096g00189.1	Peaxi162Scf00096g00189	*-**	Dehydrogenase/reductase SDR family member 7B	sp|Q0IH28|DRS7B_XENLA	IPR002347	GO:0008152,GO:0016491	422.801	-1.35452	0.544742	7.05767e-06	0.000300821	303.336	363.454	213.509	61.7111	77.5359	104.513	117.231	78.0899	118.453	64.6254	105.546	100.148	1047.81	1051.87	1123.06	202.367	346.701	995.633	433.608	605.481	861.213	442.736	691.479	637.115
215	Peaxi162Scf00944g00034.1	Peaxi162Scf00944g00034	*-*-	SPX domain gene 1	AT5G20150.1	IPR004331		147.348	-1.3245	0.301402	4.0431e-09	4.96308e-07	51.8673	95.2499	61.864	38.1918	54.0195	47.5298	53.2384	34.0854	59.7841	54.5103	55.1501	53.2338	234.622	177.979	195.161	119.891	216.84	162.719	224.865	274.272	359.628	324.852	300.652	286.143
231	Peaxi162Scf02141g00004.1	Peaxi162Scf02141g00004	*-*-	conserved hypothetical protein [Ricinus communis] gb|EEF41269.1| conserved hypothetical protein [Ricinus communis]	ref|XP_002521118.1|			124.669	-1.32153	0.425562	9.2315e-07	5.80886e-05	129.629	89.4655	83.999	79.6528	89.2693	90.0791	95.9247	33.9377	96.3407	77.083	79.551	80.64	522.355	235.413	216.005	108.726	166.944	157.964	99.1531	71.1064	82.8775	110.935	91.0806	103.929
48	Peaxi162Scf00061g00247.1	Peaxi162Scf00061g00247	*-*-	ankyrin repeat family protein / regulator of chromosome condensation (RCC1) family protein	AT3G03790.2	IPR009091,IPR020683	GO:0005515	13343.9	-1.31118	0.210504	1.32168e-13	4.01219e-11	6816.92	6582.69	6781.81	6272.14	6489.49	6833.38	6122.33	6190.81	9048.74	6126.71	8285.65	8248.16	20892.4	17050.2	16253	11745.8	18384.7	17130.3	16769.3	20102.7	24757.1	21340	24475.7	27553.9
82	Peaxi162Scf00129g00237.1	Peaxi162Scf00129g00237	*-*-	alpha/beta-Hydrolases superfamily protein	AT3G19970.1	IPR008547		2523.96	-1.2963	0.314101	1.44738e-08	1.53368e-06	1324.73	1223.71	1183.98	1570.88	1504.76	1428.84	1316.44	1321.73	1713.48	1403.17	2168.35	1403.15	4278.83	3546.21	2923.27	2207.83	4153.94	2106.61	3353.69	4983.87	3420.64	4307.79	5019.62	2709.65
127	Peaxi162Scf00253g01121.1	Peaxi162Scf00253g01121	*-*-	conserved hypothetical protein [Ricinus communis] gb|EEF36373.1| conserved hypothetical protein [Ricinus communis]	ref|XP_002526033.1|			8584.59	-1.29593	0.209387	1.70587e-13	5.04219e-11	5758.1	5456.2	5131.52	3658.9	3706.23	3647.59	4075.41	3872.2	5097.9	3560.69	5301.61	5123.32	15613.4	14131	13727.6	7272.43	12217.3	13872	10351.6	12185.1	13781.7	12318	13294.1	12876.2
96	Peaxi162Scf00147g00136.1	Peaxi162Scf00147g00136	*-*-	myb domain protein 12	AT2G47460.1	IPR009057	GO:0003677,GO:0003682	201.436	-1.28628	0.461915	2.98851e-06	0.000152231	142.187	125.365	171.416	148.223	135.102	204.614	105.321	127.105	143.027	116.913	151.257	117.964	851.337	342.732	245.582	140.013	290.092	325.458	178.077	156.593	199.101	123.357	167.168	126.464
44	Peaxi162Scf00050g00086.1	Peaxi162Scf00050g00086		Unknown protein		IPR016177	GO:0003677,GO:0006355,GO:0003700	2033.99	-1.28469	0.233798	1.21242e-11	2.52183e-09	1420.09	1419.98	1287.47	1096.96	1247.74	1314.36	1123.68	1072.7	1173.51	1231.31	1415.78	1410.1	5562.09	2951.2	2581.02	2097.59	2012.59	2872.74	2746.56	2682.23	2312.68	2760.1	2637.77	2385.58
118	Peaxi162Scf00231g00027.1	Peaxi162Scf00231g00027	*-*-	F-box family protein	AT3G06240.1	IPR017451		695.154	-1.28202	0.414024	1.01173e-06	6.27832e-05	58.4087	41.1737	76.4295	278.467	390.015	607.074	544.372	551.462	698.275	668.52	809.847	791.123	158.792	201.185	189.076	913.585	910.135	377.152	794.01	1426.02	1277.47	1669.5	1486.68	1764.93
20	Peaxi162Scf00020g01922.1	Peaxi162Scf00020g01922	*-*-	seed maturation protein PM41 [Glycine max] seed maturation protein PM41 [Glycine max]	ref|NP_001237169.1|			11.62	-1.27492	1.17609	0.000272467	0.00469379	8.29346	3.49511	6.60804	2.18438	3.55372	0	1.20889	1.07616	0	1.1215	1.57734	0.873859	104.344	32.2337	16.9265	17.4597	13.4376	29.9918	15.4108	7.9752	2.97296	3.59807	4.53823	0
182	Peaxi162Scf00570g00058.1	Peaxi162Scf00570g00058	*-*-	F15K9.15 protein, putative isoform 1 [Theobroma cacao] gb|EOX94816.1| F15K9.15 protein, putative isoform 1 [Theobroma cacao]	ref|XP_007050659.1|	IPR025952,IPR001374	GO:0003676	6403.84	-1.27154	0.227499	7.07097e-12	1.5727e-09	4164.14	3957.55	4158.08	2767.09	2839.76	3065.54	2921.16	2709.97	3371.08	2827.9	3394.86	3783.69	12906.7	10140.2	9563.87	5392.6	7195.54	10396.6	8577.49	6988.95	11210.7	9238.65	10487.3	11632.7
34	Peaxi162Scf00039g01118.1	Peaxi162Scf00039g01118	*-**	Inorganic pyrophosphatase	sp|Q72MG4|IPYR_LEPIC	IPR008162	GO:0000287,GO:0004427,GO:0006796,GO:0005737	20179.6	-1.26986	0.202068	9.33674e-14	2.87316e-11	13386.7	13867.7	12949.7	9089.77	9015.44	8468.36	12332.1	10633.3	10911.1	9890.3	11283.3	11830.4	38412.5	34255.9	32115.3	14813	20642.5	31708.1	28439.6	26700.2	32120.3	29084.2	34527.1	27833.1
90	Peaxi162Scf00134g01716.1	Peaxi162Scf00134g01716	*-*-	17.8 kDa class I heat shock protein	sp|Q9LNW0|HS178_ARATH	IPR008978		2456.04	-1.26897	0.603032	2.48403e-05	0.000812247	949.074	1518.15	2109.54	675.655	929.588	1070.61	523.393	885.882	1426.59	519.477	998.08	1234.81	9132.1	3723.01	4462.08	2859.94	2256.4	4803.7	5230.99	3316.76	2339.92	3757.08	2652.09	1569.96
146	Peaxi162Scf00376g00214.1	Peaxi162Scf00376g00214	*-*-	phosphoglucomutase	AT5G51820.1	IPR005841	GO:0000287,GO:0005975,GO:0016868	52581.8	-1.24664	0.180743	1.45346e-15	5.93647e-13	33180.2	34037.7	34797.2	23268.6	23340.4	24484.8	31824.5	26715.8	31076.7	28236	30803.2	32712.8	94097.5	88778	75679.2	41689.5	65075.8	77604.4	67608.9	65001.4	87759	75903	83187.4	85101.6
169	Peaxi162Scf00474g00313.1	Peaxi162Scf00474g00313	*-**	Glycogen synthase	sp|Q6MAS9|GLGA_PARUW	IPR011835	GO:0009058,GO:0009011,GO:0009250	3299.31	-1.21906	0.208911	1.78276e-12	4.55089e-10	2421.56	2408.96	2392.42	1545.98	1732.14	1958.87	1759.18	1546.72	1670.55	1738.71	1724.2	2019.33	6869.97	5936.7	5558.47	2787.21	3876.48	5966.93	3964.79	4202.19	4365.22	3615.87	4649.81	4471.08
51	Peaxi162Scf00069g02244.1	Peaxi162Scf00069g02244	*-**	phosphoenolpyruvate carboxylase 3	AT3G14940.1	IPR021135	GO:0006099,GO:0015977,GO:0008964,GO:0003824	13467	-1.21745	0.262757	1.48174e-09	2.09345e-07	9186.33	7357.25	7706.78	5656	5301.31	5809.46	7968.91	5418.56	7356.21	7081.45	6980.3	8180.53	25570.4	20343.5	18323.8	11111.7	16985.6	24455	17365.6	15314.6	22222.6	18332.7	22515.2	26665.4
207	Peaxi162Scf00815g00250.1	Peaxi162Scf00815g00250	*-*-	hydrogen peroxide-induced 1 [Nicotiana tabacum]	gb|ACK38177.1|			25.9516	-1.20103	0.607359	4.02975e-05	0.00114154	20.2476	22.3075	17.2817	6.65778	5.42629	4.25826	0	6.60285	1.3107	7.85494	3.92983	2.63733	94.0652	68.4536	61.4157	40.2939	46.139	103.648	17.3457	14.5227	28.8256	12.7484	23.8002	13.0661
201	Peaxi162Scf00774g00035.1	Peaxi162Scf00774g00035		Unknown protein				33.2695	-1.19824	1.31173	0.000404851	0.00622915	22.76	6.98044	12.109	1.09082	18.6236	7.58762	2.41885	2.14953	10.4117	3.36459	6.3135	3.49506	389.727	20.1507	64.6312	67.9074	5.60681	59.0497	52.0169	12.565	9.90746	6.28809	6.36903	6.94328
15	Peaxi162Scf00017g01520.1	Peaxi162Scf00017g01520	*-*-	UDP-Glycosyltransferase superfamily protein	AT2G36780.1	IPR002213	GO:0008152,GO:0016758	26.8962	-1.18929	0.841116	0.000160604	0.00322702	7.75375	4.59151	6.1578	21.3649	15.2869	22.0456	16.55	22.8045	23.361	17.0599	18.125	21.3144	18.446	43.514	30.7799	28.2267	52.457	5.74192	31.184	76.5811	29.5245	39.5199	54.6791	38.4395
199	Peaxi162Scf00767g00212.1	Peaxi162Scf00767g00212	*-*-	Homeobox-leucine zipper protein family	AT1G69780.1	IPR009057,IPR003106	GO:0005634,GO:0003677,GO:0006355,GO:0043565,GO:0000976,GO:0003700	1799.35	-1.18024	0.6364	5.81089e-05	0.00149218	1939.6	1535.56	1987.92	318.536	817.146	341.697	74.621	83.6483	109.393	46.4619	81.1222	49.614	9807.43	4438.86	6787.34	2139.98	1146.65	6074.74	2075.9	954.468	903.983	535.053	520.132	414.576
180	Peaxi162Scf00560g00120.1	Peaxi162Scf00560g00120		Unknown protein				94.7504	-1.17949	0.341587	3.35751e-07	2.433e-05	68.7231	83.3017	64.9471	55.848	43.732	32.1588	83.3424	50.7434	48.2791	58.3149	54.3314	54.2262	254.588	168.282	183.457	54.1886	79.2057	135.26	122.264	112.171	97.1784	131.746	132.742	104.98
212	Peaxi162Scf00877g00127.1	Peaxi162Scf00877g00127		Unknown protein		IPR009072,IPR027170	GO:0016602,GO:0006355,GO:0046982,GO:0043565,GO:0005622,GO:0003700	31.2037	-1.16798	0.32274	1.79451e-07	1.41943e-05	30.7524	26.4701	26.9707	22.4359	18.9372	25.4958	18.9491	13.572	18.2283	18.1355	22.0533	17.722	74.7676	64.6601	89.4945	22.1468	37.7034	47.8687	20.4124	27.7768	18.7475	27.0606	29.2191	29.308
156	Peaxi162Scf00420g00141.1	Peaxi162Scf00420g00141	*-*-	18.1 kDa class I heat shock protein	sp|P27879|HSP11_MEDSA	IPR008978		89.4036	-1.16559	1.48975	0.000481025	0.0070997	7.6453	46.3657	19.8512	3.35971	8.13011	18.7237	4.74319	0	2.60949	0	2.36199	1.76953	1203.01	65.6094	81.4097	318.826	5.40814	95.7688	173.69	24.4589	10.8723	18.0904	25.0209	7.95903
136	Peaxi162Scf00321g00008.1	Peaxi162Scf00321g00008	*-*-	phosphate transporter traffic facilitator1	AT3G52190.1	IPR015943	GO:0005515	4159.09	-1.15026	0.108382	8.14483e-30	2.28707e-26	2497.87	2466.51	2258.05	2885.49	2916.92	2923.09	3632.39	3391.62	3081.51	3750.36	3384.87	3356.47	5607.73	6030.27	4874.31	4036.71	4348.36	5300.51	4851.23	5060.54	5488.14	5397.12	6122.34	6155.85
192	Peaxi162Scf00691g00621.1	Peaxi162Scf00691g00621	*-*-	stachyose synthase	AT4G01970.1	IPR013785,IPR008811	GO:0003824	118.357	-1.14862	0.589073	4.91666e-05	0.00131957	93.1004	125.861	104.605	41.6123	49.4482	31.3677	21.276	25.0992	42.8188	15.9264	17.3376	20.4294	702	241.884	224.652	169.377	101.658	310.054	141.327	84.3437	52.1503	75.4244	87.1091	61.71
124	Peaxi162Scf00244g00029.1	Peaxi162Scf00244g00029	*-*-	Cysteine proteinases superfamily protein isoform 1 [Theobroma cacao] gb|EOY19029.1| Cysteine proteinases superfamily protein isoform 1 [Theobroma cacao]	ref|XP_007010219.1|	IPR003323		2984.14	-1.13492	0.271345	1.78948e-08	1.85248e-06	1855.9	1705.15	2068.72	2147.63	2020.43	2137.23	1409.09	1792.63	2670.95	1350.18	2569.97	1873.75	5700.54	4333.05	4358.45	2909.54	4228.85	4438.44	3870.23	3815.45	4006.35	4164	3480.56	2712.24
70	Peaxi162Scf00094g00087.1	Peaxi162Scf00094g00087	*-*-	Ribulose bisphosphate carboxylase/oxygenase activase 1, chloroplastic	sp|Q40460|RCA1_TOBAC	IPR027417	GO:0005524	6662.66	-1.12523	0.50616	2.51324e-05	0.00081936	5214.01	5387.09	5995.32	1846.3	2514.34	2875.32	2331.14	1360.72	2960.32	1831.68	1668.05	2415.94	31805.8	9765.16	12374	7500.46	5007.87	11706.3	12201.3	8519.72	5538.79	7683.84	6849.16	4551.12
129	Peaxi162Scf00270g00819.1	Peaxi162Scf00270g00819	*-**	4-hydroxy-3-methylbut-2-en-1-yl diphosphate synthase	sp|Q6MD85|ISPG_PARUW	IPR004588	GO:0008299,GO:0005506,GO:0016114,GO:0046429,GO:0055114	30077.7	-1.12478	0.160745	1.17405e-15	4.9762e-13	27346.4	25646.5	23523.7	21716.2	20861.2	18962.8	15795.5	16544.9	19817	16644.5	21187.6	15219.9	69220.1	54610.3	53913	28829.3	32186.3	43144.9	32943.9	37646.2	33496	31602.1	30639.9	30366.3
225	Peaxi162Scf01253g00002.1	Peaxi162Scf01253g00002	*-*-	17.6 kDa class II heat shock protein	AT5G12020.1	IPR008978		13931.1	-1.1245	0.968048	0.00030368	0.00504575	1562.2	4385.08	7549.54	942.632	2282.23	2884.54	778.406	2237.97	8798.61	924.389	2779.27	7967.43	47236.6	13888.6	22377.5	14686.6	20677.3	20854.9	35123.5	17264	22397.2	33576.8	24348.3	18822.6
40	Peaxi162Scf00046g00161.1	Peaxi162Scf00046g00161	*-**	Zinc-binding dehydrogenase family protein	AT5G16990.1	IPR020843,IPR016040,IPR002085	GO:0008270,GO:0016747,GO:0055114,GO:0016491	2004.36	-1.12387	0.16801	1.04442e-14	3.50175e-12	1097.85	1260.08	1305.61	1637.67	1797.15	2144.88	1713.16	1973.22	1850.83	1835.06	2015.32	1796.56	3763.13	2599.82	2187.97	2209.35	2334	1868.41	1911.74	2188.67	2117.48	2221.96	2161.35	2113.26
61	Peaxi162Scf00082g01114.1	Peaxi162Scf00082g01114	*-*-	Aldolase-type TIM barrel family protein	AT4G21320.1	IPR013785,IPR003830,IPR015500	GO:0019295,GO:0003824	3149.47	-1.1226	0.668741	0.000102557	0.00228329	1741.52	1959.32	2846.86	625.03	1126.84	914.194	312.593	542.291	1153.14	459.248	743.569	961.688	15926.4	4333.06	5778.19	3961.97	2389.66	5787.98	7701.77	3848.23	2727.37	4401.29	3079.52	2265.63
107	Peaxi162Scf00194g00019.1	Peaxi162Scf00194g00019	*-**	aspartic proteinase A1	AT1G11910.1	IPR011001,IPR021109,IPR001461	GO:0006508,GO:0006629,GO:0004190	30539.3	-1.12196	0.226711	4.35827e-10	6.61515e-08	23808	21146.5	21165.3	15314.5	17873.8	20369.1	11759.1	13722.7	15892.4	12727.4	15189.9	15338	55835.3	55446.6	50147.3	26577	43581.6	55301.3	36967.5	51556.7	43207.3	30783.2	41470.8	37762.3
202	Peaxi162Scf00786g00119.1	Peaxi162Scf00786g00119	*-*-	Acid phosphatase/vanadium-dependent haloperoxidase-related protein	AT3G61770.1	IPR003832		2318.06	-1.11413	0.430747	8.91753e-06	0.000363393	667.379	728.872	695.706	1516.68	1577.54	1458.96	930.306	1500.21	1960.11	1079.1	2388.49	1600.58	2635.84	1752.8	1833.61	2548.08	5210.95	1972.9	2819.31	4985.98	5079.36	4395	3699.56	2596.14
50	Peaxi162Scf00068g00019.1	Peaxi162Scf00068g00019	*-**	1,4-alpha-glucan-branching enzyme	sp|P30924|GLGB_SOLTU	IPR013780,IPR015902	GO:0043169,GO:0005978,GO:0004553,GO:0005975,GO:0003844,GO:0003824	27804.6	-1.11173	0.165097	8.32337e-15	2.9215e-12	16406.2	16986	17248.3	20183	19350.9	19156.6	17825.1	18378.3	21069.7	17618.9	20710.8	18329	44991.6	33259.4	38816.6	26633.8	37743	32444.3	32193.8	33012.7	47287	35963.3	36881.2	44820
22	Peaxi162Scf00021g02415.1	Peaxi162Scf00021g02415	*-*-	SHOOT GRAVITROPISM 2 family protein [Populus trichocarpa] gb|EEF00323.1| SHOOT GRAVITROPISM 2 family protein [Populus trichocarpa]	ref|XP_002325941.1|	IPR004177	GO:0046872	2775.43	-1.10839	0.178988	3.21418e-13	9.13966e-11	2039.48	1938.36	2037.24	1561.29	1831.02	1746.98	1560.04	1530.8	2089.86	1711.36	1718.07	1919.79	5450.17	4278.5	4292.21	2539.89	3268.74	3905.22	3170.18	3081.63	3825.93	3049.27	3719.37	4344.97
78	Peaxi162Scf00110g00122.1	Peaxi162Scf00110g00122	*-*-	tonoplast intrinsic protein 1	AT4G01470.1	IPR023271,IPR000425	GO:0016020,GO:0006810,GO:0005215	1126.05	-1.09221	0.591583	7.46099e-05	0.00177923	334.465	1050.36	1005.07	754.629	487.186	209.999	300.916	252.966	203.235	282.06	330.768	231.178	2774.28	2015.01	3768.83	670.269	690.207	1547.26	2108.33	880.135	970.404	2410.27	1613.94	2133.42
80	Peaxi162Scf00128g01227.1	Peaxi162Scf00128g01227	*-*-	REF/SRPP-like protein	sp|Q9FYF7|Y1736_ARATH	IPR008802		12782.6	-1.092	0.391709	5.12054e-06	0.000233585	11175.8	11169.1	14829.2	4469.07	5298.19	4006.47	3006.86	3019.79	4154.92	2461.87	3341.9	3558.84	46579.6	28799.9	29716.2	12114.5	13423.1	26805.9	21537.6	14046.3	10137.6	13736.4	12663.9	6730.15
13	Peaxi162Scf00015g00327.1	Peaxi162Scf00015g00327	*-**	sulfate transporter 3	AT3G15990.1	IPR001902	GO:0016020,GO:0055085,GO:0015116,GO:0008272,GO:0016021,GO:0008271	3403.72	-1.08823	0.630977	0.000100945	0.00225456	2020.42	1054.63	2541.42	1067.29	1222.73	696.031	2917.19	722.144	2059.23	1515.26	1008.73	1832.41	9434.44	5797.08	5924.12	3394.56	6532.01	9682.51	4219.29	1822.28	4645.37	4126.88	5441.06	2012.22
216	Peaxi162Scf00956g00017.1	Peaxi162Scf00956g00017	*-*-	Root hair defective 3 GTP-binding protein (RHD3)	AT5G45160.1	IPR027417,IPR008803		1527.54	-1.08103	0.234539	3.18933e-09	4.04775e-07	809.424	905.181	972.737	909.955	1152.43	1133.35	895.875	897.083	1281.77	1041.08	918.129	1285.42	2782.45	1692.31	1986.74	1480.13	1875.29	2225.83	1933	2585.66	1882.09	1761.33	2341.03	1912.72
39	Peaxi162Scf00046g00524.1	Peaxi162Scf00046g00524		Unknown protein				84.0287	-1.08062	0.357069	2.41891e-06	0.000129996	120.776	77.449	99.8912	24.5322	38.0458	33.254	17.8572	30.026	27.5061	36.0155	27.5315	32.6201	234.219	292.196	280.556	64.3136	74.1809	171.541	58.9508	70.1548	57.541	40.9199	56.648	49.962
173	Peaxi162Scf00516g00619.1	Peaxi162Scf00516g00619	*-**	GTP-binding nuclear protein Ran-3	sp|Q8H156|RAN3_ARATH	IPR002041,IPR005225,IPR001806,IPR027417	GO:0016020,GO:0007165,GO:0006184,GO:0005622,GO:0003924,GO:0006886,GO:0006913,GO:0007264,GO:0005525,GO:0015031	146.091	-1.07897	0.316877	6.1851e-07	4.09859e-05	96.258	114.674	106.362	64.9835	74.0388	55.2997	155.284	121.669	146.049	101.846	144.096	121.264	314.346	291.779	219.391	148.889	198.804	306.428	110.671	118.941	96.8209	161.79	158.581	77.9132
179	Peaxi162Scf00555g00028.1	Peaxi162Scf00555g00028	*-**	B-box type zinc finger family protein	AT4G27310.1	IPR000315	GO:0008270,GO:0005622	127.315	-1.07401	0.29413	2.42443e-07	1.80938e-05	89.8465	68.3412	70.7538	96.406	81.2191	195.586	88.8689	109.455	113.379	124.563	87.4125	125.748	191.496	174.71	213.096	172.074	145.68	171.394	132.1	131.143	113.557	115.597	111.045	132.09
79	Peaxi162Scf00117g01127.1	Peaxi162Scf00117g01127	*-*-	Abscisic acid receptor PYR1	sp|O49686|PYR1_ARATH	IPR019587,IPR023393		1445.14	-1.06834	0.205766	1.6795e-10	2.92468e-08	1099.16	996.196	945.415	804.795	670.604	792.668	883.772	796.432	968.714	767.379	960.434	1048.88	2588.02	2343.28	2145.61	1262.95	1526.8	2339.77	1902.83	1547.85	2105.28	2106.48	1783.69	2296.39
229	Peaxi162Scf01455g00005.1	Peaxi162Scf01455g00005	*-**	terpene synthase 04	AT1G61120.1	IPR008949,IPR008930	GO:0000287,GO:0016829,GO:0008152,GO:0010333	587.729	-1.0634	0.490162	3.57633e-05	0.00104472	466.62	420.767	462.507	201.315	151.041	114.449	213.941	98.1171	179.059	189.981	158.403	182.978	1239.01	1355.16	1637.18	336.738	516.844	1573.24	962.003	577.087	768.474	738.972	906.947	654.673
166	Peaxi162Scf00460g00076.1	Peaxi162Scf00460g00076	*-**	sulfotransferase 16	AT1G74100.1	IPR000863,IPR027417	GO:0008146	105.063	-1.06072	0.478231	3.16845e-05	0.000969228	115.121	108.485	69.6561	50.4549	59.5486	40.8116	36.7274	32.7436	35.1778	26.0515	40.9519	29.2279	401.442	222.198	282.011	106.676	81.9744	290.117	134.07	137.802	79.967	52.3633	53.3469	34.5907
21	Peaxi162Scf00020g02022.1	Peaxi162Scf00020g02022		Unknown protein				86.2745	-1.05931	0.434857	1.72683e-05	0.00060897	17.5799	22.8256	23.8465	30.292	58.6079	61.1829	55.6583	71.2807	59.8835	36.2769	52.7722	62.0337	91.1569	53.5505	44.2271	70.4727	108.769	108.181	182.762	136.655	222.968	155.115	214.787	129.706
19	Peaxi162Scf00020g00154.1	Peaxi162Scf00020g00154	*-*-	Late embryogenesis abundant protein	AT1G01470.1	IPR013783,IPR004864	GO:0009269	8267.42	-1.05702	0.28308	1.91724e-07	1.49027e-05	7339.11	7036.77	6029.73	2903.13	3467.94	2421.07	3825.44	4210.17	3736.18	3022.21	4611.92	4789.28	17103.1	17914.8	15729.1	5513.34	8759.61	14830.9	12095.5	10782	9938.7	9668.84	12235.8	10453.4
145	Peaxi162Scf00374g00623.1	Peaxi162Scf00374g00623	*-*-	EXPRESSED IN: 23 plant structures	AT5G01010.3	IPR009038	GO:0006810,GO:0016021	6876.44	-1.04664	0.181376	7.22293e-12	1.59074e-09	4332.77	4586.73	4529.46	3342.46	3345.82	3549.93	4330.77	3918.92	4061.86	3698.81	4217.45	4854.45	10677.8	9989.86	9614.36	5558.08	8454.74	9847.71	8485.38	8715.42	11813	9694.37	10855	12559.3
114	Peaxi162Scf00211g00411.1	Peaxi162Scf00211g00411	*-**	aluminum-activated malate transporter 1	AT1G08430.1	IPR020966	GO:0015743	15.2263	-1.04181	1.06282	0.000489259	0.00716007	1.10554	15.5896	11.3164	1.12386	1.7996	4.24172	2.36526	1.13812	0	0	0.787948	0	92.2195	58.672	63.6492	17.1323	13.9368	73.6954	0.973951	1.11015	0.984737	2.69716	0	0.892628
159	Peaxi162Scf00441g00626.1	Peaxi162Scf00441g00626						548.541	-1.03681	0.208845	7.26915e-10	1.06035e-07	319.585	366.94	362.695	351.095	344.647	273.472	321.746	378.58	410.377	305.881	449.425	338.398	792.263	858.469	755.511	496.533	706.49	930.152	651.091	785.342	774.043	730.618	809.565	652.066
62	Peaxi162Scf00084g00917.1	Peaxi162Scf00084g00917	*-**	UMP-CMP kinase	sp|O04905|KCY_ARATH	IPR027417,IPR000850	GO:0005524,GO:0046939,GO:0019201,GO:0016776,GO:0006139,GO:0019205	331.453	-1.03524	0.464249	3.38609e-05	0.00101045	379.896	329.198	388.748	84.195	139.652	90.0203	69.8344	60.0923	70.2399	43.1165	59.8693	67.3903	1333.78	1126.05	849.002	306.165	302.125	836.646	323.944	233.253	231.696	171.162	343.995	114.799
3	Peaxi162Scf00003g04834.1	Peaxi162Scf00003g04834	*-*-	Glucan endo-1,3-beta-glucosidase 8	sp|Q6NKW9|E138_ARATH	IPR012946,IPR017853,IPR000490	GO:0004553,GO:0005975,GO:0003824	506.893	-1.03256	0.40287	1.33598e-05	0.000497704	401.41	486.116	487.485	304.587	288.812	201.044	188.028	177.589	255.835	144.343	258.451	135.819	1408.93	1379.87	1062.45	299.323	778.175	986.74	623.374	699.373	502.177	348.789	481.563	265.161
54	Peaxi162Scf00074g00132.1	Peaxi162Scf00074g00132	*-**	Granule-bound starch synthase 1, chloroplastic/amyloplastic	sp|Q00775|SSG1_SOLTU	IPR011835	GO:0009011,GO:0009250	44022.4	-1.03081	0.150596	7.58723e-15	2.70539e-12	38623.5	33998	37279.1	32562.6	28813	33287	25070.8	25075.3	28846.6	23889.8	27116.6	23419.3	84467.6	67982.4	86725.7	40006.5	63603.5	57020.1	46229.6	48418	57554.6	48761.5	50878	46907.9
123	Peaxi162Scf00241g00066.1	Peaxi162Scf00241g00066	*-*-	18.1 kDa class I heat shock protein	sp|P19037|HS181_ARATH	IPR008978		1400.92	-1.03	1.24828	0.000611871	0.00830557	253.629	694.327	578.27	55.85	432.69	174.73	20.2002	35.7501	116.426	16.9126	42.4934	94.4608	12969	1515.6	2988.07	2489.22	371.89	2626.85	4688.37	1422.07	242.732	808.636	801.854	182.032
75	Peaxi162Scf00105g01315.1	Peaxi162Scf00105g01315	*-*-	Embryo defective 2410 isoform 1 [Theobroma cacao] gb|EOY31352.1|	ref|XP_007013733.1|			2831	-1.02972	0.297442	6.59793e-07	4.32116e-05	2200.6	1649.94	1898.56	2463.52	2631.79	2113.93	1756.17	1631.48	3274.06	2221.26	1912.74	1839.9	6640.09	3801.86	3877.69	3126.79	3197.81	3157.83	2815.46	2603.3	3714.6	2339.96	2961.03	4113.67
217	Peaxi162Scf00964g00150.1	Peaxi162Scf00964g00150	*-*-	Inositol-1,4,5-trisphosphate 5-phosphatase 4 isoform 1 [Theobroma cacao] gb|EOY12430.1| Inositol-1,4,5-trisphosphate 5-phosphatase 4 isoform 1 [Theobroma cacao]	ref|XP_007020905.1|			1242.65	-1.02798	0.245149	3.27679e-08	3.15922e-06	1249.8	1096.2	1205.06	603.585	715.239	729.491	389.049	520.339	618.116	470.572	553.943	643.619	3111.98	2709.25	2561.03	1095.53	1417.89	2338.1	1191.29	1333.22	1551.74	1043.57	1322.2	1352.78
204	Peaxi162Scf00802g00238.1	Peaxi162Scf00802g00238	*-*-	5'-AMP-activated protein kinase beta-2 subunit protein	AT4G16360.1	IPR014756,IPR006828	GO:0005515	1405.57	-1.02675	0.183042	2.23862e-11	4.41127e-09	805.894	918.919	1081.56	930.252	919.498	1182.67	1458.77	1158.17	1216.91	1267.75	1031.07	1274.57	2042.4	1748.18	2463.88	1487.12	1950.48	1863.91	1453.62	1165.36	1714.34	1462.29	1486.51	1649.67
153	Peaxi162Scf00389g00950.1	Peaxi162Scf00389g00950	*-*-	Adenylate kinase isoenzyme 6 homolog	sp|Q9FJI1|KAD6_ARATH	IPR027417		3885.5	-1.02421	0.0939772	1.10354e-30	4.13165e-27	2283.86	2229.14	2190.75	2493.25	2588.03	2731.28	3298.67	3224.42	3240.81	3125.61	3735.94	3269.61	5146.91	4706.2	4146.38	3882.33	4453.96	4438	4497.52	5063.4	5540.24	5530.08	5713.32	5722.38
144	Peaxi162Scf00369g00124.1	Peaxi162Scf00369g00124	*-**	phosphoenolpyruvate carboxylase 4	AT1G68750.1	IPR021135	GO:0006099,GO:0015977,GO:0008964,GO:0003824	12916.2	-1.02002	0.284252	4.32629e-07	3.01819e-05	9272.21	10012.1	9896.82	4720.47	5892.18	6233.63	4325.14	4581.82	6511.05	4711.65	5300.14	6774.69	25836.2	21929.8	23604.4	10369	16981	21707.4	13282	18535.3	21701.2	13427.4	21799.8	22584.4
1	Peaxi162Scf00001g04022.1	Peaxi162Scf00001g04022	*-*-	Protein of unknown function, DUF538	AT1G02816.1	IPR007493		1160.37	-1.01986	0.226811	8.6137e-09	9.79031e-07	533.514	491.975	554.729	682.598	679.741	1005.7	655.829	723.111	817.47	782.611	904.213	858.179	1329.31	1185.93	1133.23	1114.5	1854.55	1826	1326.44	2148.54	2069.37	1529.91	1960.49	1681.02
181	Peaxi162Scf00560g00733.1	Peaxi162Scf00560g00733	*-*-	Transmembrane protein 41B	sp|Q5BJD5|TM41B_HUMAN	IPR015414		752.709	-1.01856	0.237176	2.22828e-08	2.22471e-06	427.459	464.766	505.892	351.174	406.634	463.106	526.965	451.493	516.798	445.547	479.678	577.818	1070.33	1025.56	1163.23	596.01	1012.23	1123.93	833.151	976.566	1391.03	911.698	1293.77	1050.17
74	Peaxi162Scf00105g01316.1	Peaxi162Scf00105g01316	*-*-	Embryo defective 2410 isoform 3 [Theobroma cacao] gb|EOY31354.1|	ref|XP_007013735.1|			5523.84	-1.00639	0.14259	2.13113e-15	8.25409e-13	4099.73	3701.91	3676.17	4799.64	4716.53	4307.78	3945.06	3983.69	5071.06	4480.82	4315.63	3944.33	9807.81	7382.76	7260.51	6019.44	6101.39	6384.64	5667.6	6070.1	7085.36	5714.55	6289.18	7746.43
195	Peaxi162Scf00720g00068.1	Peaxi162Scf00720g00068	*-**	Protein phosphatase 2C family protein	AT4G26080.1	IPR001932,IPR015655	GO:0006470,GO:0003824,GO:0004722	430.578	-1.00554	0.239246	3.726e-08	3.51684e-06	494.048	311.238	398.34	311.089	342.202	297.966	171.571	202.105	208	211.168	234.771	225.315	1199.7	897.864	691.427	418.059	559.562	642.285	432.119	563.03	398.14	291.66	425.058	407.157
197	Peaxi162Scf00732g00449.1	Peaxi162Scf00732g00449	*-*-	Sap , putative isoform 1 [Theobroma cacao]	ref|XP_007033574.1|	IPR008373	GO:0006665,GO:0005764,GO:0006629	1293.38	-1.00536	0.338293	4.29565e-06	0.000202286	1493.31	1460.46	1175.4	492.834	597.328	412.723	347.979	363.989	368.094	322.251	382.063	361.79	3750.4	3863.43	3020.75	978.941	1378.28	3278.61	1196.59	1529.45	1212.67	835.952	1187.17	1030.6
151	Peaxi162Scf00386g00072.1	Peaxi162Scf00386g00072	*-*-	Monothiol glutaredoxin-S2	sp|Q8L8Z8|GRXS2_ARATH	IPR011905,IPR012336	GO:0015035,GO:0009055,GO:0045454	38.5579	1.00917	0.57736	0.000122718	0.0026267	163.729	110.446	124.585	47.6538	34.3377	22.1324	59.9008	21.966	18.3364	32.5351	15.717	11.4213	37.8274	32.2189	44.8208	12.0997	9.90007	33.6084	15.4137	21.242	20.8737	10.9268	13.2558	10.4424
139	Peaxi162Scf00332g00621.1	Peaxi162Scf00332g00621	*-*-	histidine phosphotransfer protein 6	AT1G80100.1	IPR008207	GO:0000160,GO:0004871	16.2459	1.0094	0.89173	0.00041245	0.0063158	15.0131	11.658	13.9252	16.6911	13.5845	35.8093	32.218	21.0279	13.1067	37.0775	20.4384	30.8103	1.02258	0	6.22523	12.0658	13.1359	9.58779	17.3677	17.8379	13.9091	16.3882	12.2656	8.73582
46	Peaxi162Scf00057g00183.1	Peaxi162Scf00057g00183		Unknown protein				43.3653	1.03015	0.780985	0.00027988	0.00475944	34.7831	46.0089	63.4347	61.7816	65.6436	56.8608	38.5044	104.655	84.9901	24.6662	77.8077	120.119	9.20663	9.06289	12.5672	9.11582	28.7516	26.0025	24.0702	52.7832	39.7259	22.7032	23.1823	4.34237
125	Peaxi162Scf00246g01218.1	Peaxi162Scf00246g01218	*-**	Eukaryotic translation initiation factor 2 subunit 1	AT2G40290.1	IPR024054,IPR012340,IPR011488,IPR024055	GO:0003743,GO:0003723,GO:0005850	219.262	1.03674	0.322403	1.56031e-06	9.03371e-05	114.872	153.046	182.298	242.691	334.825	305.478	386.794	402.546	336.499	402.156	354.556	310.603	52.2548	56.639	66.7475	275.083	157.698	100.498	166.501	155.44	159.572	214.972	158.367	172.158
14	Peaxi162Scf00016g01124.1	Peaxi162Scf00016g01124		Unknown protein				1493.88	1.03715	0.245071	2.57414e-08	2.54738e-06	861.103	1185.05	1192.01	2203.26	2168.66	2357.11	2039.5	2999.96	2413.85	2181.37	2735.8	2450.78	387.584	483.434	494.408	1575.08	1325.8	740.006	1113.24	1179.92	1083.24	1037.34	918.526	726.212
191	Peaxi162Scf00683g00241.1	Peaxi162Scf00683g00241	*-*-	beta glucosidase 43	AT3G18070.1	IPR001360,IPR017853	GO:0004553,GO:0005975,GO:0003824	2611.31	1.04054	0.528079	6.4914e-05	0.00160421	1280.48	2197.06	1027.4	2200.05	2742.53	2908.15	3139.17	3505.58	3816.87	3469.93	4574.35	3335.83	315.616	451.258	611.654	3009.75	2277.42	534.023	2137.51	3739.58	4537.15	3174.65	3275	4410.49
189	Peaxi162Scf00668g00438.1	Peaxi162Scf00668g00438	*-*-	NB-ARC domain-containing disease resistance protein	AT3G14470.1			87.1792	1.08542	0.466988	2.15424e-05	0.000719061	81.5597	130.85	81.5838	117.903	99.9776	139.241	74.5538	158.872	150.832	89.6692	117.381	104.658	30.7341	32.3519	32.8819	73.5311	133.233	55.5195	72.0078	118.834	52.2405	59.4293	49.724	34.7313
73	Peaxi162Scf00102g00118.1	Peaxi162Scf00102g00118		Unknown protein		IPR016140		94.4361	1.09143	0.689936	0.000138529	0.00288338	380.055	673.704	434.47	23.4054	17.2117	39.2254	69.0896	23.3211	35.3761	17.9996	8.65119	18.5066	73.6347	147.076	143.991	12.0597	17.472	59.4249	26.0801	11.1382	17.8647	2.72928	9.59991	4.37865
141	Peaxi162Scf00362g00832.1	Peaxi162Scf00362g00832	*-*-	Major facilitator superfamily protein	AT4G34950.1	IPR010658,IPR016196		9658.19	1.10217	0.262293	1.94087e-08	1.98181e-06	9202.57	13303.7	9712.44	13439.1	11466.6	9587.29	10742.8	12442.4	12312.2	11345.7	12153.8	9850.92	2905.02	4924.96	5092.02	6099.69	9467.46	7049.65	8517.73	15089.1	11138.2	7875.99	9682.76	8394.59
36	Peaxi162Scf00045g00323.1	Peaxi162Scf00045g00323	*-**	arginine methyltransferase 11	AT4G29510.1	IPR025799,IPR010456	GO:0008168,GO:0008276,GO:0006479,GO:0005737	6137.59	1.10788	0.548004	4.56928e-05	0.00125329	4707.02	4235.38	3814.69	11722.1	11654.4	8094.85	13021.4	13942.2	9569.94	12647.8	11987.1	7704.37	1222.28	1450.08	1078.57	6576.69	2299.63	944.735	4378.33	3815.45	2753.02	4420.51	2814.96	2446.62
8	Peaxi162Scf00007g01731.1	Peaxi162Scf00007g01731	*-**	G-type lectin S-receptor-like serine/threonine-protein kinase	sp|Q9SXB4|Y1130_ARATH	IPR001480,IPR003609,IPR000858,IPR013320,IPR024171,IPR011009	GO:0005524,GO:0004674,GO:0004672,GO:0048544,GO:0006468,GO:0016772	17.8661	1.18475	0.985024	0.000250714	0.00443592	16.6223	11.9416	16.4121	6.74763	6.29374	6.7825	39.0073	20.5325	28.5477	29.5756	25.2181	23.0932	1.02481	2.02407	4.10344	4.03267	5.35108	15.3114	38.0102	21.0864	28.5365	23.3476	43.5595	11.625
110	Peaxi162Scf00207g00310.1	Peaxi162Scf00207g00310	*-*-	Eukaryotic aspartyl protease family protein	AT1G79720.1	IPR021109,IPR001461	GO:0006508,GO:0004190	149.474	1.18617	0.237554	2.52985e-10	4.20967e-08	247.092	365.318	248.62	189.813	134.167	176.559	92.2882	144.236	124.787	154.419	141.811	116.214	105.526	110.216	122.248	157.157	123.487	164.637	132.371	142.141	102.483	112.508	84.8243	94.4586
167	Peaxi162Scf00469g00137.1	Peaxi162Scf00469g00137		Unknown protein		IPR001810	GO:0005515	125.691	1.18638	0.352712	4.65415e-07	3.19727e-05	113.226	110.514	107.762	188.511	193.826	169.081	215.506	192.434	152.285	207.499	178.013	169.286	36.8733	53.5554	26.7379	137.936	53.8273	59.3545	122.507	113.317	94.6975	119.913	103.063	96.871
63	Peaxi162Scf00086g00428.1	Peaxi162Scf00086g00428	*-*-	Protein phosphatase 2C family protein	AT3G16560.1	IPR001932,IPR015655	GO:0003824	4342.67	1.19226	0.243548	4.1636e-10	6.45042e-08	6932.63	7070.67	6261.48	6480.14	4681.63	3407.25	6895.02	4306.88	4948.5	5242.58	4638.04	4414.09	2441.86	2731.59	2703.56	2330.22	3552.31	3239.62	4328.03	3909.64	3113.15	3612.19	4001.2	2981.86
128	Peaxi162Scf00264g00214.1	Peaxi162Scf00264g00214	*-**	Peroxidase superfamily protein	AT4G37530.1	IPR010255	GO:0006979,GO:0020037,GO:0004601,GO:0055114	338.385	1.19319	0.261728	2.32343e-09	3.14419e-07	570.954	754.022	708.38	363.821	371.08	275.931	603.522	604.885	399.176	338.254	366.326	344.135	231.531	372.052	174.682	151.093	183.725	147.413	203.377	173.251	184.317	193.589	239.179	166.54
228	Peaxi162Scf01398g00013.1	Peaxi162Scf01398g00013	*-**	1-acyl-sn-glycerol-3-phosphate acyltransferase 2	sp|Q8LG50|LPAT2_ARATH	IPR002123	GO:0016746,GO:0008152	24.9275	1.21666	0.580373	2.82225e-05	0.000892945	22.0635	27.4691	20.6303	24.7099	35.1167	39.8948	42.5939	37.4814	28.5962	45.4189	29.1501	39.0345	4.09811	9.10058	6.16362	31.2303	19.3273	19.1438	13.6268	16.6569	21.6786	16.2004	25.7029	23.1705
83	Peaxi162Scf00129g00734.1	Peaxi162Scf00129g00734	*-*-	conserved hypothetical protein [Ricinus communis] gb|EEF44967.1| conserved hypothetical protein [Ricinus communis]	ref|XP_002517425.1|			58.3047	1.22481	0.467816	5.84738e-06	0.000257834	29.7932	51.2849	43.31	62.9024	44.1173	88.272	106.479	88.6138	76.6824	81.7623	78.7853	65.6533	9.22089	11.1235	18.4894	74.5527	46.1622	35.4155	51.5909	54.4109	67.9865	70.193	68.5292	73.9816
223	Peaxi162Scf01149g00019.1	Peaxi162Scf01149g00019	*-*-	Neuronal PAS domain-containing protein 4 [Theobroma cacao] gb|EOY17656.1| Neuronal PAS domain-containing protein 4 [Theobroma cacao]	ref|XP_007008846.1|			39.0678	1.22561	0.674576	5.79748e-05	0.00149218	103.921	161.399	241.76	15.734	61.1863	28.8437	8.2784	10.2431	18.1829	10.228	11.0313	16.8653	49.1837	37.4287	37.9842	13.1011	19.2971	44.9829	9.73951	6.66091	8.86263	3.59621	11.977	7.14103
230	Peaxi162Scf01607g00012.1	Peaxi162Scf01607g00012	*-*-	conserved hypothetical protein [Ricinus communis] gb|EEF41712.1| conserved hypothetical protein [Ricinus communis]	ref|XP_002520750.1|	IPR021410		501.291	1.23163	0.476733	6.43197e-06	0.000278397	658.763	763.792	300.318	603.76	702.174	739.109	873.782	680.605	705.343	882.318	660.874	716.228	179.249	194.029	155.263	589.042	519.797	137.853	322.842	406.581	337.314	313.689	358.89	229.371
2	Peaxi162Scf00003g01940.1	Peaxi162Scf00003g01940		Unknown protein				65.1326	1.27721	0.800448	9.06379e-05	0.00207552	65.1763	71.5496	71.5534	147.261	80.7022	47.2118	31.445	92.4299	74.1836	53.8335	76.5512	59.4161	15.3436	11.0829	16.9525	33.9537	97.5586	96.8027	64.5394	138.215	74.306	71.8638	58.2311	13.0186
119	Peaxi162Scf00231g00224.1	Peaxi162Scf00231g00224	*-*-	F-box family protein	AT3G06240.1	IPR001810,IPR011043,IPR017451,IPR003822	GO:0005634,GO:0005515,GO:0006355	186.679	1.29167	0.570508	1.51351e-05	0.000545269	85.0353	79.7212	60.7783	342.672	269.134	272.396	321.748	317.212	310.533	388.498	319.097	249.359	23.5657	12.1366	25.6734	256.939	100.853	48.8139	146.047	141.009	151.7	220.387	131.844	205.137
77	Peaxi162Scf00109g00131.1	Peaxi162Scf00109g00131	*-*-	Protein of unknown function, DUF617	AT2G41660.1	IPR006460		21.4136	1.29917	1.36428	0.000328067	0.00532493	9.88167	21.9015	4.15096	16.8254	38.7797	22.9482	24.8722	28.2667	24.7412	47.6001	46.4686	22.1505	1.02419	2.02052	0	24.1589	23.7045	6.70175	31.102	34.4443	20.7229	17.1411	29.2252	15.0946
150	Peaxi162Scf00386g00063.1	Peaxi162Scf00386g00063	*-*-	Monothiol glutaredoxin-S3	sp|O23421|GRXS3_ARATH	IPR011905,IPR012336	GO:0015035,GO:0009055,GO:0045454	167.687	1.32148	0.787279	6.9121e-05	0.00168959	647.473	591.419	864.509	131.879	172.592	71.5048	197.673	46.1285	92.9918	114.434	69.1549	72.0418	210.607	113.773	117.785	55.4567	12.1001	103.706	68.3985	34.6579	44.7294	100.162	53.0231	38.2888
100	Peaxi162Scf00169g00514.1	Peaxi162Scf00169g00514	*-*-	UDP-glycosyltransferase 74 F1	AT2G43840.2	IPR002213	GO:0008152,GO:0016758	26.1448	1.38182	0.909454	9.28818e-05	0.00211184	13.2573	11.9156	20.5931	23.5964	14.4	39.031	34.3013	38.6706	44.17	35.2201	29.9407	44.3743	1.02462	6.06871	1.02682	11.0843	19.3069	11.4854	27.2651	44.4101	45.3076	39.5722	40.2277	31.2255
196	Peaxi162Scf00724g00710.1	Peaxi162Scf00724g00710	*-**	RNA polymerase III RPC4	AT5G09380.1	IPR007811	GO:0003899,GO:0003677,GO:0005666,GO:0006383	235.769	1.43295	0.55996	5.18955e-06	0.000233624	202.658	201.209	186.047	336.799	405.405	358.357	530.237	567.029	414.896	479.995	443.508	396.387	47.1236	66.7172	40.0832	235.676	67.7252	43.077	160.526	71.0844	98.5879	117.999	83.1985	104.139
221	Peaxi162Scf01090g00011.1	Peaxi162Scf01090g00011	*-*-	receptor like protein 32	AT3G05650.1	IPR003591,IPR013210,IPR001611	GO:0005515	746.348	1.43838	0.591539	7.61714e-06	0.000320349	258.705	537.397	262.324	615.879	790.015	949.288	920.078	1086.94	1198.76	1081.91	1445.1	979.085	69.6771	97.1128	100.606	762.894	697.894	149.305	522.043	1023.56	1279.16	1048.28	816.982	1219.36
49	Peaxi162Scf00064g00181.1	Peaxi162Scf00064g00181	*-*-	Mitochondrial substrate carrier family protein	AT1G72820.1	IPR002067,IPR023395	GO:0055085	227.724	1.45246	0.305168	7.42005e-10	1.07538e-07	343.884	320.269	313.93	349.22	244.087	236.029	383.417	239.45	291.259	269.011	293.848	332.602	127.034	97.0564	90.4243	158.143	103.146	204.848	306.523	193.243	157.706	142.268	139.739	128.242
12	Peaxi162Scf00013g00048.1	Peaxi162Scf00013g00048	*-*-	RS21-C6, EAR, NTP pyrophosphohydrolase MazG catalytic core, putative [Theobroma cacao] gb|EOY21957.1| RS21-C6, EAR, NTP pyrophosphohydrolase MazG catalytic core, putative [Theobroma cacao]	ref|XP_007037456.1|	IPR011394,IPR009039,IPR004518		1168.72	1.49467	0.368695	2.095e-08	2.1104e-06	694.002	896.543	664.846	1126.26	1409.09	873.114	3435.2	3125.86	1839.73	1675.49	1793.03	1976.07	243.621	280.464	151.687	464.399	925.261	560.37	1158.04	779.741	848.06	1386.5	714.801	1027.1
214	Peaxi162Scf00915g00024.1	Peaxi162Scf00915g00024		Unknown protein				20.3	1.74893	0.671937	4.09845e-06	0.000195473	33.2304	43.9282	26.7937	8.90084	12.6783	17.0508	50.1239	32.0838	15.7286	30.3348	31.4433	23.7661	3.06773	12.0827	6.22646	11.0608	13.1392	17.2592	17.3661	8.91995	16.8903	22.7611	14.0226	18.3415
183	Peaxi162Scf00571g00523.1	Peaxi162Scf00571g00523	*-*-	S-adenosyl-L-methionine-dependent methyltransferases superfamily protein	AT3G18000.1	IPR025771,IPR013216	GO:0000234,GO:0008152,GO:0008168,GO:0006656	61327.5	1.83992	0.255291	1.87588e-15	7.39293e-13	122909	120654	136945	71426	64357.4	66404.3	90816	70221.4	76667.3	67764.7	53930.4	82634	29963.2	23998.2	45647.6	42698.9	54747.5	41494.6	50547.1	25484	31154.4	38275.8	34273	28847.4
10	Peaxi162Scf00009g00132.1	Peaxi162Scf00009g00132	*-*-	Abscisic acid receptor PYR1	sp|O49686|PYR1_ARATH	IPR019587,IPR023393		808.833	1.85011	0.773875	7.29639e-06	0.000308094	579.554	474.06	288.962	1030.68	1268.7	1010.79	1645.42	1322.2	935.089	1745.87	1577.14	1394.86	51.1956	141.34	48.4149	717.247	774.868	90.0152	791.116	950.446	381.387	498.103	1077.56	616.962
89	Peaxi162Scf00133g00149.1	Peaxi162Scf00133g00149	*-*-	Monothiol glutaredoxin-S1	sp|Q9SA68|GRXS1_ARATH	IPR011905,IPR012336	GO:0015035,GO:0009055,GO:0045454	49.6313	1.85839	0.724726	4.57808e-06	0.000214254	146.504	158.377	333.306	52.2391	29.8717	17.0459	31.0618	22.0796	27.5239	15.7195	13.3607	14.9564	35.786	26.1754	57.1444	29.1793	23.0256	77.6855	2.89284	7.81066	17.89	18.2133	21.961	11.3424
158	Peaxi162Scf00427g00114.1	Peaxi162Scf00427g00114	*-**	Plant invertase/pectin methylesterase inhibitor superfamily	AT3G43270.1	IPR011050,IPR006501	GO:0005618,GO:0004857,GO:0030599,GO:0042545	164.569	2.22422	0.372528	1.19621e-11	2.51137e-09	578.596	1169.8	753.439	47.2112	96.2568	72.9442	109.968	89.971	90.8907	59.1116	48.0669	94.1078	178.298	180.086	124.192	50.3947	28.9311	48.8095	25.3278	6.66031	17.7215	27.861	17.9569	33.0446
160	Peaxi162Scf00447g00082.1	Peaxi162Scf00447g00082	*-*-	homeobox protein 22	AT4G24660.1	IPR009057,IPR006456	GO:0003677	267.014	2.42604	0.621415	1.40083e-07	1.15268e-05	310.554	591.438	145.003	172.526	251.935	374.365	476.555	318.725	290.83	479.746	312.594	374.382	21.5021	86.8229	46.3547	300.781	192.366	61.2869	253.351	222.327	170.932	315.496	320.683	317.775
59	Peaxi162Scf00081g01411.1	Peaxi162Scf00081g01411	*-*-	LOB domain-containing protein 38	AT3G49940.1	IPR004883		158.031	2.58519	0.615415	6.33612e-08	5.69338e-06	263.31	360.103	271.527	340.485	313.427	157.437	437.522	279.086	221.777	236.398	147.234	204.401	44.0262	38.3586	38.1247	82.4764	50.8238	34.4756	50.4627	110.061	15.8128	59.688	20.7019	15.0378
37	Peaxi162Scf00045g01313.1	Peaxi162Scf00045g01313	*-*-	Bifunctional inhibitor/lipid-transfer protein/seed storage 2S albumin superfamily protein	AT2G45180.1	IPR016140		48.1035	2.62918	0.65072	1.13391e-07	9.72216e-06	74.3589	80.1145	36.1588	111.49	142.225	106.586	33.3404	58.9075	61.5697	43.8856	60.5661	31.7337	2.04549	13.0968	9.31945	17.0833	42.5632	10.5421	72.4657	28.9565	35.7208	34.5627	25.2866	21.9059
122	Peaxi162Scf00241g10022.1	Peaxi162Scf00241g10022	*-*-	Ribosomal protein L12/ ATP-dependent Clp protease adaptor protein ClpS family protein	AT3G06040.1	IPR015608,IPR014719	GO:0005840,GO:0006412,GO:0005622,GO:0003735	29.1078	2.65585	0.961817	3.43774e-06	0.000169726	29.8129	24.9673	15.1396	51.0205	48.8186	28.9515	34.72	49.4819	53.727	49.3651	73.089	54.4974	1.02245	3.02023	3.12454	31.2411	23.0779	6.71888	26.0156	35.757	21.8668	18.2112	10.5882	4.35365
60	Peaxi162Scf00081g02212.1	Peaxi162Scf00081g02212		Unknown protein				33.0055	4.23916	1.30239	1.37774e-06	8.25323e-05	19.1371	35.6276	24.9169	69.8184	83.1334	71.5048	22.7623	64.7996	66.7969	37.0227	69.1549	38.6566	1.02236	0	1.04234	27.2242	48.4004	24.9662	20.2305	23.478	22.8617	8.19508	4.41859	6.96159
232	Peaxi162Scf33325g00001.1	Peaxi162Scf33325g00001	*-*-	UDP-Glycosyltransferase superfamily protein	AT1G22400.1	IPR002213	GO:0008152,GO:0016758	83.499	8.4278	1.71642	2.12622e-11	4.22686e-09	130.011	219.505	185.778	178.65	114.857	95.385	58.6323	45.1195	38.0104	63.9616	45.586	58.9004	0	0	0	45.3306	97.7708	313.824	110.82	108.362	62.6212	0	30.8521	0

## Sheet: bud3_low_vs_highP
	gene	geneID	FuncDescription	BlastHit	IPRHit	GOTerm	baseMean	log2FoldChange (neg value: down-reg by high P)	lfcSE	pvalue	padj	high_P_bud2_R1	high_P_bud2_R2	high_P_bud2_R3	high_P_bud3_R1	high_P_bud3_R2	high_P_bud3_R3	high_P_bud6_R1	high_P_bud6_R2	high_P_bud6_R3	high_P_bud7_R1	high_P_bud7_R2	high_P_bud7_R3	low_P_bud2_R1	low_P_bud2_R2	low_P_bud2_R3	low_P_bud3_R1	low_P_bud3_R2	low_P_bud3_R3	low_P_bud6_R1	low_P_bud6_R2	low_P_bud6_R3	low_P_bud7_R1	low_P_bud7_R2	low_P_bud7_R3
28	Peaxi162Scf00006g00443.1	Peaxi162Scf00006g00443	phosphate transporter 1	AT3G54700.1	IPR005828,IPR016196	GO:0055085,GO:0006817,GO:0005315,GO:0016021,GO:0022857	88.3187	-7.38354	1.25394	4.46478e-11	1.29656e-08	0	8.25648	0	0	0	0	0	0	2.59703	5.68346	3.93987	1.77555	60.457	72.8415	27.7137	42.3304	69.6567	133.031	159.753	233.116	405.645	180.661	271.948	440.245
96	Peaxi162Scf00040g03015.1	Peaxi162Scf00040g03015	Protein of unknown function (DUF506)	AT4G32480.1	IPR006502		1315.86	-7.18464	0.583639	2.70438e-36	3.25919e-32	79.2553	82.2795	75.5094	1.1225	9.91203	15.288	79.3105	29.4695	61.1429	29.4969	64.5948	100.189	3114.06	2106.39	2203.93	449.154	1477.68	2846.94	3661.22	2872.45	3398.85	2598.47	4082.59	2141.43
688	Peaxi162Scf00829g00053.1	Peaxi162Scf00829g00053	phosphate transporter 1	AT3G54700.1	IPR005828,IPR016196	GO:0055085,GO:0006817,GO:0005315,GO:0016021,GO:0022857	3666.18	-6.90853	0.471484	5.54367e-50	1.33619e-45	85.1721	94.4909	60.6568	46.0851	27.8889	35.6254	512.02	225.464	568.749	138.676	494.06	400.386	5314.06	3890.95	3599.7	2017.75	4167.62	8624.99	8291.56	8099.1	12824.1	7328.01	10310.9	10830.2
549	Peaxi162Scf00479g00101.1	Peaxi162Scf00479g00101	Unknown protein				253.115	-6.79687	0.752761	6.71779e-21	7.71042e-18	0	0	3.26669	2.21159	1.80353	1.70029	10.806	6.56493	14.3939	7.84951	28.2873	32.4869	260.785	88.5861	129.531	151.557	303.283	406.723	722.136	455.976	1201.54	606.694	885.897	752.68
63	Peaxi162Scf00018g00203.1	Peaxi162Scf00018g00203	phosphate transporter 1	AT3G54700.1	IPR005828,IPR016196	GO:0055085,GO:0006817,GO:0005315,GO:0016021,GO:0022857	224.236	-6.75202	1.22462	4.12525e-10	9.20656e-08	5.52989	0	46.2716	1.12398	2.69905	6.78604	0	0	1.29858	1.13663	0	0	482.627	255.95	513.238	353.754	832.749	1605.95	161.695	37.7432	493.293	65.6178	428.488	85.7182
340	Peaxi162Scf00207g01041.1	Peaxi162Scf00207g01041	Pyridoxal phosphate phosphatase-related protein	AT1G17710.1	IPR006383,IPR023214	GO:0008152,GO:0016791	16642.7	-6.24962	0.725525	3.53086e-19	3.54602e-16	653.628	973.647	519.403	41.5475	136.903	742.89	94.67	56.744	214.54	30.6473	319.846	208.433	70735.8	55583.4	41355.2	16011.9	24848.8	51096.9	25853.3	23706.5	30828.1	15187.2	26569.3	13654.6
689	Peaxi162Scf00829g00066.1	Peaxi162Scf00829g00066	phosphate transporter 1	AT3G54700.1	IPR005828,IPR016196	GO:0055085,GO:0006817,GO:0005315,GO:0016021,GO:0022857	177.139	-6.01498	1.13226	1.0238e-09	1.99006e-07	1.10613	26.6042	0	3.37208	0.899642	0	11.8249	1.13871	15.5822	6.82015	22.0633	12.4288	242.853	126.461	100.59	68.535	197.182	229.693	334.117	458.461	950.114	214.816	431.012	795.656
683	Peaxi162Scf00815g00235.1	Peaxi162Scf00815g00235	hydrogen peroxide-induced 1 [Nicotiana tabacum]	gb|ACK38177.1|			259.563	-5.58769	0.524657	1.19088e-27	3.58796e-24	52.5025	60.9443	47.1808	11.1248	8.14976	5.11509	23.8721	11.0599	6.55377	14.6046	7.86069	17.6026	1717.9	747.094	767.034	295.637	248.6	767.108	246.96	191.805	247.408	288.612	292.827	151.953
481	Peaxi162Scf00384g00013.1	Peaxi162Scf00384g00013	conserved hypothetical protein [Ricinus communis] gb|EEF40098.1| conserved hypothetical protein [Ricinus communis]	ref|XP_002522240.1|	IPR012881		171.32	-5.50813	0.536614	6.48029e-26	1.73549e-22	36.0699	44.5716	65.7574	6.72091	6.32187	6.80746	4.74227	13.5093	10.4351	5.65638	6.29894	7.07963	780.205	421.973	474.946	185.081	184.857	659.815	360.077	175.645	217.399	158.233	140.558	138.925
414	Peaxi162Scf00295g00091.1	Peaxi162Scf00295g00091	Lipase/lipooxygenase, PLAT/LH2 family protein	AT4G39730.1	IPR008976	GO:0005515	122.119	-5.41803	0.576294	2.8119e-22	3.56712e-19	74.7514	61.4562	66.5204	4.46745	5.43172	3.40962	11.8841	6.70051	9.1584	4.50921	5.50819	7.06176	522.873	534.41	446.433	127.622	93.5427	437.791	144.222	124.634	74.3171	48.112	70.3156	45.7136
72	Peaxi162Scf00023g00251.1	Peaxi162Scf00023g00251	ribonuclease 1	AT2G02990.1	IPR001568	GO:0003723,GO:0033897	208.685	-5.14638	0.673524	4.44274e-16	2.97454e-13	62.6139	36.515	17.6307	11.2185	12.6242	4.24908	2.36854	10.1808	6.50965	0	13.3897	6.20299	638.091	815.349	734.429	141.946	255.273	812.802	226.493	367.756	326.582	134.389	247.474	124.354
681	Peaxi162Scf00803g00014.1	Peaxi162Scf00803g00014	SPX domain gene 3	AT2G45130.1	IPR004331		7597.85	-5.12876	0.450711	2.77732e-31	1.67354e-27	474.031	471.316	392.321	192.025	280.998	341.292	749.053	460.825	1162.35	383.681	1979.75	1416.51	18197.9	15262.7	11896.3	4944.89	12527.3	13678.7	12610	14773.8	18607.2	14270.5	22519	14756.1
283	Peaxi162Scf00159g01025.1	Peaxi162Scf00159g01025	conserved hypothetical protein [Ricinus communis] gb|EEF36373.1| conserved hypothetical protein [Ricinus communis]	ref|XP_002526033.1|			14632.5	-4.92075	0.598694	3.25502e-18	3.13823e-15	1249.34	713.503	441.249	442.586	344.815	973.491	1888.15	1565.78	3833.86	580.328	6834.71	3777.91	27108.7	19248.3	16889.2	11563.1	27093.6	23787.5	21405.5	31528.7	45955.3	30952.2	34599.4	38403.6
173	Peaxi162Scf00076g00811.1	Peaxi162Scf00076g00811	Pyruvate kinase family protein	AT5G56350.1	IPR001697	GO:0030955,GO:0000287,GO:0004743,GO:0006096,GO:0003824	645.161	-4.83657	0.441676	1.73955e-29	5.98976e-26	106.191	85.3185	136.731	46.0854	28.7883	30.5358	184.468	70.6014	179.193	89.7995	116.62	195.311	3197.05	3075.54	2276.61	734.738	793.001	1732.27	396.463	295.279	425.333	436.817	643.942	207.178
687	Peaxi162Scf00827g00412.1	Peaxi162Scf00827g00412	Adenine nucleotide alpha hydrolases-like superfamily protein	AT5G47740.1	IPR014729		702.426	-4.8029	0.476093	1.24287e-25	2.9957e-22	212.425	190.142	171.73	28.0617	36.9462	28.8784	63.9234	21.5331	71.5531	40.8401	81.1368	82.4542	1830.52	2126.56	1731.13	316.215	682.972	1894.46	1134.12	997.485	1296.67	1021.78	1484.53	1312.15
708	Peaxi162Scf00915g00125.1	Peaxi162Scf00915g00125	PEBP (phosphatidylethanolamine-binding protein) family protein	AT5G62040.1	IPR008914		166.542	-4.62786	1.28407	1.60558e-07	1.41247e-05	170.828	80.1542	370.692	1.12082	17.1493	1.70101	5.92531	1.12777	7.82083	0	2.36239	3.54164	592.902	592.744	896.819	76.4701	103.639	813.901	18.4518	24.452	128.391	3.61343	64.5877	18.6087
319	Peaxi162Scf00191g00103.1	Peaxi162Scf00191g00103	Unknown protein				2348.8	-4.57897	0.464516	5.36545e-25	9.52896e-22	102.778	75.5165	103.289	63.8549	123.714	157.409	387.656	367.117	706.885	218.366	1312.57	835.474	3773.09	2199.82	2443.49	1991.76	4245.35	2847.95	4179.67	5514.86	6616.16	5767.8	6001.19	6335.53
303	Peaxi162Scf00171g00924.1	Peaxi162Scf00171g00924	purple acid phosphatase 17	AT3G17790.1	IPR024927,IPR004843	GO:0016787,GO:0003993	19481.2	-4.48438	0.457015	5.53481e-25	9.52896e-22	968.701	741.415	885.714	964.028	1457.2	1048.8	4589.46	5030.81	12567.3	2695.84	15061.6	14060.6	25131.5	19261.4	21390.9	19365.7	38409.9	27479.1	31317.1	40277.6	50070.8	46631.3	41927.9	46214.1
468	Peaxi162Scf00366g00813.1	Peaxi162Scf00366g00813	galactinol synthase 1	AT2G47180.1	IPR002495	GO:0016757	495.43	-4.46534	0.841369	1.42094e-10	3.60515e-08	128.09	114.532	110.242	7.86435	25.2042	9.33474	7.09756	10.2315	6.49681	1.1359	4.72733	4.43685	7061.45	761.552	905.79	509.837	64.3797	722.642	439.099	219.844	163.527	218.601	214.051	180.147
29	Peaxi162Scf00006g00445.1	Peaxi162Scf00006g00445	phosphate transporter 1	AT2G38940.1	IPR005828,IPR016196	GO:0055085,GO:0006817,GO:0005315,GO:0016021,GO:0022857	183.433	-4.34257	0.839005	2.13684e-10	5.20246e-08	14.3797	0	1.02808	1.12403	4.49821	4.24112	29.5624	4.55482	12.9851	2.27338	7.09177	5.32664	123.988	89.0285	74.9296	56.4406	66.4418	161.742	606.866	522.845	814.243	408.06	719.209	671.53
254	Peaxi162Scf00131g00137.1	Peaxi162Scf00131g00137					27.1907	-4.24252	1.62964	1.83684e-06	9.09105e-05	12.0509	5.46677	10.4069	1.12096	0.902477	0	2.3699	3.38474	1.30327	5.66162	6.29994	7.96966	36.8653	22.2168	91.6253	10.0625	15.1092	77.5588	57.3052	47.7902	78.012	36.1266	68.0108	54.958
249	Peaxi162Scf00129g01041.1	Peaxi162Scf00129g01041	Protein kinase superfamily protein	AT1G01540.1	IPR013320,IPR011009	GO:0005524,GO:0004674,GO:0004672,GO:0006468,GO:0016772	231.567	-4.16495	0.562991	1.16711e-16	9.37695e-14	35.3704	42.1778	32.9285	11.2379	15.2976	31.3903	17.7402	7.96539	20.782	7.95452	44.1245	22.1901	582.001	345.949	486.637	192.48	334.53	697.72	330.151	467.386	706.099	249.961	393.582	481.948
88	Peaxi162Scf00037g01718.1	Peaxi162Scf00037g01718	phospholipase D P1	AT3G16785.1	IPR011993,IPR015679,IPR025202	GO:0008152,GO:0005515,GO:0003824,GO:0005543	9473.26	-4.08871	0.548034	5.47733e-17	4.88963e-14	1119.4	866.925	885.005	406.112	584.203	906.039	749.233	773.086	1933.93	459.768	2954.67	1546.81	32084.8	19611.4	15082.1	6558.32	15137.5	15850.2	12125.4	16372.8	25609	14571.4	20509.1	20661.3
614	Peaxi162Scf00656g00311.1	Peaxi162Scf00656g00311	purple acid phosphatase 12	AT2G27190.1	IPR004843,IPR025733,IPR008963	GO:0046872,GO:0016787,GO:0003993	15064.6	-4.01003	0.368835	8.45166e-31	4.07421e-27	2130.49	1433	1321.03	1097.06	1265.78	1454.69	2848.61	1877.79	3878.61	1783.5	3941.46	4193.88	34678.8	24811.8	24153.7	12091.5	20334.9	33631.8	23958.3	27435.4	38611.6	25780.1	33801.1	35034.8
735	Peaxi162Scf01069g10012.1	Peaxi162Scf01069g10012	Protein of unknown function (DUF506)	AT3G07350.1	IPR006502		2615.24	-3.99321	0.363625	2.31793e-31	1.67354e-27	354.075	313.343	306.588	195.26	195.609	177.563	522.153	399.7	619.486	311.855	1032.65	837.632	5616.1	3002.31	3519.8	2034.91	3246.13	4424.73	4407.76	5014.6	7564.27	5898.32	5809.77	6961.25
492	Peaxi162Scf00401g00006.1	Peaxi162Scf00401g00006	laccase 10	AT5G01190.1	IPR017761	GO:0046274,GO:0048046,GO:0052716,GO:0005507,GO:0055114,GO:0016491	218.688	-3.98373	0.79861	2.88548e-10	6.75231e-08	198.358	214.947	937.546	8.99682	19.7804	16.1085	11.8204	3.42206	12.9762	7.96264	7.88065	24.8695	523.676	1438.1	735.544	287.327	102.741	596.19	28.264	17.757	24.6005	8.97988	17.0822	3.57692
506	Peaxi162Scf00420g00727.1	Peaxi162Scf00420g00727	PLC-like phosphodiesterases superfamily protein	AT5G41080.1	IPR004129	GO:0006071,GO:0008081,GO:0008889,GO:0006629	35761.2	-3.86324	0.425016	2.66652e-23	4.01694e-20	2519.94	2168.37	2547.06	2198.09	3350.25	4382.86	5343.42	6618.74	11496.7	4313.49	18804.8	15197.2	75513.2	59661.2	59483.1	30568.6	67001	62547.2	53052.7	70825.8	82445.2	71430.6	80373.8	66425.4
757	Peaxi162Scf01269g00014.1	Peaxi162Scf01269g00014	SPX domain gene 1	AT5G20150.1	IPR004331		11865.4	-3.83901	0.359186	2.6611e-30	1.06901e-26	1803.92	1314.3	1492.09	925.723	1177.38	1317.81	2432.14	1892.65	3397.13	1667.93	5474.29	4066.41	25562.4	21874.8	21696.7	9470.24	20654.6	22639.9	17693.5	24102	23385.3	22006.3	27856.9	20865.5
548	Peaxi162Scf00478g00045.1	Peaxi162Scf00478g00045	Lipase/lipooxygenase, PLAT/LH2 family protein	AT4G39730.1	IPR008976	GO:0005515	820.958	-3.77509	0.467741	1.52192e-19	1.6674e-16	604.803	445.576	422.458	102.01	87.537	73.1329	46.2121	36.1078	49.5222	41.8979	44.8874	50.4758	4638.91	3707.26	2352.32	604.771	595.682	2886.89	578.904	546.802	580.626	296.222	460.544	449.451
91	Peaxi162Scf00038g01959.1	Peaxi162Scf00038g01959	3-oxoacyl-[acyl-carrier-protein] synthase 2	sp|Q9KQH9|FABF_VIBCH	IPR020841,IPR017568	GO:0008152,GO:0016747,GO:0006633,GO:0003824	5628.25	-3.70077	0.414757	7.40542e-23	9.91627e-20	1137.12	727.082	710.561	649.868	542.31	467.249	1338.31	1007.56	1904.21	648.17	2394.02	1811.53	10369.5	8964.21	9204.33	4483.71	9222.34	10317.5	7025.3	11346.8	15447.2	9684.37	11639.7	14035
310	Peaxi162Scf00176g00036.1	Peaxi162Scf00176g00036	Protein of unknown function (DUF506)	AT2G20670.1	IPR006502		762.955	-3.68746	0.386841	2.25991e-25	4.95188e-22	156.349	100.582	176.818	53.8837	86.4967	48.4084	170.447	104.303	163.899	108.922	276.5	234.973	1633.91	694.419	1034.04	679.799	737.624	1259.76	1860.92	1382.87	1807.27	2102.66	1662.6	1773.47
693	Peaxi162Scf00855g00210.1	Peaxi162Scf00855g00210	phosphate transporter 1	AT3G54700.1	IPR005828,IPR016196	GO:0055085,GO:0006817,GO:0005315,GO:0016021,GO:0022857	1024.16	-3.66688	0.782753	9.88737e-10	1.93752e-07	24.3375	66.057	20.5589	60.6993	40.4825	33.928	35.474	46.6917	179.188	29.5553	107.165	285.871	2269.71	1474.06	693.845	504.951	754.376	1170.47	2450.92	2199.03	2528.3	2258.59	5652.34	1693.25
350	Peaxi162Scf00221g00015.1	Peaxi162Scf00221g00015	Heat stress transcription factor A-2	sp|O80982|HSFA2_ARATH	IPR011991,IPR027725	GO:0005634,GO:0006355,GO:0043565,GO:0009408,GO:0003700	75.9294	-3.65072	0.803945	1.99553e-09	3.56284e-07	92.6043	106.163	107.368	5.61481	7.20501	4.24489	1.18333	1.13507	2.60031	0	2.36342	0.88699	632.107	190.077	310.299	101.739	22.5596	184.744	18.4898	5.5528	13.7983	5.40198	1.71433	4.45358
783	Peaxi162Scf02500g00001.1	Peaxi162Scf02500g00001	Long-chain-fatty-acid--AMP ligase FadD26	sp|B2HIN2|FAA26_MYCMM	IPR000873	GO:0008152,GO:0003824	6.61476	-3.61405	2.21457	1.40744e-05	0.000405543	0	0	0	0	0	0	0	0	0	0	0	0	46.1143	6.0714	17.4434	13.1046	6.42465	24.882	6.82093	11.0991	10.8266	7.18647	3.41812	5.36248
753	Peaxi162Scf01169g00018.1	Peaxi162Scf01169g00018	cytochrome B561-1	AT5G38630.1	IPR004877	GO:0016021	44.0399	-3.53896	0.993291	1.21672e-07	1.14112e-05	50.3678	88.346	74.9801	1.12078	7.22098	5.10316	0	3.38303	0	0	0.78746	1.77078	208.898	122.182	200.786	103.636	24.8318	145.545	7.76897	1.11147	3.9506	0	5.16736	0
486	Peaxi162Scf00391g00217.1	Peaxi162Scf00391g00217	Protein phosphatase 2C family protein	AT2G33700.1	IPR001932,IPR015655	GO:0003824	996.593	-3.45549	0.480245	1.13927e-16	9.37695e-14	594.649	567.887	995.586	70.7247	131.54	99.3606	163.339	126.993	297.863	81.6959	211.906	273.999	2700.36	2047.94	2305.42	607.3	1078.37	2217.97	1257.86	1241.79	1934.38	1275.58	1869.18	1766.55
748	Peaxi162Scf01144g00011.1	Peaxi162Scf01144g00011					179.815	-3.38035	0.483609	5.67058e-16	3.694e-13	19.4165	18.9166	18.0575	20.0741	28.9864	26.4325	30.9497	32.2587	75.9661	33.7673	62.1425	89.0487	430.598	321.43	370.575	160.789	245.408	531.855	195.237	250.538	428.56	245.488	343.296	335.759
270	Peaxi162Scf00141g00615.1	Peaxi162Scf00141g00615	GDP-mannose-dependent alpha-mannosyltransferase	sp|Q8NT41|MGTA_CORGL	IPR001296	GO:0009058	25938.3	-3.32797	0.381727	4.42029e-22	5.32711e-19	4262.56	3715.81	4045.86	2747.56	2767.2	3610.89	4147.79	3858.08	6775.32	2987.3	9770.34	7317.09	51535.2	44174	38547.8	17558.5	41904.8	43589.2	40540.4	45881.4	70459.7	48597.1	56288.4	67437.7
731	Peaxi162Scf01039g00010.1	Peaxi162Scf01039g00010	Glutaredoxin family protein	AT2G47880.1	IPR011905,IPR012336	GO:0015035,GO:0009055,GO:0045454	255.016	-3.21256	0.494067	2.55444e-14	1.30999e-11	323.969	486.162	311.535	26.7095	57.9622	34.9575	26.2487	28.7845	34.0754	20.2262	22.7969	36.0956	963.31	729.06	1100.69	218.176	274.707	862.873	85.8809	76.9189	117.228	72.8326	149.758	59.4163
684	Peaxi162Scf00815g00250.1	Peaxi162Scf00815g00250	hydrogen peroxide-induced 1 [Nicotiana tabacum]	gb|ACK38177.1|			25.9516	-3.14162	0.605211	1.00575e-10	2.66392e-08	20.2476	22.3075	17.2817	6.65778	5.42629	4.25826	0	6.60285	1.3107	7.85494	3.92983	2.63733	94.0652	68.4536	61.4157	40.2939	46.139	103.648	17.3457	14.5227	28.8256	12.7484	23.8002	13.0661
334	Peaxi162Scf00201g00425.1	Peaxi162Scf00201g00425	COBRA-like protein 4	sp|Q9LFW3|COBL4_ARATH	IPR006918	GO:0010215,GO:0031225,GO:0016049	406.075	-3.12777	0.753012	1.58676e-08	2.19235e-06	575.19	598.234	1520.05	46.0601	54.0123	30.5516	123.029	32.9621	72.7694	12.494	31.5151	89.6199	1112.69	1674.75	1351.57	491.686	246.823	984.908	194.712	147.677	178.314	30.5891	123.309	22.2922
267	Peaxi162Scf00140g00079.1	Peaxi162Scf00140g00079	Sec14p-like phosphatidylinositol transfer family protein	AT4G34580.1	IPR001071,IPR011074	GO:0006810,GO:0005622,GO:0005215	60.2199	-3.12429	0.564464	1.50256e-11	4.96111e-09	6.62378	3.66442	3.09179	6.74042	9.00218	2.54599	17.7448	2.27315	10.3958	4.5432	6.30301	7.09852	150.612	112.256	116.056	45.3396	72.9761	86.1438	143.111	113.257	200.975	64.7784	144.722	115.024
746	Peaxi162Scf01132g00315.1	Peaxi162Scf01132g00315	Ferritin, chloroplastic	sp|P25699|FRI_PHAVU	IPR001519,IPR009078,IPR008331	GO:0006879,GO:0006826,GO:0008199	178.739	-3.09893	0.845134	1.09438e-07	1.06362e-05	84.9332	182.194	46.4259	35.9403	38.7201	11.0351	52.0606	3.40697	42.8964	11.3541	15.7567	21.2908	535.824	606.69	281.483	211.555	201.882	788.728	169.355	232.091	315.337	74.707	246.771	79.3064
498	Peaxi162Scf00409g00716.1	Peaxi162Scf00409g00716	RmlC-like cupins superfamily protein	AT3G05950.1	IPR001929	GO:0045735,GO:0030145	284.731	-3.09538	0.686258	3.45317e-09	5.74011e-07	491.378	322.296	1278.65	31.3766	56.8743	24.6689	41.4831	27.0504	28.6826	6.79111	13.3864	26.5578	591.856	1286.35	1019.54	349.112	200.892	836.911	44.6641	65.5806	49.3907	4.51817	27.5696	7.97144
623	Peaxi162Scf00683g00156.1	Peaxi162Scf00683g00156	PEBP (phosphatidylethanolamine-binding protein) family protein	AT1G18100.1	IPR008914		773.067	-3.0947	0.500127	2.95779e-13	1.37099e-10	145.664	122.534	167.757	95.9196	76.0888	69.0644	120.212	33.3801	121.8	174.479	119.568	160.477	1254.98	854.511	845.602	408.004	454.739	1688.49	1238.26	1427.45	2165.51	1615.56	2485.17	2708.38
157	Peaxi162Scf00074g00135.1	Peaxi162Scf00074g00135	NAC domain protein 66	AT3G61910.1	IPR003441	GO:0003677,GO:0006355	62.6043	-3.05587	0.766602	3.48801e-08	4.14158e-06	77.2636	87.0188	240.182	4.49339	5.40162	6.78964	29.5757	9.09105	25.9913	18.1715	6.30294	28.3927	231.551	223.492	135.577	52.3908	35.4195	128.26	49.6482	35.5323	25.6159	11.6972	24.837	9.80691
444	Peaxi162Scf00328g00220.1	Peaxi162Scf00328g00220	Peroxidase superfamily protein	AT5G42180.1	IPR010255	GO:0006979,GO:0020037,GO:0004601,GO:0055114	243.593	-3.0079	0.6881	7.65342e-09	1.16753e-06	179.496	433.46	697.841	25.8201	21.6231	23.7786	145.585	89.5757	157.386	12.4813	65.3838	119.708	787.776	605.486	545.778	260.847	127.942	446.083	365.781	273.237	248.452	36.9341	130.388	45.3874
562	Peaxi162Scf00519g00012.1	Peaxi162Scf00519g00012	calcium-dependent protein kinase 21	AT4G04720.1	IPR011009	GO:0005524,GO:0004674,GO:0004672,GO:0006468,GO:0016772	887.353	-2.96149	0.482387	6.57212e-13	2.82871e-10	295.876	211.068	251.605	168.34	272.205	71.3597	55.6457	54.3645	75.4757	41.9632	87.4346	93.9636	3536.88	1429.99	1790.09	1181.13	953.408	2814.47	1814.6	927.571	1631.28	1291.63	1166.72	1079.39
251	Peaxi162Scf00130g01110.1	Peaxi162Scf00130g01110	Zinc finger CCCH domain-containing protein 1	sp|Q8GX84|C3H1_ARATH	IPR000571,IPR013083	GO:0046872,GO:0005515,GO:0008270	68.4229	-2.89704	0.624816	3.01263e-09	5.11362e-07	14.2935	19.1829	15.5386	10.0994	6.31017	5.09766	16.5767	5.66093	10.4119	6.80384	8.66449	13.2954	296.015	78.8206	137.794	51.3502	37.6733	132.11	178.911	101.093	122.31	128.916	129.668	115.552
540	Peaxi162Scf00469g00218.1	Peaxi162Scf00469g00218	glycerol-3-phosphatase 1	AT4G25840.1	IPR023465,IPR006439,IPR023214	GO:0016787,GO:0008152,GO:0009231,GO:0008531	1812.2	-2.86656	0.296561	5.2091e-25	9.52896e-22	1100.29	838.641	740.373	259.556	404.108	342.799	488.503	302.525	344.273	289.707	340.377	419.775	8199.99	6113.16	4837.41	1864.17	2252.56	3957.69	1479.11	1506.62	2336.34	1583.83	1959.25	1531.77
154	Peaxi162Scf00073g01422.1	Peaxi162Scf00073g01422	SPX domain gene 2	AT2G26660.1	IPR004331		11758.2	-2.83375	0.307166	4.27515e-23	6.0614e-20	2626	2400.95	2512.36	1718.85	2371.09	2341.15	3652.4	3438.78	5756.31	2917.53	7749.23	7284.13	23256.7	21470.2	20652.5	9848.19	19982.9	20955.4	16862.5	19645.7	20192.2	22453.8	21944.9	20163.6
252	Peaxi162Scf00130g00119.1	Peaxi162Scf00130g00119	Unknown protein				42.0127	-2.83347	0.701017	4.19869e-08	4.84215e-06	21.7724	18.1409	14.6892	1.1187	3.61689	6.81351	3.5603	2.24317	6.5316	2.25878	10.2328	7.07173	150.479	122.085	77.3707	19.1005	34.692	75.6705	87.2377	77.8557	65.2965	38.0473	83.0256	79.3938
539	Peaxi162Scf00467g00513.1	Peaxi162Scf00467g00513	nodulin MtN21 /EamA-like transporter family protein	AT4G08290.1	IPR000620	GO:0016020	103.199	-2.78238	0.545841	4.66512e-10	1.03159e-07	300.904	220.873	320.577	14.5829	16.2323	7.64897	40.2677	26.0105	36.4579	45.3369	11.0266	38.9874	398.416	194.987	265.406	86.5726	52.7886	210.624	28.1878	23.3327	26.642	36.0826	46.4099	28.4177
407	Peaxi162Scf00286g00929.1	Peaxi162Scf00286g00929	Peptidyl-prolyl cis-trans isomerase FKBP5	sp|Q64378|FKBP5_MOUSE	IPR011990,IPR023566,IPR001179	GO:0006457,GO:0005515	2678.46	-2.72948	0.873602	9.97911e-07	5.85222e-05	1010.01	1214.75	4669.75	249.619	585.437	246.754	67.3851	58.1408	184.305	57.9992	83.5317	87.9173	22937.4	6617.94	9714.69	4914.32	875.834	7157.38	1573.73	433.971	309.041	660.225	367.424	205.577
308	Peaxi162Scf00174g01117.1	Peaxi162Scf00174g01117	SEC14 cytosolic factor family protein / phosphoglyceride transfer family protein	AT4G35750.1	IPR001251		6947.21	-2.71292	0.487076	5.05217e-11	1.41988e-08	3706.01	2507.7	2947	1454.95	1338.77	1072.55	1099.55	1253.07	2235.81	969.049	1885.11	3138.24	17303.5	12601.3	16838.3	4964.26	5870.84	21495.3	9312.2	9278.81	13997.6	8079.09	8246.33	15137.7
219	Peaxi162Scf00102g01715.1	Peaxi162Scf00102g01715	Cation/H(+) antiporter 18	sp|Q9FFR9|CHX18_ARATH	IPR014729,IPR006153	GO:0055085,GO:0016021,GO:0015299,GO:0006812	199.805	-2.68033	0.447137	5.13579e-12	1.93419e-09	389.069	237.96	395.806	25.8679	47.6484	56.7993	40.187	22.8198	36.3296	27.3035	33.0993	39.0835	685.607	430.137	388.769	227.856	167.99	642.114	140.357	99.8792	174.157	124.803	200.678	160.996
370	Peaxi162Scf00241g00221.1	Peaxi162Scf00241g00221	Sugar phosphate exchanger 2	sp|Q9WU81|SPX2_MOUSE	IPR011701,IPR016196	GO:0006810,GO:0055085,GO:0016021,GO:0005215	30085.7	-2.65928	0.280916	1.24405e-23	1.99903e-20	9752.99	8399.3	8251.41	5472.57	5804.87	5917.53	8664.51	8080.97	14353.6	7533.38	16864.8	16549.9	58122	48627.9	47506.2	25042.7	45333.9	48570.2	45994.4	47417	61847	58444.9	55416.8	64087.3
93	Peaxi162Scf00038g02334.1	Peaxi162Scf00038g02334	Unknown protein				1068.26	-2.64466	0.953338	2.82198e-06	0.000126193	336.079	446.509	589.091	80.349	198.362	64.7977	35.6862	35.6548	54.9854	13.5153	37.7616	40.5768	8367.65	1596.48	2125.74	1582.76	327.93	2346.53	4242.86	1205.63	285.565	721.425	678.503	223.789
164	Peaxi162Scf00074g01038.1	Peaxi162Scf00074g01038	Unknown protein				4815.37	-2.60614	0.474527	1.12646e-10	2.91946e-08	6664.48	7104.27	7999.71	745.936	1507.88	644.989	1303.66	419.388	849.864	971.099	854.845	966.281	20794.7	13268.4	15343.1	4681.04	3743.3	14021.3	1930.53	1537.85	2933.86	2215.99	3505.06	1561.27
234	Peaxi162Scf00119g01534.1	Peaxi162Scf00119g01534	nodulin MtN21 /EamA-like transporter family protein	AT3G30340.1	IPR000620	GO:0016020	457.736	-2.58137	0.743893	4.71118e-07	3.25369e-05	855.435	950.847	1337.04	32.5653	99.0708	30.5637	105.318	19.2951	102.715	51.0812	33.8755	81.6018	2151.41	1176.84	1998.49	325.36	227.755	1035.72	35.0328	27.7642	120.245	57.6229	91.7203	38.299
561	Peaxi162Scf00518g00423.1	Peaxi162Scf00518g00423	Pyridoxal ph [Theobroma cacao]	ref|XP_007037989.1|	IPR015421	GO:0003824,GO:0030170	570.611	-2.56842	0.447567	3.38533e-11	1.04611e-08	896.428	929.036	1121.97	116.794	142.291	102.722	22.4825	23.8403	54.6031	14.7582	11.8172	14.1925	2650.37	2284.03	1854.51	483.525	460.804	1726.81	214.104	214.333	173.456	37.8107	98.5623	45.4323
517	Peaxi162Scf00437g00630.1	Peaxi162Scf00437g00630	alpha/beta-Hydrolases superfamily protein	AT2G03550.1	IPR013094	GO:0016787,GO:0008152	1140.2	-2.54412	0.364266	1.58891e-14	8.51057e-12	1399.93	1449.15	1287.65	297.841	247.427	198.501	253.07	204.906	198.696	164.8	196.202	170.439	3581.24	3824.97	3175.05	680.276	1051.52	3311.47	1282.78	1120.11	1021.1	708.374	792.924	746.365
582	Peaxi162Scf00561g00008.1	Peaxi162Scf00561g00008	laccase 17	AT5G60020.1	IPR008972	GO:0005507,GO:0055114,GO:0016491	53.6804	-2.54024	0.752073	6.65868e-07	4.27984e-05	61.7399	143.692	228.14	3.36894	10.8073	5.09378	48.516	17.027	22.1022	11.3519	22.8465	47.0112	121.914	99.0836	81.1695	37.2711	46.1915	104.337	73.9607	29.9849	47.3076	8.10273	12.8569	4.45378
627	Peaxi162Scf00688g00218.1	Peaxi162Scf00688g00218	MADS-box transcription factor 26	sp|Q0J8G8|MAD26_ORYSJ	IPR002100,IPR002487	GO:0005634,GO:0003677,GO:0006355,GO:0003700,GO:0046983	363.83	-2.51723	0.481453	5.69765e-10	1.22617e-07	599.219	509.711	773.838	52.7409	91.9487	62.0219	110.117	46.4189	87.2002	66.904	71.6789	117.885	1515.92	941.801	1386.17	268.832	300.314	954.45	105.012	99.9825	192.344	74.8261	192.358	110.218
26	Peaxi162Scf00006g00149.1	Peaxi162Scf00006g00149	Unknown protein		IPR006814	GO:0009523,GO:0042651,GO:0015979,GO:0009654	18251.3	-2.51437	0.516383	3.0892e-09	5.20693e-07	13832.7	17775.7	29436.8	2817.05	5088.88	3722.97	1782.13	1966.75	3191.58	1078.02	1630.91	1794.11	71380.9	50552.5	72814.8	16503.9	9260.05	62465	20591.9	14414.7	9900.26	7873.35	11626.4	6530.79
528	Peaxi162Scf00450g00740.1	Peaxi162Scf00450g00740	Inositol-1,4,5-trisphosphate 5-phosphatase 4 isoform 1 [Theobroma cacao] gb|EOY12430.1| Inositol-1,4,5-trisphosphate 5-phosphatase 4 isoform 1 [Theobroma cacao]	ref|XP_007020905.1|			2103.33	-2.51235	0.331257	2.36894e-16	1.78433e-13	1100.8	862.754	1022.96	476.476	507.534	527.71	384.378	402.785	527.361	362.485	515.308	470.418	7494.24	5974.1	5375.75	1587.18	2359.03	5851.69	2225.29	2242.59	3059.85	1771.39	2656.85	2721.02
335	Peaxi162Scf00205g00720.1	Peaxi162Scf00205g00720	nodulin MtN21 /EamA-like transporter family protein	AT3G30340.1	IPR000620	GO:0016020	430.425	-2.51087	0.522968	4.21262e-09	6.76911e-07	716.238	750.205	971.022	67.3686	112.596	29.718	175.151	79.4187	117.035	105.55	96.1094	170.281	1837.87	907.837	1872.34	362.606	281.557	951.501	82.7062	76.6334	161.661	135.983	187.781	81.0256
90	Peaxi162Scf00038g01325.1	Peaxi162Scf00038g01325	Pyridoxal phosphate phosphatase-related protein	AT1G17710.1	IPR006383,IPR023214	GO:0008152,GO:0016791	48623.2	-2.51062	0.331718	2.68485e-16	1.961e-13	5415.69	7121.42	8344.49	6586.47	9255.09	9992.72	15670.5	14747.1	22845	9187.14	27696	23902.7	60440.2	46154.1	44924.1	39411.2	76878.4	51009.3	89321	92830.7	142038	115099	122720	125366
126	Peaxi162Scf00054g00071.1	Peaxi162Scf00054g00071	Protein of unknown function (DUF506)	AT3G07350.1	IPR006502		737.831	-2.50928	0.437275	4.12015e-11	1.23706e-08	170.505	145.292	156.325	185.18	158.63	95.1437	47.3569	140.456	74.1714	44.2334	86.6475	81.5555	1834.53	708.441	989.092	733.057	603.635	1750.9	1824.39	1369.67	2123.35	1673.71	1499.71	1211.97
371	Peaxi162Scf00241g00027.1	Peaxi162Scf00241g00027	Bifunctional inhibitor/lipid-transfer protein/seed storage 2S albumin superfamily protein	AT1G62510.1	IPR016140		147.452	-2.50306	0.634902	1.21138e-07	1.14054e-05	398.959	574.179	745.83	10.0537	20.8187	14.4895	40.3976	11.1741	22.2371	12.4037	11.8041	23.8369	448.207	424.537	310.974	72.3567	65.2347	246.211	17.4265	1.1127	10.8973	19.9647	23.4264	12.3132
161	Peaxi162Scf00074g00622.1	Peaxi162Scf00074g00622	3-oxoacyl-[acyl-carrier-protein] synthase 2	sp|Q9KQH9|FABF_VIBCH	IPR020841,IPR017568	GO:0008152,GO:0016747,GO:0006633,GO:0003824	515.964	-2.48776	0.44263	8.34026e-11	2.25871e-08	1057.45	1297.17	1144.27	79.8056	100.76	91.6084	40.2049	38.7155	59.732	32.9639	39.3987	47.9396	1700.99	1711.77	2140.12	268.092	315.066	1316.91	170.467	227.566	174.27	66.5124	147.948	113.409
430	Peaxi162Scf00309g00516.1	Peaxi162Scf00309g00516	Haloacid dehalogenase-like hydrolase (HAD) superfamily protein	AT3G62040.1	IPR010237,IPR006439,IPR023214	GO:0016787,GO:0008152	99.5859	-2.48045	0.643144	1.69126e-07	1.46635e-05	150.577	113.241	76.6921	29.1729	26.1454	18.6931	0	0	0	0	0	0	450.671	562.82	278.705	165.116	77.5202	375.277	15.5557	33.329	5.91889	3.60672	2.57684	4.4431
494	Peaxi162Scf00401g00034.1	Peaxi162Scf00401g00034	heat shock protein 70	AT3G12580.1	IPR013126		268.713	-2.40234	0.62588	2.08742e-07	1.70553e-05	28.7389	55.0152	124.508	44.952	89.0853	39.8741	87.5178	71.6895	110.403	57.9547	61.4592	102.962	1223.43	356.066	407.582	533.1	310.938	522.572	763.537	245.349	244.228	436.979	369.621	161.544
166	Peaxi162Scf00074g01825.1	Peaxi162Scf00074g01825	Unknown protein				618.962	-2.36649	0.509961	1.15199e-08	1.68281e-06	748.873	589.006	922.476	66.511	80.4348	70.661	1147.41	301.058	571.116	587.858	532.818	898.069	883.297	638.318	1004.57	289.335	254.009	948.581	845.894	631.525	873.713	491.758	1070.45	407.34
301	Peaxi162Scf00170g00820.1	Peaxi162Scf00170g00820	Calcium-binding EF-hand family protein [Theobroma cacao] gb|EOY25178.1| Calcium-binding EF-hand family protein [Theobroma cacao]	ref|XP_007040677.1|	IPR011992	GO:0005509	270.689	-2.36397	0.468095	1.92677e-09	3.46574e-07	434.218	421.677	445.06	55.93	75.9611	55.3628	24.9242	13.4551	20.9031	12.4217	17.3167	22.0969	1242.72	876.757	953.316	198.032	186.511	847.718	152.166	106.778	119.721	48.0193	107.269	58.2074
211	Peaxi162Scf00096g00189.1	Peaxi162Scf00096g00189	Dehydrogenase/reductase SDR family member 7B	sp|Q0IH28|DRS7B_XENLA	IPR002347	GO:0008152,GO:0016491	422.801	-2.35026	0.434904	3.58728e-10	8.31387e-08	303.336	363.454	213.509	61.7111	77.5359	104.513	117.231	78.0899	118.453	64.6254	105.546	100.148	1047.81	1051.87	1123.06	202.367	346.701	995.633	433.608	605.481	861.213	442.736	691.479	637.115
203	Peaxi162Scf00089g01022.1	Peaxi162Scf00089g01022	Cysteine proteinases superfamily protein	AT5G50260.1	IPR013128,IPR025661,IPR025660	GO:0008234,GO:0006508	152.349	-2.33611	0.590589	1.59077e-07	1.40964e-05	255.952	192.292	237.231	13.4783	54.0246	16.1274	35.4944	7.95106	27.2957	29.523	20.4839	22.1791	434.401	499.526	665.659	104.774	173.938	332.143	53.5347	65.5167	115.288	68.3998	168.775	62.3849
704	Peaxi162Scf00904g00131.1	Peaxi162Scf00904g00131	Nodulin MtN3 family protein	AT5G53190.1	IPR004316	GO:0016021	172.236	-2.32684	1.04426	1.53264e-05	0.000430049	273.168	221.341	153.991	2.24538	40.5395	6.79337	4.73418	7.93896	1.30058	2.26955	5.51434	0.886789	1022.38	873.401	719.425	146.04	122.544	321.64	33.0787	85.5226	24.6464	14.4116	47.172	2.67039
448	Peaxi162Scf00332g00526.1	Peaxi162Scf00332g00526	Acyl-CoA N-acyltransferases (NAT) superfamily protein	AT4G37580.1	IPR016181	GO:0008080	112.988	-2.32181	0.634089	4.22201e-07	2.98426e-05	210.77	139.207	283.56	20.2189	32.4122	22.0677	8.28161	6.81676	18.1955	3.40683	11.03	21.2932	435.432	281.123	376.973	94.7029	92.3212	376.169	68.1399	18.8771	67.9855	44.9944	39.4029	38.3292
338	Peaxi162Scf00207g00438.1	Peaxi162Scf00207g00438	Chaperone DnaJ-domain superfamily protein	AT1G80920.1	IPR001623		403.334	-2.29921	0.455444	2.17668e-09	3.82952e-07	444.924	256.082	265.271	87.4423	101.067	89.2858	27.2521	81.2575	66.459	31.7088	146.477	131.952	1481.81	1124.03	1065.43	481.013	361.46	887.6	639.167	357.862	430.506	411.782	323.629	386.568
83	Peaxi162Scf00035g00292.1	Peaxi162Scf00035g00292	Plant basic secretory protein (BSP) family protein	AT2G42900.1	IPR007541		512.879	-2.29543	0.317648	6.10365e-15	3.5882e-12	264.031	185.51	148.026	161.615	116.265	70.5066	198.895	98.5544	145.735	206.43	179.598	140.952	895.253	905.53	581.925	428.967	854.286	636.604	1040.59	936.435	914.204	1131.98	1195.74	871.477
329	Peaxi162Scf00198g00212.1	Peaxi162Scf00198g00212	Raffinose synthase family protein	AT5G40390.1	IPR013785,IPR008811	GO:0003824	1545.22	-2.29435	0.567777	1.27117e-07	1.17842e-05	1935.23	1658.28	1664.38	571.332	380.297	279.763	156.022	336.569	233.554	137.651	206.476	162.549	7934.15	4598.87	3490.79	1284.45	936.301	6295.81	1348.95	826.786	484.107	824.266	759.197	579.554
49	Peaxi162Scf00015g00327.1	Peaxi162Scf00015g00327	sulfate transporter 3	AT3G15990.1	IPR001902	GO:0016020,GO:0055085,GO:0015116,GO:0008272,GO:0016021,GO:0008271	3403.72	-2.28659	0.52012	3.49633e-08	4.14158e-06	2020.42	1054.63	2541.42	1067.29	1222.73	696.031	2917.19	722.144	2059.23	1515.26	1008.73	1832.41	9434.44	5797.08	5924.12	3394.56	6532.01	9682.51	4219.29	1822.28	4645.37	4126.88	5441.06	2012.22
279	Peaxi162Scf00155g00069.1	Peaxi162Scf00155g00069	beta glucosidase 17	AT2G44480.1	IPR001360,IPR017853	GO:0004553,GO:0005975,GO:0003824	1350.48	-2.286	0.536679	5.87133e-08	6.37463e-06	3400.28	4173.83	4506.67	129.192	293.469	106.082	281.549	236.413	187.123	68.1485	107.151	221.83	5634.13	3157.33	5236.87	699.239	578.434	2251.22	422.521	168.774	243.336	72.8749	140.438	94.5173
24	Peaxi162Scf00005g00505.1	Peaxi162Scf00005g00505	ascorbate peroxidase 2	AT3G09640.1	IPR010255	GO:0006979,GO:0020037,GO:0004601,GO:0055114	4471.97	-2.28452	0.621017	4.25788e-07	2.99578e-05	4661.81	5776.16	5906.68	545.603	1157.7	1125.21	245.003	102.056	335.572	120.278	148.099	179.123	29770.7	15146.5	14307	4908.84	1597.57	14025.7	2498.27	1573.87	1105.19	588.218	1100.51	401.395
590	Peaxi162Scf00583g00004.1	Peaxi162Scf00583g00004	HXXXD-type acyl-transferase family protein	AT1G31490.1	IPR003480,IPR023213	GO:0016747	440.185	-2.28039	1.05368	1.87407e-05	0.000498572	205.495	204.403	560.108	61.8006	99.8992	137.456	89.8923	22.7482	211.753	17.0422	49.6386	129.574	1187.53	948.749	1142.83	428.261	942.794	2144.9	227.861	187.632	722.944	80.0423	671.872	89.218
368	Peaxi162Scf00238g00082.1	Peaxi162Scf00238g00082	Small nuclear ribonucleoprotein family protein	AT4G02840.1	IPR027141,IPR010920		20.3086	-2.27616	1.09898	2.25792e-05	0.000563965	6.40482	14.297	0	0	2.71472	3.40784	7.17381	4.40938	7.8646	4.48992	6.28697	10.5541	61.3405	45.3019	58.2325	11.0731	16.465	51.8064	45.3026	16.7476	28.8267	17.3036	29.9134	37.4889
765	Peaxi162Scf01316g00002.1	Peaxi162Scf01316g00002	Cysteine/Histidine-rich C1 domain family protein	AT2G44380.1	IPR019786,IPR004146,IPR011424	GO:0047134,GO:0055114	453.278	-2.24476	0.681337	1.40629e-06	7.59996e-05	712.721	733.694	1472.42	72.9468	151.427	75.6079	155.099	46.4349	105.407	31.7555	33.871	109.919	1443.22	1028.78	1659.52	397.735	342.202	1524.03	189.627	114.419	198.241	70.3063	164.838	44.4549
662	Peaxi162Scf00767g00212.1	Peaxi162Scf00767g00212	Homeobox-leucine zipper protein family	AT1G69780.1	IPR009057,IPR003106	GO:0005634,GO:0003677,GO:0006355,GO:0043565,GO:0000976,GO:0003700	1799.35	-2.24402	0.512386	3.95677e-08	4.5851e-06	1939.6	1535.56	1987.92	318.536	817.146	341.697	74.621	83.6483	109.393	46.4619	81.1222	49.614	9807.43	4438.86	6787.34	2139.98	1146.65	6074.74	2075.9	954.468	903.983	535.053	520.132	414.576
591	Peaxi162Scf00583g00028.1	Peaxi162Scf00583g00028	Unknown protein		IPR027001,IPR026961		83.6797	-2.2305	0.556052	1.54636e-07	1.39074e-05	197.875	203.057	134.446	20.0913	17.2069	15.3465	17.8393	16.7224	9.16267	9.01234	13.3746	15.8807	207.663	215.704	268.881	40.1967	60.9874	242.402	63.8433	51.2042	38.6645	31.794	70.4252	46.5328
588	Peaxi162Scf00579g00064.1	Peaxi162Scf00579g00064	calcium-dependent protein kinase 21	AT4G04720.1	IPR011009	GO:0005524,GO:0004674,GO:0004672,GO:0006468,GO:0016772	876.274	-2.22714	0.300336	1.71867e-15	1.09014e-12	309.566	242.709	345.651	201.893	207.439	287.293	303.217	288.266	420.632	265.181	427.665	601.58	1542.4	965.773	1514.44	782.119	1202.64	1648.65	1357.72	1374.46	1937.21	1663.75	1405.58	1734.73
177	Peaxi162Scf00078g01015.1	Peaxi162Scf00078g01015	Sucrose-phosphate synthase family protein	AT4G10120.1	IPR012819	GO:0009058,GO:0005985,GO:0046524	3080.14	-2.22258	0.31043	1.07867e-14	6.04632e-12	1996.23	1806.73	1590.37	877.52	1238.43	742.421	432.504	553.939	715.928	435.903	700.648	438.923	14413	11151.4	10427.7	3110.86	4102.44	7743.22	1917.82	1851.95	2367.56	1951.81	2152.94	1203.07
740	Peaxi162Scf01086g00139.1	Peaxi162Scf01086g00139	ABC transporter family protein	AT3G28345.1	IPR027417,IPR011527	GO:0006810,GO:0055085,GO:0005524,GO:0000166,GO:0042626,GO:0017111,GO:0016021,GO:0016887	25.4307	-2.21477	0.711588	2.41752e-06	0.000112056	59.9418	51.5028	46.0622	9.00112	6.29027	5.93202	3.54485	5.71269	9.07756	1.13829	2.36445	4.44296	77.8932	65.8032	65.6212	14.1182	37.4115	109.084	13.6514	6.65737	8.85154	3.58888	0.853115	1.79078
148	Peaxi162Scf00067g01614.1	Peaxi162Scf00067g01614	C2H2-like zinc finger protein	AT5G66730.1	IPR013087	GO:0046872,GO:0003676	74.3687	-2.20128	0.64502	1.07689e-06	6.18005e-05	217.779	173.313	151.24	8.99071	23.3952	15.2704	16.557	7.96642	12.9881	7.95495	3.15178	9.76398	197.759	205.35	251.521	45.3497	56.8216	236.4	20.4526	18.8727	35.4512	8.9908	27.3771	32.1332
754	Peaxi162Scf01253g00002.1	Peaxi162Scf01253g00002	17.6 kDa class II heat shock protein	AT5G12020.1	IPR008978		13931.1	-2.19728	0.8806	1.09174e-05	0.000340451	1562.2	4385.08	7549.54	942.632	2282.23	2884.54	778.406	2237.97	8798.61	924.389	2779.27	7967.43	47236.6	13888.6	22377.5	14686.6	20677.3	20854.9	35123.5	17264	22397.2	33576.8	24348.3	18822.6
198	Peaxi162Scf00088g00096.1	Peaxi162Scf00088g00096	monogalactosyldiacylglycerol synthase 2	AT5G20410.1	IPR009695,IPR007235	GO:0030246,GO:0009247,GO:0030259,GO:0016758,GO:0005975	15311.6	-2.18462	0.255638	2.34536e-19	2.45783e-16	6028.89	4949.47	5365.62	4487.64	4016.62	3746.22	4905.48	4387.73	5487.2	3919.71	6740.92	5333.08	33678.7	28106.2	26227.1	10487.1	24239.2	25466	22543.5	25109.2	27912.8	24640.5	34452	25246.5
120	Peaxi162Scf00049g00019.1	Peaxi162Scf00049g00019	methyl esterase 1	AT2G23620.1			33.6439	-2.17116	0.695818	2.54032e-06	0.000116786	98.7652	58.3825	97.6127	3.36456	4.51002	8.50042	5.92262	2.26017	2.60485	3.39929	7.87579	1.7718	114.705	139.402	111.126	25.1634	17.2463	79.4662	5.83071	3.33354	2.96089	4.512	4.29941	4.43782
697	Peaxi162Scf00888g00410.1	Peaxi162Scf00888g00410	NAC domain protein 66	AT3G61910.1	IPR003441	GO:0003677,GO:0006355	23.6093	-2.16514	0.656435	1.5759e-06	8.25356e-05	30.8279	46.6319	88.9318	3.36768	5.40615	4.24642	3.55103	2.26734	3.90245	1.13459	3.15099	7.09343	73.756	72.7769	64.757	31.2201	18.28	42.1196	23.3463	12.2182	11.8317	3.60362	6.8634	5.33888
274	Peaxi162Scf00149g00055.1	Peaxi162Scf00149g00055	EXORDIUM like 1	AT2G35150.1	IPR006766		663.441	-2.14724	0.381219	1.39157e-10	3.5682e-08	855.016	1529.68	1795.92	84.2706	166.505	109.459	281.512	238.827	258.533	149.964	187.522	296.413	2167.05	1483.78	2020.83	315.395	541.701	1037.52	552.104	396.365	533.857	278.817	377.479	264.06
597	Peaxi162Scf00599g00009.1	Peaxi162Scf00599g00009	Unknown protein		IPR003496	GO:0006950	4902.23	-2.14552	0.486094	3.83603e-08	4.48778e-06	5681.13	4904.24	5035.18	1911.74	1422.73	933.611	1459.68	855.075	1055.49	960.21	1019.6	809.587	15730.4	14804.7	12469.7	2789.01	3759.44	18101	5810.59	5028.49	3291.24	3012.76	3845.15	2962.79
318	Peaxi162Scf00191g01020.1	Peaxi162Scf00191g01020	respiratory burst oxidase protein F	AT1G64060.1	IPR000778,IPR017938,IPR011992,IPR013130	GO:0016020,GO:0050664,GO:0005509,GO:0004601,GO:0055114,GO:0016491	104.059	-2.13706	0.464131	1.7884e-08	2.41833e-06	92.0824	138.82	240.71	20.2494	19.7729	18.6462	36.6343	26.2647	46.6942	22.7609	39.4061	58.6387	243.921	350.24	316.88	92.7685	72.714	163.631	121.868	72.1267	88.5303	52.9505	110.093	51.0159
725	Peaxi162Scf00987g00110.1	Peaxi162Scf00987g00110	NAC domain protein,	ref|XP_007050267.1|	IPR003441	GO:0003677,GO:0006355	113.52	-2.13477	0.423946	2.70799e-09	4.62912e-07	108.829	123.301	103.618	28.0522	29.7501	12.7448	42.6275	45.2786	29.9364	23.8113	18.904	30.1347	328.787	307.186	299.258	71.4849	90.4298	216.357	166.259	113.317	147.965	98.2748	197.537	90.6499
768	Peaxi162Scf01356g00004.1	Peaxi162Scf01356g00004	hydrolase, acting on ester bonds, putative [Ricinus communis] gb|EEF36750.1| hydrolase, acting on ester bonds, putative [Ricinus communis]	ref|XP_002525632.1|	IPR007312	GO:0016788	14716.9	-2.11834	0.287871	2.71904e-15	1.63843e-12	11187.3	10298	11074.6	4085.05	4222.52	4222.98	5486.44	3664.23	5172.72	4189.2	4753.15	5555.22	37846.7	34325.4	33308.9	10810.9	14482.3	34738.7	18490	15909	21242.3	16501.6	20461.3	21177.5
565	Peaxi162Scf00535g00037.1	Peaxi162Scf00535g00037	DA1	AT1G19270.1	IPR022087		28.4104	-2.11393	0.620945	1.24897e-06	6.93639e-05	37.52	59.6752	39.6133	7.67209	7.14613	4.23262	6.03776	4.3218	3.91607	4.48619	3.14883	8.74643	126.771	72.5438	50.5762	28.6017	28.9857	64.712	37.5424	18.1127	24.7884	19.8653	7.21718	15.616
344	Peaxi162Scf00211g00411.1	Peaxi162Scf00211g00411	aluminum-activated malate transporter 1	AT1G08430.1	IPR020966	GO:0015743	15.2263	-2.11052	1.24359	5.66604e-05	0.00102529	1.10554	15.5896	11.3164	1.12386	1.7996	4.24172	2.36526	1.13812	0	0	0.787948	0	92.2195	58.672	63.6492	17.1323	13.9368	73.6954	0.973951	1.11015	0.984737	2.69716	0	0.892628
505	Peaxi162Scf00420g00042.1	Peaxi162Scf00420g00042	conserved hypothetical protein [Ricinus communis] gb|EEF50949.1| conserved hypothetical protein [Ricinus communis]	ref|XP_002509562.1|			218.31	-2.10488	0.550158	3.35964e-07	2.49161e-05	238.592	213.752	261.048	83.0392	98.2584	58.6231	46.1779	21.5115	61.1699	22.6795	23.6304	39.8862	630.951	419.366	732.159	279.909	156.075	1001.36	261.559	151.084	201.22	81.1361	106.483	49.7764
656	Peaxi162Scf00757g00314.1	Peaxi162Scf00757g00314	alpha/beta-Hydrolases superfamily protein	AT3G44510.2			3203.01	-2.08911	0.283502	2.49858e-15	1.54419e-12	774.751	958.099	697.764	793.376	912.485	848.411	908.316	1074.08	1049.53	774.965	1312.7	1233.73	7530.1	6151.1	4310.06	2289.56	4893.95	4774	4639.5	4734.98	7724.99	5103.8	6480.89	6901.12
771	Peaxi162Scf01455g00005.1	Peaxi162Scf01455g00005	terpene synthase 04	AT1G61120.1	IPR008949,IPR008930	GO:0000287,GO:0016829,GO:0008152,GO:0010333	587.729	-2.08777	0.418328	3.36635e-09	5.63467e-07	466.62	420.767	462.507	201.315	151.041	114.449	213.941	98.1171	179.059	189.981	158.403	182.978	1239.01	1355.16	1637.18	336.738	516.844	1573.24	962.003	577.087	768.474	738.972	906.947	654.673
555	Peaxi162Scf00493g00434.1	Peaxi162Scf00493g00434	Raffinose synthase family protein	AT5G20250.4	IPR013785,IPR008811	GO:0003824	7941.33	-2.08235	0.529707	2.39599e-07	1.88112e-05	7834.32	11213.2	19774.7	1107.81	2115.43	1726.88	843.933	669.74	1617.99	700.781	771.527	1576.65	31216.1	23065.3	27653.1	5805.25	4357.16	18462.5	8086.02	5647.64	3728.17	3173.09	5598.61	3845.91
228	Peaxi162Scf00117g00017.1	Peaxi162Scf00117g00017	Cysteine proteinases superfamily protein	AT5G50260.1	IPR013128,IPR025661,IPR025660	GO:0008234,GO:0006508	94.5262	-2.0746	0.949877	2.57454e-05	0.000615006	114.586	108.863	366.762	8.98222	27.9247	9.34018	24.853	7.9411	7.80264	4.53961	3.93888	23.9451	213.085	458.964	325.769	103.744	58.0351	277.602	27.2436	11.1064	37.4593	9.00594	30.0127	7.12257
446	Peaxi162Scf00328g00830.1	Peaxi162Scf00328g00830	Rhodanese/Cell cycle control phosphatase superfamily protein	AT2G21045.1	IPR001763		20.1212	-2.06979	0.733529	6.41337e-06	0.000231409	22.9493	17.2806	21.9245	3.36029	5.41906	5.10579	10.6706	4.50235	6.52237	9.04953	5.51151	3.53964	82.9339	46.436	82.4251	15.0876	21.6235	64.1625	9.70508	6.67017	9.8823	9.94695	14.6614	3.53896
244	Peaxi162Scf00128g00741.1	Peaxi162Scf00128g00741	Small heat shock protein, chloroplastic	sp|P09886|HS21C_PEA	IPR008978		3427.63	-2.06767	1.01055	3.37993e-05	0.000734593	888.717	1386.76	2212	218.927	593.824	917.132	60.6016	121.766	804.54	46.2265	214.826	588.826	12288.4	5354.49	9103.95	3943.32	4070.32	9696.87	6602.12	5652.71	5736.52	5547.22	4224.73	1988.2
285	Peaxi162Scf00159g01649.1	Peaxi162Scf00159g01649	Calcium-dependent lipid-binding (CaLB domain) family protein	AT2G01540.1	IPR000008	GO:0005515	549.489	-2.06085	0.521203	2.24884e-07	1.79483e-05	630.798	434.282	783.961	158.276	209.047	163.068	375.237	126.957	317.412	146.355	181.969	249.149	1293.78	1277.61	1244.82	461.246	754.92	1780.52	464.962	198.825	628.086	386.508	674.381	245.566
304	Peaxi162Scf00173g00092.1	Peaxi162Scf00173g00092	Unknown protein				55.9034	-2.058	0.563152	6.17368e-07	4.03263e-05	50.0723	44.788	28.6093	20.837	21.4499	11.0061	39.8396	21.6217	9.13889	11.2166	11.8063	22.7447	187.099	235.739	121.1	58.1831	72.415	181.545	32.7235	23.7545	35.6921	37.0428	44.1692	19.0873
770	Peaxi162Scf01415g00005.1	Peaxi162Scf01415g00005					14.0757	-2.05781	1.75038	0.000118048	0.00165714	15.4424	11.9021	68.0913	1.12313	0	0.848855	1.1832	0	0	1.13541	0	0.887117	31.7601	85.9477	51.3656	20.1481	6.44305	36.3734	0.973304	2.22096	1.97086	0	0	0
210	Peaxi162Scf00095g00414.1	Peaxi162Scf00095g00414	Pyruvate, phosphate dikinase 2	sp|Q75KR1|PPDK2_ORYSJ	IPR015813,IPR010121,IPR023151	GO:0016310,GO:0006090,GO:0005524,GO:0016301,GO:0003824,GO:0050242,GO:0016772	12562.5	-2.05046	0.393521	1.18584e-09	2.28024e-07	18824.7	17572.1	16779.1	3236.53	4631.37	2058.71	2286.69	1646.68	2188.14	1428.24	1738.6	1164.78	48943	42326.4	41277.5	7340.81	11680.2	30256.5	11181.6	10252	7321.46	4615.68	8023.16	4725.67
231	Peaxi162Scf00117g00129.1	Peaxi162Scf00117g00129	Unknown protein				4490.18	-2.04313	0.602129	1.40992e-06	7.60255e-05	9907.29	8346.93	5710.86	1508.03	1230.35	416.875	794.057	231.499	326.37	593.633	345.054	131.266	24929.4	12739.6	15803.9	4020.04	3874.51	11313.5	808.629	939.564	950.186	989.588	1176.23	676.815
45	Peaxi162Scf00012g00347.1	Peaxi162Scf00012g00347	Peroxidase superfamily protein	AT1G05260.1	IPR010255	GO:0006979,GO:0020037,GO:0004601,GO:0055114	63.8434	-2.04127	0.587895	1.1128e-06	6.311e-05	6.64472	19.2816	28.7436	4.49762	12.5901	3.39182	20.0973	23.9401	14.2772	10.2351	7.09231	20.4252	22.5449	30.3575	35.9121	33.2661	38.5455	51.6778	264.074	123.199	128.932	183.247	220.456	228.814
724	Peaxi162Scf00986g00024.1	Peaxi162Scf00986g00024	tonoplast intrinsic protein 1	AT4G01470.1	IPR023271,IPR000425	GO:0016020,GO:0006810,GO:0005215	172.799	-2.04084	0.45805	3.41713e-08	4.13884e-06	240.454	316.659	441.039	23.5556	36.0742	20.3984	90.0136	56.5333	104.174	45.3334	59.8578	136.447	403.53	392.992	412.539	117.775	89.4306	211.584	189.528	136.666	214.136	151.563	179.649	77.2488
421	Peaxi162Scf00300g00829.1	Peaxi162Scf00300g00829	Small heat shock protein, chloroplastic	sp|P30222|HS22C_PETHY	IPR008978		119.446	-2.04035	1.35159	8.37826e-05	0.00132435	12.0562	22.7853	41.604	2.24221	21.6564	22.9584	9.47871	4.5149	7.81828	13.5902	7.08762	12.3986	1338.45	78.7747	224.399	606.813	16.1832	158.944	125.313	17.7816	18.7598	43.3426	47.3349	12.414
320	Peaxi162Scf00192g00018.1	Peaxi162Scf00192g00018	TRICHOME BIREFRINGENCE-LIKE 4	AT5G49340.1	IPR026057		86.8432	-2.0394	0.5621	6.83683e-07	4.35947e-05	164.441	96.6263	192.359	15.6966	25.2639	28.9089	29.6196	22.5796	27.3616	18.1221	22.0508	25.6844	230.418	212.094	283.051	61.3879	50.6986	295.862	58.2892	48.8982	38.5039	30.6974	55.0716	50.5517
257	Peaxi162Scf00133g00055.1	Peaxi162Scf00133g00055	Plant protein of unknown function (DUF827)	AT5G16730.1			2387.97	-2.02023	0.265078	3.64826e-16	2.5124e-13	533.773	499.471	513.302	485.738	682.57	852.203	1008.42	924.511	1247.33	809.7	1406.64	1397.78	3672.76	2592.51	2722.16	2108.86	4181.23	2626.96	3671.66	3979.01	5131.73	4659.41	6173.77	5429.71
41	Peaxi162Scf00009g04013.1	Peaxi162Scf00009g04013	Protein NRT1/ PTR FAMILY 5.6	sp|P0CI03|PTR28_ARATH	IPR000109,IPR016196	GO:0016020,GO:0006810,GO:0006857,GO:0005215	706.133	-2.01349	0.505978	2.11555e-07	1.71687e-05	935.254	1196.8	1377.61	176.503	205.977	85.6566	439.831	169.766	373.886	268.325	246.646	317.874	2588.47	1293.09	1706.64	691.466	505.589	1322.61	788.19	380.725	578.82	443.876	683.858	169.748
133	Peaxi162Scf00062g01613.1	Peaxi162Scf00062g01613	alpha/beta-Hydrolases superfamily protein	AT2G45600.1	IPR013094	GO:0016787,GO:0008152	596.408	-2.01002	0.613261	2.06053e-06	9.99297e-05	1315.57	1413.42	1327.54	108.91	50.4442	104.44	584.634	141.808	404.434	214.498	181.189	217.281	876.929	1606.38	1917.6	221.59	236.435	1132.42	746.284	337.635	389.377	208.935	349	227.036
776	Peaxi162Scf01650g00057.1	Peaxi162Scf01650g00057	hydrogen peroxide-induced 1 [Nicotiana tabacum]	gb|ACK38177.1|			15074.6	-2.00895	0.332224	1.32393e-11	4.62473e-09	12632.9	13493.5	14902.1	4664.88	5753.98	4162.35	5205.94	4145.82	5454.97	3600.22	4134.2	6185.53	33934.7	37856	34108.6	10818.5	15902.8	40155.9	16663.2	15583.7	20657.9	15299.1	16129.4	20345.1
633	Peaxi162Scf00695g00512.1	Peaxi162Scf00695g00512	NAC domain protein,	ref|XP_007039543.1|	IPR003441	GO:0003677,GO:0006355	28.0284	-2.00858	0.862886	2.18439e-05	0.000552469	36.3567	58.5454	103.322	5.61378	3.60327	5.94386	5.91746	6.80621	1.30047	4.53948	0.787773	7.09471	82.98	41.4478	133.599	24.173	18.2712	81.3665	9.72965	7.77457	9.85791	6.30438	12.0057	5.34165
375	Peaxi162Scf00245g00053.1	Peaxi162Scf00245g00053	2-oxoglutarate (2OG) and Fe(II)-dependent oxygenase superfamily protein	AT5G24530.1	IPR027443,IPR005123,IPR026992	GO:0016706,GO:0055114,GO:0016491	3780.11	-2.00479	0.654196	3.77822e-06	0.000157282	9955.65	10219.9	13066.3	508.808	897.709	711.305	349.029	121.538	444.53	116.957	178.053	192.514	8529.22	13203.1	14098	1367.09	1395.8	10594.1	1376.33	949.438	775.487	382.499	735.93	553.444
43	Peaxi162Scf00011g01522.1	Peaxi162Scf00011g01522	Protein of unknown function (DUF579)	AT1G09610.1	IPR021148		152.645	-1.99892	0.521169	3.5368e-07	2.57026e-05	140.823	306.147	492.701	34.7926	42.3594	28.0324	106.55	47.5799	102.793	19.2823	56.7153	64.7147	385.144	431.546	408.163	158.095	100.058	311.121	133.236	94.4207	92.7012	36.0494	43.7766	26.6788
397	Peaxi162Scf00274g00617.1	Peaxi162Scf00274g00617	mini zinc finger 1	AT1G74660.1	IPR006456		664.779	-1.971	0.512995	3.5083e-07	2.57005e-05	1565.63	1258.99	1738.03	121.675	202.972	130.943	172.851	78.8156	214.614	79.6184	114.716	149.267	1910.25	1985.24	1949.83	282.839	445.372	1674.65	449.68	347.221	423.369	178.314	299.861	179.948
129	Peaxi162Scf00057g00144.1	Peaxi162Scf00057g00144	silicon efflux transporter CmLsi2-2 [Cucurbita moschata]	dbj|BAK09178.1|	IPR004680	GO:0055085,GO:0016021	131.059	-1.96989	0.566177	1.1677e-06	6.57598e-05	383.982	380.825	370.952	34.8488	46.7752	19.5071	2.36479	1.13914	1.29832	0	1.57599	0	426.283	466.423	420.786	79.6268	107.133	376.115	8.76795	11.1002	5.90671	0	0	0
507	Peaxi162Scf00422g00916.1	Peaxi162Scf00422g00916	Thioesterase superfamily protein [Theobroma cacao] gb|EOX92170.1| Thioesterase superfamily protein [Theobroma cacao]	ref|XP_007048013.1|	IPR007650		1243.4	-1.96473	0.431264	2.25003e-08	2.8847e-06	1409.84	1517.79	2210.5	288.146	433.995	513.555	348.325	317.25	509.442	211.804	353.602	432.21	3343.62	3008.73	4125.29	826.224	1421.69	3738.97	966.636	729.025	1061.32	586.854	913.83	572.93
266	Peaxi162Scf00139g00134.1	Peaxi162Scf00139g00134	nuclear factor Y, subunit B6	AT5G47670.1	IPR003957,IPR009072	GO:0003677,GO:0046982,GO:0043565,GO:0005622	154.936	-1.96202	0.42848	2.03739e-08	2.68345e-06	43.7835	38.2437	30.2133	14.5686	43.3304	47.6341	53.333	37.2012	50.843	37.3539	55.1212	44.2654	165.885	150.449	131.812	88.5383	215.982	209.704	209.741	436.822	490.914	270.161	361.8	490.755
313	Peaxi162Scf00184g00144.1	Peaxi162Scf00184g00144	phosphofructokinase 3	AT4G26270.1	IPR012004,IPR022953,IPR000023	GO:0003872,GO:0006002,GO:0005524,GO:0006096,GO:0005945	7627.84	-1.95718	0.271934	7.34489e-15	4.21509e-12	6191.95	5795.76	5242.23	2474.09	2831.03	2259.58	1881.29	1885.97	2539.75	1666.49	2466.38	2232.84	23166.5	16973.6	15287	6124.96	9359.76	16592.4	9482.33	10497.8	10060.9	7709.42	11382.2	8963.99
271	Peaxi162Scf00145g00812.1	Peaxi162Scf00145g00812	P-loop containing nucleoside triphosphate hydrolases superfamily protein	AT3G10420.2	IPR027417	GO:0000166,GO:0017111	5583.11	-1.95051	0.329319	2.52484e-11	8.11418e-09	3471.88	2670.04	3177.19	1580.91	1897.5	1916.38	1177.47	1568.65	2685.42	1144.06	2787.28	2189.05	14652.1	10731.4	11836.6	5022.17	8748.75	9946.07	6505.38	6651.63	10398.2	6791.81	7893.67	8551.04
113	Peaxi162Scf00046g00119.1	Peaxi162Scf00046g00119	purple acid phosphatase 27	AT5G50400.1	IPR004843,IPR025733,IPR008963	GO:0046872,GO:0016787,GO:0003993	1894.26	-1.94808	0.603178	2.54386e-06	0.000116786	7510.5	6127.71	6351.58	136.052	275.186	336.641	81.5722	71.8179	96.0481	108.036	79.5913	90.5804	3464.73	8063.9	7615.49	423.384	483.973	3383.95	141.293	113.21	139.759	106.896	129.03	131.386
449	Peaxi162Scf00332g00757.1	Peaxi162Scf00332g00757	phospholipase D alpha 1	AT3G15730.1	IPR015679,IPR024632	GO:0016020,GO:0004630,GO:0046470,GO:0008152,GO:0005515,GO:0005509,GO:0003824	162.721	-1.94665	0.552022	1.02496e-06	5.98173e-05	348.07	253.586	266.592	34.8658	63.83	29.671	39.0047	13.6924	35.0316	19.3403	22.8543	19.542	732.75	472.649	516.984	108.888	109.137	476.561	70.1791	57.7077	52.1479	29.6288	70.8757	61.717
598	Peaxi162Scf00602g00111.1	Peaxi162Scf00602g00111	Phosphate transporter PHO1	sp|Q8S403|PHO1_ARATH	IPR004342,IPR004331	GO:0016021	2634.25	-1.92753	0.411648	1.28346e-08	1.84139e-06	1156.69	977.904	1619.16	986.49	1128.1	856.118	2064.69	956.596	1433.46	1131.04	991.433	1489.81	4923.39	5688.46	5030.68	2003.47	3839.95	7931.01	2981.05	1991.91	3989.26	3517.85	4314.4	2218.99
672	Peaxi162Scf00784g00010.1	Peaxi162Scf00784g00010	AMP-dependent synthetase and ligase family protein	AT1G66120.1	IPR025110,IPR000873	GO:0008152,GO:0003824	831.112	-1.92713	0.605719	2.99619e-06	0.000132829	1567.01	1315.31	1068.5	424.853	242.023	189.166	111.16	93.3522	109.085	84.107	85.1	64.8033	2867.05	2641.4	2386.63	578.493	565.927	3709.6	553.251	397.419	151.636	252.597	288.245	199.993
86	Peaxi162Scf00037g01116.1	Peaxi162Scf00037g01116	40S ribosomal protein S10-3	sp|Q9LTF2|RS103_ARATH	IPR005326		374.596	-1.91891	1.07038	6.91121e-05	0.00117311	36.5411	72.5285	185.838	34.8552	47.6645	55.967	73.2983	27.3566	77.8797	59.1331	46.4936	99.4583	4388.02	218.568	502.789	990.905	155.268	324.424	707.417	175.367	113.189	220.989	251.24	125.12
190	Peaxi162Scf00084g00917.1	Peaxi162Scf00084g00917	UMP-CMP kinase	sp|O04905|KCY_ARATH	IPR027417,IPR000850	GO:0005524,GO:0046939,GO:0019201,GO:0016776,GO:0006139,GO:0019205	331.453	-1.91192	0.414716	1.74304e-08	2.37358e-06	379.896	329.198	388.748	84.195	139.652	90.0203	69.8344	60.0923	70.2399	43.1165	59.8693	67.3903	1333.78	1126.05	849.002	306.165	302.125	836.646	323.944	233.253	231.696	171.162	343.995	114.799
531	Peaxi162Scf00454g00411.1	Peaxi162Scf00454g00411	conserved hypothetical protein [Ricinus communis] gb|EEF48629.1| conserved hypothetical protein [Ricinus communis]	ref|XP_002514046.1|			521.256	-1.91073	0.564743	1.65835e-06	8.46849e-05	365.592	307.771	675.11	95.2562	168.808	101.222	74.6662	80.039	112.115	82.6313	93.7061	93.8425	3210.18	1090.5	1644.55	539.279	268.897	1150.02	764.195	220.078	288.424	460.81	292.024	330.418
602	Peaxi162Scf00615g00019.1	Peaxi162Scf00615g00019	Bifunctional pinoresinol-lariciresinol reductase	sp|A3R052|PILR1_LINPE	IPR016040,IPR008030		79.7433	-1.90922	0.678562	8.41703e-06	0.000284938	144.384	234.25	285.023	12.3518	14.4111	5.09419	18.9342	5.67406	13.0027	7.9454	5.51456	17.7387	161.866	376.092	274.357	47.342	41.9037	104.338	29.1925	17.7695	34.4983	37.8184	15.4315	8.90553
372	Peaxi162Scf00241g00032.1	Peaxi162Scf00241g00032	Bifunctional inhibitor/lipid-transfer protein/seed storage 2S albumin superfamily protein	AT1G62510.1	IPR016140		1207.82	-1.90824	0.510487	5.17754e-07	3.52705e-05	2689.71	4642.08	4405.89	128.768	281.888	171.089	611.941	360.941	381.063	226.139	356.641	580.32	3415.46	2962.3	3263.14	468.645	517.209	1949.91	317.251	251.274	250.103	254.24	347.834	153.808
261	Peaxi162Scf00135g00056.1	Peaxi162Scf00135g00056	calcium-dependent protein kinase 33	AT1G50700.1	IPR011009	GO:0005524,GO:0004674,GO:0004672,GO:0006468,GO:0016772	6153.98	-1.90626	0.353152	4.1248e-10	9.20656e-08	2998.94	3358.18	3587.24	2336.47	2295.26	1748.33	1959.85	2478.65	3100.3	1812.4	3139.28	3295.51	13021.7	9003.3	12188.2	4484.12	6977.34	16262.7	8712.96	8455.38	12144.9	7906.5	7194.71	9233.2
574	Peaxi162Scf00550g00428.1	Peaxi162Scf00550g00428	Uncharacterised protein family (UPF0114)	AT4G19390.1	IPR005134		1079.3	-1.89973	0.649633	6.37079e-06	0.00023037	1490.38	1883.23	2024.38	95.4115	411.806	180.911	75.76	29.4684	72.8521	29.4964	41.7503	85.1153	5560.22	4417.93	4392.5	716.022	877.6	2454.45	213.017	414.319	203.125	43.2486	146.731	43.5922
490	Peaxi162Scf00392g00728.1	Peaxi162Scf00392g00728	dCTP pyrophosphatase 1	sp|Q9QY93|DCTP1_MOUSE	IPR009039,IPR004518		497.71	-1.89712	0.709344	1.21781e-05	0.000369684	261.454	187.497	435.816	89.6358	160.713	95.283	1051.4	103.654	509.845	303.288	251.972	411.601	669.657	525.009	444.947	370.217	611.493	1205.6	679.58	294.57	1050.18	576.632	1222.02	432.983
146	Peaxi162Scf00066g00614.1	Peaxi162Scf00066g00614	GTPase Obg	sp|B7GIR2|OBG_ANOFW	IPR000347,IPR006073,IPR027417	GO:0046872,GO:0005525	17144.9	-1.8902	0.520999	7.60162e-07	4.72222e-05	24873.8	23414.3	25985	6221.14	7766.02	4525.43	11900.4	3807.07	6392	4385.03	4793.78	5939.67	46075.1	37436.7	41648.8	14789.5	20671.7	57841.2	12146.1	6341.44	15760.2	7082.01	16142.3	5540.17
369	Peaxi162Scf00241g10024.1	Peaxi162Scf00241g10024	Bifunctional inhibitor/lipid-transfer protein/seed storage 2S albumin superfamily protein	AT1G62510.1	IPR016140		1040.32	-1.88758	0.465459	1.64527e-07	1.43681e-05	2258.3	4725.88	4706.08	127.456	178.212	156.762	529.541	273.237	367.273	332.938	409.277	499.161	2685.92	2399.83	2145.94	439.235	437.431	1321	191.826	83.4302	113.839	294.636	174.067	116.293
489	Peaxi162Scf00392g00127.1	Peaxi162Scf00392g00127	Disease resistance protein (CC-NBS-LRR class) family	AT1G58390.1	IPR027417,IPR000767	GO:0043531,GO:0006952,GO:0000166,GO:0017111	43.036	-1.8864	0.843265	3.31878e-05	0.000726113	88.8622	100.294	62.3882	12.3789	8.98413	5.93097	2.3629	1.14327	11.6682	4.55439	1.57636	10.665	92.2456	152.885	89.1856	26.2223	39.53	137.786	39.0116	48.8165	27.5324	8.07226	38.3725	22.3961
747	Peaxi162Scf01141g00013.1	Peaxi162Scf01141g00013	Zinc finger protein 5 [Morus notabilis]	gb|EXB82656.1|	IPR013087	GO:0046872,GO:0003676	150.364	-1.885	0.380371	3.57492e-09	5.86165e-07	387.928	431.96	399.48	45.9629	49.6318	29.7621	68.723	40.6276	59.944	33.9733	40.9504	42.5078	505.882	310.04	302.646	109.687	153.219	284.377	78.6809	64.4597	63.1941	21.6731	55.9475	27.4847
710	Peaxi162Scf00928g00232.1	Peaxi162Scf00928g00232	sucrose synthase 4	AT3G43190.1	IPR012820	GO:0009058,GO:0016157,GO:0005985	5437.63	-1.87926	0.543304	1.3366e-06	7.30525e-05	9480.54	10476.4	12163.6	943.738	1768.12	980.729	3040.92	925.748	1254.45	1746.61	1388.63	1384.97	15901.6	17497.5	16224.5	3107.54	2651.65	13173.1	4100.13	2064.05	2389.64	2563.7	3294.35	1980.94
327	Peaxi162Scf00195g01014.1	Peaxi162Scf00195g01014	Alpha-glucosidase	sp|O04893|AGLU_SPIOL	IPR011013,IPR013785,IPR000322	GO:0030246,GO:0004553,GO:0005975,GO:0003824	6473.79	-1.8763	0.378315	3.47718e-09	5.74044e-07	9535.93	10106	10871.4	1950.46	2249.03	1579.17	2309.35	1303.57	2150.87	1278.95	1827.61	1652.36	18621.5	18725.2	16979.4	3703.43	5372.86	16051.5	5717.36	5420.9	5908.69	3481.11	5024.78	3549.39
230	Peaxi162Scf00117g00122.1	Peaxi162Scf00117g00122	Unknown protein				70.6179	-1.87587	0.8109	2.89126e-05	0.000668791	179.337	152.621	62.1016	20.2024	11.7163	3.39783	8.2871	2.26581	2.60231	6.80563	5.51399	0	466.068	222.344	212.818	49.3423	48.4136	151.252	19.4507	19.9949	6.90319	18.9255	12.0167	12.4506
691	Peaxi162Scf00848g00118.1	Peaxi162Scf00848g00118	Unknown protein				22272.3	-1.86758	0.483707	3.38734e-07	2.50445e-05	27058	35238.8	33849.5	6267.17	13794.6	2856.13	4752.29	2420.23	3214.49	3187.04	3891.92	3123.66	83850.9	76183.6	70806.8	24460	23826.2	61147.2	8889.73	8073.87	10403.4	8155.21	13753.6	5330.48
351	Peaxi162Scf00222g00624.1	Peaxi162Scf00222g00624	NAC domain protein,	ref|XP_007046037.1|	IPR003441	GO:0003677,GO:0006355	68.7878	-1.86377	0.515203	7.97449e-07	4.90329e-05	80.4751	87.8569	102.21	23.582	24.3171	17.8287	1.18334	6.81022	1.30017	3.40546	2.36341	4.43492	311.443	234.561	160.288	90.6581	62.3089	169.428	59.3616	62.1916	26.6113	22.5086	33.4301	62.3486
482	Peaxi162Scf00385g00106.1	Peaxi162Scf00385g00106	PLATZ transcription factor family protein	AT1G21000.2	IPR006734		119.526	-1.86326	0.503799	6.04021e-07	3.96695e-05	238.467	211.847	180.367	19.0737	40.5725	28.0408	7.10508	13.5795	19.526	17.0059	7.87651	7.0899	537.727	412.25	463.845	75.5086	78.6063	273.801	49.5815	58.8824	45.3805	18.035	37.798	26.6553
330	Peaxi162Scf00199g00056.1	Peaxi162Scf00199g00056	Ethylene-responsive transcription factor 13	sp|Q8L9K1|ERF99_ARATH	IPR016177	GO:0003677,GO:0006355,GO:0003700	50.4883	-1.85837	0.863317	4.15041e-05	0.00084065	101.815	114.746	132.282	3.36219	13.54	5.10338	8.29589	4.51004	5.21433	2.26405	1.57491	11.5096	71.6802	154.492	318.183	24.1475	26.994	118.736	19.4215	24.4528	17.7785	7.22773	14.6423	9.74561
435	Peaxi162Scf00312g00053.1	Peaxi162Scf00312g00053	Protein NRT1/ PTR FAMILY 7.3	sp|Q9LQL2|PTR14_ARATH	IPR000109,IPR016196	GO:0016020,GO:0006810,GO:0005215	570.365	-1.85526	0.50509	6.61254e-07	4.27137e-05	672.954	587.393	718.064	121.417	241.954	174.705	323.96	157.236	438.793	214.889	182.029	176.696	1959.29	839.801	1158.62	556.4	488.443	1562.82	760.915	568.311	749.115	174.314	547.934	312.698
464	Peaxi162Scf00360g00011.1	Peaxi162Scf00360g00011	Peroxidase superfamily protein	AT1G71695.1	IPR010255	GO:0006979,GO:0020037,GO:0004601,GO:0055114	13719.1	-1.85307	0.33262	1.5248e-10	3.82835e-08	15571.5	13866.2	13595.4	5155.79	5815.88	4619.9	5931.8	4411.67	4461.82	4620.47	4075.37	5374.54	39816	32157.5	29603.1	11051.6	14743.4	38502.9	11977.2	12179.2	15317.2	8678.36	14771.3	12960
403	Peaxi162Scf00284g00813.1	Peaxi162Scf00284g00813	Late embryogenesis abundant protein D-19	sp|P09443|LE19_GOSHI	IPR000389		181.475	-1.852	0.840519	3.80037e-05	0.000793076	242.135	161.411	428.486	36.4737	40.5459	33.1377	4.80501	7.65118	15.6976	7.84945	7.07147	14.045	831.609	566.778	633.532	90.9873	80.5563	641.629	57.7692	171.516	56.6415	26.3688	143.077	55.6172
134	Peaxi162Scf00062g02213.1	Peaxi162Scf00062g02213	2-oxoglutarate (2OG) and Fe(II)-dependent oxygenase superfamily protein	AT1G55290.1	IPR027443,IPR005123,IPR026992	GO:0016706,GO:0055114,GO:0016491	1324.81	-1.84808	0.637413	7.30371e-06	0.000256247	2791.84	3267.66	4598.07	230.244	291.749	443.099	172.746	96.5333	213.18	52.2296	101.631	193.393	4329.63	3004.14	5970.68	709.217	1334.76	3374.11	144.05	111.048	200.04	29.7024	107.96	27.6241
616	Peaxi162Scf00667g00619.1	Peaxi162Scf00667g00619	ureide permease 1	AT2G03590.1	IPR009834		99.0347	-1.8464	0.566094	2.55344e-06	0.000116786	93.7498	106.198	128.974	40.4319	38.7211	36.5016	52.0615	20.4402	51.9972	31.7905	39.3915	33.7097	310.428	256.828	223.959	61.451	115.982	417.338	50.6106	45.5302	84.749	36.905	62.553	36.5321
698	Peaxi162Scf00892g00009.1	Peaxi162Scf00892g00009	xyloglucan endotransglucosylase/hydrolase 32	AT2G36870.1	IPR016455,IPR008985	GO:0048046,GO:0016762,GO:0004553,GO:0005618,GO:0006073,GO:0005975	7581.48	-1.84355	0.516023	9.3699e-07	5.53536e-05	18809.8	18483.3	24584.6	2419.46	2403.16	1635.43	686.726	844.731	1216.82	170.106	231.58	298.715	25651	19143.8	25120.5	5241.88	5264	20894.4	2798.53	2821.66	1724.1	209.136	814.852	487.154
336	Peaxi162Scf00205g01217.1	Peaxi162Scf00205g01217	Zinc finger CCCH domain-containing protein 14	sp|Q9C9N3|C3H14_ARATH	IPR000571	GO:0046872	50.2951	-1.84049	0.898591	5.24925e-05	0.000983846	50.6477	66.7494	127.187	6.73544	2.70304	7.64346	66.2852	19.2731	26.0159	2.26921	13.3917	48.7678	208.977	115.231	125.401	59.4193	27.9568	48.8205	54.4753	27.7684	45.3544	14.4142	30.0266	11.5679
175	Peaxi162Scf00078g00338.1	Peaxi162Scf00078g00338	Protein of unknown function (DUF506)	AT4G32480.1	IPR006502		352.418	-1.83974	0.466083	2.46793e-07	1.91885e-05	355.581	271.541	398.186	117.865	151.379	129.945	108.902	72.5468	136.591	41.9779	130.766	75.3655	940.374	947.086	1111.19	232.637	688.246	918.022	271.39	417.643	329.326	193.705	299.439	118.334
333	Peaxi162Scf00201g00240.1	Peaxi162Scf00201g00240	Chaperone protein ClpB	sp|Q7NFE9|CLPB_GLOVI	IPR019489,IPR023150,IPR007149,IPR001270,IPR027417,IPR028299,IPR004176	GO:0005524,GO:0019538,GO:0000166,GO:0017111	23577	-1.8388	0.803067	3.26272e-05	0.000717531	7541.37	10403.8	20055.8	2527.86	6106.98	4078.35	1520.89	2588.98	7335.95	1600.14	2899.51	4876	151587	33545.6	44521.1	32143.7	17937.9	38390	70654	27168.2	13176.9	31710.7	24587.8	8888.94
82	Peaxi162Scf00034g00143.1	Peaxi162Scf00034g00143	HSP20-like chaperones superfamily protein	AT1G52560.1	IPR008978		573.026	-1.82799	1.15317	0.000112115	0.00160279	171.989	417.28	545.359	30.2653	140.789	44.2218	35.5488	56.4091	67.7716	23.7783	47.2494	52.2448	6378.68	714.972	1372.35	1727.72	101.452	723.884	480.773	107.807	91.8384	195.089	179.934	45.2055
667	Peaxi162Scf00775g00611.1	Peaxi162Scf00775g00611	Non-specific lipid-transfer protein 2	sp|Q03461|NLTP2_TOBAC	IPR016140,IPR000528	GO:0008289,GO:0006869	500.146	-1.82528	0.740291	2.26481e-05	0.000565102	1153.43	1478.61	892.027	65.0128	197.65	34.0176	41.4744	20.3056	43.0103	11.3226	29.137	15.9387	3072.07	1256.23	1640.06	558.459	336.755	984.335	46.6193	14.4484	32.5887	31.613	43.0491	5.31796
600	Peaxi162Scf00610g00366.1	Peaxi162Scf00610g00366	Xyloglucan endotransglucosylase/hydrolase family protein	AT5G57560.1	IPR013320,IPR008985	GO:0048046,GO:0016762,GO:0004553,GO:0005618,GO:0006073,GO:0005975	1391.62	-1.8213	0.575191	3.49243e-06	0.000148724	1458.69	1383.05	1589.35	360.869	375.982	220.506	1572.53	370.275	949.016	937.979	720.234	888.79	2543.38	2437.41	1774.4	943.449	1030.5	2928.51	1986.52	868.015	2285.79	1842.05	3137.33	794.205
33	Peaxi162Scf00007g01728.1	Peaxi162Scf00007g01728	G-type lectin S-receptor-like serine/threonine-protein kinase	sp|Q9ZR08|Y4230_ARATH	IPR001480,IPR003609,IPR000858,IPR013320,IPR011009	GO:0005524,GO:0004672,GO:0048544,GO:0006468,GO:0016772	394.38	-1.81398	0.60392	5.68557e-06	0.00021148	676.012	609.045	547.714	163.07	124.973	69.5196	54.3731	25.0966	66.1773	21.6134	30.7347	28.4228	1634.57	1352.09	1033.02	318.584	246.14	1318.69	351.844	259.693	195.816	69.1429	199	69.7533
485	Peaxi162Scf00390g00137.1	Peaxi162Scf00390g00137	LOB domain-containing protein 1	AT1G07900.1	IPR004883		23.5418	-1.80825	0.820499	4.14162e-05	0.00084065	61.0101	35.3948	51.3607	4.47598	5.424	5.96101	4.74612	0	2.6119	3.38926	4.72309	2.65243	90.0858	32.2904	54.6619	22.1187	22.7541	67.0465	29.0865	37.8112	9.89118	3.62236	11.2362	2.64802
65	Peaxi162Scf00020g00232.1	Peaxi162Scf00020g00232	alpha/beta-Hydrolases superfamily protein	AT3G49050.1	IPR002921,IPR005592	GO:0016042,GO:0004091,GO:0004806,GO:0006629	1885.56	-1.80229	0.26267	5.2696e-14	2.64611e-11	1050.81	1030.36	990.328	597.802	642.568	703.376	765.246	682.528	730.059	695.358	783.982	875.099	5457.17	4672.04	3752.83	1366.43	2188.92	3817.91	2332.25	2101.66	2438.61	2089.06	3207.58	2281.53
472	Peaxi162Scf00372g00102.1	Peaxi162Scf00372g00102	Unknown protein				233.338	-1.79813	0.39501	2.0623e-08	2.68861e-06	473.262	488.034	681.832	41.5575	64.8308	61.9643	105.302	74.9628	111.785	63.5865	78.784	110.006	661.845	434.805	666.698	167.233	128.849	410.634	196.615	124.372	134.013	97.2027	131.942	90.0084
411	Peaxi162Scf00294g00411.1	Peaxi162Scf00294g00411	AMP-dependent synthetase and ligase family protein	AT1G66120.1	IPR025110,IPR000873	GO:0008152,GO:0003824	58.6079	-1.79465	0.724838	2.3332e-05	0.000578252	81.905	100.04	74.9916	32.6025	13.4919	16.1136	9.45871	9.11509	7.78925	6.82186	7.88006	3.55168	218.268	145.7	185.749	53.4224	37.4903	285.193	32.1513	22.1997	13.7814	14.3764	7.69333	26.8025
630	Peaxi162Scf00691g00621.1	Peaxi162Scf00691g00621	stachyose synthase	AT4G01970.1	IPR013785,IPR008811	GO:0003824	118.357	-1.79428	0.52437	1.58997e-06	8.2771e-05	93.1004	125.861	104.605	41.6123	49.4482	31.3677	21.276	25.0992	42.8188	15.9264	17.3376	20.4294	702	241.884	224.652	169.377	101.658	310.054	141.327	84.3437	52.1503	75.4244	87.1091	61.71
515	Peaxi162Scf00434g00424.1	Peaxi162Scf00434g00424	receptor like protein 33	AT3G05660.1	IPR003591,IPR013210,IPR001611	GO:0005515	65.3266	-1.79341	0.551115	2.73019e-06	0.000123232	167.391	181.926	155.845	13.4966	15.283	14.4114	4.7278	6.84649	7.78468	3.41306	1.57617	1.77656	167.047	285.413	268.746	34.2796	35.3079	141.628	17.545	16.6464	11.8069	4.48912	5.97729	4.47239
36	Peaxi162Scf00008g04510.1	Peaxi162Scf00008g04510	UDP-Glycosyltransferase superfamily protein	AT5G66690.1	IPR002213	GO:0008152,GO:0016758	1233.66	-1.79158	0.329034	2.68574e-10	6.3465e-08	1917.79	1723.32	1738.38	374.105	544.613	361.521	350.155	304.634	561.351	265.788	533.396	303.47	2644.44	2891.4	3123.14	845.346	1866.11	2341.18	1152.71	1352.4	1458.99	1046.29	1080.62	826.635
594	Peaxi162Scf00592g00441.1	Peaxi162Scf00592g00441	Glutathione S-transferase family protein	AT1G10370.1	IPR010987,IPR012336	GO:0005515	807.274	-1.788	0.446853	1.99498e-07	1.6581e-05	1320.82	1365.17	1413.44	194.052	311.142	198.886	138.574	101.758	136.729	57.7997	125.229	114.296	2277.79	3490.44	2575.04	427.812	704.682	1942.55	430.566	573.332	495.379	202.989	402.282	373.807
657	Peaxi162Scf00760g00015.1	Peaxi162Scf00760g00015	Heat shock 70 kDa protein 3	sp|O65719|HSP7C_ARATH	IPR013126		82166.7	-1.78728	0.736984	2.66185e-05	0.000630862	54828.6	60453.1	98744.7	13988.7	26812.8	14598.5	4918.84	6252.36	23903.8	2989.67	6100.19	19256.1	364714	185132	201750	81582.2	74064.1	186626	161659	95235.6	57013.2	99228.7	92081	40068
376	Peaxi162Scf00246g00096.1	Peaxi162Scf00246g00096					42383.9	-1.78288	0.53821	2.28513e-06	0.000106949	83573.7	82714.7	101000	11095.5	18808.3	6231.91	13039.7	4068.42	7452.34	6665.59	6381.56	5364.47	168193	117085	147057	33718.5	32587.2	106876	9995.58	7319.07	15585.4	8774.97	16790.3	6836.57
189	Peaxi162Scf00084g00817.1	Peaxi162Scf00084g00817	Secoisolariciresinol dehydrogenase	sp|Q94KL7|SILD_FORIN	IPR002347	GO:0008152,GO:0016491	337.984	-1.77862	0.426032	1.00064e-07	9.92527e-06	674.968	515.161	368.045	179.272	168.838	90.1785	56.8964	63.0938	67.8055	61.1102	41.7329	63.7317	1179.58	894.534	834.276	339.03	357.605	1164.42	244.649	187.858	176.841	98.5154	156.847	126.619
48	Peaxi162Scf00015g00037.1	Peaxi162Scf00015g00037	ROP guanine nucleotide exchange factor 5	AT5G05940.1	IPR005512	GO:0005089	37.0335	-1.7753	0.478673	5.94392e-07	3.9527e-05	49.695	45.8161	33.9955	13.4821	11.7016	9.33449	36.6699	14.7802	27.2855	18.1752	18.1215	31.9462	81.9674	57.6484	71.8859	35.266	31.1145	86.1423	35.0511	33.3093	49.2535	31.4842	31.6773	32.9998
111	Peaxi162Scf00045g02119.1	Peaxi162Scf00045g02119	PATATIN-like protein 5	AT4G37060.1	IPR016035,IPR001128	GO:0020037,GO:0016705,GO:0008152,GO:0005506,GO:0055114,GO:0006629	172.277	-1.7702	0.4762	5.76732e-07	3.89383e-05	173.634	144.013	102.829	62.9426	89.969	51.7439	54.3966	78.5584	111.679	60.2407	106.375	94.0999	341.22	355.091	292.548	120.941	196.134	592.423	227.929	213.139	155.571	195.058	166.78	147.325
572	Peaxi162Scf00548g00226.1	Peaxi162Scf00548g00226	Adiponectin receptor protein	sp|Q9VCY8|ADRL_DROME	IPR004254	GO:0016021	4180.22	-1.76969	0.351478	2.10591e-09	3.73225e-07	1713.26	1633.02	2008.63	1066.48	1471.26	2057.34	1232.35	1385.98	1997.66	1331.82	2174.71	2388.54	10923.8	8147.02	7473.05	3540.22	6305.66	8349.67	3814.75	5951.67	8357.95	4431.86	6263.07	6305.51
518	Peaxi162Scf00440g00218.1	Peaxi162Scf00440g00218	glycerol-3-phosphate acyltransferase 5	AT3G11430.1	IPR002123	GO:0016746,GO:0008152	510.859	-1.76629	0.38859	2.06361e-08	2.68861e-06	685.484	626.369	622.347	207.918	201.55	82.2878	364.244	153.657	187.019	137.514	143.407	180.196	1340.26	1061.17	1578.88	430.327	579.954	990.577	591.201	387.439	596.737	434.227	402.92	274.945
695	Peaxi162Scf00875g00019.1	Peaxi162Scf00875g00019	Endochitinase A	sp|P08252|CHI1_TOBAC	IPR016283,IPR023346	GO:0008061,GO:0006032,GO:0016998,GO:0005975,GO:0004568	16654.4	-1.76624	0.47877	6.38914e-07	4.1621e-05	35161.9	31809.9	35938.5	6018.54	5014.13	6026.35	3322.56	1491.97	2377.68	2589.67	1576.43	1603.82	50894.4	58431.1	46828.7	9779.58	12497.1	53575.7	7611.76	5523.68	6704.29	3908.56	5331.16	5688.69
227	Peaxi162Scf00113g00024.1	Peaxi162Scf00113g00024	cytochrome P450, family 76, subfamily G, polypeptide 1	AT3G52970.1	IPR001128	GO:0020037,GO:0016705,GO:0005506,GO:0055114	1841.63	-1.75931	0.433221	1.56645e-07	1.40303e-05	2338.31	2093.64	3765.99	690.745	692.856	474.389	886.134	596.361	1151.6	470.126	688.318	1086.84	5509.7	3512.97	4650.61	1487.51	1799.74	4568.99	1964.62	1204.61	1640.63	899.052	1300.66	724.823
717	Peaxi162Scf00946g00028.1	Peaxi162Scf00946g00028					38563.2	-1.75813	0.479976	7.02768e-07	4.45758e-05	52190	54002.1	55632.1	11818.9	14777	9774.91	38231.1	12391.8	21088.2	16862.6	17644.5	21708.1	86242.1	75073.8	84358.6	25365.1	37531.7	98188.9	33974.6	19256.1	42271.1	28153	48700	20279.9
761	Peaxi162Scf01294g00118.1	Peaxi162Scf01294g00118					8751.49	-1.7565	0.579061	5.54895e-06	0.000208193	18574.5	19981.3	16950.1	2866.24	2883.68	1615.5	1776.77	858.637	1438.19	897.468	884.271	796.678	26344.2	29788.8	27536	3769.64	4351.32	28289.8	5106.77	4181.73	3659.16	1662.9	3434.78	2387.41
604	Peaxi162Scf00620g00036.1	Peaxi162Scf00620g00036	serine protease [Solanum lycopersicum]	emb|CAA07250.1|	IPR023827,IPR015500	GO:0004252,GO:0006508,GO:0042802,GO:0043086	757.942	-1.75201	0.431578	1.57166e-07	1.40303e-05	265.886	146.945	246.262	262.013	213.107	122.094	193.865	169.92	231	119.427	280.547	262.888	835.204	1020.08	735.602	423.412	735.381	1347.43	1232.8	2503.82	1717.25	1336.38	1778.58	2010.73
635	Peaxi162Scf00699g10015.1	Peaxi162Scf00699g10015	Histidine-containing ph , putative [Ricinus communis]	ref|XP_002516529.1|	IPR008207	GO:0000160,GO:0004871	14.4148	-1.75102	0.94151	8.83332e-05	0.00136526	10.8796	16.3196	29.402	5.5925	3.61749	4.25887	1.18696	1.12097	1.30656	4.51643	2.36135	3.53522	38.8979	42.3733	48.4955	21.1094	8.6766	80.463	4.84563	2.22459	6.92665	0.906141	6.05687	0.881742
184	Peaxi162Scf00081g01230.1	Peaxi162Scf00081g01230	acyl-CoA-binding domain 3	AT4G24230.2	IPR014352	GO:0000062	2712.63	-1.74654	0.272292	8.52003e-13	3.60278e-10	2404.72	2580.82	2056.61	739.321	863.146	1067.46	1263.27	992.779	1226.44	1051.99	1230.71	1573.45	6117.94	5205.8	4836.53	1925.6	2843.79	5048.83	3098.35	3002.18	4174.41	3363	4135.33	4300.58
300	Peaxi162Scf00170g00321.1	Peaxi162Scf00170g00321	potassium channel in Arabidopsis thaliana 1	AT5G46240.1	IPR020683,IPR003938	GO:0016020,GO:0055085,GO:0006813,GO:0005249,GO:0005515,GO:0005216,GO:0006811	1119.51	-1.74432	0.333327	7.47005e-10	1.56566e-07	1209.75	1067.87	1161.28	367.81	382.042	326.354	749.314	364.098	717.416	461.95	503.593	667.146	2907.48	2053.66	2211.34	741.077	1210.93	2176.07	1246.77	1038.7	1446.23	1274.74	1590.52	992.178
102	Peaxi162Scf00044g00055.1	Peaxi162Scf00044g00055					431.181	-1.74167	0.47403	6.76866e-07	4.33896e-05	601.364	900.665	716.469	118.964	227.232	83.5368	146.893	123.723	137.62	95.4606	108.459	142.544	1160.61	1220.23	1185.04	272.605	463.64	1135.45	278.719	384.901	209.69	188.488	311.634	134.411
385	Peaxi162Scf00263g10122.1	Peaxi162Scf00263g10122	Unknown protein		IPR006706	GO:0005199,GO:0009664	151200	-1.73983	0.663907	1.78741e-05	0.000485519	480615	446032	389130	33117.8	32403.9	21253.9	15236.1	4500.27	8495.1	6814.43	5033.7	4647.59	412769	741157	432831	49230.6	49118.8	374558	36908.6	25328.8	15024.5	17851.3	14810.9	11924.7
298	Peaxi162Scf00168g00213.1	Peaxi162Scf00168g00213	Heavy metal transport/detoxification superfamily protein	AT4G08570.1	IPR006121	GO:0046872,GO:0030001	395.919	-1.73796	0.523858	2.31611e-06	0.000107826	392.6	321.345	245.518	120.559	108.67	115.094	126.049	128.232	136.125	96.8915	78.6769	104.116	2647.51	1006.99	641.112	579.831	253.714	744.435	581.415	213.714	189.347	277.038	204.273	188.799
652	Peaxi162Scf00732g00449.1	Peaxi162Scf00732g00449	Sap , putative isoform 1 [Theobroma cacao]	ref|XP_007033574.1|	IPR008373	GO:0006665,GO:0005764,GO:0006629	1293.38	-1.73208	0.314338	1.68664e-10	4.19104e-08	1493.31	1460.46	1175.4	492.834	597.328	412.723	347.979	363.989	368.094	322.251	382.063	361.79	3750.4	3863.43	3020.75	978.941	1378.28	3278.61	1196.59	1529.45	1212.67	835.952	1187.17	1030.6
80	Peaxi162Scf00034g00911.1	Peaxi162Scf00034g00911	sulfate transporter 3	AT3G15990.1	IPR001902	GO:0016020,GO:0055085,GO:0015116,GO:0008272,GO:0016021,GO:0008271	2331.29	-1.72858	0.41857	1.17411e-07	1.123e-05	643.275	419.531	1388.32	1111.96	1118.81	798.825	2001.56	972.199	1675.78	1200.8	999.212	1281.38	5530.59	3204.59	4008.08	2282.17	5064.28	5038.65	2600.6	1888	3224.52	3652.81	3452.67	2392.27
311	Peaxi162Scf00179g00121.1	Peaxi162Scf00179g00121					19039.5	-1.72689	0.501558	1.53156e-06	8.13112e-05	27806.9	29970.5	28629.3	8160.04	9964.19	6111.19	13324.4	5393.37	8046.11	5321.03	5966.48	8078.85	41643	37917.6	42729.7	16450	26069.2	65153.6	13422	7743.35	18872.6	7752.84	16719.7	5701.58
647	Peaxi162Scf00714g00217.1	Peaxi162Scf00714g00217	Proteinase inhibitor I-B	sp|Q03199|IPIB_TOBAC	IPR000864	GO:0009611,GO:0004867	91136.7	-1.72685	0.362446	7.28039e-09	1.1177e-06	124524	105705	103234	31029.1	43791	34601.7	21217.5	17183.1	26394.5	14451.4	21078.6	22269.2	231174	273164	190589	61037.1	114723	249236	81609.7	108357	112177	53837.2	76053.5	69842.4
192	Peaxi162Scf00084g00121.1	Peaxi162Scf00084g00121	UDP-Glycosyltransferase superfamily protein	AT5G49690.1	IPR002213	GO:0008152,GO:0016758	98.8562	-1.72235	0.542158	3.68642e-06	0.000155339	256.415	361.242	284.036	28.0943	21.5971	13.5745	2.36539	19.3431	9.09237	1.13632	6.30347	8.87584	298.171	367.187	268.992	55.4254	78.276	156.964	36.0333	19.9834	21.666	11.6893	28.2368	17.8488
138	Peaxi162Scf00064g00828.1	Peaxi162Scf00064g00828	Thioredoxin superfamily protein	AT1G20225.1	IPR012336		3280.63	-1.7205	0.306128	9.00317e-11	2.41115e-08	3012.8	3751.83	3525.36	953.94	1213.18	981.186	1516.63	1281.02	1683.86	1057.04	1355.63	1304.87	7298.14	6951.94	6718.13	1868.88	3018.31	6760.47	4730.1	4265.68	4867.13	3147.43	3933.57	3537.93
469	Peaxi162Scf00368g00011.1	Peaxi162Scf00368g00011	UDP-Glycosyltransferase superfamily protein	AT2G16890.2	IPR002213	GO:0008152,GO:0016758	804.889	-1.71263	0.461418	5.92283e-07	3.9527e-05	782.329	922.208	1188.97	161.812	296.082	259.628	273.216	245.717	432.575	113.622	280.501	278.685	2299.27	1772.13	1885.13	510.903	682.081	1837.65	1046.84	1194.6	942.54	618.705	876.335	415.805
640	Peaxi162Scf00703g00117.1	Peaxi162Scf00703g00117	Receptor-like protein kinase	sp|Q9LIG2|RLK6_ARATH	IPR024788,IPR013320,IPR011009	GO:0005524,GO:0004674,GO:0004672,GO:0006468,GO:0016772	1408.29	-1.71211	0.411012	1.00559e-07	9.93349e-06	2876.74	3084.43	3020.05	427.441	525.847	334.818	456.194	297.937	381.391	235.539	282.929	317.15	4146.56	4193.46	4288.13	796.549	973.359	3402.83	835.435	736.84	695.538	357.261	671.832	460.797
730	Peaxi162Scf01018g00012.1	Peaxi162Scf01018g00012	ROX1 homologue [Nicotiana tabacum]	dbj|BAM28759.1|			81.2956	-1.71128	0.609579	1.12558e-05	0.000347372	86.8199	198.157	150.295	12.342	29.7526	16.1445	34.3408	40.7405	39.0511	13.605	28.3555	27.4738	329.807	95.9906	249.917	41.2785	88.2938	162.749	86.5259	58.8821	54.2583	35.1674	49.8228	21.3251
542	Peaxi162Scf00474g00213.1	Peaxi162Scf00474g00213	Glucan endo-1,3-beta-glucosidase 6	sp|Q93Z08|E136_ARATH	IPR012946,IPR017853,IPR000490	GO:0004553,GO:0005975,GO:0003824	190.671	-1.7105	0.483495	1.10961e-06	6.311e-05	137.067	183.388	104.954	60.6857	57.5899	55.9929	36.6626	54.6222	50.6551	29.5459	52.0041	62.1329	816.647	272.109	188.903	246.9	147.96	356.037	360.346	277.543	248.165	247.258	276.354	252.585
658	Peaxi162Scf00760g00325.1	Peaxi162Scf00760g00325	Elicitor-responsive protein 1	sp|A2WWV5|ERG1_ORYSI	IPR000008	GO:0005515	172.319	-1.70899	0.509147	2.07104e-06	0.000100238	299.442	294.143	286.989	65.8486	71.5499	36.662	102.288	36.7806	65.4514	61.9539	51.9238	59.1076	515.576	414.256	424.055	150.738	147.044	471.403	85.1171	42.3015	119.965	106.292	154.795	71.9811
245	Peaxi162Scf00128g01227.1	Peaxi162Scf00128g01227	REF/SRPP-like protein	sp|Q9FYF7|Y1736_ARATH	IPR008802		12782.6	-1.70673	0.352064	4.77705e-09	7.53898e-07	11175.8	11169.1	14829.2	4469.07	5298.19	4006.47	3006.86	3019.79	4154.92	2461.87	3341.9	3558.84	46579.6	28799.9	29716.2	12114.5	13423.1	26805.9	21537.6	14046.3	10137.6	13736.4	12663.9	6730.15
734	Peaxi162Scf01064g00253.1	Peaxi162Scf01064g00253	Bidirectional sugar transporter N3	sp|P93332|NOD3_MEDTR	IPR004316	GO:0016021	696.543	-1.70489	0.459532	5.96247e-07	3.9527e-05	1094.95	1095.94	1214.36	193.437	341.65	197.536	378.245	292.042	411.332	350.37	380.638	632.412	1526.97	828.871	1792.13	536.352	703.086	1832.58	466.856	379.55	688.794	438.197	646.52	294.223
409	Peaxi162Scf00292g00051.1	Peaxi162Scf00292g00051	GRAS family transcription factor family protein, putative [Theobroma cacao] gb|EOY30935.1| GRAS family transcription factor family protein, putative [Theobroma cacao]	ref|XP_007013316.1|	IPR001810	GO:0005515	96.0889	-1.70483	0.541399	4.08518e-06	0.000167458	217.755	187.294	180.191	38.1558	42.3648	16.991	30.7836	20.3842	22.1233	15.8772	15.7538	14.1827	244.803	293.064	309.498	60.4146	90.3995	293.895	70.0139	36.659	42.4109	17.1267	31.7678	14.2245
755	Peaxi162Scf01254g00022.1	Peaxi162Scf01254g00022	BAG family molecular chaperone regulator 6 [Morus notabilis]	gb|EXB52711.1|	IPR003103	GO:0051087	44863.8	-1.7042	0.734385	3.94367e-05	0.000814518	47885.2	40091.9	57536.5	9155.24	14280.8	10564.1	2486.12	3758.91	8453.83	2152.5	3832.76	3397.97	280482	98349.3	139628	45431.3	15208.4	139899	59004.1	32283.9	13203.6	21892.3	19747.2	8006.5
114	Peaxi162Scf00046g00230.1	Peaxi162Scf00046g00230	Unknown protein				37.8529	-1.70401	0.643777	1.76256e-05	0.000481351	21.1857	13.3179	14.148	7.74292	15.3357	10.2034	3.60107	5.47331	5.23448	4.48554	7.85728	6.14629	155.438	47.3155	69.9723	35.3549	46.3011	92.2883	86.662	42.5625	68.5739	62.7737	64.7628	21.7329
112	Peaxi162Scf00045g02528.1	Peaxi162Scf00045g02528	purine permease 10	AT4G18210.1	IPR000620,IPR004853	GO:0016020	97.7277	-1.70053	0.593551	9.68067e-06	0.00031294	175.552	237.292	273.066	22.4689	26.1053	36.4914	29.5739	13.6405	23.3895	26.1246	23.6365	26.6203	183.4	237.664	335.832	45.3405	90.1389	279.487	34.0753	54.4067	61.0783	23.3908	59.9388	26.7522
522	Peaxi162Scf00444g00238.1	Peaxi162Scf00444g00238	heat shock protein 83	prf||1710352A	IPR001404	GO:0006457,GO:0005524,GO:0051082,GO:0006950	13017.1	-1.69373	0.839717	7.59577e-05	0.00124532	6229.65	7512.55	15727.3	1579.57	3372.89	2271.12	764.962	1414.07	6145.55	637.862	1610.69	3875.84	69287.6	23146.4	28863.3	15159	10053.3	24557.2	28427.2	12859	9056.13	21811.9	12368.6	5679.76
713	Peaxi162Scf00944g00034.1	Peaxi162Scf00944g00034	SPX domain gene 1	AT5G20150.1	IPR004331		147.348	-1.68512	0.282443	1.13811e-11	4.03409e-09	51.8673	95.2499	61.864	38.1918	54.0195	47.5298	53.2384	34.0854	59.7841	54.5103	55.1501	53.2338	234.622	177.979	195.161	119.891	216.84	162.719	224.865	274.272	359.628	324.852	300.652	286.143
665	Peaxi162Scf00770g00042.1	Peaxi162Scf00770g00042	HCO3- transporter family	AT3G62270.1	IPR003020	GO:0016020,GO:0006820,GO:0005452,GO:0016021	18353	-1.68502	0.434618	3.16452e-07	2.36144e-05	14702.3	10817.6	17895.5	8185.55	7883.86	5183.79	15835.2	6278.34	10467.4	8936.82	9232.07	9402.88	38142.9	32869.7	30503.7	15378.1	21514.4	48925.3	27530.5	15510	23902.3	19145.1	30172	12057
331	Peaxi162Scf00199g00109.1	Peaxi162Scf00199g00109	Unknown protein				166.298	-1.68327	0.524871	3.45093e-06	0.000148003	127.004	136.688	101.21	71.3215	49.8227	28.9939	170.367	64.3919	83.8574	87.7374	64.4885	82.8329	356.921	228.672	204.099	92.4621	197.684	372.85	344.792	191.59	336.483	222.9	254.043	119.951
721	Peaxi162Scf00976g00113.1	Peaxi162Scf00976g00113	Auxin efflux carrier family protein	AT5G16530.1	IPR004776	GO:0055085,GO:0016021	60.4118	-1.66966	0.698655	3.5757e-05	0.000759344	23.1634	19.2264	48.4898	22.4626	13.507	10.1863	36.6791	18.1704	33.7973	36.3331	29.1498	84.2759	175.193	107.182	170.534	32.237	90.2033	129.221	42.8253	28.8725	57.155	90.0089	123.386	27.6234
685	Peaxi162Scf00817g00216.1	Peaxi162Scf00817g00216	Chalcone synthase F	sp|P22926|CHSF_PETHY	IPR016039,IPR011141	GO:0016746,GO:0009058,GO:0008152,GO:0016747,GO:0003824	319.648	-1.66655	0.727677	4.54164e-05	0.000887287	1039.32	688.622	483.704	168.483	102.644	59.4158	8.28192	28.3985	23.3957	7.94872	4.72708	4.43589	1111.62	1010.19	840.274	220.631	209.359	1461.62	57.4293	77.731	25.6191	9.89963	17.9905	9.80386
599	Peaxi162Scf00610g00021.1	Peaxi162Scf00610g00021	Cytochrome P450 superfamily protein	AT5G08250.1	IPR001128	GO:0020037,GO:0016705,GO:0005506,GO:0055114	1038.19	-1.65956	0.368099	2.19839e-08	2.83357e-06	1144.07	1543.98	2101.59	249.418	410.457	325.86	348.957	295.598	456.062	269.218	390.007	458.78	2575.82	2372.68	2198.7	652.923	1082.59	1949.69	1021.34	1041.47	1105.25	752.93	1405.81	763.442
580	Peaxi162Scf00560g00734.1	Peaxi162Scf00560g00734	Protein kinase superfamily protein	AT4G31170.1	IPR011009	GO:0005524,GO:0004674,GO:0004672,GO:0006468,GO:0016772	46.9363	-1.65851	0.857009	9.55076e-05	0.00143786	57.1648	18.9151	84.9891	12.267	11.7758	6.82133	28.5696	6.67363	34.0545	20.2599	7.86613	40.556	160.58	99.7529	166.662	30.1476	42.5398	141.83	23.1955	10.0217	40.6741	19.0941	29.6269	32.4349
59	Peaxi162Scf00016g03122.1	Peaxi162Scf00016g03122	amino acid permease 1	AT1G58360.1	IPR013057		806.322	-1.65476	0.648023	2.43294e-05	0.000592934	1139.98	709.37	1700.23	240.449	349.216	281.712	793.681	160.35	571.639	201.085	245.039	440.178	1775.65	1387.68	1423.22	804.101	1069.49	2562.22	519.965	356.397	1104.17	384.055	872.248	259.592
646	Peaxi162Scf00714g00213.1	Peaxi162Scf00714g00213	proteinase inhibitor I	prf||1314299A	IPR000864	GO:0009611,GO:0004867	1562.46	-1.6546	0.406283	1.43723e-07	1.30722e-05	1902.09	1598.75	1531.43	552.879	714.064	642.871	261.006	189.772	343.405	185.318	277.102	276.777	4114.35	5133.43	3506	1082.91	1878.15	4401.94	1293.6	2281.85	1932.44	790.391	1244.17	1364.22
393	Peaxi162Scf00271g00728.1	Peaxi162Scf00271g00728	HAD superfamily, subfamily IIIB acid phosphatase	AT5G51260.1	IPR005519,IPR023214	GO:0003993	716.985	-1.64297	0.280314	1.91423e-11	6.23497e-09	563.689	586.183	546.358	195.218	221.804	293.164	333.946	310.031	372.311	238.073	404.85	452.852	1174.8	1039.7	958.579	522.51	962.732	969.796	821.471	1003.24	1393.03	983.867	1340.22	1519.23
99	Peaxi162Scf00042g02315.1	Peaxi162Scf00042g02315	Pre-mRNA-splicing factor syf2	sp|Q28G05|SYF2_XENTR	IPR013260		36.8564	-1.64269	0.88282	0.000112771	0.0016102	63.9971	95.24	61.8753	6.73945	8.10331	0	1.18311	0	2.59945	2.27113	3.1514	3.54878	236.669	102.133	167.435	25.1865	16.1037	64.1309	2.9202	2.22087	6.89729	1.79986	8.56644	1.78262
296	Peaxi162Scf00167g01119.1	Peaxi162Scf00167g01119	metacaspase 1	AT1G02170.1	IPR011600,IPR005735	GO:0006508,GO:0004197	60.5287	-1.64263	0.757269	6.23046e-05	0.00109535	153.214	145.5	91.8999	6.73748	9.90738	11.0372	31.951	12.4839	22.1039	6.81058	7.09019	28.3825	299.147	119.3	237.359	37.2698	20.4134	107.21	11.6773	14.4376	25.6267	27.012	15.4306	10.6873
570	Peaxi162Scf00540g00525.1	Peaxi162Scf00540g00525	NAD(P)H dehydrogenase (quinone)	sp|C4XGC2|NQOR_DESMR	IPR010089,IPR005025	GO:0045892,GO:0010181,GO:0016491	25.3347	-1.64239	0.910988	0.000124102	0.00172108	31.6525	27.261	82.6109	0	12.6494	3.40487	3.55793	1.12429	2.61016	5.65314	3.14912	0.884601	77.81	103.956	74.2122	23.1301	17.3141	84.2792	8.73132	7.78289	7.90873	12.6675	9.49511	6.18705
718	Peaxi162Scf00951g00313.1	Peaxi162Scf00951g00313	elicitor-inducible protein EIG-J7 [Capsicum annuum]	gb|AAR83862.1|	IPR008976	GO:0005515	38.3788	-1.64173	0.544555	6.5966e-06	0.000236957	89.0308	93.2388	84.2351	13.4123	13.5727	10.2254	3.56296	4.47545	1.30743	0	1.57399	1.76642	126.911	141.206	126.999	22.1108	39.1006	102.508	9.68547	10.0127	12.873	4.53484	3.46651	5.28244
650	Peaxi162Scf00723g00311.1	Peaxi162Scf00723g00311	Calcium-dependent lipid-binding (CaLB domain) family protein	AT1G48590.2	IPR000008	GO:0005515	146.507	-1.6366	0.678012	3.57914e-05	0.000759402	306.427	411.519	168.819	30.256	46.0411	39.13	2.37046	4.50839	0	0	0	0	722.924	680.533	461.368	129.785	89.6452	387.813	13.5934	12.2269	2.96344	4.51817	1.7231	0
237	Peaxi162Scf00124g01420.1	Peaxi162Scf00124g01420	Unknown protein		IPR001810,IPR006566	GO:0005515	3.46958	-1.63494	1.8002	0.000251983	0.00268266	0	1.83059	0	0	0	0	1.18329	0	0	0	3.93907	1.77405	13.3184	12.1329	14.3841	2.01468	5.37075	18.1871	1.94638	3.33161	2.95665	0.900263	0	0
61	Peaxi162Scf00016g03348.1	Peaxi162Scf00016g03348	CAP (Cysteine-rich secretory proteins, Antigen 5, and Pathogenesis-related 1 protein) superfamily protein	AT4G33720.1	IPR001283	GO:0005576	375.656	-1.6309	0.999845	0.000163846	0.00206439	665.947	1751.61	1946.76	6.73496	103.627	11.8908	29.5936	6.80048	11.7083	10.2103	3.15096	9.75284	1381.86	971.319	997.123	126.89	197.888	761.034	3.89074	1.11077	8.87434	0.901006	1.71613	5.33788
785	Peaxi162Scf78371g00001.1	Peaxi162Scf78371g00001	2-oxoglutarate (2OG) and Fe(II)-dependent oxygenase superfamily protein	AT1G55290.1	IPR027443,IPR005123	GO:0016706,GO:0055114,GO:0016491	1009.54	-1.62237	0.498559	3.08739e-06	0.000135794	2421.91	2970.46	3169.64	201.14	202.713	356.224	483.458	260.552	194.846	257.172	172.35	269.335	2179.89	2627.2	3588.82	469.328	636.747	2052.11	468.701	325.992	323.872	186.884	266.176	143.443
199	Peaxi162Scf00088g00106.1	Peaxi162Scf00088g00106	conserved hypothetical protein [Ricinus communis] gb|EEF31624.1| conserved hypothetical protein [Ricinus communis]	ref|XP_002530764.1|	IPR016024	GO:0005488	788.989	-1.61694	0.369543	3.85417e-08	4.48778e-06	808.306	696.365	1030.27	284.242	350.156	241.005	195.182	283.076	441.779	213.552	358.49	441.025	1407.78	1367.36	1133.77	573.317	1181.35	1432.84	1164.45	1001.51	1187.04	980.548	1422.99	739.327
152	Peaxi162Scf00072g00024.1	Peaxi162Scf00072g00024	Protein kinase superfamily protein	AT1G07870.2	IPR011009	GO:0005524,GO:0004674,GO:0004672,GO:0006468,GO:0016772	40.7705	-1.61559	0.603236	1.84398e-05	0.000493292	72.7108	38.4195	47.5303	13.4729	19.8182	9.34044	4.73401	7.94031	10.4039	5.67427	11.0288	6.20781	137.275	130.408	72.9663	27.1945	53.7403	118.7	40.8641	31.0984	30.5599	19.8141	22.2968	46.2931
502	Peaxi162Scf00418g00925.1	Peaxi162Scf00418g00925	Unknown protein		IPR000167	GO:0009415,GO:0006950	32.0692	-1.61294	1.0069	0.00017774	0.00217244	49.1915	46.3946	24.0032	2.24039	7.22472	5.10545	0	2.25178	1.30433	1.13132	0.787375	0.884974	227.305	104.99	113.323	17.1003	6.48575	108.213	14.5589	22.2331	6.917	4.52069	1.7245	1.76989
195	Peaxi162Scf00085g00201.1	Peaxi162Scf00085g00201	UDP-Glycosyltransferase superfamily protein	AT2G22590.1	IPR002213	GO:0008152,GO:0016758	139.594	-1.61293	0.758159	7.24752e-05	0.00120626	396.83	490.563	508.304	39.3333	38.6932	15.2708	8.27866	5.68981	7.7931	2.27276	7.8794	2.66284	445.724	411.704	350.086	68.5274	82.5576	393.364	36.0346	13.3221	12.8022	8.99121	0	3.57011
222	Peaxi162Scf00105g01114.1	Peaxi162Scf00105g01114	CHY-type/CTCHY-type/RING-type Zinc finger protein	AT5G25560.1	IPR017921,IPR008913,IPR013083,IPR004039	GO:0005515,GO:0008270	2926.95	-1.61281	0.42299	4.04277e-07	2.87442e-05	2662.98	3118.61	3141.37	969.634	1462.62	1152.33	858.757	765.278	939.345	767.953	802.084	1074.68	9012.41	8273.31	8327.05	2035.41	2438.45	9206.62	2882.11	3226.49	1833.12	1519.21	1925.25	1851.78
749	Peaxi162Scf01149g00223.1	Peaxi162Scf01149g00223	laccase 12	AT5G05390.1	IPR017761	GO:0046274,GO:0048046,GO:0052716,GO:0005507,GO:0055114,GO:0016491	208.771	-1.60941	0.546998	8.54897e-06	0.000287788	232.502	460.832	705.482	42.7241	48.566	29.6805	138.325	69.5223	86.9702	42.0732	69.3458	118.102	464.212	684.02	714.196	198.58	103.879	223.94	192.924	97.6747	128.942	43.1229	87.1732	27.7022
253	Peaxi162Scf00130g01320.1	Peaxi162Scf00130g01320					170.805	-1.60815	0.468952	1.69763e-06	8.63247e-05	251.432	357.181	385.189	43.176	69.2673	39.3951	29.1398	11.6896	45.374	44.1265	34.5945	32.313	586.64	501.882	540.467	120.981	125.647	358.978	92.5388	83.9564	99.9395	76.0228	115.148	54.2376
544	Peaxi162Scf00474g00062.1	Peaxi162Scf00474g00062	sucrose synthase 4	AT3G43190.1	IPR012820	GO:0009058,GO:0016157,GO:0005985	6975.26	-1.60646	0.562398	1.11355e-05	0.000344542	9135.59	12978.7	17613.4	1457.74	1274.68	788.34	9405.47	3490.24	4697.62	2808.08	3667.79	7185.77	17439.8	11808.8	12994.2	4582.56	3025.24	8001.89	13242.5	4310.16	5859.72	4364.68	5363.29	1910.07
312	Peaxi162Scf00183g00923.1	Peaxi162Scf00183g00923	Inositol-3-phosphate synthase	sp|Q9SSV4|INO1_NICPA	IPR002587	GO:0008654,GO:0006021,GO:0004512	71351.7	-1.60303	0.301594	3.78532e-10	8.68928e-08	92521.1	89388.9	89330.9	25381.1	35470	25430.6	10062.4	10896.2	17067.3	11339	13985	16309.5	228762	158051	189281	62440.2	102965	129334	89027.3	97358	57029.9	50061.6	71355.6	39594.7
14	Peaxi162Scf00003g03742.1	Peaxi162Scf00003g03742	Unknown protein		IPR000571	GO:0046872	315.602	-1.60254	0.358328	2.46821e-08	3.11473e-06	493.248	475.304	433.096	103.34	119.747	87.423	98.1971	63.6206	87.0798	40.8813	85.0882	70.9767	1206.91	778.643	666.645	266.98	231.883	609.721	381.579	323.133	265.048	252.874	202.16	230.86
64	Peaxi162Scf00019g00128.1	Peaxi162Scf00019g00128	Protein of unknown function (DUF607)	AT2G23790.1	IPR006769		2134.54	-1.60242	0.364003	3.38716e-08	4.13884e-06	1334.63	1103.48	1162.92	618.697	749.397	857.538	459.163	537.863	782.787	422.229	1032.79	891.352	6174.45	3722.45	5183.11	1410.17	3256.85	3327.35	2249.72	3680.54	2951.15	2614.97	3825.49	2879.89
200	Peaxi162Scf00088g01217.1	Peaxi162Scf00088g01217	sucrose phosphate synthase 1F	AT5G20280.1	IPR012819	GO:0009058,GO:0005985,GO:0046524	8637.36	-1.60186	0.231337	1.88469e-14	9.87537e-12	4913.1	4751.35	5996.78	3219.97	3785.2	3396.69	4463.16	3160.78	4985.26	3834.59	4201.57	4703.95	22655.4	17184.1	14584.2	8074.33	10828.5	14969.6	11875	8822.37	12319.2	10386.4	13543.4	10641.8
459	Peaxi162Scf00352g00717.1	Peaxi162Scf00352g00717	Inositol monophosphatase family protein	AT3G02870.1	IPR000760	GO:0046854	9066.1	-1.59829	0.210702	1.50619e-16	1.17108e-13	3801.83	3626.28	3453.4	2962.76	3114.8	3576.3	5025.12	4193.66	5884.79	3928.4	6453.9	6271.78	12310.6	11328.7	10413.1	8100.45	13361.5	9536.57	11949.9	16201	18390.5	17716.2	17025.6	18959.3
739	Peaxi162Scf01086g00029.1	Peaxi162Scf01086g00029	formin homology5	AT5G54650.1	IPR027643,IPR003404,IPR015425,IPR013320	GO:0016020,GO:0005884,GO:0045010	146.509	-1.59807	0.473074	2.04613e-06	9.94309e-05	281.612	239.836	346.489	41.6162	46.7459	38.1465	48.4585	14.8361	44.1108	23.8928	19.7022	41.7508	567.76	404.852	488.235	127.039	109.122	266.986	54.5867	47.7187	60.9997	57.4565	107.581	36.6776
413	Peaxi162Scf00295g00510.1	Peaxi162Scf00295g00510	Haloacid dehalogenase-like hydrolase (HAD) superfamily protein	AT5G65140.1	IPR006379,IPR023214	GO:0008152,GO:0005992,GO:0003824	509.184	-1.59418	0.447608	1.0566e-06	6.10724e-05	1090.17	839.46	507.757	140.446	243.918	220.623	74.5199	70.5024	141.615	81.7945	105.579	161.513	1757.2	1186.39	1560.86	508.853	494.548	1338.06	228.818	288.674	333.92	259.946	380.08	205.162
67	Peaxi162Scf00020g00154.1	Peaxi162Scf00020g00154	Late embryogenesis abundant protein	AT1G01470.1	IPR013783,IPR004864	GO:0009269	8267.42	-1.59314	0.266272	8.27621e-12	2.97733e-09	7339.11	7036.77	6029.73	2903.13	3467.94	2421.07	3825.44	4210.17	3736.18	3022.21	4611.92	4789.28	17103.1	17914.8	15729.1	5513.34	8759.61	14830.9	12095.5	10782	9938.7	9668.84	12235.8	10453.4
483	Peaxi162Scf00387g00312.1	Peaxi162Scf00387g00312	Protein kinase superfamily protein	AT3G20530.1	IPR013320,IPR011009	GO:0005524,GO:0004674,GO:0004672,GO:0006468,GO:0016772	587.59	-1.59129	0.361346	3.33866e-08	4.1057e-06	55.2029	80.6221	64.9206	174.132	225.948	252.048	255.52	306.901	205.31	204.451	360.849	204.087	554.296	445.996	378.97	583.377	1292.02	447.946	953.125	1309.1	1383.14	1210.04	1785.36	1368.79
365	Peaxi162Scf00236g00005.1	Peaxi162Scf00236g00005	Unknown protein				6735.63	-1.5911	0.372455	5.9941e-08	6.39273e-06	6366.67	7624.25	11326.4	2164.69	3332.54	3486.13	3354.7	2721.01	2853.59	2507.17	2384.8	3216.01	14664.4	19035.4	19094.9	5273.12	7719.14	19280.3	3819.11	3721.14	5274.27	3614.68	4376.45	4444.25
497	Peaxi162Scf00409g00422.1	Peaxi162Scf00409g00422	phosphate transporter 1	AT2G38940.1	IPR005828,IPR016196	GO:0055085,GO:0006817,GO:0005315,GO:0016021,GO:0022857	7816.09	-1.58943	0.476381	2.38017e-06	0.000110538	12236.4	10700.3	11506	2765.28	3009.85	2360.35	1298.71	1806.79	2269.74	1158.59	1928.55	2318.09	17566.5	28513.9	19634.5	3746.12	7636.35	20953.3	5132.32	8116.89	5981.45	4005.12	7380.67	5560.42
575	Peaxi162Scf00553g00533.1	Peaxi162Scf00553g00533	heat shock protein 70	AT3G12580.1	IPR013126		1917.58	-1.58183	1.60985	0.000291718	0.00297054	110.598	170.617	228.273	21.3557	125.056	112.818	7.09518	11.3856	112.977	5.68315	13.3955	42.6116	27512.8	813.376	1379.58	5664.09	150.045	2285.47	5465.47	545.056	151.631	577.976	459.277	55.3597
186	Peaxi162Scf00082g01114.1	Peaxi162Scf00082g01114	Aldolase-type TIM barrel family protein	AT4G21320.1	IPR013785,IPR003830,IPR015500	GO:0019295,GO:0003824	3149.47	-1.5814	0.594229	2.03417e-05	0.000525504	1741.52	1959.32	2846.86	625.03	1126.84	914.194	312.593	542.291	1153.14	459.248	743.569	961.688	15926.4	4333.06	5778.19	3961.97	2389.66	5787.98	7701.77	3848.23	2727.37	4401.29	3079.52	2265.63
560	Peaxi162Scf00516g00619.1	Peaxi162Scf00516g00619	GTP-binding nuclear protein Ran-3	sp|Q8H156|RAN3_ARATH	IPR002041,IPR005225,IPR001806,IPR027417	GO:0016020,GO:0007165,GO:0006184,GO:0005622,GO:0003924,GO:0006886,GO:0006913,GO:0007264,GO:0005525,GO:0015031	146.091	-1.57974	0.303764	6.71383e-10	1.4195e-07	96.258	114.674	106.362	64.9835	74.0388	55.2997	155.284	121.669	146.049	101.846	144.096	121.264	314.346	291.779	219.391	148.889	198.804	306.428	110.671	118.941	96.8209	161.79	158.581	77.9132
30	Peaxi162Scf00007g00033.1	Peaxi162Scf00007g00033	mitogen-activated protein kinase kinase kinase 15	AT5G55090.1	IPR011009	GO:0005524,GO:0004674,GO:0004672,GO:0006468,GO:0016772	59.1673	-1.57598	0.449353	1.3007e-06	7.12771e-05	35.2586	42.0826	38.2243	17.9646	31.5275	19.5293	17.752	17.0172	24.7081	18.1587	29.1478	19.511	200.792	80.8753	124.346	84.6071	48.3613	132.1	53.5147	85.5191	88.7184	63.9411	84.0336	62.3241
784	Peaxi162Scf03779g00021.1	Peaxi162Scf03779g00021	Encodes a protein wh whose expression is responsive to nematode infection, putative [Theobroma cacao]	ref|XP_007045105.1|	IPR025322		1009.7	-1.57461	0.770226	9.36346e-05	0.0014206	2777.77	2633.11	3211.32	197.59	282.882	175.781	52.0767	17.0111	63.7298	14.7517	25.2083	15.0752	2397.16	3449.08	4664.02	282.006	378.398	3194.4	159.553	88.8554	59.1525	23.4195	18.8696	51.6252
563	Peaxi162Scf00535g00320.1	Peaxi162Scf00535g00320	DA1	AT1G19270.1	IPR001781,IPR003903,IPR022087	GO:0008270	3046.09	-1.57454	0.424791	6.13973e-07	4.02136e-05	4600.71	4178.87	4807.5	1280.63	1226.15	838.51	1336.81	686.404	1189.08	837.039	843.021	832.272	9823.52	6563.25	6437.79	2381.79	2495.38	7614.2	4264.94	2472.81	2145.79	2467.14	2374.85	1407.79
690	Peaxi162Scf00835g00326.1	Peaxi162Scf00835g00326	MtN19-like protein, putative isoform 2 [Theobroma cacao] gb|EOY22676.1| MtN19-like protein, putative isoform 2 [Theobroma cacao]	ref|XP_007038175.1|	IPR011692		12660.4	-1.5655	0.334744	9.21463e-09	1.3795e-06	15209.1	14596	15723.7	4809.35	6123.63	4713.72	3912.41	2865.39	5199.44	3457.47	4107.86	3462.83	37096.2	36231.4	30184.2	9511.12	14263	29790.4	14122	12237.7	10307.7	7839.89	11607.1	6478.77
680	Peaxi162Scf00799g00412.1	Peaxi162Scf00799g00412	BURP domain-containing protein	AT5G25610.1	IPR004873		268468	-1.56428	0.603851	2.54539e-05	0.000611378	593406	485289	542273	141829	84307.6	60999	48715.5	24859.9	46726.1	22842.2	18607	11487.9	849188	865827	886909	167440	141225	1.00318e+06	148583	107469	75312.6	31379.8	48061.4	37307.9
9	Peaxi162Scf00002g00191.1	Peaxi162Scf00002g00191	heat shock protein 21	AT4G27670.1	IPR008978		9076.76	-1.5612	0.943438	0.000188517	0.00224609	3042.95	4545.63	6364.47	602.044	2555.31	2074.46	255.556	513.444	2249.89	260.037	525.494	1415.05	48864.2	19270.4	25356.1	9867.96	6005.93	25485.9	21053.2	12239.3	5920.97	9026.66	7250.15	3097.13
669	Peaxi162Scf00780g00039.1	Peaxi162Scf00780g00039	potassium channel in Arabidopsis thaliana 1	AT5G46240.1	IPR020683,IPR003938	GO:0016020,GO:0055085,GO:0006813,GO:0005249,GO:0005515,GO:0005216,GO:0006811	36.8959	-1.55876	0.590072	2.22519e-05	0.000559268	151.897	111.19	161.964	4.49908	9.88848	8.47695	3.54572	6.84757	5.18946	3.41328	4.72855	7.99488	76.8629	81.983	70.7731	24.198	17.1169	62.201	16.5711	9.9876	14.7579	7.18199	17.076	7.15673
345	Peaxi162Scf00211g00058.1	Peaxi162Scf00211g00058	Digalactosyldiacylglycerol synthase 1, chloroplastic	sp|Q6DW74|DGDG1_LOTJA			11445.7	-1.55804	0.363393	5.51458e-08	6.06932e-06	9356.4	8581.18	9118.01	4387.41	4346.8	3579.21	3045.94	3240.38	4311.57	2836.14	4365.17	3549.49	49022.4	19858.1	24077.1	11658.9	9707.14	21623.3	20089.5	10435.2	12206.7	14890.2	10320.9	10089.9
728	Peaxi162Scf01010g00117.1	Peaxi162Scf01010g00117	17.6 kDa class I heat shock protein 3	sp|P13853|HS17C_ARATH	IPR008978		10635.2	-1.55544	0.657113	4.66294e-05	0.000900486	3726.35	5766.35	5855.44	1923.39	4029.64	3081.24	665.991	1547.21	3925.65	757.456	1861.47	2941.62	44170.8	16189.4	19029.6	10717	10495.4	23023.6	28824.2	21703.2	10570.1	12783.3	13551.7	8105.1
51	Peaxi162Scf00015g00058.1	Peaxi162Scf00015g00058	molybdate transporter 1	AT2G25680.1	IPR011547	GO:0015116,GO:0008272,GO:0016021	1455.3	-1.55063	0.498031	5.25403e-06	0.000201653	1926.31	1369.72	1506.75	794.491	550.738	308.825	329.977	296.955	267.582	185.216	267.897	130.473	5565.85	5598.77	3792.65	905.944	1265.34	4407.44	1221.21	1300.05	976.961	556.609	845.429	555.964
605	Peaxi162Scf00620g00533.1	Peaxi162Scf00620g00533	2-oxoglutarate (2OG) and Fe(II)-dependent oxygenase superfamily protein	AT3G11180.1	IPR027443,IPR005123,IPR026992	GO:0016706,GO:0055114,GO:0016491	7159.78	-1.55019	0.343741	2.00299e-08	2.65264e-06	10608.4	11931.6	11996	2625.66	4871.42	2292.03	1453.78	2201.15	2251.69	1742.56	1359.12	3166.24	21093.3	18435.4	14916.2	10580.8	9844.93	13018	3958.84	3541.88	5107.55	3822.14	6871.31	4144.65
220	Peaxi162Scf00103g01922.1	Peaxi162Scf00103g01922	1-Cys peroxiredoxin	sp|Q6E2Z6|REHY_MEDTR	IPR024706,IPR012336	GO:0016209,GO:0055114,GO:0051920,GO:0016491	621.601	-1.5427	0.590464	2.47607e-05	0.000601621	968.631	513.449	666.989	275.864	243.568	166.623	61.6002	72.2996	98.9986	75.9058	74.8184	134.644	1726.66	1197.97	1214.29	403.595	376.287	2262.44	443.086	784.532	584.352	557.79	1183.51	830.524
121	Peaxi162Scf00049g01720.1	Peaxi162Scf00049g01720	alpha/beta-Hydrolases superfamily protein	AT1G06800.1	IPR002921	GO:0004806,GO:0006629	393.649	-1.54108	0.61182	3.21802e-05	0.00071181	749.03	648.703	811.944	112.41	137.635	78.0316	24.8311	37.5858	66.2183	27.2832	19.6997	32.8497	1506.32	1643.05	1320.92	245.929	142.504	1107.3	226.008	139.865	96.4812	107.844	62.4181	102.713
579	Peaxi162Scf00560g00216.1	Peaxi162Scf00560g00216	multiprotein bridging factor 1C	AT3G24500.1	IPR010982,IPR013729	GO:0003677,GO:0043565	4473.87	-1.5402	0.625935	3.7665e-05	0.000789425	1422.62	2280.96	4869.28	732.147	1163.82	1589.25	1055	1093.39	3243.77	911.285	1241.45	2813.34	13536.9	5942.7	9525.73	4341.25	3890.68	7974.57	9724.63	3965.21	5731.53	9629.84	6073.52	4619.96
743	Peaxi162Scf01108g00012.1	Peaxi162Scf01108g00012	pheophytinase	AT5G13800.2			1299.9	-1.53891	0.339585	1.79596e-08	2.41833e-06	2006.14	1808.63	2100.46	457.525	657.561	401.171	286.142	296.165	415.468	258.066	311.257	310.75	3712.55	3710.11	3958.52	866.817	1274.92	2984.05	907.959	956.839	1034.67	672.189	1016.56	793.194
276	Peaxi162Scf00150g00218.1	Peaxi162Scf00150g00218	Flavonoid 3',5'-hydroxylase 1	sp|P48418|C75A1_PETHY	IPR001128	GO:0020037,GO:0016705,GO:0005506,GO:0055114	1396.32	-1.53597	0.385981	2.06414e-07	1.69232e-05	2330.86	2894.78	2040.63	712.652	994.157	457.884	269.937	416.819	435.927	445.728	247.338	480.462	3973.26	2987.35	2331.9	2305.89	2461.97	2841.27	625.302	889.792	1176.59	471.391	1140.05	579.734
463	Peaxi162Scf00358g00004.1	Peaxi162Scf00358g00004	Unknown protein		IPR002160	GO:0004866	24935.3	-1.5342	0.512392	7.90414e-06	0.000272551	40293.4	47822.9	44964.8	8179.54	6704.58	12482.5	5476.31	2676.64	6112.08	2412.84	2251.2	3723.44	61115.5	62303.5	87701.5	15156.9	22051.7	72489.7	14596.5	19270.8	21760.2	7773.57	18482.5	12644
384	Peaxi162Scf00258g00527.1	Peaxi162Scf00258g00527	Unknown protein		IPR005513	GO:0009790	476.175	-1.53066	0.889732	0.000185407	0.00222443	346.595	315.305	383.504	54.3032	124.7	104.703	5.99008	7.68809	51.08	8.97519	25.9331	25.4782	3582.36	1101.48	1068.4	679.597	316.802	1024.57	1076.07	478.503	113.314	178.471	296.929	57.4331
149	Peaxi162Scf00069g02244.1	Peaxi162Scf00069g02244	phosphoenolpyruvate carboxylase 3	AT3G14940.1	IPR021135	GO:0006099,GO:0015977,GO:0008964,GO:0003824	13467	-1.53032	0.244736	1.36044e-12	5.28881e-10	9186.33	7357.25	7706.78	5656	5301.31	5809.46	7968.91	5418.56	7356.21	7081.45	6980.3	8180.53	25570.4	20343.5	18323.8	11111.7	16985.6	24455	17365.6	15314.6	22222.6	18332.7	22515.2	26665.4
454	Peaxi162Scf00344g01718.1	Peaxi162Scf00344g01718	ATP-dependent zinc metalloprotease FtsH	sp|O78516|FTSH_GUITH	IPR005936,IPR027417	GO:0016020,GO:0006508,GO:0005524,GO:0004222,GO:0000166,GO:0017111	4675.31	-1.52822	0.82401	0.000149788	0.00194208	4558.64	4102.61	2489.16	638.676	1431.64	795.365	260.079	212.057	439.985	174.002	300.242	285.07	44331.7	8107.59	7845.06	8129.13	1738.73	8255.98	8783.82	2927.89	1106.23	2736.02	1827.63	730.282
568	Peaxi162Scf00538g00613.1	Peaxi162Scf00538g00613	Unknown protein		IPR027443		2278.5	-1.52481	0.500952	6.79749e-06	0.000242726	3873.22	4022.57	4262.36	711.524	1000.34	717.141	891.34	401.161	950.524	434.593	382.687	495.715	6176.48	5058.38	7458.63	1315.91	1718.66	6523.03	1985.45	1516.18	1703.11	689.548	1506.24	889.103
615	Peaxi162Scf00667g00615.1	Peaxi162Scf00667g00615	Ninja-family protein 1	sp|B1B5D3|NNJA1_WHEAT	IPR012463		866.488	-1.52416	0.47334	3.75567e-06	0.000157158	1315.19	933.136	1005.54	383.02	348.448	206.256	119.496	71.5659	89.6828	93.1145	84.2997	116.221	3749.81	1977.92	1791.48	700.18	702.146	2170.89	1321.86	1138.2	636.531	494.975	861.813	483.963
191	Peaxi162Scf00084g01116.1	Peaxi162Scf00084g01116	thioredoxin H-type 1	AT3G51030.1	IPR005746,IPR012336	GO:0015035,GO:0006662,GO:0045454	2767.75	-1.52368	0.352424	4.64306e-08	5.22951e-06	4668.89	4668.22	5224.45	1025.98	1300.09	930.823	1082.21	669.845	864.658	526.381	743.074	762.058	9077.03	7758.33	7205.85	2422.91	2190.4	6413.67	1795.42	1296.76	1655.94	1349.54	1806.07	987.451
188	Peaxi162Scf00084g00717.1	Peaxi162Scf00084g00717	Haloacid dehalogenase-like hydrolase (HAD) superfamily protein	AT2G38740.1	IPR006439,IPR023214	GO:0016787,GO:0008152	2738.09	-1.52219	0.242997	1.24515e-12	5.00198e-10	2644.63	3015.5	3017.31	1058.82	1128.65	1150.5	1202.38	967.794	1265.27	1062.32	1106.84	1304.61	6748.09	5791.78	5557.39	2140.39	2906.86	5349.07	2819.81	2694.38	3511.18	2704.31	3418.59	3147.58
255	Peaxi162Scf00131g00192.1	Peaxi162Scf00131g00192	CBL-interacting protein kinase 12	AT4G18700.1	IPR020636	GO:0007165,GO:0005524,GO:0004674,GO:0004672,GO:0006468,GO:0016772	185.622	-1.52052	0.383024	2.15139e-07	1.73428e-05	233.077	245.622	248.187	77.5281	81.0036	33.0926	50.8619	56.8616	62.3606	55.6676	64.6084	41.7104	483.616	545.16	392.259	104.795	228.486	329.25	218.113	207.621	216.697	135.813	212.284	130.242
382	Peaxi162Scf00253g01121.1	Peaxi162Scf00253g01121	conserved hypothetical protein [Ricinus communis] gb|EEF36373.1| conserved hypothetical protein [Ricinus communis]	ref|XP_002526033.1|			8584.59	-1.51976	0.198668	7.20302e-17	6.20051e-14	5758.1	5456.2	5131.52	3658.9	3706.23	3647.59	4075.41	3872.2	5097.9	3560.69	5301.61	5123.32	15613.4	14131	13727.6	7272.43	12217.3	13872	10351.6	12185.1	13781.7	12318	13294.1	12876.2
460	Peaxi162Scf00357g00528.1	Peaxi162Scf00357g00528	nodulin MtN21 /EamA-like transporter family protein	AT1G09380.1	IPR000620	GO:0016020	1453.86	-1.51931	0.465772	3.26038e-06	0.000141594	2367.78	2144.26	2640.19	558.391	810.997	414.107	1158.05	525.285	712.012	461.204	481.404	641.592	3738.75	3357.79	3885.9	1109.38	1426.94	4189.38	816.894	635.094	1100.31	512.732	831.293	372.819
425	Peaxi162Scf00304g00829.1	Peaxi162Scf00304g00829	Fe superoxide dismutase 2	AT5G51100.1	IPR001189	GO:0006801,GO:0004784,GO:0046872,GO:0055114	6118.4	-1.51905	0.384972	2.37707e-07	1.87237e-05	4930.14	5396.7	4743.28	2423.01	2220.12	2808.42	1931.92	1995.34	2669.38	1432.1	3205.03	1797.58	15313	11632.6	11084.7	3507.12	8366.98	14031.1	7503.53	11283.8	9079.07	7311.01	5765.91	6409.77
527	Peaxi162Scf00450g00422.1	Peaxi162Scf00450g00422	heat shock transcription factor B4	AT1G46264.1	IPR011991,IPR027725	GO:0005634,GO:0006355,GO:0043565,GO:0009408,GO:0003700	2543.42	-1.51842	0.550565	1.6839e-05	0.000465386	5012.14	4835.19	5550.91	645.521	1048.68	523.112	260.389	249.477	516.359	153.186	229.238	259.819	10768.7	7599.57	6146.22	2397.02	1483.58	5346.28	2475.91	1499.45	856.739	1387.21	1359.53	437.894
758	Peaxi162Scf01287g00012.1	Peaxi162Scf01287g00012	Remorin family protein	AT2G41870.1	IPR005516		475.071	-1.51835	0.439339	1.62334e-06	8.36055e-05	725.571	691.089	847.338	149.364	266.565	111.209	141.993	115.803	152.105	76.0633	106.355	127.735	1511.14	1435.75	1492.82	322.354	392.04	1217.57	392.206	320.942	285.801	147.637	228.825	143.431
374	Peaxi162Scf00244g00510.1	Peaxi162Scf00244g00510	Seed maturation protein PM36	sp|Q9SWB6|PM36_SOYBN	IPR016084		7.08658	-1.5171	1.62731	0.000329369	0.00321408	3.29124	4.56025	5.19399	1.12143	0	0	0	0	0	1.13296	0	0	56.3269	18.1819	20.5806	4.02596	5.39055	25.8509	2.91512	3.33367	5.9223	2.70759	6.8804	2.66213
426	Peaxi162Scf00304g00108.1	Peaxi162Scf00304g00108	Oleosin 1	sp|Q43804|OLEO1_PRUDU	IPR000136	GO:0016021,GO:0012511	106.283	-1.5165	0.651484	5.54331e-05	0.00101394	231.279	173.203	286.034	30.1319	39.853	16.1994	7.13701	4.45717	11.7822	30.4104	15.7341	22.9355	382.581	179.404	275.149	76.3744	37.0403	296.072	40.621	41.189	59.4913	76.3192	125.253	92.1535
487	Peaxi162Scf00391g00042.1	Peaxi162Scf00391g00042	22.0 kDa class IV heat shock protein	sp|P30236|HSP41_SOYBN	IPR008978		104.975	-1.51374	1.4701	0.000339557	0.0032882	4.36052	16.3426	51.3204	1.11922	11.7501	7.66325	0	0	7.83408	2.26007	0	5.30581	1225.4	74.6761	330.998	331.814	9.74751	144.623	177.462	16.68	31.6461	17.2014	40.6056	10.5967
392	Peaxi162Scf00270g00089.1	Peaxi162Scf00270g00089	Unknown protein				483.439	-1.51169	0.350108	4.74927e-08	5.29961e-06	730.81	920.975	987.778	125.313	197.089	176.285	149.513	155.968	193.303	105.053	177.111	129.959	1542.7	1543.81	1069.62	388.069	371.736	914.729	331.557	336.978	249.277	336.925	284.429	183.554
235	Peaxi162Scf00120g01314.1	Peaxi162Scf00120g01314	conserved hypothetical protein [Ricinus communis] gb|EEF38291.1| conserved hypothetical protein [Ricinus communis]	ref|XP_002524081.1|	IPR019448		1461.68	-1.51116	0.302701	1.83262e-09	3.34633e-07	1336.49	1210.73	1372.38	538.693	619.475	563.789	713.945	550.978	643.609	499.382	572.137	683.921	3500.75	3160.61	2824.16	978.937	1518.59	3057.5	2118.85	1459.39	2101.83	1547.19	2022.47	1484.48
551	Peaxi162Scf00481g00732.1	Peaxi162Scf00481g00732	17.5 kDa class I heat shock protein	sp|P04794|HSP14_SOYBN	IPR008978		22428.6	-1.51079	0.595345	3.21837e-05	0.00071181	7346.06	11060.2	22610.3	5433.73	5147.63	8642.21	5596.83	8002.92	15417.6	5315.3	7825.92	17860.2	71314.9	27653.8	41211.6	24711.6	21505	38226	52597	21670.1	23781.9	45385.2	29082.7	20887.1
762	Peaxi162Scf01294g00226.1	Peaxi162Scf01294g00226	actin 7	AT5G09810.1	IPR004000		455.535	-1.5057	0.568129	2.35884e-05	0.000583129	472.043	646.489	817.918	124.746	214.156	99.2575	85.1501	43.2467	83.1232	63.6399	53.5803	89.6513	2171.25	958.974	1758.59	498.847	246.583	1106.39	456.776	319.726	144.759	169.925	204.471	103.541
608	Peaxi162Scf00628g00006.1	Peaxi162Scf00628g00006	Branched-chain-amino-acid aminotransferase 6	sp|Q9LPM9|BCAT6_ARATH	IPR001544	GO:0004084,GO:0008152,GO:0009081,GO:0003824	3977.14	-1.50522	0.317054	6.24988e-09	9.65647e-07	5343.89	4455.71	5141.09	1957.73	2038.98	1834.15	1906.42	1635.4	1807.93	1683.04	1904.46	1609.28	10848.1	8190.72	9208.75	3333.71	4354.88	11263.9	2976.35	2459	3121.67	2311.53	3207.38	2857.19
419	Peaxi162Scf00300g00015.1	Peaxi162Scf00300g00015	Rhodanese/Cell cycle control phosphatase superfamily protein	AT4G35770.1	IPR001763		1476.88	-1.50345	0.555587	2.01026e-05	0.000521003	3586.86	2659.85	2136.01	343.415	569.644	211.53	65.1171	118.924	124.924	91.8658	114.216	97.5098	7331.9	4928.68	4428.42	1078.43	668.239	2924.56	1422.71	1027.55	373.791	350.622	451.573	338.759
661	Peaxi162Scf00767g00210.1	Peaxi162Scf00767g00210	cytochrome P450, family 78, subfamily A, polypeptide 6	AT2G46660.1	IPR001128	GO:0020037,GO:0016705,GO:0005506,GO:0055114	385.228	-1.50278	0.590148	3.18439e-05	0.000710135	168.162	110.1	154.178	132.642	184.416	122.987	183.28	47.8337	85.6962	152.328	79.5863	137.611	818.739	269.118	352.047	325.551	405.028	1181	517.275	644.938	1162.72	569.795	666.106	774.329
151	Peaxi162Scf00071g00528.1	Peaxi162Scf00071g00528	translationally controlled tumor protein	AT3G16640.1	IPR018105		558.274	-1.49738	0.377942	2.23259e-07	1.78778e-05	534.058	693.755	705.496	235.324	272.636	151.416	513.205	289.664	434.151	328.237	307.887	392.17	1330.14	1154.08	1335.7	425.574	550.832	1269.73	384.5	235.645	448.467	485.251	553.976	366.686
165	Peaxi162Scf00074g01411.1	Peaxi162Scf00074g01411	Cation/H(+) antiporter 18	sp|Q9FFR9|CHX18_ARATH	IPR006153	GO:0055085,GO:0016021,GO:0015299,GO:0006812	3372.32	-1.4973	0.576189	2.77442e-05	0.000647984	2499.56	1543.52	3729.42	1462.1	1703.66	1103.77	2543.6	691.437	1854.11	1404.99	1346.83	1475.4	6666.47	8767.71	5743.32	2737.29	3789.96	11627.9	3870.52	1494.86	3998.72	4323.21	4223.64	2333.54
578	Peaxi162Scf00560g00110.1	Peaxi162Scf00560g00110	G-type lectin S-receptor-like serine/threonine-protein kinase	sp|O64793|Y1675_ARATH	IPR001480,IPR003609,IPR000858	GO:0048544	3285.27	-1.49693	0.575493	2.75647e-05	0.000645041	9648.5	6483.3	8806.71	1125.46	1536.07	655.271	279.219	94.2829	179.367	98.7912	107.147	63.8768	11904.1	13064.7	8420.2	2693.92	2856.95	8537.1	704.726	636.284	376.404	118.796	357.239	98.0386
182	Peaxi162Scf00078g00137.1	Peaxi162Scf00078g00137	Unknown protein				39.8384	-1.49388	0.820557	0.000173099	0.00213959	59.8603	95.7095	83.9128	2.2225	8.14642	7.67003	4.77986	3.31076	0	4.49111	6.28704	2.63937	240.262	130.874	119.509	20.1253	13.1608	80.5713	9.64148	17.8546	15.9023	6.37431	18.4546	4.36155
156	Peaxi162Scf00073g02123.1	Peaxi162Scf00073g02123	Protein kinase superfamily protein	AT3G17850.1	IPR011009,IPR000961	GO:0005524,GO:0004674,GO:0004672,GO:0006468,GO:0016772	2210.8	-1.48964	0.254546	1.49537e-11	4.96111e-09	1594.73	1388.96	1378.12	964.173	915.201	744.067	1062.08	884.024	984.604	924.938	967.578	816.561	5311.73	4721.76	3917.93	1622.43	2289.44	4149.03	3336.41	2895.41	3323.85	2777.67	3568.3	2520.1
512	Peaxi162Scf00429g00042.1	Peaxi162Scf00429g00042	conserved hypothetical protein [Ricinus communis] gb|EEF48682.1| conserved hypothetical protein [Ricinus communis]	ref|XP_002513735.1|	IPR021410		1485.59	-1.48811	0.420988	1.23456e-06	6.88808e-05	2911.06	2855.77	3120.02	368.631	670.338	308.792	1268.94	547.468	794.834	702.342	535.019	899.201	4341.5	2769.75	3799.38	897.941	1272.48	2593.69	842.482	700.501	922.682	870.258	1091.57	569.522
95	Peaxi162Scf00039g01412.1	Peaxi162Scf00039g01412	GDSL esterase/lipase	sp|Q9SHP6|GDL10_ARATH	IPR001087	GO:0016787,GO:0016788,GO:0006629	36.3465	-1.48763	0.914716	0.000236992	0.00259772	153.287	91.5406	143.444	1.12306	2.70159	11.8847	0	0	1.3	0	0.787823	0	49.1763	152.677	132.532	10.0737	36.5165	72.7476	3.89297	2.22103	1.97099	1.80037	0.856972	1.78187
97	Peaxi162Scf00041g00319.1	Peaxi162Scf00041g00319	beta-xylosidase 3	AT5G09730.1	IPR026892,IPR002772,IPR017853	GO:0004553,GO:0005975	14.0998	-1.48521	0.827631	0.000184971	0.0022214	23.1685	6.40981	20.6283	4.4928	3.60162	5.94166	9.46515	6.8153	6.49894	5.67754	6.30275	0.887166	51.2266	12.1343	17.4632	15.1116	32.2103	41.1589	19.4673	18.8777	8.86829	8.9999	9.4239	3.5649
559	Peaxi162Scf00516g00124.1	Peaxi162Scf00516g00124	Bidirectional sugar transporter N3	sp|P93332|NOD3_MEDTR	IPR004316	GO:0016021	4049.82	-1.48483	0.38767	3.86636e-07	2.7743e-05	4845.45	5694.81	4808.68	1626.34	2283.47	1671.73	3399.29	2756.84	4277.69	2600.74	2991.56	4276.18	6505.61	5464.34	7979.31	3057.94	5342.22	10660.4	3266.29	3084.02	3956.31	2221.22	3080.02	1345.29
643	Peaxi162Scf00713g00038.1	Peaxi162Scf00713g00038	Glutathione S-transferase family protein	AT3G62760.1	IPR010987,IPR012336	GO:0005515	1378.95	-1.47719	0.326582	1.82585e-08	2.44492e-06	2081.94	2383.88	2160.3	739.762	1046.07	644.663	399.355	445.522	509.636	515.145	350.426	701.269	2625.58	2007.49	1899.62	2208.62	3030.11	2588.2	804.142	1149.23	1822.1	758.777	1413.05	809.994
223	Peaxi162Scf00106g01215.1	Peaxi162Scf00106g01215	purple acid phosphatase 15	AT3G07130.1	IPR004843,IPR025733,IPR008963	GO:0046872,GO:0016787,GO:0003993	2030.3	-1.47679	0.184573	3.97672e-18	3.68657e-15	842.507	789.448	750.706	912.936	884.094	897.211	1074.69	945.92	1094.28	1016.56	1160.75	1232.51	3500.54	3706.43	3247.79	1750.92	2781.27	3343.8	2587.88	2672.75	3525.79	2904.57	3554.55	3549.34
476	Peaxi162Scf00380g00618.1	Peaxi162Scf00380g00618	myb-like transcription factor family protein	AT1G68670.1	IPR009057	GO:0003677,GO:0003682	6307.65	-1.47678	0.236641	1.33215e-12	5.26374e-10	2777.62	2742.71	2503.06	2707.72	2337.55	2204.59	3600.69	3523.64	3923.8	3403.42	6087.29	4256.03	11179.4	8868.89	8773.98	4459.7	8306.03	9076.49	8650.99	11197.4	10954.7	10932.7	9990.65	8924.74
406	Peaxi162Scf00285g00720.1	Peaxi162Scf00285g00720	cytochrome P450, family 71, subfamily B, polypeptide 35	AT3G26310.1	IPR001128	GO:0020037,GO:0016705,GO:0005506,GO:0055114	1715.89	-1.47521	0.400004	6.87902e-07	4.3748e-05	1551.38	1532.36	2072.38	829.741	913.397	649.561	450.901	550.223	782.855	391.546	537.265	661.6	4705.3	3187.5	3264.85	1584.37	1627.09	5008.32	2761.36	1838.11	1795.07	1724.61	1516.04	1245.59
158	Peaxi162Scf00074g00025.1	Peaxi162Scf00074g00025	homeobox 7	AT2G46680.1	IPR009057,IPR003106	GO:0005634,GO:0003677,GO:0006355,GO:0043565,GO:0000976,GO:0003700	120.19	-1.47441	0.788173	0.000166206	0.00208541	165.537	138.558	93.5803	29.1508	46.9187	12.7539	7.1087	7.90285	2.60587	5.66315	6.30023	5.31402	1052.75	357.53	283.051	128.814	35.5969	353.311	47.6028	32.2284	28.6311	7.22291	26.6753	9.7556
268	Peaxi162Scf00140g01133.1	Peaxi162Scf00140g01133	beta glucosidase 11	AT1G02850.2	IPR001360,IPR017853	GO:0004553,GO:0005975,GO:0003824	2407.2	-1.4737	0.305369	4.16488e-09	6.73733e-07	3904.8	4420.99	4426.17	1280.38	1536.43	899.04	651.51	768.864	697.217	777.598	549.23	927.802	6604.28	4567.04	4229.51	3698.06	3833.43	4204.28	1655.16	1438.6	1642.11	1310.25	2707.76	1042.38
25	Peaxi162Scf00006g00524.1	Peaxi162Scf00006g00524	Sec14p-like phosphatidylinositol transfer family protein	AT1G55840.1	IPR001251,IPR011074		2145.93	-1.47256	0.37359	2.45048e-07	1.91145e-05	3659.34	3210.06	3704.62	825.06	895.653	636.133	1487.92	765.152	1484.29	968.9	962.624	1282.1	5954.69	4638.41	5468.54	1287.06	2194.84	4402.48	1458.12	949.693	1584.51	1177.54	1513.48	991.172
632	Peaxi162Scf00694g00049.1	Peaxi162Scf00694g00049	Subtilase family protein	AT5G67360.1	IPR015500,IPR023828	GO:0004252,GO:0006508,GO:0042802,GO:0043086	3803.93	-1.47237	0.423122	1.53888e-06	8.15199e-05	4352.44	3026.17	2724.87	2281.93	1375.56	680.764	1256.46	922.966	947.204	965.821	979.575	726.578	8862.62	8674.43	6146.65	2873.35	3654.35	8693.95	6177.45	6955.02	4699.43	4390.78	5085.64	4840.21
405	Peaxi162Scf00285g00717.1	Peaxi162Scf00285g00717	Protein of unknown function (DUF604)	AT2G37730.1	IPR006740		1495.82	-1.46825	0.236657	1.65759e-12	6.34174e-10	1615.43	1420.41	1847.81	632.879	776.317	609.825	516.718	428.273	575.178	519.529	564.2	562.004	3700.24	3160.69	3196.02	1229.66	1949.97	2871.12	2057.48	1822.67	1552.53	1386.66	1673.25	1230.82
410	Peaxi162Scf00294g00032.1	Peaxi162Scf00294g00032	AMP-dependent synthetase and ligase family protein	AT1G66120.1	IPR025110,IPR000873	GO:0008152,GO:0003824	173.309	-1.4667	0.68412	9.57589e-05	0.00143824	340.571	295.326	221.133	104.524	61.1826	35.6287	22.469	15.9366	15.5842	5.68267	11.0314	10.6523	676.284	520.985	488.633	137.062	88.9687	756.088	117.855	78.8188	36.4331	44.9484	31.6493	41.9596
386	Peaxi162Scf00263g01310.1	Peaxi162Scf00263g01310	Unknown protein		IPR006706	GO:0005199,GO:0009664	42921.2	-1.46542	0.625146	5.87933e-05	0.00105596	135164	96537	115278	13617.5	13382.2	9225.22	5876	1975.19	3996.03	2958.64	2239.13	1979.55	104330	208358	99956.1	15566.3	21192.4	125427	11872.1	11955.4	7503.29	7535.35	8007.32	6177.85
260	Peaxi162Scf00135g00417.1	Peaxi162Scf00135g00417	calcium-dependent protein kinase 33	AT1G50700.1	IPR011009	GO:0005524,GO:0004674,GO:0004672,GO:0006468,GO:0016772	4643.23	-1.46468	0.407197	9.89789e-07	5.81875e-05	2430.55	2815.79	3756.22	1863.64	2031.9	1471.65	1384.14	2118.26	2496.44	1325.39	2440.82	2868.57	9319.42	6619.85	8877.18	3147.49	4669.93	10639.8	6963.45	6067.12	9227.56	6081.55	5035.83	7785.04
442	Peaxi162Scf00323g00719.1	Peaxi162Scf00323g00719	Chitinase family protein	AT1G05850.1	IPR023346,IPR000726	GO:0006032,GO:0016998,GO:0004568	1089.71	-1.46347	0.433527	2.28382e-06	0.000106949	642.043	683.227	1129.29	399.475	344.367	248.943	661.898	458.491	701.527	634.995	589.181	769.341	1643.95	2233.2	1967.22	520.54	753.524	2227.7	1731.68	983.173	1360.25	1711.15	2007.85	1750.04
256	Peaxi162Scf00132g00081.1	Peaxi162Scf00132g00081	transferases	AT2G20830.1	IPR022384	GO:0005542,GO:0008152,GO:0016740	115.761	-1.46175	0.545471	2.32297e-05	0.000576629	195.577	139.692	95.3861	14.585	31.5581	42.4881	15.3949	12.4458	27.3381	19.2721	28.3552	31.0168	581.766	184.901	243.763	115.777	72.1539	170.408	154.57	153.32	110.497	160.526	84.1964	93.2817
197	Peaxi162Scf00087g01610.1	Peaxi162Scf00087g01610	cytochrome P450, family 78, subfamily A, polypeptide 6	AT2G46660.1	IPR001128	GO:0020037,GO:0016705,GO:0005506,GO:0055114	314.369	-1.46113	0.330758	2.99502e-08	3.72109e-06	340.709	407.337	308.401	132.637	147.538	123.839	196.292	122.987	167.505	140.953	165.475	213.069	825.907	663.675	681.538	270.111	320.407	701.52	305.874	209.802	341.641	244.469	309.563	203.612
34	Peaxi162Scf00008g02027.1	Peaxi162Scf00008g02027	GATA type zinc finger transcription factor family protein	AT1G01780.1	IPR001781	GO:0008270	91.4925	-1.46006	0.562567	2.98425e-05	0.000684389	331.644	316.529	369.856	19.0873	24.3214	13.5857	5.91736	1.13446	10.4035	3.40472	0	0	280.699	216.34	346.321	61.4406	34.3909	136.887	7.7839	6.66385	5.9146	0	1.715	1.78066
434	Peaxi162Scf00312g00310.1	Peaxi162Scf00312g00310	cytochrome P450, family 88, subfamily A, polypeptide 3	AT1G05160.1	IPR001128	GO:0020037,GO:0016705,GO:0005506,GO:0055114	11562.4	-1.45699	0.568556	3.296e-05	0.000723529	30231.6	34985.4	29804.6	1858.11	4012.17	2218.85	844.269	1067.15	1506.17	678.654	1528.69	623.246	31868.3	31700.3	46901.3	4055.78	6085.05	23219.9	4756.8	7871.35	3470.43	3179.7	2544.71	2485.54
660	Peaxi162Scf00763g00412.1	Peaxi162Scf00763g00412	Pectate lyase family protein	AT1G67750.1	IPR011050,IPR018082		160.792	-1.45679	0.446951	3.50312e-06	0.000148917	316.672	349.012	364.232	32.1287	43.3643	31.4918	147.394	90.0181	108.69	58.3387	88.0128	114.206	460.07	313.126	393.087	81.6905	107.833	192.075	220.606	111.828	83.4937	37.3305	76.0353	38.2807
624	Peaxi162Scf00684g00234.1	Peaxi162Scf00684g00234					8.22874	-1.45306	1.40201	0.000390941	0.00360225	23.3679	16.0188	18.4411	1.10763	0.903243	0	0	0	0	0	0	0	37.8298	24.1631	32.332	7.06165	6.60353	25.9332	0	0	1.98795	0	0	1.73981
216	Peaxi162Scf00102g01135.1	Peaxi162Scf00102g01135	AUTOPHAGY 8E	AT2G45170.1	IPR004241		3058.89	-1.4504	0.247924	1.44183e-11	4.89471e-09	3457.64	3596.43	2968.62	1137.52	1477.98	1233.98	1119.17	1077.91	1329.33	1075.69	1271.22	1342.46	6999.49	6161.98	5556.77	2330.47	3208.96	5952.93	3770.54	3625.4	4448	3248.08	3676.3	3346.59
317	Peaxi162Scf00189g00119.1	Peaxi162Scf00189g00119	thioredoxin H-type 1	AT3G51030.1	IPR005746,IPR012336	GO:0015035,GO:0006662,GO:0045454	284.411	-1.44828	0.350705	1.10399e-07	1.06438e-05	623.14	534.699	562.221	109.843	131.775	85.0487	119.689	76.6952	78.2059	84.913	50.3982	74.3763	839.691	782.594	680.574	249.537	202.947	601.327	140.821	156.713	166.903	164.404	179.973	129.384
592	Peaxi162Scf00583g00531.1	Peaxi162Scf00583g00531	cinnamyl alcohol dehydrogenase 9	AT4G39330.1	IPR020843,IPR016040,IPR002085	GO:0008270,GO:0016747,GO:0055114,GO:0016491	306.606	-1.44299	0.411321	1.41951e-06	7.63717e-05	326.752	309.628	408.15	105.598	157.542	113.723	205.842	161.384	185.83	88.59	117.393	178.347	613.716	841.401	651.16	179.341	399.241	707.338	220.017	220.963	388.165	261.821	294.595	222.012
636	Peaxi162Scf00700g00040.1	Peaxi162Scf00700g00040	Protein of unknown function (DUF 3339)	AT5G40970.1	IPR021775		120.059	-1.43833	0.391812	7.56455e-07	4.71133e-05	157.578	190.149	204.837	61.3503	55.2555	38.3698	57.1223	51.1952	44.5256	46.1563	57.4252	59.0808	329.347	268.057	274.25	103.507	126.478	284.603	83.1396	55.6715	98.1985	74.543	111.467	49.1079
678	Peaxi162Scf00794g00320.1	Peaxi162Scf00794g00320	Protein NRT1/ PTR FAMILY 1.2	sp|Q9M817|PTR6_ARATH	IPR000109,IPR016196	GO:0016020,GO:0006810,GO:0006857,GO:0005215	6.8008	-1.4349	1.04325	0.000357148	0.00339198	17.7456	11.0297	11.2713	1.12488	0.898855	1.69524	1.18182	0	1.2972	0	0.788107	0	19.4723	23.2806	26.6654	8.06645	8.5564	19.1384	0.974863	0	1.96752	3.59039	0	4.47409
50	Peaxi162Scf00015g00444.1	Peaxi162Scf00015g00444	HCO3- transporter family	AT4G32510.1	IPR003020	GO:0016020,GO:0006820,GO:0005452,GO:0016021	88.6725	-1.42334	0.958696	0.000334258	0.00324755	92.9853	250.582	436.524	3.3728	10.793	0.848053	7.09384	7.97669	6.49072	5.68518	5.51609	10.6554	338.164	404.733	303.754	47.3756	4.2842	68.9053	14.6148	3.32989	3.93738	52.1112	35.899	12.5091
663	Peaxi162Scf00767g00033.1	Peaxi162Scf00767g00033	SAUR-like auxin-responsive protein family	AT3G61900.1	IPR003676		87.228	-1.4228	0.553943	3.44922e-05	0.00074423	137.356	161.575	105.827	27.9072	43.4682	40.9222	9.51312	10.0355	15.7067	7.88651	7.86769	14.9998	394.877	220.75	271.956	135.662	50.0895	261.558	53.2077	51.2024	21.8097	9.99153	20.862	18.4408
167	Peaxi162Scf00074g02025.1	Peaxi162Scf00074g02025	Zinc finger protein CONSTANS-LIKE 1, putative isoform 1 [Theobroma cacao] gb|EOY24806.1| Zinc finger protein CONSTANS-LIKE 1, putative isoform 1 [Theobroma cacao]	ref|XP_007040305.1|	IPR010402	GO:0005515	12.2898	-1.42225	0.797465	0.000221901	0.00249347	13.2021	4.56935	10.3509	2.24468	8.11137	4.24734	1.18388	2.26571	7.80708	2.2685	3.15085	9.75153	40.9728	25.2661	32.8998	15.1047	23.6696	47.8647	2.91758	7.77582	3.94473	4.50618	12.8755	8.00365
674	Peaxi162Scf00789g00532.1	Peaxi162Scf00789g00532	Unknown protein				2347.02	-1.42148	0.383368	6.62778e-07	4.27137e-05	2937.29	2275.4	2208.92	963.54	932.105	690.193	341.973	408.68	761.852	445.01	904.41	738.003	8275.86	4978.52	4808.41	1884.73	2082.79	4505.61	3434.39	3266.1	2395.88	2340.7	2193.27	2554.84
346	Peaxi162Scf00212g00310.1	Peaxi162Scf00212g00310	Peroxidase superfamily protein	AT2G22420.1	IPR010255	GO:0006979,GO:0020037,GO:0004601,GO:0055114	580.658	-1.42095	0.478203	9.89616e-06	0.000317613	1051.17	1075.19	1481.25	176.18	246.093	229.391	172.869	108.695	214.742	112.266	135.482	161.32	1400.18	1549.14	1958.9	294.008	475.743	1590.11	259.619	335.493	307.744	148.746	255.893	195.558
422	Peaxi162Scf00300g00848.1	Peaxi162Scf00300g00848	Subtilase family protein	AT4G10530.1	IPR015500	GO:0004252,GO:0006508,GO:0042802,GO:0043086	377.565	-1.42039	0.592308	5.58018e-05	0.00101739	956.006	318.67	832.243	110.201	172.648	94.1158	41.3744	31.9288	48.0182	13.6484	14.9729	23.0911	995.067	2711.07	667.906	203.638	508.481	865.112	85.758	117.645	103.333	34.1294	60.6561	51.8519
181	Peaxi162Scf00078g01331.1	Peaxi162Scf00078g01331					228.983	-1.41984	0.462125	7.0575e-06	0.000249424	426.433	386.195	288.813	73.8181	87.7273	40.0349	40.3576	51.5589	40.5046	45.1624	29.9101	30.9319	1057.4	1063.35	598.479	168.873	109.551	435.843	115.322	109.007	92.0284	48.0278	83.0728	73.1787
462	Peaxi162Scf00357g00811.1	Peaxi162Scf00357g00811	serpin 2	AT2G14540.1	IPR023795,IPR023796,IPR000215	GO:0005615	2158.94	-1.41786	0.427644	2.99793e-06	0.000132829	3803.49	3840.67	4280.11	667.264	1149.65	587.307	1037.52	404.543	839.525	815.438	589.324	923.646	6760.04	4963.33	6760.43	1700.68	1847.21	4672.87	807.021	732.856	1272.92	1194.02	1324.09	840.705
115	Peaxi162Scf00046g00524.1	Peaxi162Scf00046g00524	Unknown protein				84.0287	-1.41685	0.369159	3.91204e-07	2.79798e-05	120.776	77.449	99.8912	24.5322	38.0458	33.254	17.8572	30.026	27.5061	36.0155	27.5315	32.6201	234.219	292.196	280.556	64.3136	74.1809	171.541	58.9508	70.1548	57.541	40.9199	56.648	49.962
240	Peaxi162Scf00126g01621.1	Peaxi162Scf00126g01621	serpin 3	AT1G64030.1	IPR023795,IPR023796,IPR000215	GO:0005615	23.9983	-1.41423	0.796225	0.000229518	0.00254539	42.0938	34.8967	28.7346	3.37345	13.4883	1.6958	9.45707	2.28056	2.59561	2.2747	3.15219	4.44055	104.528	66.7896	119.014	14.1135	24.6218	69.8598	1.94903	1.10986	0.984134	6.2871	11.9607	6.25783
399	Peaxi162Scf00282g00617.1	Peaxi162Scf00282g00617		sp|P29063.1|PR4B_TOBAC	IPR009009	GO:0050832,GO:0042742	1496.74	-1.4128	0.357566	2.44096e-07	1.91021e-05	3442.94	1858.85	2688.44	609.732	678.119	789.482	433.147	241.188	339.621	347.877	291.245	282.882	3768.15	4741.26	2970.82	1025.44	2110.48	3477.92	1136.12	1062.13	1028.85	711.053	971.068	914.944
420	Peaxi162Scf00300g00117.1	Peaxi162Scf00300g00117	SEC14 cytosolic factor family protein / phosphoglyceride transfer family protein	AT4G35750.1	IPR001251		18234.9	-1.4127	0.309563	1.5138e-08	2.12135e-06	13551.4	12732.3	13000.5	7311.25	7078.6	9146.08	9330.58	10354.8	13651.8	8109.08	12094.5	15959.1	29770.1	26464.9	32851.7	14237.7	19131.4	38507.3	22969	21701	28694.1	24535.9	20389.4	26066.1
241	Peaxi162Scf00128g10025.1	Peaxi162Scf00128g10025	Unknown protein				34101.8	-1.41098	0.525394	2.49212e-05	0.000604302	67776.3	63591.9	80055.6	12368.4	18047.7	5999.78	9173.19	3426.81	4669.99	3894.4	4024.74	3184.24	139786	107496	111485	29284.4	24724.6	84781.1	7739.65	6474.76	10536.5	5134.87	10671.4	4116.4
433	Peaxi162Scf00312g00313.1	Peaxi162Scf00312g00313	cytochrome P450, family 88, subfamily A, polypeptide 3	AT1G05160.1	IPR001128	GO:0020037,GO:0016705,GO:0005506,GO:0055114	11007.1	-1.40998	0.360969	2.96134e-07	2.24074e-05	21348.9	24043.4	19625.1	2911.12	4421.93	3389.62	2522.33	2360.24	2972.45	2163.01	3292.92	2170.53	25376.4	27472.7	34516.2	5458.5	9279.15	19447.5	7849.02	13405.5	8370.2	6391.86	7476.68	7903.98
745	Peaxi162Scf01132g00023.1	Peaxi162Scf01132g00023	PEBP (phosphatidylethanolamine-binding protein) family protein	AT5G01300.1	IPR008914		36.4784	-1.40853	1.0446	0.000392205	0.00360951	66.2421	54.3213	58.9503	2.23554	10.8576	3.40834	0	0	0	0	0	0	332.638	78.6743	71.2404	36.1822	8.68795	114.959	3.8744	13.3498	4.95082	1.8138	6.93209	6.16368
226	Peaxi162Scf00111g01424.1	Peaxi162Scf00111g01424	Protein LIGHT-DEPENDENT SHORT HYPOCOTYLS 10	sp|Q9S7R3|LSH10_ARATH	IPR006936		277.708	-1.40482	0.700239	0.00015039	0.0019457	939.775	1116.84	962.799	38.0396	69.6179	15.3295	55.7733	12.341	28.736	10.1656	9.44584	16.7966	769.808	948.464	944.854	101.54	95.383	405.166	53.3181	15.5703	22.7527	7.24613	18.1573	7.05898
402	Peaxi162Scf00284g00620.1	Peaxi162Scf00284g00620	UDP-glucose pyrophosphorylase 3 isoform 1 [Theobroma cacao] gb|EOY17714.1| UDP-glucose pyrophosphorylase 3 isoform 1 [Theobroma cacao]	ref|XP_007008904.1|	IPR002618	GO:0008152,GO:0016779	10026.6	-1.40393	0.249079	4.96333e-11	1.41988e-08	4385.85	3965.69	3776.59	4466.7	4658.09	3637.28	4183.79	5086.36	6284	3910.77	7507.44	5508.74	14310	12568.1	12144.6	9532.3	14719.7	12781.7	12652.2	16947.4	22378.6	16480.2	17683.4	21069.7
73	Peaxi162Scf00024g00161.1	Peaxi162Scf00024g00161	AT-hook motif nuclear-localized protein 20	AT4G14465.1	IPR014476		117.514	-1.4038	0.815044	0.000258049	0.00272565	504.594	437.505	398.902	12.3432	13.5225	8.49644	1.18409	2.26404	1.30156	0	0	1.77265	320.594	443.605	462.762	31.212	11.8416	162.746	1.94459	1.11094	0	0	0.858823	1.77752
534	Peaxi162Scf00460g00049.1	Peaxi162Scf00460g00049	UDP-Glycosyltransferase superfamily protein	AT2G36770.1	IPR002213	GO:0008152,GO:0016758	437.386	-1.40325	0.581462	5.54442e-05	0.00101394	1104.29	1137.02	954.853	152.839	114.279	128.953	193.957	59.1749	149.367	37.5008	56.7318	87.8741	974.445	1088.44	1735.02	206.59	325.938	1085.34	232.765	229.805	196.956	39.561	117.214	88.3612
620	Peaxi162Scf00679g00032.1	Peaxi162Scf00679g00032	heat shock protein 70	AT3G12580.1	IPR013126		36597.7	-1.40028	0.537749	3.24428e-05	0.000714128	32437.1	30619.1	51068.8	10539.8	10962.4	10220.8	10883.2	10924.1	22094.6	7754.23	9088.81	21497.2	131240	69721.7	60223.6	38103.4	32999.6	51053.5	76136.1	31118.7	25823.1	71172.2	39272.7	23389.7
729	Peaxi162Scf01012g00021.1	Peaxi162Scf01012g00021	Protein kinase family protein	AT1G64300.1	IPR010632,IPR011009	GO:0005524,GO:0004672,GO:0006468,GO:0016772	65.4634	-1.39895	0.480754	1.25523e-05	0.000377001	83.1364	48.6953	93.3089	37.1151	36.8598	20.3459	54.3703	22.8204	37.6268	30.7168	19.702	42.6369	174.22	135.62	101.551	72.5915	89.8786	174.165	60.4318	36.6223	64.9392	52.9731	50.382	30.4109
12	Peaxi162Scf00003g02333.1	Peaxi162Scf00003g02333	abscisic acid responsive elements-binding factor 3	AT4G34000.1	IPR004827	GO:0006355,GO:0043565,GO:0003700	4246.02	-1.39679	0.382442	8.49883e-07	5.13401e-05	5399.81	5089.62	6963.43	1775.83	2003.68	1605.8	1911.02	1359.27	1859.66	1419.58	1248.13	2008.89	10313.4	8236.75	10945.7	2708.02	3794.34	10883.8	4520.46	3381.4	4024.28	3177.72	3705.33	3568.57
343	Peaxi162Scf00211g00239.1	Peaxi162Scf00211g00239	Nuclear transcription factor Y subunit A-2	sp|Q9M9X4|NFYA2_ARATH	IPR001289	GO:0006355,GO:0003700	818.597	-1.39567	0.339391	1.23141e-07	1.15041e-05	1440.63	1038.76	1387.76	338.908	425.458	356.816	237.984	173.257	232.949	204.132	189.046	225.148	2380.43	2092.86	2155.21	649.45	770.575	2056.31	592.193	521.005	619.406	395.727	642.246	520.065
573	Peaxi162Scf00549g00014.1	Peaxi162Scf00549g00014	Ethylene-responsive transcription factor RAP2-10	sp|Q9SW63|RA210_ARATH	IPR016177	GO:0003677,GO:0006355,GO:0003700	300.657	-1.39311	0.383638	9.27874e-07	5.49498e-05	266.052	319.692	259.011	76.3043	123.503	114.7	156.298	109.811	175.707	174.624	136.268	121.428	597.148	551.733	635.517	155.054	362.768	498.767	546.438	352.165	377.793	412.912	466.324	225.754
613	Peaxi162Scf00650g00223.1	Peaxi162Scf00650g00223	GRAS family transcription factor	AT4G08250.1	IPR005202		85.5887	-1.39289	0.71576	0.000175881	0.00215869	26.5205	33.919	24.7048	6.74225	17.9987	39.8771	8.27922	4.55046	24.6811	5.68117	18.9102	39.0517	354.523	311.541	216.643	65.5007	126.546	134.952	48.6909	122.124	144.777	56.6538	105.26	116
700	Peaxi162Scf00900g00110.1	Peaxi162Scf00900g00110	Eukaryotic aspartyl protease family protein	AT3G20015.1	IPR021109,IPR001461	GO:0006508,GO:0004190	701.613	-1.39073	0.571227	5.36529e-05	0.000995531	2176.74	1460.81	2463.98	221.398	302.335	97.5603	67.4102	50.0761	71.4335	14.7737	27.5781	33.7304	2726.62	1966.51	2513.14	562.339	429.905	1495.92	68.176	16.6523	18.7102	14.3851	17.1103	21.4226
445	Peaxi162Scf00328g00827.1	Peaxi162Scf00328g00827	40S ribosomal protein S3a	sp|P33444|RS3A_CATRO	IPR001593	GO:0005840,GO:0006412,GO:0005622,GO:0003735	644	-1.39004	0.391975	1.30116e-06	7.12771e-05	1016.97	1008.38	1283.71	301.368	299.433	219.602	271.887	202.983	281.617	183.118	181.251	172.296	1351.69	1642.44	1839.54	356.873	624.078	1680.46	555.483	435.063	466.47	343.084	370.763	367.443
664	Peaxi162Scf00770g00316.1	Peaxi162Scf00770g00316	galactinol synthase 1	AT2G47180.1	IPR002495	GO:0016757	780.714	-1.38939	1.10492	0.000436763	0.0038746	267.611	264.44	380.34	37.0042	132.617	131.775	4.73869	11.2947	27.3569	4.53133	7.87549	14.1724	9046.97	860.568	1711.43	1424.1	186.552	1708.1	1482.7	286.705	89.8298	339.401	245.164	71.8613
686	Peaxi162Scf00825g00027.1	Peaxi162Scf00825g00027	Protein yippee-like	sp|P59234|YIPL_SOLTU	IPR004910		452.461	-1.38784	0.271119	9.00933e-10	1.82481e-07	441.008	457.12	430.761	206.029	177.987	179.601	296.483	218.139	230.987	195.61	226.738	243.274	927.581	970.946	867.834	323.828	453.37	865.777	511.288	430.28	589.176	512.098	623.166	479.988
140	Peaxi162Scf00064g01213.1	Peaxi162Scf00064g01213	Protein kinase superfamily protein	AT1G20650.1	IPR013320,IPR011009	GO:0005524,GO:0004674,GO:0004672,GO:0006468,GO:0016772	112.783	-1.38768	0.37901	8.28836e-07	5.06716e-05	242.76	232.614	222.737	41.5605	50.4198	39.8921	39.0423	29.5379	41.5905	37.4744	41.7562	33.7139	294.044	352.917	323.565	67.5005	106.28	247.908	41.8568	38.8649	57.1481	47.6952	40.2609	35.6538
554	Peaxi162Scf00493g00316.1	Peaxi162Scf00493g00316	Remorin family protein	AT3G57540.1	IPR005516		1175.34	-1.38607	0.441761	5.929e-06	0.000217183	1662.68	1534.55	2058.71	470.095	573.923	326.956	569.43	265.066	481.767	306.256	329.064	293.601	3707.97	2953.78	3275.8	788.327	1004.97	2881.9	1345.11	716.114	674.429	678.063	792.161	517.521
440	Peaxi162Scf00323g00042.1	Peaxi162Scf00323g00042	Protein of unknown function, DUF617	AT2G21990.1	IPR006460		89.3963	-1.38253	0.659212	0.000129378	0.0017698	108.169	139.23	222.658	20.2202	34.2103	20.3689	42.589	15.9093	41.586	27.2572	14.1816	39.9273	331.958	194.165	257.803	88.6614	42.9327	208.661	71.0651	18.8765	64.0397	37.7908	69.3722	33.8784
81	Peaxi162Scf00034g01310.1	Peaxi162Scf00034g01310	alpha/beta-Hydrolases superfamily protein	AT3G15650.1	IPR003140	GO:0016787	966.794	-1.38216	0.490937	1.75403e-05	0.000479879	1679.75	1636.45	3080.26	229.854	340.143	164.095	572.23	294.707	489.874	439.488	378.019	584.565	2747.63	1893.75	2803.6	545.46	486.435	1610.48	371.127	266.712	610.109	620.22	856.962	501.14
44	Peaxi162Scf00012g00036.1	Peaxi162Scf00012g00036	nodulin MtN21 /EamA-like transporter family protein	AT1G70260.1	IPR000620	GO:0016020	84.5082	-1.38193	0.651318	0.000122332	0.00170221	287.6	171.999	238.62	44.9126	16.2137	14.4344	31.9531	41.9789	28.6085	14.7544	8.66561	15.077	270.456	80.8765	281.57	77.5575	63.4034	194.32	49.6239	26.655	21.6862	6.3038	24.0083	16.9176
752	Peaxi162Scf01160g00112.1	Peaxi162Scf01160g00112	invertase inhibitor 2 [Solanum tuberosum]	gb|ADZ54776.1|	IPR006501	GO:0004857,GO:0030599	319.895	-1.38184	0.710676	0.000181464	0.00219349	333.76	259.947	691.106	53.4981	132.258	97.2109	486.01	114.384	195.223	322.867	201.337	294.344	662.713	481.524	893.985	142.706	322.14	936.422	133.298	110.268	263.009	82.7882	280.143	186.53
471	Peaxi162Scf00369g00124.1	Peaxi162Scf00369g00124	phosphoenolpyruvate carboxylase 4	AT1G68750.1	IPR021135	GO:0006099,GO:0015977,GO:0008964,GO:0003824	12916.2	-1.379	0.274962	1.56861e-09	2.93087e-07	9272.21	10012.1	9896.82	4720.47	5892.18	6233.63	4325.14	4581.82	6511.05	4711.65	5300.14	6774.69	25836.2	21929.8	23604.4	10369	16981	21707.4	13282	18535.3	21701.2	13427.4	21799.8	22584.4
547	Peaxi162Scf00478g00048.1	Peaxi162Scf00478g00048	Lipase/lipooxygenase, PLAT/LH2 family protein	AT4G39730.1	IPR008976	GO:0005515	40062.3	-1.37368	0.34981	2.81478e-07	2.16066e-05	50618	54173.5	55147.1	15731.6	16835.4	13305.5	20724.8	16242.2	19650.5	16126.2	16936.1	17003.6	83313.9	87500.5	85773.2	21445.3	32606.1	87693.6	51571.9	37901.9	40129.8	39818.4	46497.7	34749
2	Peaxi162Scf00000g05119.1	Peaxi162Scf00000g05119	Persulfide dioxygenase ETHE1 homolog, mitochondrial	sp|Q9C8L4|ETHE1_ARATH	IPR001279	GO:0016787	565.291	-1.3728	0.597004	8.02219e-05	0.00128478	1249.83	1508.88	1350.8	136.991	172.034	126.506	352.652	97.5919	167.737	183.878	162.285	245.68	1294.93	1977.51	1360.49	233.688	301.927	1258.76	284.138	159.926	241.49	193.596	372.075	133.581
60	Peaxi162Scf00016g03133.1	Peaxi162Scf00016g03133	ethylene-dependent gravitropism-deficient and yellow-green-like 3	AT1G17870.1			3966.29	-1.36965	0.700385	0.000182848	0.0022058	4735.14	5618.84	3670.42	596.89	1739.8	834.61	66.2171	80.8627	219.433	77.3009	115.046	102.987	23404.3	11628.8	11991.1	3673.79	1923.33	9756.13	6249.21	4293.66	979.594	1331.01	1481.84	620.719
738	Peaxi162Scf01086g00027.1	Peaxi162Scf01086g00027	21.7 kDa class VI heat shock protein	sp|Q9FIT9|HS217_ARATH	IPR008978		1721.21	-1.36895	0.390478	1.56701e-06	8.24667e-05	2908.07	2990.42	3299.46	623.967	837.133	497.767	865.428	451.53	738.215	587.183	562.977	682.34	5572.06	4304.66	4449.34	1318.76	1375.96	3579.6	791.063	674.77	1080.01	1076.77	1406.21	635.449
142	Peaxi162Scf00064g01632.1	Peaxi162Scf00064g01632	Core-2/I-branching beta-1,6-N-acetylglucosaminyltransferase family protein	AT5G11730.1	IPR003406	GO:0016020,GO:0008375	12.3392	-1.36715	1.00515	0.000438095	0.00387644	13.2331	27.4616	13.4161	0	0.90054	5.09347	0	6.81233	5.20005	7.9471	7.87821	3.54824	38.9311	14.1554	38.0134	18.1326	17.1846	21.0585	28.2238	9.99465	5.91303	1.80039	8.56989	2.67274
259	Peaxi162Scf00134g01716.1	Peaxi162Scf00134g01716	17.8 kDa class I heat shock protein	sp|Q9LNW0|HS178_ARATH	IPR008978		2456.04	-1.36464	0.521736	3.3614e-05	0.000731886	949.074	1518.15	2109.54	675.655	929.588	1070.61	523.393	885.882	1426.59	519.477	998.08	1234.81	9132.1	3723.01	4462.08	2859.94	2256.4	4803.7	5230.99	3316.76	2339.92	3757.08	2652.09	1569.96
68	Peaxi162Scf00020g01922.1	Peaxi162Scf00020g01922	seed maturation protein PM41 [Glycine max] seed maturation protein PM41 [Glycine max]	ref|NP_001237169.1|			11.62	-1.36348	1.09275	0.000472204	0.00407794	8.29346	3.49511	6.60804	2.18438	3.55372	0	1.20889	1.07616	0	1.1215	1.57734	0.873859	104.344	32.2337	16.9265	17.4597	13.4376	29.9918	15.4108	7.9752	2.97296	3.59807	4.53823	0
347	Peaxi162Scf00213g01727.1	Peaxi162Scf00213g01727	Nucleotide-diphospho-sugar transferase family protein	AT1G14590.1	IPR005069		15.139	-1.36311	0.805333	0.000302716	0.00304142	17.5866	14.6123	14.5084	2.2441	5.4093	3.39871	2.36825	3.39556	7.80978	0	7.87663	1.77258	32.7761	48.502	48.3355	13.0886	13.9962	38.2934	10.6947	17.7754	32.5533	4.50826	11.1659	10.6639
467	Peaxi162Scf00366g00630.1	Peaxi162Scf00366g00630	dihydroflavonol 4-reductase	AT5G42800.1	IPR001509,IPR016040	GO:0044237,GO:0003824,GO:0050662	1799.95	-1.36285	0.314694	4.72439e-08	5.29637e-06	2808.39	3283.22	2533.74	1068.11	1360.59	814.895	474.459	530.365	544.649	646.057	335.618	817.928	3933.14	3535	3244.22	2780.45	3186.03	3689.98	987.911	1335.9	1655.51	869.47	1718.79	1044.37
85	Peaxi162Scf00037g01031.1	Peaxi162Scf00037g01031	Glutathione S-transferase family protein	AT1G10370.1	IPR010987,IPR012336	GO:0005515	19.4533	-1.35633	0.672574	0.000165693	0.00208033	23.0145	23.6953	33.2866	7.84754	9.02373	11.0543	1.18486	6.77181	10.4247	1.13248	3.15004	3.54239	34.818	57.5653	32.9402	17.1073	31.2893	80.4297	19.4279	23.3386	11.8486	12.6421	6.02477	5.31995
626	Peaxi162Scf00685g10014.1	Peaxi162Scf00685g10014	Unknown protein				143.631	-1.35274	0.552778	5.61606e-05	0.00102019	259.7	245.008	419.615	43.7302	45.401	62.519	16.9164	25.8663	39.1048	13.4524	30.7336	32.3359	373.375	382.835	629.663	54.3299	196.744	331.661	47.1822	62.535	37.6676	23.4181	31.695	41.6661
323	Peaxi162Scf00193g00616.1	Peaxi162Scf00193g00616					9441.14	-1.35011	0.467239	1.46525e-05	0.000415494	20044.7	19595.6	23030.5	3716	4290.15	2072.82	3526.04	1451.24	2440.65	1752.34	1881.59	2040.68	34114.3	24827	28849.6	6298.28	6245.74	22166.1	3218.78	3137.65	3982.2	2386.23	3762.26	1756.89
567	Peaxi162Scf00536g00092.1	Peaxi162Scf00536g00092	Chalcone synthase J	sp|P22928|CHSJ_PETHY	IPR016039,IPR011141	GO:0016746,GO:0009058,GO:0008152,GO:0016747,GO:0003824	1727.01	-1.34734	0.465146	1.43941e-05	0.000411557	3063.91	3392.74	3873.75	695.272	1069.66	522.01	230.711	307.84	279.449	311.136	208.779	516.338	6818.28	4052.89	3410.4	2484.37	2182.71	3178.8	911.082	503.031	736.056	766.771	1544.61	387.698
357	Peaxi162Scf00230g00126.1	Peaxi162Scf00230g00126	Vicilin	sp|Q43358|VCL_THECC	IPR014710	GO:0045735	260.122	-1.34516	0.33485	1.98e-07	1.65472e-05	341.984	358.84	452.045	76.4457	112.435	103.468	146.612	74.055	120.737	109.147	96.9243	144.728	691.692	516.015	632.176	214.695	199.245	464.159	258.179	176.489	208.694	234.524	288.087	221.555
383	Peaxi162Scf00254g00123.1	Peaxi162Scf00254g00123	heat shock protein 70	AT3G12580.1	IPR013126		4746.71	-1.34181	0.569357	7.38515e-05	0.00122256	4037.35	3318.6	6615.72	1357.3	1506.68	1252.43	1240.8	1293.01	3012.82	874.77	1181.86	2623.31	18813.9	8839.85	7975.64	5037.2	4404.58	6643.4	9929.91	3567.31	3518.39	8803.67	4923.68	3148.96
159	Peaxi162Scf00074g00338.1	Peaxi162Scf00074g00338	Protein yippee-like	sp|Q9T096|YIPL6_ARATH	IPR004910		42.4674	-1.34156	0.585915	8.83625e-05	0.00136526	52.8954	81.1174	71.0911	18.9641	16.3048	4.26326	23.7994	20.0363	9.16657	16.8874	13.3732	11.4641	108.421	79.6135	109.693	32.1571	27.2551	95.8258	55.1079	32.289	48.6	24.5426	41.7927	24.5568
625	Peaxi162Scf00684g00582.1	Peaxi162Scf00684g00582	herbivore elicitor-regulated 1 [Nicotiana attenuata]	gb|AGT40487.1|	IPR012442		167.005	-1.33958	0.473648	1.82621e-05	0.000491076	458.246	321.239	275.296	35.9757	62.0617	52.5805	21.2819	34.1831	55.822	27.2879	61.4646	30.1896	508.269	358.183	428.961	92.7339	149.956	278.494	186.09	178.706	101.39	106.922	67.5282	115.255
70	Peaxi162Scf00023g02310.1	Peaxi162Scf00023g02310	Galactosyltransferase family protein	AT3G06440.1	IPR002659,IPR013320,IPR008985	GO:0016020,GO:0030246,GO:0006486,GO:0008378	36.6937	-1.33788	0.648836	0.000156585	0.00200221	62.048	94.6047	33.8557	3.37368	8.09232	9.32628	37.8263	28.5135	22.0607	28.4365	37.0387	26.645	60.4631	68.8166	37.9585	11.0896	23.5471	58.3753	46.7799	25.5261	25.5856	44.0043	39.2927	47.3895
659	Peaxi162Scf00763g00434.1	Peaxi162Scf00763g00434	Pectin lyase-like superfamily protein	AT4G24780.1	IPR011050,IPR018082		712.086	-1.33437	0.300745	2.96963e-08	3.70865e-06	1377.58	1797.09	1695.19	153.552	241.895	199.019	565.274	576.292	487.499	330.583	400.82	540.986	1852.43	1220.83	1552.7	392.412	540.866	789.005	718.65	481.26	365.42	234.873	310.882	264.952
122	Peaxi162Scf00050g00513.1	Peaxi162Scf00050g00513	Protein kinase superfamily protein	AT1G08720.1	IPR000270,IPR011009	GO:0005524,GO:0005515,GO:0004674,GO:0004672,GO:0006468,GO:0016772	5478.07	-1.33276	0.233947	3.54167e-11	1.08057e-08	4315.99	3519.13	3798.58	2274.9	2427.31	2556	2360.98	2195.51	3353.78	2409.56	2760.06	3123.23	14642.7	9735.45	10049.9	4964.39	6336.35	8643.6	6298.76	5737.71	8407.55	6104.45	7082.75	8374.99
429	Peaxi162Scf00309g00112.1	Peaxi162Scf00309g00112	Auxin efflux carrier family protein	AT5G16530.1	IPR004776	GO:0055085,GO:0016021	315.439	-1.33189	0.626357	0.000136491	0.00183483	623.593	523.263	862.703	111.154	103.593	76.4204	157.403	61.2579	150.853	137.321	112.652	198.654	942.491	656.092	890.993	221.587	214.95	794.518	73.9461	46.6472	209.971	101.769	221.242	77.456
35	Peaxi162Scf00008g02013.1	Peaxi162Scf00008g02013	cytochrome P450, family 71, subfamily A, polypeptide 20	AT4G13310.2	IPR001128	GO:0020037,GO:0016705,GO:0005506,GO:0055114	1244.75	-1.33091	0.541756	5.73857e-05	0.00103608	4393.6	4584.32	3672.73	399.595	344.236	233.578	396.566	146.193	323.945	218.945	131.552	199.484	2846.67	2983.64	3341	500.501	546.394	2610.51	507.72	319.906	396.4	180.212	331.241	265.089
143	Peaxi162Scf00064g00164.1	Peaxi162Scf00064g00164	Unknown protein				332.781	-1.32991	0.436427	8.96905e-06	0.000298592	481.533	492.325	424.778	179.539	212.75	72.2188	209.581	117.736	147.073	100.919	124.453	155.109	936.181	893.282	889.518	261.78	371.38	893.186	178.905	152.197	197.281	147.855	213.839	133.319
545	Peaxi162Scf00474g00727.1	Peaxi162Scf00474g00727	U-box domain-containing protein kinase family protein	AT5G65500.1	IPR013083,IPR011009	GO:0005524,GO:0004672,GO:0000151,GO:0016567,GO:0006468,GO:0016772,GO:0004842	486.326	-1.32989	0.421962	6.22716e-06	0.00022707	599.84	861.048	896.925	112.478	207.656	205.141	192.65	142.661	212.766	97.8484	120.578	216.751	1683.81	1755.05	1327.24	266.18	569.128	868.9	207.627	328.48	246.947	158.9	251.867	141.348
168	Peaxi162Scf00075g01421.1	Peaxi162Scf00075g01421	2-isopropylmalate synthase 1	AT1G74040.1	IPR013785,IPR013709	GO:0019752,GO:0009098,GO:0003852,GO:0046912,GO:0003824	2472.14	-1.32804	0.45888	1.50854e-05	0.000425231	5737.34	5217.91	5357.27	1118.7	986.606	775.084	549.752	381.807	651.625	374.112	471.237	412.916	7309.56	7973.5	7267.12	1335.63	1586.02	6789.98	1115.65	912.37	826.803	540.829	829.848	809.627
215	Peaxi162Scf00102g01139.1	Peaxi162Scf00102g01139	Elongation factor G	sp|Q2W2I8|EFG_MAGSA	IPR005225,IPR027417,IPR004540	GO:0005622,GO:0003746,GO:0006414,GO:0005525,GO:0003924	681.32	-1.32605	1.03828	0.000520184	0.00434141	170.687	197.521	420.464	25.8672	99.7949	171.25	22.4579	18.2542	168.679	11.3761	37.8276	27.5355	6646.97	1219.54	1300.72	1333.84	252.538	1278.49	1275.85	346.252	278.462	530.66	403.943	112.689
634	Peaxi162Scf00699g00004.1	Peaxi162Scf00699g00004	Polyketide cyclase/dehydrase and lipid transport superfamily protein	AT2G25770.1	IPR019587,IPR023393		189.457	-1.3241	0.401863	3.75184e-06	0.000157158	52.1552	53.4384	61.0098	44.7187	79.6106	88.6059	89.054	89.5711	112.41	64.3259	118.847	104.242	276.369	228.983	148.647	145.741	310.478	220.327	217.973	384.895	529.632	277.437	453.849	394.638
569	Peaxi162Scf00538g00071.1	Peaxi162Scf00538g00071	2-oxoglutarate (2OG) and Fe(II)-dependent oxygenase superfamily protein	AT1G52820.1	IPR027443,IPR005123	GO:0016706,GO:0055114,GO:0016491	831.74	-1.32392	0.480304	2.37249e-05	0.000583797	1385.03	1433.38	1579.5	308.908	424.947	257.167	343.089	155.664	370.395	173.755	159.148	218.261	2417.94	1850.59	2522.67	499.717	642.983	2277.1	721.33	569.638	604.955	257.356	476.23	312.005
412	Peaxi162Scf00295g00058.1	Peaxi162Scf00295g00058	Inositol-3-phosphate synthase	sp|Q9LW96|INO1_TOBAC	IPR002587	GO:0008654,GO:0006021,GO:0004512	121316	-1.32367	0.332233	2.36356e-07	1.86783e-05	134129	133101	194032	54809.1	57202.6	40712.7	51199.8	34228.3	55627.4	42588	38247.5	48654.4	325409	221903	262340	92108.5	126281	232921	168481	129937	101601	127659	151101	87303.9
258	Peaxi162Scf00133g01416.1	Peaxi162Scf00133g01416	Developmentally-regulated GTP-binding protein 1	sp|Q3MHP5|DRG1_BOVIN	IPR005225,IPR004095,IPR027417	GO:0005525	667.922	-1.32184	0.234451	5.06615e-11	1.41988e-08	567.683	581.906	683.946	319.086	335.734	304.636	338.303	303.591	404.071	278.319	247.4	409.099	1298.17	1004.32	1110.09	588.448	863.635	1166.74	1035.98	973.73	825.463	782.568	917.723	689.479
645	Peaxi162Scf00714g10016.1	Peaxi162Scf00714g10016	Pathogenesis-related thaumatin superfamily protein	AT1G75050.1	IPR001938		6419.55	-1.32063	0.545539	6.49912e-05	0.00112535	20016.7	18143.1	15590.5	1454.25	2325.06	2650.17	80.5624	53.0699	106.834	36.2464	20.476	39.8567	18021.9	31164.5	18319.1	3176.15	4709.03	16197.7	496.455	270.046	801.631	145.35	99.8068	150.785
606	Peaxi162Scf00624g00921.1	Peaxi162Scf00624g00921	aluminum-activated malate transporter 1	AT1G08430.1	IPR020966	GO:0015743	349.039	-1.32017	0.519936	4.63587e-05	0.000899572	588.086	660.218	737.72	102.268	126.876	70.4145	94.6123	56.9006	101.309	88.6393	85.8858	86.9872	1136.34	1199.72	1062.56	147.133	160.821	775.241	198.68	167.635	192.03	115.984	257.523	163.338
131	Peaxi162Scf00058g02212.1	Peaxi162Scf00058g02212	galactinol synthase 1	AT2G47180.1	IPR002495	GO:0016757	64.3414	-1.31938	1.22031	0.000553826	0.00455787	3.3142	1.83312	14.4158	0	1.80003	11.0306	2.36562	4.54932	5.19654	5.68058	7.87911	11.5372	1002.07	24.2747	88.3072	135.026	27.8884	31.5849	74.0045	9.99232	20.6841	12.5914	21.3982	26.7639
7	Peaxi162Scf00001g00123.1	Peaxi162Scf00001g00123	Dolichyl-diphosphooligosaccharide--protein glycosyltransferase subunit STT3A	sp|Q93ZY3|STT3A_ARATH	IPR003674	GO:0016020,GO:0006486,GO:0004576	2635.59	-1.31818	0.402744	4.11368e-06	0.000168054	2997.1	2889.44	3276.96	1510.8	1818.69	692.588	829.346	578.284	664.138	651.838	575.134	749.698	5973.1	5723.57	5968.93	1896.07	3464.21	7325.25	3414.78	3350.14	2454.38	1871.77	2680.27	1897.73
641	Peaxi162Scf00708g00012.1	Peaxi162Scf00708g00012	Plastid-lipid-associated protein, chloroplastic	sp|Q9ZWQ8|PAP_CITUN	IPR006843	GO:0005198,GO:0009507	8780.71	-1.3181	0.408192	4.82808e-06	0.000189939	13266.6	15346.9	12949.4	2879.68	4470.88	2918.4	1501.49	1603.48	2593.33	1218.28	1803.35	1730.74	32936.2	27928.7	25481.8	5305.97	7477.41	19794.8	6705.98	7364.75	4676.91	3663.43	4511.41	2607.22
209	Peaxi162Scf00094g00087.1	Peaxi162Scf00094g00087	Ribulose bisphosphate carboxylase/oxygenase activase 1, chloroplastic	sp|Q40460|RCA1_TOBAC	IPR027417	GO:0005524	6662.66	-1.3174	0.456859	1.59671e-05	0.000444405	5214.01	5387.09	5995.32	1846.3	2514.34	2875.32	2331.14	1360.72	2960.32	1831.68	1668.05	2415.94	31805.8	9765.16	12374	7500.46	5007.87	11706.3	12201.3	8519.72	5538.79	7683.84	6849.16	4551.12
39	Peaxi162Scf00009g01921.1	Peaxi162Scf00009g01921	GDP-mannose-dependent alpha-mannosyltransferase	sp|O06423|MGTA_MYCTU	IPR001296	GO:0009058	6721.65	-1.31505	0.228749	2.64251e-11	8.38059e-09	2578.08	2440.55	2056.68	2974.12	2984.58	2791.7	2525.38	2821.34	3181.75	2607.24	4227.89	3174.39	13260.5	10220.4	8802.35	5854.37	9139.77	8702.19	8867.51	10382.2	14241.2	10713.3	12499.5	14272.6
493	Peaxi162Scf00401g00337.1	Peaxi162Scf00401g00337	Unknown protein				443.542	-1.31436	0.525399	5.23891e-05	0.000982673	674.288	692.716	892.249	121.703	253.537	117.644	257.97	87.0316	231.632	190.455	174.675	211.806	1296.28	908.339	1215.71	288.409	415.753	1088.3	164.501	172.51	363.752	282.417	355.309	188.01
670	Peaxi162Scf00783g00131.1	Peaxi162Scf00783g00131					161.569	-1.31367	0.573399	9.40616e-05	0.0014206	380.316	437.338	459.33	53.454	84.2404	46.0487	15.4995	31.0358	20.968	8.99383	20.4431	17.6151	387.572	492.471	487.285	77.4006	108.248	527.245	48.2672	54.6039	47.6675	20.0224	23.6118	27.9869
367	Peaxi162Scf00237g00061.1	Peaxi162Scf00237g00061	Protein of unknown function, DUF617	AT5G65340.1	IPR006460		88.5106	-1.31365	0.576075	9.67512e-05	0.00144975	184.933	205.745	209.487	22.4111	14.4447	12.7601	125.637	72.1278	80.836	48.6679	40.1589	107.999	134.139	109.045	205.974	31.1881	52.9268	107.248	67.9648	66.693	46.4285	56.9314	93.0537	27.4551
360	Peaxi162Scf00231g00252.1	Peaxi162Scf00231g00252	Dynein light chain type 1 family protein	AT3G16120.1	IPR001372	GO:0005875,GO:0007017	128.628	-1.30989	0.542369	6.77052e-05	0.00115661	79.3536	90.4929	167.813	56.3816	47.774	46.7474	37.229	54.6793	69.3447	29.1546	36.9288	67.6033	317.075	181.205	272.737	96.0161	107	355.87	244.545	124.387	143.1	135.508	212.274	113.849
682	Peaxi162Scf00804g00007.1	Peaxi162Scf00804g00007	alpha/beta-Hydrolases superfamily protein	AT1G73920.1	IPR006693	GO:0006629	200.879	-1.3096	0.355533	8.56621e-07	5.16179e-05	279.133	262.633	262.735	86.5839	98.0165	81.3994	111.122	58.1511	109.018	92.1233	81.9565	96.8025	419.135	453.355	362.177	143.15	201.265	451.698	211.466	177.58	199.783	162.571	251.183	168.06
432	Peaxi162Scf00312g00017.1	Peaxi162Scf00312g00017	ent-kaurenoic acid hydroxylase 2	AT2G32440.1	IPR001128	GO:0020037,GO:0016705,GO:0005506,GO:0055114	35991	-1.30687	0.326333	2.22659e-07	1.78778e-05	59274.9	66519.2	53630.1	11783.5	15430.1	13887.6	11193.3	10627.5	13202.8	9973.75	14799.8	10580.8	66890.4	82280.1	95104.1	19760.6	37121	62779.7	30058.8	54996.8	36642.7	27096.8	31673.7	28477.1
621	Peaxi162Scf00680g00638.1	Peaxi162Scf00680g00638	phosphate transporter 1	AT1G76430.1	IPR005828,IPR016196	GO:0016020,GO:0006810,GO:0055085,GO:0016021,GO:0022857,GO:0005215	111.588	-1.30599	0.665533	0.000212641	0.00242435	306.18	265.907	391.018	8.9904	56.6907	25.4515	7.09604	6.82758	14.2875	6.8182	7.09145	1.77521	287.927	519.937	301.837	74.5735	95.4258	239.273	8.7651	16.6527	13.7871	7.19308	12.8341	1.78501
239	Peaxi162Scf00126g00622.1	Peaxi162Scf00126g00622	Fructokinase-2	sp|Q42896|SCRK2_SOLLC	IPR002139	GO:0016773,GO:0004747,GO:0006014	185.836	-1.3056	0.498634	3.78538e-05	0.000790633	257.24	530.449	560.599	49.4307	53.1117	30.5514	157.335	80.7019	100.057	72.693	76.4243	96.719	528.681	297.329	469.351	179.345	85.8501	199.087	250.206	87.7176	106.396	70.1743	80.4925	40.1266
394	Peaxi162Scf00271g00834.1	Peaxi162Scf00271g00834	expansin B2	AT1G65680.1	IPR007118	GO:0005576	10974.5	-1.30454	0.640186	0.000180306	0.00218387	27804.6	23094.7	31827.5	5392.84	3538.93	3794.91	1307.81	994.142	1943.48	307.025	233.118	131.988	35133.5	18080.7	39103.1	5855.68	6872.23	41753.1	3565.12	5445.04	3510.03	553.271	1775.23	1369.15
294	Peaxi162Scf00163g00178.1	Peaxi162Scf00163g00178	amino acid permease 6	AT5G49630.1	IPR013057		8581.62	-1.29993	0.646631	0.000194277	0.00228739	7478.07	4264.8	11164.8	3951.81	3878.14	2276.54	11670.8	1815.21	5744.73	5478.39	4581.71	5293.83	14719.6	15527.8	12741.8	6834.98	9758.68	27053.9	8029.53	3509.52	12441.9	7204	14517.2	6021.08
475	Peaxi162Scf00376g00214.1	Peaxi162Scf00376g00214	phosphoglucomutase	AT5G51820.1	IPR005841	GO:0000287,GO:0005975,GO:0016868	52581.8	-1.29973	0.174925	2.92649e-16	2.07462e-13	33180.2	34037.7	34797.2	23268.6	23340.4	24484.8	31824.5	26715.8	31076.7	28236	30803.2	32712.8	94097.5	88778	75679.2	41689.5	65075.8	77604.4	67608.9	65001.4	87759	75903	83187.4	85101.6
293	Peaxi162Scf00161g00157.1	Peaxi162Scf00161g00157	Unknown protein				80.9157	-1.2978	0.507583	4.63314e-05	0.000899572	135.884	228.738	157.087	24.663	36.9982	20.4083	15.4034	10.1569	15.6376	10.192	5.51256	26.5674	333.841	206.02	230.587	68.4284	72.2934	148.412	31.0838	25.5616	58.257	27.0913	30.9863	22.1651
744	Peaxi162Scf01125g00110.1	Peaxi162Scf01125g00110					840.96	-1.29684	0.30571	7.84703e-08	8.04838e-06	999.799	1068.3	995.627	347.223	484.528	364.069	486.795	366.449	359.102	362.948	379.686	495.654	1693.46	1559.83	1565.45	618.333	841.631	1939.55	1018.03	967.618	964.651	741.982	780.317	782.024
703	Peaxi162Scf00904g00122.1	Peaxi162Scf00904g00122	purple acid phosphatase 27	AT5G50400.1	IPR004843,IPR025733,IPR008963	GO:0046872,GO:0016787,GO:0003993	2266.31	-1.29406	0.246707	4.94561e-10	1.08367e-07	1221.28	1133.78	835.822	1067	1133.18	807.295	1023.82	1153.47	1143.56	1007.51	1414.5	1022.09	3817.22	4614.16	2805.41	2131.99	2712.49	3296.89	2746.79	4714.98	3700.86	3218.82	3561.1	4107.31
742	Peaxi162Scf01105g00008.1	Peaxi162Scf01105g00008	Ras-related protein Rab-18-B	sp|Q6DHC1|RB18B_DANRE	IPR002041,IPR005225,IPR001806,IPR027417	GO:0016020,GO:0007165,GO:0006184,GO:0005622,GO:0003924,GO:0006886,GO:0006913,GO:0007264,GO:0005525,GO:0015031	214.18	-1.29363	0.398372	4.75738e-06	0.000188287	380.845	497.1	439.763	81.8032	109.235	79.1106	60.4468	59.7362	67.7953	47.5378	41.7341	52.2304	578.544	713.853	591.128	157.955	151.209	527.618	85.4444	121.157	107.672	56.0253	80.124	52.2572
586	Peaxi162Scf00570g00058.1	Peaxi162Scf00570g00058	F15K9.15 protein, putative isoform 1 [Theobroma cacao] gb|EOX94816.1| F15K9.15 protein, putative isoform 1 [Theobroma cacao]	ref|XP_007050659.1|	IPR025952,IPR001374	GO:0003676	6403.84	-1.29268	0.217402	8.19249e-12	2.97733e-09	4164.14	3957.55	4158.08	2767.09	2839.76	3065.54	2921.16	2709.97	3371.08	2827.9	3394.86	3783.69	12906.7	10140.2	9563.87	5392.6	7195.54	10396.6	8577.49	6988.95	11210.7	9238.65	10487.3	11632.7
5	Peaxi162Scf00000g58015.1	Peaxi162Scf00000g58015	Unknown protein				156.931	-1.29222	0.468813	2.54667e-05	0.000611378	183.328	171.719	215.475	69.415	85.8406	35.7534	134.022	64.0723	58.7332	56.526	60.6201	76.0715	212.952	275.529	340.163	111.625	133.122	393.616	186.256	154.548	213.546	162.886	176.982	193.534
677	Peaxi162Scf00791g00421.1	Peaxi162Scf00791g00421	O-methyltransferase family protein	AT4G35160.1	IPR016461	GO:0008171,GO:0008168,GO:0046983	494.41	-1.28869	0.629503	0.000183918	0.00221317	1210.09	992.766	852.051	298.681	129.703	131.602	166.861	127.09	198.947	56.7512	77.9912	52.3281	1190.43	1145.45	1495.13	223.613	267.554	1848.42	373.655	408.703	237.551	90.9478	112.313	177.21
709	Peaxi162Scf00917g00047.1	Peaxi162Scf00917g00047	EF hand calcium-binding protein family, putative [Theobroma cacao] gb|EOX91389.1| EF hand calcium-binding protein family, putative [Theobroma cacao]	ref|XP_007047232.1|	IPR011992	GO:0005509	196.442	-1.28794	0.487198	3.65374e-05	0.00077251	420.861	444.842	446.668	68.3319	92.1151	43.3963	96.0293	49.5392	78.2597	26.0204	69.289	80.5327	535.498	486.589	568.677	128.755	145.929	421.36	142.677	74.481	91.8972	66.9062	80.1893	55.7516
242	Peaxi162Scf00128g00024.1	Peaxi162Scf00128g00024	Unknown protein				19330	-1.287	0.497457	4.34342e-05	0.000866015	37726	35247.3	44346.1	7237.97	10093.1	3750.03	8621.51	2930.71	5174.18	4385.32	4610.19	4642.33	66627.9	47856.7	59521.4	15441.5	14518.7	43027.7	6977.38	5556.74	11072.3	7116.85	12178.1	5258.9
447	Peaxi162Scf00329g00213.1	Peaxi162Scf00329g00213	dihydroflavonol 4-reductase-like1	AT4G35420.1	IPR001509,IPR016040	GO:0044237,GO:0003824,GO:0050662	202.468	-1.28652	0.624741	0.000179812	0.00218183	543.93	387.148	314.116	143.61	71.229	50.9844	28.4207	33.9463	26.0353	26.075	25.9924	11.5208	636.053	634.533	474.141	139.941	157.22	802.259	97.2165	83.325	36.5024	54.1072	49.8272	31.0961
577	Peaxi162Scf00559g00009.1	Peaxi162Scf00559g00009	LOB domain-containing protein 4	AT1G31320.1	IPR004883		586.323	-1.28498	0.381398	3.08641e-06	0.000135794	1125.58	1042.73	1214.92	225.671	249.812	249.721	363.557	259.292	311.293	206.366	238.448	294.889	1234.14	1196.02	1410.08	323.597	480.487	1393.93	517.02	397.219	409.12	353.894	282.797	291.166
521	Peaxi162Scf00442g00620.1	Peaxi162Scf00442g00620	Adenine nucleotide alpha hydrolases-like superfamily protein	AT3G03270.2	IPR006015	GO:0006950	2536.5	-1.28344	0.670894	0.000251196	0.00267936	2667.1	3825.71	5229.41	548.25	1102.61	380.922	499.984	397.381	912.071	177.819	291.384	851.119	12634	5316.45	6379.55	2984.83	1574.95	4529.86	4184.13	1742.56	1291.38	1392.25	1463.75	498.403
275	Peaxi162Scf00149g01016.1	Peaxi162Scf00149g01016	Cathepsin B-like cysteine proteinase 6	sp|P43510|CPR6_CAEEL	IPR013128,IPR025661,IPR025660	GO:0008234,GO:0006508,GO:0004197,GO:0050790	10550.3	-1.28252	0.346694	8.49664e-07	5.13401e-05	17027.1	15835.1	17374.5	4818.38	5374.87	4388.98	5503.6	3501.88	4529.62	3865.53	3638.81	4423.5	25997.1	27401.4	23834.4	7290.64	9108.36	26265.8	8536.46	6962.6	7744.24	5780.03	7793.68	6210.55
13	Peaxi162Scf00003g02427.1	Peaxi162Scf00003g02427	Cyclase family protein	AT1G44542.1	IPR007325		4142.56	-1.28209	0.40074	5.81027e-06	0.000215123	6398.92	7082.81	7555.54	1819.68	2274.29	1964.9	632.958	665.739	937.085	571.201	865.063	736.382	8527.27	10158.8	10411.6	2605.32	5176.61	10927.1	3627.91	6206.17	3014.07	2038.3	3064.11	2159.73
1	Peaxi162Scf00000g00062.1	Peaxi162Scf00000g00062	22.0 kDa class IV heat shock protein	sp|P30236|HSP41_SOYBN	IPR008978		5070	-1.28201	0.947496	0.000570629	0.00465917	1441.76	1755.55	2672.42	382.827	1154.09	1025.07	67.6147	281.991	1112.28	91.5493	473.92	742.911	29430.6	4978.31	9542.94	6434.54	2634.29	11171.9	17370.6	7822.49	3187.93	9867.31	5259.85	2777.17
595	Peaxi162Scf00595g00427.1	Peaxi162Scf00595g00427	ovate family protein 4	AT1G06920.1	IPR006458,IPR025830	GO:0003677	652.876	-1.28145	0.410818	7.74174e-06	0.000268488	1484.25	1902.69	1854.39	234.527	276.751	213.255	365.876	200.387	273.317	184.833	178.015	260.586	1487.24	1305.58	1825.29	365.488	562.969	1331.64	351.009	261.066	273.23	189.322	196.656	90.6606
637	Peaxi162Scf00700g00139.1	Peaxi162Scf00700g00139	4-coumarate:CoA ligase 2	AT3G21240.1	IPR025110,IPR000873	GO:0008152,GO:0003824	829.309	-1.28084	0.282934	2.11064e-08	2.7351e-06	776.06	719.67	894.51	410.368	452.394	538.5	263.649	347.588	610.106	415.034	306.539	372.948	1571.96	1542.06	1537.2	911.239	1516.5	1446.05	929.525	1163.23	932.146	543.547	954.678	747.92
169	Peaxi162Scf00076g00023.1	Peaxi162Scf00076g00023	DNA mismatch repair protein MutL	sp|B9EBI5|MUTL_MACCJ	IPR002099	GO:0005634,GO:0005524,GO:0006298,GO:0030983	1627.57	-1.28059	0.204666	1.1647e-12	4.75808e-10	572.915	650.48	560.657	670.695	742.316	912.92	1048.27	976.523	1268.5	925.79	1464.91	1420.15	1925.42	1774.9	1719.29	1662.83	2579.14	1829.62	2071.93	2601.23	3076.24	2857.72	2991.25	2757.95
500	Peaxi162Scf00416g00517.1	Peaxi162Scf00416g00517					287.377	-1.28051	0.456674	2.24846e-05	0.000562769	325.661	311.96	372.717	122.09	138.186	117.433	86.5504	65.284	146.101	57.6907	62.2013	105.304	890.772	490.606	592.43	292.699	303.81	643.541	508.546	363.524	245.081	303.834	247.519	103.515
589	Peaxi162Scf00581g00054.1	Peaxi162Scf00581g00054	Eukaryotic aspartyl protease family protein	AT3G59080.1	IPR021109,IPR001461	GO:0006508,GO:0004190	118.696	-1.27994	0.524821	6.8104e-05	0.00116008	158.184	138.53	214.856	31.4732	60.2751	44.9553	26.0146	30.7465	55.8351	19.3241	52.0065	31.0724	412.953	339.93	261.736	131.024	108.232	250.748	108.127	120.997	59.0736	88.0813	79.5294	25.0047
315	Peaxi162Scf00188g01221.1	Peaxi162Scf00188g01221	2-oxoglutarate (2OG) and Fe(II)-dependent oxygenase superfamily protein	AT1G52820.1	IPR027443,IPR005123	GO:0016706,GO:0055114,GO:0016491	3527.93	-1.27845	0.418454	9.75568e-06	0.00031394	5221.02	6639.09	4916.3	1388.31	1462.22	971.866	1809	1293.87	1358.24	1240.01	1251.1	1038.89	6954.56	8785.35	12439.7	1707.63	2606.75	7690.94	2914.32	3454.58	3330.46	1813.41	2614.57	1768.29
176	Peaxi162Scf00078g00825.1	Peaxi162Scf00078g00825	Endoglucanase 9	sp|Q9C9H5|GUN9_ARATH	IPR008928,IPR001701	GO:0004553,GO:0005975,GO:0003824	1480.17	-1.27803	0.328454	3.8569e-07	2.7743e-05	2134.77	3002.35	3453.63	434.931	645.159	483.558	1095.12	899.106	983.179	582.995	679.998	1003.93	3289.16	2084.87	3715.28	1004.75	1178.21	2304.66	1635.26	1062.42	1285.09	884.675	922.237	758.726
751	Peaxi162Scf01160g00142.1	Peaxi162Scf01160g00142	invertase inhibitor [Solanum tuberosum]	gb|AFI47460.1|	IPR006501	GO:0004857,GO:0030599	3381.28	-1.27745	0.382366	3.49126e-06	0.000148724	4185.62	3896.99	5065.9	1658.71	2032.76	1328.56	1618.86	966.334	1612.5	1124.13	1283.55	1203.21	7928.89	6364.5	8812.17	2563.68	3416.21	9189.5	4263.11	3445.59	2540.3	2238.72	2551.1	1859.73
673	Peaxi162Scf00788g00033.1	Peaxi162Scf00788g00033	CBL-interacting protein kinase 7	AT3G23000.1	IPR020636	GO:0007165,GO:0005524,GO:0004674,GO:0004672,GO:0006468,GO:0016772	1112.55	-1.2754	0.473445	3.22537e-05	0.00071181	1570.7	1922.74	2752.9	425.836	640.841	411.543	311.089	325.231	357.282	210.169	227.704	347.878	2764.39	2864.33	3770.68	720.46	1243.31	2976.66	585.194	606.212	532.887	288.724	641.157	203.383
601	Peaxi162Scf00614g00038.1	Peaxi162Scf00614g00038	phosphoenolpyruvate carboxylase 4	AT1G68750.1	IPR021135	GO:0006099,GO:0015977,GO:0008964,GO:0003824	153.607	-1.2752	0.396588	5.57053e-06	0.000208193	137.53	136.034	78.8983	67.4927	63.8185	83.0665	119.364	109.597	166.041	182.067	106.395	79.956	128.107	219.648	124.096	292.409	223.534	141.624	153.054	250.788	174.125	154.386	265.47	229.075
56	Peaxi162Scf00016g00106.1	Peaxi162Scf00016g00106	Cytochrome c biogenesis protein CCS1, chloroplastic	sp|Q9XIA4|CCS1_ARATH	IPR007816		21.6613	-1.27354	0.59301	0.000150352	0.0019457	25.4378	31.1884	24.6778	7.86791	9.89647	7.63426	4.7301	9.10855	6.49288	6.81981	9.45562	7.10195	49.1849	54.6298	82.1177	16.1256	30.0087	53.5955	15.5851	19.9817	18.7076	4.49434	19.6709	5.35744
381	Peaxi162Scf00252g01217.1	Peaxi162Scf00252g01217	Phosphatidate phosphatase LPIN3	sp|Q9BQK8|LPIN3_HUMAN	IPR013209,IPR007651,IPR023214		7065.47	-1.26987	0.194353	1.89976e-13	8.97843e-11	4847.93	4134.27	4508.5	3265.24	3364.3	3471	3334.46	3362.76	4399.88	3132.69	3939.98	4046.74	15906.7	12894.6	11461.9	6195.96	8553.86	11249	8458.23	8724.39	10853.7	8935.93	10175.4	10354.1
453	Peaxi162Scf00340g00059.1	Peaxi162Scf00340g00059	Unknown protein		IPR009438	GO:0008083,GO:0008283,GO:0005576	62.3885	-1.26967	0.70191	0.000322059	0.0031684	114.652	149.072	109.74	19.0369	28.0055	11.0647	2.3717	1.12473	3.91458	2.26166	0.787316	1.76941	248.793	275.55	213.331	38.2174	50.8451	183.879	11.6431	6.67078	8.89623	3.61852	12.0811	0
57	Peaxi162Scf00016g01538.1	Peaxi162Scf00016g01538	Serine/threonine-protein kinase SRK2E	sp|Q940H6|SRK2E_ARATH	IPR011009	GO:0005524,GO:0004674,GO:0004672,GO:0006468,GO:0016772	2249.77	-1.26404	0.312666	2.06423e-07	1.69232e-05	4101.12	4181	3979.64	1007.07	1290.93	940.864	572.827	527.41	805.036	540.168	656.209	459.365	6236.76	4939.23	5621.67	1736.39	2533.51	4819.8	2040.22	1847.05	1249.05	1281.68	1558.32	1069.11
106	Peaxi162Scf00045g00811.1	Peaxi162Scf00045g00811	terpene synthase 04	AT1G61120.1	IPR008949,IPR008930	GO:0000287,GO:0016829,GO:0008152,GO:0010333	53.4534	-1.26272	0.603771	0.000177536	0.00217106	111.147	74.0371	93.1267	17.9587	32.4425	10.1929	10.6543	15.864	19.5157	13.6125	13.3913	20.3911	122.921	131.39	152.149	32.2247	59.1625	149.336	53.4933	25.5485	48.3192	11.7145	42.0523	22.2368
337	Peaxi162Scf00206g00078.1	Peaxi162Scf00206g00078	RING membrane-anchor 3	AT4G27470.1	IPR013083	GO:0005515,GO:0008270	85.3788	-1.25771	0.580574	0.000149646	0.00194208	203.612	217.64	217.718	26.8966	36.1077	13.6093	20.1476	12.4015	18.2508	22.6396	15.749	14.1653	232.445	277.677	203.89	36.2208	56.1513	200.128	60.2051	27.7874	33.5827	33.4298	47.3755	21.2616
316	Peaxi162Scf00189g00041.1	Peaxi162Scf00189g00041	Peptidase S41 family protein	AT3G57680.1	IPR004447	GO:0006508,GO:0005515,GO:0008236	1955.65	-1.25744	0.489037	4.90213e-05	0.000932565	2561.19	3431.5	3644.7	558.672	1074.1	759.121	334.632	371.286	702.445	302.383	400.296	425.265	5657.4	5803.25	6798.69	1019.99	1689.74	5371.9	1049.17	1126.7	1343.86	568.892	1111.59	828.818
585	Peaxi162Scf00569g00032.1	Peaxi162Scf00569g00032	RING/U-box superfamily protein	AT1G72220.1	IPR013083	GO:0005515,GO:0008270	214.87	-1.25505	0.42748	1.55177e-05	0.000434127	316.668	353.481	402.202	76.3799	102.643	78.9371	124.227	52.2557	113.077	118.098	61.4522	117.109	622.919	550.098	381.096	149.104	223.309	436.474	139.195	154.351	153.712	141.291	197.888	90.912
666	Peaxi162Scf00774g00011.1	Peaxi162Scf00774g00011					178370	-1.25362	0.470922	3.75903e-05	0.000788545	276777	255389	280171	89176.7	105274	67217	125115	53960.9	94672.8	47027.6	61028.3	72654	457373	462748	393132	139572	187906	535250	121190	61499.3	132192	79103.8	127333	55118.2
571	Peaxi162Scf00544g00033.1	Peaxi162Scf00544g00033	Mechanosensitive ion channel family protein	AT2G17000.1	IPR010920,IPR006685	GO:0016020,GO:0055085	1185.57	-1.2511	0.422734	1.44779e-05	0.000412383	1862.67	1737.31	2573.54	458.676	653.919	380.795	354.706	236.978	464.769	268.32	249.009	357.825	4198.31	3312.62	3698.63	831.567	1159.04	2656.71	403.345	385.167	700.895	478.93	694.994	335.016
187	Peaxi162Scf00083g00082.1	Peaxi162Scf00083g00082	Unknown protein				835.763	-1.25097	0.445695	2.39818e-05	0.00058737	2021.26	2128.78	1847.32	201.171	484.116	244.569	237.545	288.615	230.129	180.497	240.819	215.493	2403.06	1858.8	2273.75	616.073	600.711	1755.1	444.534	253.662	240.645	329.258	659.594	302.813
396	Peaxi162Scf00272g00819.1	Peaxi162Scf00272g00819	calcium-dependent protein kinase 17	AT5G12180.1	IPR011992,IPR011009	GO:0005524,GO:0004674,GO:0005509,GO:0004672,GO:0006468,GO:0016772	29.4613	-1.24969	0.893888	0.000611936	0.00488233	16.5938	25.6888	56.5369	7.86842	2.69883	2.5446	50.8461	19.36	36.3569	5.68371	10.2437	19.5316	64.5562	88.0186	21.5544	8.06308	26.7889	54.5519	55.5256	12.2106	63.9952	19.7728	27.3638	10.7168
69	Peaxi162Scf00021g00234.1	Peaxi162Scf00021g00234	SPX domain-containing membrane protein	sp|Q93ZQ5|SPXM3_ARATH	IPR004331,IPR011701,IPR016196	GO:0055085,GO:0016021	1168.72	-1.24541	0.457037	3.15759e-05	0.000707317	2177.73	2082.57	1611.27	513.958	798.381	277.228	245.859	138.036	293.252	221.825	180.468	287.783	3506.91	3468.31	3447.82	736.981	1428.64	2966.58	718.316	887.836	668.129	361.87	620.896	408.695
466	Peaxi162Scf00366g00045.1	Peaxi162Scf00366g00045	RAD-like 6	AT1G75250.1	IPR009057	GO:0003677,GO:0003682	59.4136	-1.24396	0.475434	4.43176e-05	0.00087547	35.4356	28.96	12.1041	31.7844	25.0115	22.0096	32.6039	35.6549	28.7178	24.674	22.829	26.2393	183	109.823	159.104	36.7736	92.5314	129.424	54.8697	47.5459	80.3145	61.4018	96.5298	48.5831
76	Peaxi162Scf00030g01721.1	Peaxi162Scf00030g01721	Serine/threonine-protein kinase SAPK1	sp|Q75LR7|SAPK1_ORYSJ	IPR011009	GO:0005524,GO:0004674,GO:0004672,GO:0006468,GO:0016772	711.683	-1.24326	0.450868	2.86534e-05	0.000664709	1278.19	1474.82	1412.68	309.678	362.435	206.477	191.833	204.844	201.76	122.448	183.524	153.324	1970.66	1822.83	2090.83	383.59	540.509	1887.87	552.219	475.497	403.478	243.46	396.849	210.594
612	Peaxi162Scf00647g00518.1	Peaxi162Scf00647g00518	Bidirectional sugar transporter N3	sp|P93332|NOD3_MEDTR	IPR004316	GO:0016021	1848.51	-1.24114	0.418272	1.44766e-05	0.000412383	2285.47	2922.61	2474.11	743.717	1143.23	578.772	1136.82	1140.11	1221.45	1004.09	1207.04	1610.53	3242.79	3065.35	3402.48	1109.33	2338.26	4149.23	1716.42	1798.75	1821.52	1184.84	2266.56	800.779
94	Peaxi162Scf00039g01118.1	Peaxi162Scf00039g01118	Inorganic pyrophosphatase	sp|Q72MG4|IPYR_LEPIC	IPR008162	GO:0000287,GO:0004427,GO:0006796,GO:0005737	20179.6	-1.24083	0.194505	5.68517e-13	2.49145e-10	13386.7	13867.7	12949.7	9089.77	9015.44	8468.36	12332.1	10633.3	10911.1	9890.3	11283.3	11830.4	38412.5	34255.9	32115.3	14813	20642.5	31708.1	28439.6	26700.2	32120.3	29084.2	34527.1	27833.1
193	Peaxi162Scf00085g00114.1	Peaxi162Scf00085g00114	cinnamyl alcohol dehydrogenase 6	AT4G37970.1	IPR020843,IPR016040,IPR002085	GO:0008270,GO:0016747,GO:0055114,GO:0016491	1112.04	-1.24031	0.357127	2.3173e-06	0.000107826	1996.97	1739.85	1792.73	428.212	457.97	506.436	473.033	406.382	409.086	327.321	338.822	420.766	2902.9	3086.45	2414.43	712.522	878.971	2430.01	865.889	829.264	998.466	558.26	1058.12	656.174
297	Peaxi162Scf00167g00138.1	Peaxi162Scf00167g00138	CBL-interacting protein kinase 20	AT5G45820.1	IPR020636	GO:0007165,GO:0005524,GO:0004674,GO:0004672,GO:0006468,GO:0016772	4622.76	-1.23996	0.187313	1.13232e-13	5.56985e-11	2561.73	2377.46	2712.42	2113.51	2428.28	2296.1	2590.39	2363.25	2571.04	2560.75	2848.29	2722.74	9364.96	6646.14	7027.73	4308.72	5956.56	6931.47	5194.84	6188.62	7768.51	5811.08	8161.6	7440.06
38	Peaxi162Scf00009g01815.1	Peaxi162Scf00009g01815	RING/U-box superfamily protein	AT5G01520.1	IPR013083		251.147	-1.23899	0.4107	1.23002e-05	0.000371053	412.826	363.195	308.217	113.29	128.064	89.2436	79.3545	54.2709	87.2462	60.0663	59.0702	61.1351	805.009	632.42	533.938	199.31	210.112	598.371	383.913	228.889	159.863	138.934	180.511	140.289
305	Peaxi162Scf00173g01010.1	Peaxi162Scf00173g01010	copper chaperone	AT3G56240.1	IPR006121	GO:0046872,GO:0030001	19241.4	-1.23888	0.391409	7.31556e-06	0.000256289	25331.7	22907.6	28893	8984.9	10384.5	6923.45	14892.4	7766.84	12469.1	7866.37	9968.93	11879.3	49650.3	39976.8	44280	13086.1	19856.9	45639.4	12925.4	11427.7	16549.8	14214.2	17259.4	8658.75
339	Peaxi162Scf00207g00638.1	Peaxi162Scf00207g00638	SNF1-related protein kinase regulatory subunit gamma-like PV42b	sp|Q8GXI9|PV42B_ARATH	IPR000644	GO:0030554	147.081	-1.23631	0.566748	0.000152695	0.00196708	154.424	115.359	222.844	55.0336	82.8429	82.339	47.3278	55.6472	41.5965	59.0415	39.3917	67.4209	518.407	185.04	404.761	177.303	89.1289	554.216	133.343	96.6119	114.31	46.8044	98.5369	88.2172
147	Peaxi162Scf00067g00107.1	Peaxi162Scf00067g00107	Bidirectional sugar transporter N3	sp|P93332|NOD3_MEDTR	IPR004316	GO:0016021	17.1399	-1.23576	0.558854	0.00014168	0.00188286	14.2945	21.9244	33.1461	8.97737	9.91577	7.64634	7.10418	10.1903	5.20583	6.80402	15.7537	8.86375	47.1166	20.2106	22.6224	20.1376	31.2136	45.9513	10.696	9.99811	5.91812	17.1282	16.3151	14.2226
79	Peaxi162Scf00033g01722.1	Peaxi162Scf00033g01722					94.6757	-1.23489	0.512194	8.28375e-05	0.0013153	226.896	279.768	169.529	51.4953	33.4364	50.2293	4.74457	4.49487	6.52679	5.65177	6.29799	8.84468	320.441	284.6	184.534	76.4241	112.586	275.82	17.4592	43.3643	40.5387	11.766	28.4973	28.2716
711	Peaxi162Scf00936g00012.1	Peaxi162Scf00936g00012	Glutaredoxin family protein	AT2G47880.1	IPR011905,IPR012336	GO:0015035,GO:0009055,GO:0045454	158.924	-1.23429	0.605084	0.000217038	0.0024558	373.887	461.876	221.293	16.6144	49.6784	52.7588	14.3838	12.0706	26.1876	17.949	21.2169	14.0555	776.021	443.998	642.467	78.6869	132.071	261.253	45.2721	32.4362	40.753	22.7594	49.5373	6.95925
62	Peaxi162Scf00017g00272.1	Peaxi162Scf00017g00272	U-box domain-containing protein 19	sp|O80742|PUB19_ARATH	IPR013083,IPR016024	GO:0005515,GO:0000151,GO:0016567,GO:0005488,GO:0004842	70.4871	-1.23384	0.800612	0.000553873	0.00455787	49.7963	67.9065	130.5	14.614	21.5885	12.722	8.27675	6.8349	7.78989	6.82127	11.0319	5.32721	573.843	115.341	213.471	94.7459	27.8544	155.997	59.4274	6.66009	13.7823	23.3643	47.0218	16.9721
273	Peaxi162Scf00148g00087.1	Peaxi162Scf00148g00087	equilibrative nucleoside transporter 7	AT1G61630.1	IPR002259,IPR016196	GO:0006810,GO:0005337,GO:0016021	1223.31	-1.23338	0.47115	4.54066e-05	0.000887287	2459.19	2411.79	2961.56	425.749	495.149	424.353	847.049	334.096	692.667	568.994	438.842	802.982	3054.22	1761.65	2998.11	688.134	1120.54	2585.29	815.788	457.478	865.028	545.267	1045.72	559.885
716	Peaxi162Scf00944g00151.1	Peaxi162Scf00944g00151	Protein-tyr -tyrosine phosphatase mitochondrial [Medicago truncatula]	ref|XP_003630688.1|	IPR024950,IPR000340	GO:0008138,GO:0006470,GO:0016311,GO:0004725,GO:0016791	2229.95	-1.23195	0.222144	1.0346e-10	2.71055e-08	2409.52	2426.29	2023.31	1056.27	1050.69	1082.06	1081.94	1045.01	1101.88	1025.57	1136.71	1277.62	4192.71	4023.75	4045.03	1664.68	2435.96	4065.55	2712.82	2338.18	3055.73	2548.05	2759.54	2959.85
535	Peaxi162Scf00460g00076.1	Peaxi162Scf00460g00076	sulfotransferase 16	AT1G74100.1	IPR000863,IPR027417	GO:0008146	105.063	-1.2318	0.449947	3.14643e-05	0.000705474	115.121	108.485	69.6561	50.4549	59.5486	40.8116	36.7274	32.7436	35.1778	26.0515	40.9519	29.2279	401.442	222.198	282.011	106.676	81.9744	290.117	134.07	137.802	79.967	52.3633	53.3469	34.5907
15	Peaxi162Scf00003g03944.1	Peaxi162Scf00003g03944	potassium channel in Arabidopsis thaliana 1	AT5G46240.1	IPR020683,IPR005821,IPR014710,IPR021789	GO:0016020,GO:0055085,GO:0005515,GO:0005216,GO:0006811	326.371	-1.23	0.439554	2.60645e-05	0.000622012	646.47	548.646	747.178	130.478	164.502	73.7471	145.371	76.4734	120.649	92.1631	88.2669	133.252	1121.18	805.678	864.631	267.192	253.522	635.403	157.918	125.398	184.959	153.506	220.262	76.0472
47	Peaxi162Scf00013g03437.1	Peaxi162Scf00013g03437	Flower, cultured cell, putative [Theobroma cacao] gb|EOX96225.1| Flower, cultured cell, putative [Theobroma cacao]	ref|XP_007052068.1|			7838.54	-1.2292	0.399559	1.02791e-05	0.000325816	5473.6	7486.93	9970.51	2506.48	3468.42	3460.29	2362.79	2661.08	5275.39	2161.13	2903.6	4742.46	20008.7	11227.1	13313.4	7207.49	10337	10761.7	13567.7	10283.6	8270.07	13548.8	10758	6368.64
737	Peaxi162Scf01082g00111.1	Peaxi162Scf01082g00111	Glutathione S-transferase family protein	AT5G02790.1	IPR010987,IPR012336	GO:0005515	1599.3	-1.22665	0.368634	4.18191e-06	0.000170553	1956.65	2245.81	2743.05	518.56	665.069	691.413	564.677	526.919	673.94	474.172	637.27	686.206	5985.22	3689.05	5151.47	788.5	1526.38	3123.62	1118.5	1126.35	925.949	693.855	1072.75	797.866
390	Peaxi162Scf00268g01130.1	Peaxi162Scf00268g01130	Unknown protein		IPR010259	GO:0004252,GO:0042802,GO:0043086	15775.3	-1.22602	0.254966	5.94129e-09	9.2389e-07	17826.4	19587.7	16822.8	6685.67	7827.29	7042.19	10167.8	7561.72	8404.79	7798.13	8469.97	9639.47	32467.3	30037.1	27987.8	10788.3	15591.2	29994.6	18575.2	16436.2	18545.5	16402.3	17992.4	15954.7
290	Peaxi162Scf00160g01225.1	Peaxi162Scf00160g01225	Serine/threonine-protein kinase SAPK2	sp|A2YNT8|SAPK2_ORYSI	IPR011009	GO:0005524,GO:0004674,GO:0004672,GO:0006468,GO:0016772	460.823	-1.22258	0.583183	0.00019603	0.00230274	946.774	769.037	966.649	203.812	277.338	124.263	71.1498	25.8706	65.2408	22.6174	38.5787	49.5447	1347.37	1478.7	1295.41	289.652	391.594	1616.6	216.375	272.388	178.908	76.8904	219.174	115.833
655	Peaxi162Scf00753g00021.1	Peaxi162Scf00753g00021	zinc finger protein 6	AT1G67030.1	IPR013087	GO:0046872,GO:0003676	292.005	-1.22161	0.422045	1.94873e-05	0.000513336	832.981	705.688	716.784	90.7736	109.229	70.6005	82.9624	98.076	80.8273	32.8261	47.2468	77.907	953.327	1065.26	716.725	188.144	224.621	415.578	164.103	83.363	62.2286	76.8017	77.5286	34.5477
137	Peaxi162Scf00064g00535.1	Peaxi162Scf00064g00535	Bifunctional nuclease 1	sp|Q9FWS6|BBD1_ARATH	IPR003729	GO:0004518	2737.8	-1.22127	0.445137	3.17967e-05	0.000710135	3989.45	4031.65	4263.94	1010.47	1551.93	1017.04	703.598	660.392	968.725	621.748	743.056	823.834	6577.48	7355.85	8683.86	1273.93	2664.28	7325.34	2128.36	2459.95	2022.37	1051.66	1877.25	1901.05
480	Peaxi162Scf00383g00055.1	Peaxi162Scf00383g00055	Serine/threonine-protein kinase SAPK2	sp|A2YNT8|SAPK2_ORYSI	IPR011009	GO:0005524,GO:0004674,GO:0004672,GO:0006468,GO:0016772	149.486	-1.22017	0.306809	3.09887e-07	2.31963e-05	96.7658	68.5152	133.615	79.6749	99.1567	56.0726	34.3366	50.9532	42.9476	34.0206	43.3227	36.3417	438.39	344.593	313.626	136.936	263.694	238.372	198.364	223.291	198.255	158.659	177.745	120.006
628	Peaxi162Scf00689g00420.1	Peaxi162Scf00689g00420	Aldehyde dehydrogenase	sp|O74187|ALDH_AGABI	IPR016161	GO:0016620,GO:0008152,GO:0055114,GO:0016491	13700.5	-1.2196	0.348915	2.25221e-06	0.000106233	16285	16698.1	17466.3	6560.5	6548.6	4239.85	10195.9	5906.28	7204.45	7746.57	7006.83	6744.18	29504.7	25791.7	25139.6	8441.4	13874	26821	19761.8	11936.1	13110.1	15008.2	16691.5	10130.3
603	Peaxi162Scf00617g00019.1	Peaxi162Scf00617g00019					242.598	-1.21845	0.475258	5.56736e-05	0.00101728	592.244	572.797	440.628	98.6221	92.9763	57.8392	155.254	73.2838	93.8602	108.671	70.0832	105.355	538.62	589.688	562.236	128.786	158.732	523.779	198.096	138.937	107.661	110.226	182.607	121.371
100	Peaxi162Scf00042g02725.1	Peaxi162Scf00042g02725	2-oxoglutarate (2OG) and Fe(II)-dependent oxygenase superfamily protein	AT1G52820.1	IPR027443,IPR005123	GO:0016706,GO:0055114,GO:0016491	1099.9	-1.21647	0.386745	8.35753e-06	0.000283322	1993.4	2032.69	2066.17	486.333	566.372	440.543	397.544	277.131	434.145	282.731	259.987	338.002	2647.38	2162.9	3687.92	702.175	1025.43	2660.98	865.296	902.808	669.083	406.815	664.857	426.866
436	Peaxi162Scf00313g00031.1	Peaxi162Scf00313g00031	UvrABC system protein C [Theobroma cacao] gb|EOX95597.1| UvrABC system protein C [Theobroma cacao]	ref|XP_007051440.1|	IPR025322		614.254	-1.21615	0.431214	2.52382e-05	0.00060988	1046.37	1315.63	1595.24	228.533	282.646	181.233	278.591	221.847	281.71	196.869	166.138	291.177	1489.78	1271.03	1693.55	339.002	392.328	1405.78	521.245	355.725	397.207	277.541	281.912	231.011
366	Peaxi162Scf00236g00711.1	Peaxi162Scf00236g00711	Protein NRT1/ PTR FAMILY 1.2	sp|Q9M817|PTR6_ARATH	IPR000109,IPR016196	GO:0016020,GO:0006810,GO:0006857,GO:0005215	37.7792	-1.21463	0.670803	0.000377318	0.00352363	111.804	91.7882	63.6812	14.6155	12.5919	10.1766	5.91153	7.97669	9.08701	3.41111	0.788012	1.7759	101.449	110.29	158.034	20.1598	27.8473	114.842	12.6661	9.98968	1.96869	6.28928	5.98317	3.57403
37	Peaxi162Scf00009g00422.1	Peaxi162Scf00009g00422	Homeobox-leucine zipper protein family	AT1G69780.1	IPR009057,IPR003106	GO:0005634,GO:0003677,GO:0006355,GO:0043565,GO:0000976,GO:0003700	6255.26	-1.21413	0.338205	1.5786e-06	8.25356e-05	8977.25	8327.28	9861.69	3057.95	3332.16	3024.79	3036.34	2051.34	3440.03	2150.12	2502.1	3045.15	16333.5	14287.5	15405.4	4659.95	6336.46	15313.5	5185.15	3899.1	4540.44	3457.93	4808.22	3092.89
356	Peaxi162Scf00230g00067.1	Peaxi162Scf00230g00067	Bax inhibitor-1 family protein	AT1G03070.1	IPR006214		5396.46	-1.21326	0.404507	1.40306e-05	0.000405491	2907.87	3375.91	3971.58	1931.76	2394.31	2599.91	1645.44	2073.95	2670.9	1618.85	2614.49	2544.55	21743.9	8148.43	8309.27	6717.02	4840	9164.05	10387	7310.09	5166	7393.08	6153.58	3833.2
778	Peaxi162Scf01725g00008.1	Peaxi162Scf01725g00008	Subtilase family protein	AT1G32940.1	IPR015500	GO:0004252,GO:0006508	345.727	-1.21178	0.569282	0.000186821	0.00223583	911.748	462.07	809.995	125.859	172.781	86.5392	47.3087	22.7548	44.1643	13.6355	32.3051	24.8518	668.065	2407.41	643.747	189.452	468.611	767.594	83.7511	98.8081	87.6512	37.767	52.1981	38.3727
781	Peaxi162Scf02148g00213.1	Peaxi162Scf02148g00213	Peroxidase superfamily protein	AT4G21960.1	IPR010255	GO:0006979,GO:0020037,GO:0004601,GO:0055114	26857.1	-1.20992	0.378084	7.00523e-06	0.000248669	39659.3	35186.1	40870.3	13685.9	12457.6	7707.17	15984.9	7975.82	11494.2	11494.7	9350.97	10016.4	59232.9	58799	56901.1	15421.8	25007.2	57826.2	31750.3	24468.3	23200.4	22568.8	30540.8	22970.1
136	Peaxi162Scf00064g10024.1	Peaxi162Scf00064g10024	mitogen-activated protein kinase kinase kinase 5	AT5G66850.1	IPR011009	GO:0005524,GO:0004672,GO:0006468,GO:0016772	381.688	-1.20942	0.491514	7.72381e-05	0.00125775	612.745	579.582	918.169	89.9657	145.66	102.588	186.766	133.448	186.865	128.535	128.454	167.865	969.461	1120.3	742.747	141.141	214.06	766.533	396.659	287.445	317.848	186.791	376.689	260.201
309	Peaxi162Scf00174g00137.1	Peaxi162Scf00174g00137	alpha-amylase-like 2	AT1G76130.1	IPR015902	GO:0043169,GO:0004556,GO:0005509,GO:0005975,GO:0003824	7982.42	-1.20854	0.435942	3.01022e-05	0.000687659	10602	10796.3	16049.2	3295.39	4330.27	2755.27	6198.21	2694.91	4495.37	4068.08	3186.27	5089.39	18575	18103.1	18622.8	5267.86	7666.25	19179	4768.12	3304.22	6473.59	4867.1	7106.14	4084.39
128	Peaxi162Scf00056g00023.1	Peaxi162Scf00056g00023	Ripening-related protein [Medicago truncatula] gb|AES87878.1| Ripening-related protein [Medicago truncatula]	ref|XP_003605681.1|	IPR009009		30.3531	-1.20826	0.831471	0.000666362	0.00515612	11.0187	23.7864	24.7931	2.2456	10.8093	16.9818	3.55038	4.53807	6.50204	5.67466	5.51446	4.43435	180.304	40.4379	75.0178	55.3978	17.1947	112.955	41.8392	22.2127	11.829	31.5197	14.5769	5.34221
221	Peaxi162Scf00104g01410.1	Peaxi162Scf00104g01410	Non-specific lipid-transfer protein 2	sp|P86809|NLTP2_APIGA	IPR016140		6237.55	-1.20395	0.373902	6.63914e-06	0.000237776	8718.02	9152.65	13235	2273.72	3196.27	2673.04	4242.45	2064.37	3118.98	2606.89	2508.51	3259.22	13295.7	14379.3	13998.8	3958.43	5954.25	13547.6	4670.88	3446	5218.08	5109.34	5393.25	3680.66
201	Peaxi162Scf00089g00236.1	Peaxi162Scf00089g00236	Major facilitator superfamily protein	AT5G14120.1	IPR010658,IPR016196		2722.27	-1.20312	0.256209	1.13175e-08	1.66333e-06	3720.38	3592.65	3554.28	1410.82	1331.29	1158.54	1644.7	1147.14	1412.56	1368.81	1138.65	1344.24	6337.89	6148.51	5700.07	1963.46	2875.41	5232.11	2592.4	2426.49	2501.48	1982.36	2714.42	2035.78
533	Peaxi162Scf00459g00124.1	Peaxi162Scf00459g00124	Unknown protein		IPR007724	GO:0004649,GO:0005975	1587.43	-1.20202	0.554705	0.000174591	0.00215141	3504.56	2593.71	2307.09	1143.99	753.166	485.742	349.155	286.908	371.981	256.449	304.075	184.447	4710.31	4219.31	3908.66	827.883	1337.34	6431.85	1024.43	927.433	535.333	544.064	589.259	501.101
23	Peaxi162Scf00005g00318.1	Peaxi162Scf00005g00318	Peroxidase superfamily protein	AT2G37130.1	IPR010255	GO:0006979,GO:0020037,GO:0004601,GO:0055114	15349.6	-1.20089	0.487546	7.85994e-05	0.00126935	18390.2	17971	16571	7523.86	4662.83	3073.7	12937.8	6242.12	7676.73	8765.66	8006.5	7088.24	27887.1	30862.4	23275.6	6306.43	10860.1	32974.5	29727	16451.8	16600.1	17224.8	21290.9	16021.1
428	Peaxi162Scf00306g00111.1	Peaxi162Scf00306g00111	F-box family protein with a domain of unknown function (DUF295)	AT4G22030.1	IPR027949		51.4228	-1.19969	0.875034	0.000737785	0.00551671	124.665	145.592	100.051	3.36958	13.5062	4.24407	1.18315	0	1.2998	0	0.787843	1.77432	110.649	183.025	372.893	13.0967	28.9898	101.462	4.86678	4.44182	7.88298	1.8	8.56733	0
609	Peaxi162Scf00628g00028.1	Peaxi162Scf00628g00028	Homeobox-leucine zipper protein family	AT4G37790.1	IPR009057,IPR003106	GO:0005634,GO:0003677,GO:0006355,GO:0043565,GO:0003700	292.266	-1.19884	0.536091	0.000147449	0.00193077	401.588	384.923	377.017	88.5966	109.147	87.5577	534.235	154.801	359.489	245.867	195.318	397.755	514.117	279.807	458.929	121.788	292.137	586.907	256.541	122.232	286.232	235.544	325.067	198.794
775	Peaxi162Scf01560g00009.1	Peaxi162Scf01560g00009	Ethylene-responsive transcription factor 1B	sp|Q8LDC8|ERF92_ARATH	IPR016177	GO:0003677,GO:0006355,GO:0003700	204.99	-1.19669	0.555091	0.000182387	0.00220244	334.749	302.179	348.235	75.07	135.432	112.298	7.11205	20.2801	29.9909	16.9751	18.1105	14.1626	689.111	479.575	467.607	156.94	166.378	840.759	153.391	196.751	153.13	49.7096	81.8704	69.9503
288	Peaxi162Scf00160g00626.1	Peaxi162Scf00160g00626	serine carboxypeptidase-like 2	AT1G73300.1	IPR001563	GO:0006508,GO:0004185	2131.51	-1.19464	0.343515	2.60471e-06	0.000118455	1639.95	1547.34	1764.78	1155.41	1027.48	2086.78	1050.12	757.045	1412.93	1175.21	1166.97	1102.54	4256.51	3366.73	2944.05	3003.31	5269.22	3597.62	2353.25	2124.76	3174.53	1495.82	2583.99	1099.94
676	Peaxi162Scf00790g00014.1	Peaxi162Scf00790g00014					312.125	-1.19371	0.27947	9.02773e-08	9.06647e-06	113.609	98.8775	132.06	132.529	133.27	158.737	157.366	171.48	170.287	152.144	173.323	217.342	439.518	313.455	271.212	263.939	354.375	493.913	532.393	438.642	862.258	522.056	592.089	596.122
282	Peaxi162Scf00159g00044.1	Peaxi162Scf00159g00044	Unknown protein				782.569	-1.18975	0.414477	2.31754e-05	0.000575874	1432.9	1201.92	1250.74	326.796	320.66	251.531	301.126	144.647	213.478	145.211	235.989	318.308	2667.47	2387.19	1772.97	517.542	586.69	1582.12	722.077	528.892	478.139	417.301	615.848	362.111
8	Peaxi162Scf00002g00126.1	Peaxi162Scf00002g00126	Unknown protein		IPR002677	GO:0015934,GO:0006412,GO:0003735	2531.42	-1.18827	0.746603	0.000598498	0.00481335	7249.64	10813.8	11818.4	92.9508	733.524	150.643	67.5909	50.622	75.6761	11.3092	55.113	27.4274	6059.09	10894.1	6981.73	632.62	580.85	3732.12	141.667	272.384	111.69	82.313	59.5343	59.2486
54	Peaxi162Scf00015g00308.1	Peaxi162Scf00015g00308	RNA-binding protein 42	sp|Q91V81|RBM42_MOUSE	IPR012677	GO:0000166,GO:0003676	3904.76	-1.1879	0.491342	9.29656e-05	0.00141462	2169.8	2644.14	4394.02	1324.94	1517.76	1663.33	933.729	1260.57	2500.59	878.473	1291.97	2201.27	12849.8	5244.9	7326.86	4391.61	4034.02	6370.44	8324.29	4483.57	3858.11	6947.49	4264.74	2837.82
22	Peaxi162Scf00005g00118.1	Peaxi162Scf00005g00118	cytochrome P450, family 716, subfamily A, polypeptide 1	AT5G36110.1	IPR001128	GO:0020037,GO:0016705,GO:0005506,GO:0055114	327.356	-1.18675	0.483764	8.43455e-05	0.00132788	583.575	487.774	487.791	96.6447	161.078	106.05	306.317	93.3033	183.145	151.132	115.039	171.305	633.231	896.221	734.076	181.393	312.028	689.109	210.358	150.986	321.05	211.305	357.662	215.974
617	Peaxi162Scf00668g00119.1	Peaxi162Scf00668g00119	[Pyruvate dehydrogenase (acetyl-transferring)] kinase, mitochondrial	sp|Q9SBJ1|PDK_ARATH	IPR005467,IPR018955	GO:0005524	76.3141	-1.18414	0.45873	5.84175e-05	0.00105156	192.954	234.315	270.434	16.8451	27.918	15.281	31.9489	14.758	15.601	27.2456	15.7563	21.2886	145.478	224.459	245.557	32.2349	48.3368	108.165	22.3834	24.4318	25.6243	22.5066	24.8552	23.1612
66	Peaxi162Scf00020g01031.1	Peaxi162Scf00020g01031	ferric reduction oxidase 2	AT1G01580.1	IPR013121,IPR017938,IPR013130	GO:0055114,GO:0016491	3141.46	-1.18366	0.653383	0.000414125	0.00374125	2801.06	2196.48	4374.03	1394.11	1791.73	1011.79	3518.73	565.642	2243.32	1397.91	1465.18	2127.38	6049.08	5594.46	5672.88	2817.66	4350.98	10529.4	2431.04	925.356	4153.13	1829.29	4775.21	1379.07
332	Peaxi162Scf00201g00232.1	Peaxi162Scf00201g00232	Chaperone protein ClpB	sp|Q7NFE9|CLPB_GLOVI	IPR019489,IPR023150,IPR001270,IPR027417,IPR028299,IPR004176	GO:0005524,GO:0019538,GO:0000166,GO:0017111	12417.3	-1.18275	1.07414	0.000843774	0.00603844	3395.1	5402.88	13305.7	617.564	2726.19	1277.35	185.545	371.042	2148.14	133.138	338.887	1305.07	97164	17403.9	27677.4	20703.7	5957.22	25169.9	35904.6	9049.43	3809.07	12509.6	9318.56	2140.47
108	Peaxi162Scf00045g01451.1	Peaxi162Scf00045g01451	Protein of unknown function, DUF599	AT4G31330.1	IPR006747		23.0194	-1.18195	0.755349	0.000634875	0.00500078	33.8035	38.1406	53.3955	4.4773	14.4605	4.25708	20.1666	12.3565	19.5832	1.13016	11.8086	24.7627	49.1397	33.3024	50.5214	25.1384	25.9881	68.9577	18.427	4.44783	17.7994	9.95758	6.91018	3.53291
205	Peaxi162Scf00089g01729.1	Peaxi162Scf00089g01729	SOUL heme-binding family protein	AT1G17100.1	IPR011256,IPR006917		936.948	-1.18104	0.383706	1.18114e-05	0.000362201	1689.56	1665.08	1711.33	372.024	450.495	405.771	446.842	321.194	359.851	312.38	275.6	423.144	1974.2	2444.42	2253.35	521.143	730.174	2281.89	753.439	652.48	685.562	541.3	652.237	563.272
341	Peaxi162Scf00209g00319.1	Peaxi162Scf00209g00319	conserved hypothetical protein [Ricinus communis] gb|EEF42192.1| conserved hypothetical protein [Ricinus communis]	ref|XP_002520137.1|	IPR009770		290.395	-1.17882	0.355133	4.99626e-06	0.000194548	276.858	404.671	511.722	135.899	127.867	103.561	101.755	96.53	118.29	88.5619	85.086	125.083	621.883	772.517	653.372	197.451	263.093	561.873	394.187	304.272	265.081	189.019	320.461	250.393
782	Peaxi162Scf02261g00010.1	Peaxi162Scf02261g00010	Unknown protein				51.5864	-1.1775	0.643142	0.000406144	0.00369966	86.4125	85.6671	51.9471	23.4313	23.551	10.2314	1.18973	7.79652	6.5466	7.88256	11.0135	4.41006	207.647	145.128	121.045	27.1323	38.1421	169.604	37.7136	44.5319	32.724	22.7196	40.8987	30.7078
622	Peaxi162Scf00681g00116.1	Peaxi162Scf00681g00116	Thioredoxin-like protein 4A	sp|P83876|TXN4A_HUMAN	IPR004123,IPR012336	GO:0005681,GO:0007067	4496.72	-1.17746	0.295257	3.40314e-07	2.50844e-05	3569.06	4398.16	5579.87	1834.19	2067.97	2374.72	2032.6	2099.62	2641.16	1731.21	2220.97	2730.99	11201.7	6533.38	8854.13	4114.34	4206.44	8190.33	6677.11	4446.16	5054.2	6228.81	4673.19	4461.02
587	Peaxi162Scf00574g00056.1	Peaxi162Scf00574g00056	Homeobox-leucine zipper protein family	AT1G69780.1	IPR009057,IPR003106	GO:0005634,GO:0003677,GO:0006355,GO:0043565,GO:0000976,GO:0003700	475.865	-1.17675	0.436261	4.19588e-05	0.000845597	487.921	569.787	736.951	189.73	273.874	185.972	388.209	155.366	296.54	250.778	192.213	330.766	1009.06	753.095	1099.72	322.292	528.901	1128.62	482.55	278.784	472.236	413.447	545.508	328.44
42	Peaxi162Scf00011g00627.1	Peaxi162Scf00011g00627	T-complex protein 11	AT1G22930.1	IPR008862		6131.17	-1.17647	0.270165	6.52113e-08	6.83386e-06	9018.57	7658.26	6826.86	2891.47	2948.5	2629.7	2116.35	2010.53	2412.19	2106.83	2301.37	2589.24	20760.4	13954.9	13352.6	5539.22	4870.51	11370.7	6932.62	5291.62	4759.43	4308.83	5133.8	5363.57
277	Peaxi162Scf00152g01338.1	Peaxi162Scf00152g01338	hydroxyproline-rich glycoprotein family protein	AT3G56590.1			221.312	-1.17629	0.42174	3.14584e-05	0.000705474	430.765	381.238	395.497	79.7732	126.01	99.2804	55.5943	34.1139	42.8744	34.0809	22.8492	25.7356	774.601	832.39	578.137	160.213	203.828	550.348	112.948	118.8	81.7563	41.3756	86.46	42.8162
715	Peaxi162Scf00944g00017.1	Peaxi162Scf00944g00017	Zinc finger CCCH domain-containing protein 20	sp|O82199|C3H20_ARATH	IPR000571	GO:0046872	2131.54	-1.1758	0.42594	3.45205e-05	0.00074423	3017.64	2729	2781.66	1150.71	1226.16	775.327	374.013	356.072	511.157	422.113	408.847	505.451	7445.52	4266.8	5728.93	1505.69	1715.8	6262.38	2214.22	1868.2	1700.66	1025.09	1519.93	1645.66
180	Peaxi162Scf00078g01332.1	Peaxi162Scf00078g01332					86.5486	-1.17332	0.595085	0.000304086	0.00304756	151.266	155.863	83.1964	21.3017	31.5811	15.3053	3.55444	18.0614	18.242	10.1931	7.08768	17.7128	456.736	400.95	247.036	52.3295	39.9153	166.603	37.8865	41.1195	25.6704	18.9614	34.4228	22.1697
358	Peaxi162Scf00230g00137.1	Peaxi162Scf00230g00137	cysteine-rich protein [Nicotiana tabacum]	gb|AAF19524.1|AF213464_1	IPR015333		7.86449	-1.17314	0.852101	0.000804413	0.00585763	15.2031	9.95891	21.0537	0	3.61922	1.70417	5.93795	2.23812	3.92197	0	2.361	1.76652	27.6345	19.1643	15.487	10.0506	5.42997	20.1178	4.843	5.56241	2.97049	2.72069	2.59953	4.40263
40	Peaxi162Scf00009g02317.1	Peaxi162Scf00009g02317	O-fucosyltransferase family protein	AT2G37980.1	IPR019378		70.925	-1.17211	0.396399	1.83958e-05	0.000492772	90.739	73.4119	89.3988	30.3521	25.1867	19.5071	62.667	31.8959	38.9496	56.8437	37.0357	43.5054	227.488	124.447	141.63	48.3808	52.4952	114.844	81.8341	74.3711	89.5852	55.7151	41.8925	50.0227
349	Peaxi162Scf00220g00239.1	Peaxi162Scf00220g00239	Protein kinase superfamily protein	AT5G56790.1	IPR013320,IPR011009	GO:0004713,GO:0005524,GO:0004672,GO:0006468,GO:0016772	264.296	-1.17163	0.296363	4.03653e-07	2.87442e-05	357.583	274.465	301.938	118.051	124.116	167.062	124.14	127.638	162.262	138.723	117.414	130.532	422.196	389.562	637.25	226.801	291.307	556.982	340.046	273.048	308.091	221.912	288.029	243.944
525	Peaxi162Scf00444g00858.1	Peaxi162Scf00444g00858	Arabidopsis thaliana protein of unknown function (DUF821)	AT3G48980.1	IPR006598		636.225	-1.17014	0.387961	1.51499e-05	0.000426088	1314.81	1298.25	1274.13	299.877	318.765	168.922	253.204	168.077	207.982	137.385	159.93	160.568	1602.35	1751.31	1516.31	357.629	561.619	1341.99	492.492	448.634	372.492	313.229	489.257	260.196
760	Peaxi162Scf01294g00007.1	Peaxi162Scf01294g00007	Leucine-rich repeat receptor-like protein kinase family protein	AT4G08850.1	IPR003591,IPR025875,IPR013210,IPR001611,IPR013320,IPR011009	GO:0004713,GO:0005524,GO:0005515,GO:0004672,GO:0006468,GO:0016772	22.8364	-1.16856	0.568241	0.000253367	0.00268887	34.3951	35.8562	74.7659	3.37498	14.3799	6.78028	2.36346	4.56814	2.59404	0	5.51688	5.33091	74.8164	74.908	74.8598	32.2677	20.3159	38.2761	11.6996	13.3156	9.83644	1.79486	4.26693	1.79015
77	Peaxi162Scf00032g00191.1	Peaxi162Scf00032g00191	cytochrome P450, family 71, subfamily A, polypeptide 22	AT3G48310.1	IPR001128	GO:0020037,GO:0016705,GO:0005506,GO:0055114	179.687	-1.16707	0.647049	0.000443137	0.00390684	264.453	283.689	260.669	32.5235	86.5944	61.2042	10.6609	19.2102	67.728	13.5968	35.4409	15.9459	766.06	709.123	567.989	128.835	212.354	408.822	76.7695	45.5588	138.178	36.9997	55.8949	14.2003
52	Peaxi162Scf00015g00069.1	Peaxi162Scf00015g00069	conserved hypothetical protein [Ricinus communis] gb|EEF50652.1| conserved hypothetical protein [Ricinus communis]	ref|XP_002511983.1|			239.891	-1.16466	0.41367	3.00208e-05	0.000687329	436.384	340.315	590.848	117.35	154.736	76.694	55.8231	48.1025	49.6869	39.4838	51.1543	42.392	676.501	839.131	624.714	207.033	267.224	553.737	102.659	78.9912	148.546	60.7722	133.479	61.6189
537	Peaxi162Scf00461g00026.1	Peaxi162Scf00461g00026	Heat stress transcription factor B-2a	sp|Q9SCW4|HFB2A_ARATH	IPR011991,IPR027725	GO:0005634,GO:0006355,GO:0043565,GO:0009408,GO:0003700	84.9608	-1.16378	0.52863	0.000179398	0.00218055	200.804	203.53	260.424	23.5122	35.2387	32.3475	21.3482	22.4833	39.1542	19.2195	18.8947	30.0754	220.119	164.511	188.631	77.4342	43.2892	191.542	72.7582	30.0199	33.6131	38.005	52.6596	19.4431
218	Peaxi162Scf00102g01722.1	Peaxi162Scf00102g01722	Unknown protein				12942.9	-1.16374	0.428723	4.14732e-05	0.00084065	25054.9	26098.4	26868.9	5642.64	6000.02	3682.6	6159.96	3579.69	4263	3696.12	3429.46	4062.64	30641.5	35508.8	28915.8	6423.38	8801.03	30775.6	11183.4	8673.37	8459.22	7115.34	9438.47	6155.22
194	Peaxi162Scf00085g01318.1	Peaxi162Scf00085g01318	NB-ARC domain-containing disease resistance protein	AT3G46530.1	IPR027417,IPR000767	GO:0043531,GO:0006952	23.4912	-1.16134	0.690059	0.000564524	0.00462499	58.4199	67.7171	74.346	12.352	5.40403	6.7921	2.36674	0	1.30023	2.27019	3.93899	1.77391	72.7378	56.6169	65.7619	20.1458	19.339	68.9204	5.83864	8.88465	1.97128	0	6.00078	0.890611
119	Peaxi162Scf00047g02114.1	Peaxi162Scf00047g02114	F-box protein	sp|Q9SFC7|FB135_ARATH	IPR001810,IPR017451	GO:0005515	8.32724	-1.16103	1.01236	0.000912921	0.00642081	8.81062	19.2054	9.3032	1.12265	0.900928	3.39683	8.2851	1.13399	6.50326	1.13471	2.36328	0.886756	18.4396	7.07595	13.3613	7.05007	13.9758	32.5467	1.94571	2.22141	14.7884	9.00785	13.724	2.67009
769	Peaxi162Scf01365g00030.1	Peaxi162Scf01365g00030	Unknown protein				907.704	-1.15998	0.34571	4.66534e-06	0.000185253	1177.95	1168.33	898.08	512.372	519.016	417.324	270.58	306.208	289.999	280.093	357.361	280.22	2239.79	1867.6	1835.2	632.333	1007.11	2319.91	1060.45	1290.16	718.25	805.315	801.682	729.57
400	Peaxi162Scf00284g00022.1	Peaxi162Scf00284g00022	Peroxidase superfamily protein	AT5G05340.1	IPR010255	GO:0006979,GO:0020037,GO:0004601,GO:0055114	1089.07	-1.15961	0.606233	0.000361655	0.00342379	3196.64	3218.33	2387.26	105.565	428.668	139.224	73.3632	78.3361	124.805	57.8985	150.473	87.8171	1556.21	5238.44	4341.85	463.382	410.305	1725.85	398.044	496.406	435.603	345.689	414.805	262.804
543	Peaxi162Scf00474g00313.1	Peaxi162Scf00474g00313	Glycogen synthase	sp|Q6MAS9|GLGA_PARUW	IPR011835	GO:0009058,GO:0009011,GO:0009250	3299.31	-1.15955	0.200303	3.18463e-11	9.96871e-09	2421.56	2408.96	2392.42	1545.98	1732.14	1958.87	1759.18	1546.72	1670.55	1738.71	1724.2	2019.33	6869.97	5936.7	5558.47	2787.21	3876.48	5966.93	3964.79	4202.19	4365.22	3615.87	4649.81	4471.08
607	Peaxi162Scf00626g00012.1	Peaxi162Scf00626g00012	Subtilase family protein	AT5G67360.1	IPR015500,IPR023828	GO:0004252,GO:0006508,GO:0042802,GO:0043086	602.453	-1.15945	0.667621	0.000516092	0.00431772	1445.11	2177.13	2128.29	60.7296	229.268	126.322	17.7304	15.9706	37.6302	5.68774	14.9733	20.4289	1550.54	2702.16	1846.52	249.019	252.561	1291.9	76.9963	35.5136	39.3601	30.5306	78.5749	25.9339
750	Peaxi162Scf01159g00027.1	Peaxi162Scf01159g00027	Calcium-dependent lipid-binding (CaLB domain) family protein	AT1G66360.1	IPR000008	GO:0005515	49.5861	-1.15907	0.607738	0.000366717	0.00345542	96.8718	99.7627	135.379	13.4238	28.0319	15.3308	21.3627	4.4857	15.6766	10.1639	6.29705	10.607	164.81	115.021	145.466	39.2051	30.3588	150.384	16.4773	7.78577	12.862	17.2131	21.624	11.4666
150	Peaxi162Scf00071g00430.1	Peaxi162Scf00071g00430	Drought-responsive family protein	AT3G05700.1	IPR027935,IPR008598		28049	-1.1589	0.374832	1.2123e-05	0.00036894	40954	39758.6	31239.8	17333.2	18369.7	9006.44	5944.42	5565.66	5454.41	5453.31	5893.77	5830.97	61159.6	61592.8	57681.1	18721.5	32736.9	74487.1	32887.6	43252.3	25770.2	23733	28267.1	22082.2
153	Peaxi162Scf00072g00224.1	Peaxi162Scf00072g00224	Protein NRT1/ PTR FAMILY 2.7	sp|Q9M1E2|PTR37_ARATH	IPR000109,IPR016196	GO:0016020,GO:0006810,GO:0005215	205.182	-1.15843	0.509823	0.000151638	0.00195975	373.868	397.225	458.532	58.4492	80.0685	50.0454	276.705	94.5114	115.568	181.87	95.3449	174.891	401.68	266.073	393.125	103.81	146.816	376.123	157.804	79.9255	173.286	139.317	206.101	123.232
132	Peaxi162Scf00061g00247.1	Peaxi162Scf00061g00247	ankyrin repeat family protein / regulator of chromosome condensation (RCC1) family protein	AT3G03790.2	IPR009091,IPR020683	GO:0005515	13343.9	-1.15833	0.201603	4.15723e-11	1.23706e-08	6816.92	6582.69	6781.81	6272.14	6489.49	6833.38	6122.33	6190.81	9048.74	6126.71	8285.65	8248.16	20892.4	17050.2	16253	11745.8	18384.7	17130.3	16769.3	20102.7	24757.1	21340	24475.7	27553.9
395	Peaxi162Scf00271g00831.1	Peaxi162Scf00271g00831	Leucine-rich repeat protein kinase family protein	AT2G28990.1	IPR024788,IPR013320,IPR011009	GO:0005524,GO:0004674,GO:0004672,GO:0006468,GO:0016772	32.3218	-1.15781	0.679646	0.000550872	0.00453782	54.3379	79.9569	80.9637	7.8738	14.3824	3.39062	31.9103	13.6975	16.8646	23.8947	14.9739	37.3112	86.0874	47.572	42.0513	13.1077	35.299	64.1143	21.4461	8.87765	21.6437	17.9533	28.1719	9.84187
292	Peaxi162Scf00160g01615.1	Peaxi162Scf00160g01615	TGACG-sequence-specific DNA-binding protein TGA-1A	sp|P14232|TGA1A_TOBAC	IPR004827,IPR025422	GO:0006355,GO:0043565,GO:0006351,GO:0003700	705.66	-1.15674	0.347007	5.12052e-06	0.000198106	1414.46	1447.54	1133.3	339.362	400.469	233.322	321.705	218.427	248.108	209.069	223.771	193.485	2181.44	1821.71	1852.24	493.776	587.681	1576.35	372.001	381.915	390.995	303.948	354.286	236.466
183	Peaxi162Scf00080g00202.1	Peaxi162Scf00080g00202	conserved hypothetical protein [Ricinus communis] gb|EEF50949.1| conserved hypothetical protein [Ricinus communis]	ref|XP_002509562.1|			1023.51	-1.15572	0.29564	5.18017e-07	3.52705e-05	1348.4	907.535	1025.2	546.147	613.402	419.944	252.314	268.907	263.112	246.993	250.447	356.113	3318.18	1735.39	1776.07	1121.25	990.729	1991.47	1562.54	1360.12	1141.99	1044.19	1073.29	950.434
248	Peaxi162Scf00129g00066.1	Peaxi162Scf00129g00066	inositol polyphosphate 5-phosphatase I	AT1G34120.2	IPR005135	GO:0046856	648.014	-1.15567	0.440363	5.61667e-05	0.00102019	1312.23	1078.68	1104.04	360.669	298.819	169.708	182.159	122.814	146.81	102.244	105.579	84.3071	2209.05	2004.63	1685.1	353.68	529.938	1628.07	522.877	416.355	314.216	209.572	303.03	307.751
78	Peaxi162Scf00032g02416.1	Peaxi162Scf00032g02416	non-specific phospholipase C2	AT2G26870.1	IPR007312,IPR017850	GO:0008152,GO:0003824,GO:0016788	3829.77	-1.15456	0.385098	1.6983e-05	0.000466752	4989.73	5807.96	6492.65	1556.87	2054.64	1541.98	1907.28	1318.89	1990.46	1378.93	1490.08	1646.91	8075.72	8256.72	9718.65	2021.85	3206.92	9419.24	3222.53	3415.6	3673.2	2572.12	3228.69	2926.82
103	Peaxi162Scf00045g00142.1	Peaxi162Scf00045g00142	NAD(P)-binding Rossmann-fold superfamily protein	AT2G23910.1	IPR013083,IPR016040	GO:0006694,GO:0016616,GO:0005515,GO:0008270,GO:0003854,GO:0055114	396.906	-1.15404	0.516908	0.000170664	0.00212366	983.115	743.328	643.27	261.551	210.846	164.765	86.4101	39.6756	65.0426	29.4984	53.5667	39.0131	1395.2	954.169	918.955	270.908	407.559	1456	186.765	217.708	102.543	103.608	118.399	73.85
299	Peaxi162Scf00169g00094.1	Peaxi162Scf00169g00094	Unknown protein				36.3016	-1.15236	0.634066	0.000451876	0.00395482	95.2835	103.902	57.9655	8.89663	13.5798	8.52452	16.7154	7.73618	6.55346	11.2321	10.2184	14.9599	65.4419	116.792	70.6058	14.0803	20.8187	90.1395	30.8657	20.0781	25.8378	16.3898	19.3028	25.3178
236	Peaxi162Scf00121g00414.1	Peaxi162Scf00121g00414	conserved hypothetical protein [Ricinus communis] gb|EEF52363.1| conserved hypothetical protein [Ricinus communis]	ref|XP_002510176.1|			3946.83	-1.15219	0.251325	2.38862e-08	3.03015e-06	3099.39	3387.71	4637.37	1919.29	1860.29	2036.83	1945.77	1902.97	2492.8	1813.49	1987.68	2529.73	9081.41	5918.42	6979.52	3871.95	4082.89	6560.85	6026.34	4149.08	4118.36	5848.36	4540.18	3933.18
118	Peaxi162Scf00047g01225.1	Peaxi162Scf00047g01225	Chalcone synthase A	sp|P08894|CHSA_PETHY	IPR016039,IPR011141	GO:0016746,GO:0009058,GO:0008152,GO:0016747,GO:0003824	7868.08	-1.15171	0.292619	4.6963e-07	3.25273e-05	8013.38	7935.63	8117.76	6349.55	6922.2	4049.61	2272.79	3516.87	3058.34	2750.26	3483.86	2978.26	23867.6	13660.3	11987.8	10721.3	16478.2	17591.1	7947.63	5517.79	6185.04	4109.25	6613.63	4705.85
363	Peaxi162Scf00235g00325.1	Peaxi162Scf00235g00325	GDSL esterase/lipase	sp|Q9FIA1|GDL87_ARATH	IPR001087	GO:0016787,GO:0016788,GO:0006629	605.034	-1.15132	0.533077	0.000207511	0.00237629	1292.01	1105.53	1138.76	169.566	189.133	168.099	170.401	76.0475	124.816	127.137	100.051	94.0202	2209.81	2436.61	1882.36	330.398	283.613	1191.74	305.566	243.213	154.74	428.564	198.866	99.7578
217	Peaxi162Scf00102g01614.1	Peaxi162Scf00102g01614	loricrin-related	AT5G64550.1			4184.02	-1.14988	0.3277	2.69886e-06	0.000122046	4628.11	4086.59	4646.8	2332.18	2049.32	1638.99	2507.31	1821.02	2044.05	1831.13	1711.64	2123.47	10236.6	7790.09	7861.06	3086.82	3763.92	9225.33	4859.9	3357.34	5349.75	4023.74	5548.89	3892.37
105	Peaxi162Scf00045g00726.1	Peaxi162Scf00045g00726	carotenoid cleavage dioxygenase 1	AT3G63520.1	IPR004294		166.323	-1.14789	0.561423	0.000278083	0.00286964	379.654	317.566	279.408	111.299	74.6542	50.8845	37.8345	29.625	35.0512	31.8358	32.3083	27.5257	457.032	443.174	428.962	99.7896	112.468	631.635	111.069	103.228	45.2812	47.6211	54.7068	49.1393
759	Peaxi162Scf01290g00015.1	Peaxi162Scf01290g00015	Vacuolar iron transporter homolog 4	sp|Q9M2C0|VITH4_ARATH	IPR008217		158.926	-1.14756	0.461452	8.66159e-05	0.00135214	55.8081	43.6981	91.7156	59.3894	73.1265	40.8323	299.87	134.113	206.001	86.0177	108.665	201.834	147.451	144.384	155.51	99.6008	176.063	261.417	332.057	191.187	285.486	288.272	141.304	190.414
510	Peaxi162Scf00427g00073.1	Peaxi162Scf00427g00073	beta-glucosidase 01 precursor [Solanum lycopersicum] gb|ACH56715.1| beta-glucosidase 01 [Solanum lycopersicum]	ref|NP_001234412.1|	IPR001360,IPR017853	GO:0004553,GO:0005975,GO:0003824	1659.01	-1.1467	0.385853	1.90733e-05	0.000504635	3207.13	2436.23	1901.4	916.029	568.611	734.601	826.599	551.027	819.425	595.578	623.28	659.58	3104.79	4398.65	4290.75	968.529	1500.52	3816.78	1554.58	1337.68	1354.86	934.859	1311.18	1403.57
361	Peaxi162Scf00232g10023.1	Peaxi162Scf00232g10023	Domain of unknown function (DUF2431)	AT1G55790.1	IPR019446		999.949	-1.14659	0.387414	1.98811e-05	0.000516931	1688.4	1863.47	1977.25	333.984	432.506	327.278	844.021	467.571	704.675	624.437	449.978	867.712	1748.29	1661.68	2198.59	508.095	774.979	1821.13	1037.9	654.809	892.575	664.593	858.528	596.34
21	Peaxi162Scf00004g02330.1	Peaxi162Scf00004g02330	MATE efflux family protein	AT1G51340.1	IPR002528	GO:0016020,GO:0055085,GO:0015238,GO:0015297,GO:0006855	902.05	-1.1461	0.35545	7.93315e-06	0.000272772	1175.54	1408.9	1252.13	476.682	514.477	342.618	310.95	262.079	442.676	233.088	307.324	317.882	2766.79	2158.22	2058.58	614.87	1092.51	1947.54	796.006	869.108	689.052	508.546	745.357	358.282
763	Peaxi162Scf01294g00329.1	Peaxi162Scf01294g00329	Zinc finger, C3HC4 type (RING finger) family protein	AT4G11680.1	IPR013083,IPR011016	GO:0005515,GO:0008270	193.555	-1.14584	0.439577	6.12064e-05	0.00108462	385.045	452.352	424.409	57.2387	81.1149	58.6139	91.1601	52.1092	63.7591	54.443	48.0503	93.0817	392.313	592.233	513.04	85.592	139.87	368.56	150.74	128.857	107.495	91.0269	126.184	88.037
204	Peaxi162Scf00089g01432.1	Peaxi162Scf00089g01432	Octicosapeptide/Phox/Bem1p family protein	AT3G48240.1	IPR000270	GO:0005515	1167.81	-1.14254	0.219234	9.61217e-10	1.93069e-07	477.356	492.702	510.34	656.761	592.138	479.71	642.33	932.507	877.292	764.134	1010.31	760.53	1990.67	1493.43	1221.22	1135.95	1245.99	1796.34	1729.52	1872.84	2230.17	1823.14	1797.49	1494.69
443	Peaxi162Scf00327g00052.1	Peaxi162Scf00327g00052	Glutaredoxin-C6	sp|Q8L9S3|GRXC6_ARATH	IPR011905,IPR012336	GO:0015035,GO:0009055,GO:0045454	2808.99	-1.1425	0.362661	1.04684e-05	0.000329829	3483.9	3238.98	4193.23	1401.93	1257.01	1385.44	2113.36	1101.45	1684.62	1260.6	1261.15	1491.91	5400.26	5295.84	6095.32	1615.91	3002.54	6531.45	2347.69	2435.54	3097.13	2074.79	3087.41	2558.43
438	Peaxi162Scf00314g00938.1	Peaxi162Scf00314g00938	conserved hypothetical protein [Ricinus communis] gb|EEF49280.1| conserved hypothetical protein [Ricinus communis]	ref|XP_002512777.1|			714.541	-1.14142	0.455849	8.41334e-05	0.00132577	726.623	596.535	1110.5	228.818	333.271	277.941	526.854	258.639	511.801	339.089	357.967	526.711	1510.93	1106.74	1356.81	479.346	528.194	1573.22	1056.32	431.896	824.844	1024.68	774.677	686.579
508	Peaxi162Scf00427g00031.1	Peaxi162Scf00427g00031	UDP-Glycosyltransferase superfamily protein	AT2G18570.1	IPR002213	GO:0008152,GO:0016758	3005.88	-1.14066	0.66574	0.000572596	0.00467049	10205.5	11745.6	7427.43	851.837	718.985	311.358	73.326	64.861	168.853	15.909	13.3949	26.6281	9489.27	9581.38	12187.5	1380.61	1199.81	5459.25	439.227	462.945	231.427	20.6803	59.893	5.35497
779	Peaxi162Scf01969g00025.1	Peaxi162Scf01969g00025	Remorin family protein	AT3G48940.1	IPR005516,IPR005518		4762.03	-1.14039	0.4074	3.43383e-05	0.000742293	8705.75	8778.06	8934.3	1980.83	2320.56	1154.25	2714.7	1745.54	1944.24	1627.39	1767.37	1813.63	11295.7	10498.4	11122.5	2463.15	3405.15	9921.55	5576.78	3348.92	3549.66	2926.81	4024.84	2668.81
584	Peaxi162Scf00565g00812.1	Peaxi162Scf00565g00812	17.6 kDa class II heat shock protein	AT5G12020.1	IPR008978		1342.99	-1.1394	1.1773	0.000921592	0.00645543	109.154	384.415	959.974	16.845	237.756	155.358	8.28311	11.352	114.409	4.54088	7.09031	51.4471	12919.9	1661.19	3652.56	3016.97	259.95	3035.33	3480.11	478.644	283.841	639.196	531.397	212.01
465	Peaxi162Scf00363g00003.1	Peaxi162Scf00363g00003	S-adenosyl-L-methionine:salicylic acid carboxyl methyltransferase [Nicotiana suaveolens]	gb|ACZ55216.1|	IPR005299	GO:0008168	130.112	-1.13669	0.486468	0.000136816	0.00183809	195.057	195.799	148.734	80.8446	60.3494	32.2644	24.8519	35.1745	28.6075	30.6448	44.1161	16.8511	299.143	566.145	257.927	96.6964	207.391	246.968	144.983	122.168	73.9282	67.5377	102.886	43.6325
418	Peaxi162Scf00299g00335.1	Peaxi162Scf00299g00335	protein TUNICAMYCIN INDUCED 1 [Arabidopsis thaliana] gb|AAO42078.1| unknown protein [Arabidopsis thaliana] gb|AAO50694.1| unknown protein [Arabidopsis thaliana] gb|AED97909.1| uncharacterized protein [Arabidopsis thaliana]	ref|NP_201256.2|			4794.75	-1.13624	0.436886	6.43644e-05	0.00111932	4742.8	4136.32	8017.63	1820.41	1683.78	2096.51	2499.14	1900.97	3142.28	1994.1	2056.48	3725.01	9865.16	7136.12	10552.9	3161.17	3218.33	10380.8	6137.02	3290.69	5566.52	6824.49	4845.36	6280.12
214	Peaxi162Scf00102g00932.1	Peaxi162Scf00102g00932	nudix hydrolase homolog 8	AT5G47240.1	IPR003293	GO:0016787	239.474	-1.13494	0.641596	0.00052607	0.00437841	676.859	504.842	789.248	57.2967	90.0162	55.1604	56.781	19.3253	63.6697	36.3484	30.7276	64.7773	453.891	540.06	980.772	82.6213	92.2803	650.858	88.5976	97.7091	111.318	61.1737	77.0605	65.9923
163	Peaxi162Scf00074g00108.1	Peaxi162Scf00074g00108	Unknown protein				15951.3	-1.13444	0.519998	0.000207346	0.00237629	30370.2	31722.6	37340	6628.6	11783.5	3007.32	1658.67	1089.54	961.536	549.342	850.539	383.503	64635.1	56494.6	51699.1	15501.1	13865.8	42217.2	2446.27	2932.76	2112.72	1281.11	2518.53	781.379
736	Peaxi162Scf01082g00018.1	Peaxi162Scf01082g00018	nicotinamidase 1	AT2G22570.1	IPR000868	GO:0008152,GO:0003824	5303.72	-1.13388	0.402688	3.3324e-05	0.000728204	11877.6	11265.7	10635.4	2198.24	2584.6	1968.37	1704.3	1075.19	1305.77	1151.81	1047.73	1364.78	12455	17388.2	13983.5	2760.68	3934.23	12678	3480.1	3038.82	2654.89	1757.29	2663.89	2315.27
701	Peaxi162Scf00901g00321.1	Peaxi162Scf00901g00321	ent-kaurenoic acid hydroxylase 2	AT2G32440.1	IPR001128	GO:0020037,GO:0016705,GO:0005506,GO:0055114	1084.51	-1.13314	0.415917	4.45903e-05	0.000877355	2098.29	2081.39	1985	554.225	575.675	428.295	824.11	517.224	525.797	499.11	520.868	534.511	2338.42	1763.54	2347.09	594.691	1110.88	2832.81	877.797	482.85	769.816	525.669	768.54	471.683
437	Peaxi162Scf00314g00833.1	Peaxi162Scf00314g00833	conserved hypothetical protein [Ricinus communis] gb|EEF51662.1| conserved hypothetical protein [Ricinus communis]	ref|XP_002511060.1|			307.15	-1.13301	0.294077	7.20966e-07	4.54193e-05	125.134	114.766	99.5845	112.438	108.817	226.408	176.15	194.928	208.972	210.383	194.644	224.673	581.041	553.511	537.666	299.391	314.804	535.92	333.252	352.952	555.107	361.117	450.332	499.611
509	Peaxi162Scf00427g00048.1	Peaxi162Scf00427g00048	Homeobox-leucine zipper protein ATHB-21	sp|Q9ZU70|ATB21_ARATH	IPR009057	GO:0005634,GO:0003677,GO:0006355,GO:0043565,GO:0000976,GO:0003700	188.202	-1.13059	0.565666	0.000327453	0.00320008	277.364	148.589	182.995	78.4833	116.394	72.2718	26.0651	32.7412	35.1788	19.2549	21.2634	58.4546	629.81	288.854	363.331	159.005	143.464	653.002	204.985	158.919	249.78	145.359	178.119	273.162
473	Peaxi162Scf00374g00623.1	Peaxi162Scf00374g00623	EXPRESSED IN: 23 plant structures	AT5G01010.3	IPR009038	GO:0006810,GO:0016021	6876.44	-1.12987	0.177435	9.5177e-13	3.95526e-10	4332.77	4586.73	4529.46	3342.46	3345.82	3549.93	4330.77	3918.92	4061.86	3698.81	4217.45	4854.45	10677.8	9989.86	9614.36	5558.08	8454.74	9847.71	8485.38	8715.42	11813	9694.37	10855	12559.3
557	Peaxi162Scf00498g00524.1	Peaxi162Scf00498g00524	Ribosomal protein L18ae family	AT4G26060.1			128.749	-1.12983	0.535269	0.000251322	0.00267936	250.606	255.828	235.523	44.8231	58.6805	37.429	59.2619	22.5413	45.632	33.9552	25.1979	43.3774	316.407	350.361	349.119	53.3222	110.169	316.955	87.3855	68.9154	95.8186	47.8933	123.204	57.57
556	Peaxi162Scf00494g00411.1	Peaxi162Scf00494g00411	Protein phosphatase 2C family protein	AT5G57050.1	IPR001932,IPR015655	GO:0006470,GO:0003824,GO:0004722	2953.29	-1.12809	0.364559	1.34346e-05	0.000393935	3700.1	3332.72	3972.97	1293.87	1737.92	1413.02	1078.36	830.373	980.259	893.556	821.086	1273.17	9612.84	6016.87	7681.06	2392.8	2324.91	7470.65	3168.08	2303.31	2345.02	1711.96	2177.67	2346.47
263	Peaxi162Scf00138g01711.1	Peaxi162Scf00138g01711	Protein of unknown function (DUF604)	AT2G37730.1	IPR006740		180.24	-1.12675	0.597898	0.000427364	0.00381911	334.993	291.627	220.144	69.68	86.3795	57.6867	159.653	62.5995	151.954	52.2776	85.8866	123.385	486.715	300.443	438.352	85.6619	173.668	545.536	99.3443	63.2783	159.525	97.0956	133.454	46.4182
773	Peaxi162Scf01539g00004.1	Peaxi162Scf01539g00004					2262.56	-1.12659	0.505785	0.000189171	0.00225054	2624.78	2148	1400.49	1196.41	1545.63	819.128	669.124	1164.46	1279.61	806.813	1609.08	886.041	5821.92	5247.46	4451.59	1539.4	2202	7883.46	2609.49	2128.4	1385.54	1976.43	1472.27	1433.98
117	Peaxi162Scf00047g00422.1	Peaxi162Scf00047g00422	purple acid phosphatase 15	AT3G07130.1	IPR004843,IPR025733,IPR008963	GO:0046872,GO:0016787,GO:0003993	1548.33	-1.12521	0.168883	1.34131e-13	6.46591e-11	480.694	477.49	406.455	699.404	703.218	864.886	913.814	833.441	982.488	974.659	1074.1	971.559	2257.58	1882.21	1390.26	1550.43	1869.29	1823.07	2194.52	2736.97	3147.39	2753.03	3217.7	2955.19
629	Peaxi162Scf00691g00417.1	Peaxi162Scf00691g00417	WRKY DNA-binding protein 35	AT2G34830.1	IPR003657	GO:0006355,GO:0043565,GO:0003700	750.104	-1.12486	0.392494	2.92852e-05	0.00067472	1400.6	1283.19	1118.22	440.583	382.606	285.71	170.62	159.138	179.826	157.415	154.352	123.098	2024.56	2234.95	1695.39	407.556	801.654	1919.78	611.008	761.284	504.552	299.798	471.654	414.956
208	Peaxi162Scf00092g00131.1	Peaxi162Scf00092g00131	Copper amine oxidase family protein	AT1G31710.1	IPR000269	GO:0008131,GO:0005507,GO:0048038,GO:0055114,GO:0009308	924.121	-1.12314	0.410572	4.46364e-05	0.000877545	1477.29	1464.44	1974.16	435.14	476.63	345.969	672.675	287.271	430.919	423.045	405.837	416.492	2008.54	1868.99	2090.1	577.617	809.478	2235.55	810.727	540.524	739.151	521.006	737.435	429.908
631	Peaxi162Scf00692g00062.1	Peaxi162Scf00692g00062	Protein LIGHT-DEPENDENT SHORT HYPOCOTYLS 10	sp|Q9S7R3|LSH10_ARATH	IPR006936		1032.43	-1.12275	0.480599	0.000143566	0.0019013	2681.38	2848.74	2550.42	345.872	441.948	257.979	557.547	256.116	406.024	308.534	296.79	417.429	2619.76	2280.71	2664.23	460.536	607.473	2222.93	701.197	392.521	439.052	272.476	479.394	269.385
566	Peaxi162Scf00535g00527.1	Peaxi162Scf00535g00527	Integral membrane protein, expressed, putative [Theobroma cacao] gb|EOX97214.1| Integral membrane protein, expressed, putative [Theobroma cacao]	ref|XP_007041383.1|	IPR006702		127.942	-1.12201	0.334794	5.4707e-06	0.000207327	179.78	189.694	176.07	62.6666	92.2056	57.0541	68.817	42.6549	63.9892	71.1776	59.8262	64.5442	166.864	230.072	215.546	99.5357	158.183	303.622	146.406	136.786	147.374	101.422	135.689	100.633
501	Peaxi162Scf00416g00516.1	Peaxi162Scf00416g00516					17.8996	-1.12146	0.634042	0.000550382	0.00453533	13.4278	19.1793	26.402	3.26924	7.07296	13.4699	6.04967	4.29351	11.6945	12.3432	4.73781	12.2295	32.7515	21.1635	41.3988	15.4643	23.5701	58.1233	25.0491	14.89	21.7905	15.2573	16.4176	9.54525
127	Peaxi162Scf00054g02114.1	Peaxi162Scf00054g02114	Sorbitol dehydrogenase	sp|Q9FJ95|DHSO_ARATH	IPR020843,IPR016040,IPR002085	GO:0008270,GO:0016747,GO:0055114,GO:0016491	1628.66	-1.11953	0.427955	6.52018e-05	0.00112737	2332.95	2290.31	2466.46	843.817	979.248	463.298	895.408	533.355	653.49	573.715	570.444	602.581	3539	3484.36	3664.87	916.955	1439.58	4356.83	1791.63	1260.16	1525.75	1050.54	1646.93	1206.07
262	Peaxi162Scf00135g00128.1	Peaxi162Scf00135g00128	conserved hypothetical protein [Ricinus communis] gb|EEF38291.1| conserved hypothetical protein [Ricinus communis]	ref|XP_002524081.1|	IPR019448		1191.12	-1.11904	0.464972	0.00011975	0.00167615	1451.76	1025.18	1889.32	567.934	719.273	485.79	1027.18	295.454	816.188	357.189	427.133	648.393	2616.34	2060.52	1877.3	1007.17	1606.34	2843.14	1393.73	815.704	1552.76	934.778	1467.31	701.107
457	Peaxi162Scf00351g00074.1	Peaxi162Scf00351g00074	3-hydroxyisobutyryl-CoA hydrolase-like protein 1, mitochondrial	sp|Q5XF59|HIBC4_ARATH	IPR001753	GO:0008152,GO:0003824	174.643	-1.11834	0.535385	0.000275447	0.00285675	374.477	307.031	173.006	130.338	83.7033	49.2144	54.4101	43.2155	40.2743	59.0763	48.0624	41.7106	456.977	422.778	427.17	106.811	159.831	625.001	117.82	123.24	74.8586	82.7464	113.844	75.8269
450	Peaxi162Scf00332g00756.1	Peaxi162Scf00332g00756	Unknown protein				745.52	-1.11742	0.478043	0.000145674	0.00191242	1022.26	763.076	956.308	203.751	384.955	235.816	130.471	103.395	173.604	110.781	123.6	135.329	4520.02	1619.83	2248.32	644.588	558.549	1378.14	838.081	466.991	295.622	312.23	469.725	197.037
16	Peaxi162Scf00003g04336.1	Peaxi162Scf00003g04336	late embryogenesis abundant protein group 4 protein [Arachis hypogaea]	gb|ADQ91840.1|	IPR005513	GO:0009790	17.6202	-1.11702	0.911129	0.00106176	0.0071238	16.2362	13.5481	6.34233	1.11658	2.71644	5.1149	0	0	1.30864	0	0	0.88254	149.376	38.31	40.3154	24.1179	17.4128	27.7822	34.8367	21.1458	2.97338	4.54031	11.2927	3.51436
756	Peaxi162Scf01269g00017.1	Peaxi162Scf01269g00017	Integrase-type DNA-binding superfamily protein	AT5G25390.2	IPR016177	GO:0003677,GO:0006355,GO:0003700	286.589	-1.116	0.518857	0.000238269	0.00260673	117.188	72.8754	73.9159	73.9769	55.9583	102.907	292.7	85.723	187.69	290.975	250.418	224.019	338.949	200.952	165.765	131.813	144.648	495.041	605.054	385.668	382.192	647.662	931.682	620.359
712	Peaxi162Scf00943g00417.1	Peaxi162Scf00943g00417	Protein of unknown function (duplicated DUF1399)	AT4G37900.1	IPR009836		5514.07	-1.11468	0.399857	3.9083e-05	0.000809107	10125.8	9268.61	10272.1	2484.75	2840.52	1996.22	2225.44	1318.39	1973.15	1531.54	1480.05	1822.92	13602.8	15083.4	13283	2806.05	4379.2	13559.7	4099.13	3389.04	4087.7	2880.6	3936.37	3891.13
638	Peaxi162Scf00700g00145.1	Peaxi162Scf00700g00145	lipase 1	AT2G15230.1	IPR006693,IPR000073	GO:0006629	256.654	-1.1145	0.342207	7.97208e-06	0.00027333	305.959	367.526	428.577	110.222	128.557	53.4072	160.745	118.672	121.96	85.3262	114.272	101.264	564.68	499.979	470.82	149.217	250.366	375.123	406.459	294.086	287.302	297.18	278.372	189.629
328	Peaxi162Scf00198g00015.1	Peaxi162Scf00198g00015	Protein phosphatase 2C family protein	AT4G26080.1	IPR001932,IPR015655	GO:0006470,GO:0003824,GO:0004722	541.192	-1.11429	0.665727	0.000670902	0.00517955	777.655	434.419	784.729	170.786	285.313	137.462	13.0112	31.8423	16.8894	19.3132	25.213	24.8487	2991.86	1011.43	1283.57	616.678	316.449	1590.74	966.899	629.524	203.893	125.021	416.866	114.184
144	Peaxi162Scf00064g01633.1	Peaxi162Scf00064g01633	Vacuolar-processing enzyme	sp|O24325|VPE1_PHAVU	IPR001096	GO:0006508,GO:0004197	7378.31	-1.11426	0.272501	2.83563e-07	2.16975e-05	8519.79	8976.99	9273.27	3164.06	3887.46	3864.6	4426.16	3530.83	4378.74	3811.2	3789.35	4642.95	14498.3	14247.4	15546.8	5199.52	6768.92	15165.6	7929.97	6487.35	7643.46	6518.46	7534.62	7273.83
564	Peaxi162Scf00535g00036.1	Peaxi162Scf00535g00036	DA1	AT1G19270.1	IPR022087		16.9505	-1.11226	0.613994	0.000521794	0.00435175	33.5465	31.6063	27.4926	5.58246	3.62204	5.11507	15.4553	11.1564	5.23483	4.50752	5.50763	8.82491	47.0625	26.2108	38.2513	14.0687	8.70788	31.615	16.4492	13.3561	10.9029	14.5304	9.55723	18.4478
135	Peaxi162Scf00063g00310.1	Peaxi162Scf00063g00310	Phosphotyrosine protein phosphatases superfamily protein	AT1G05000.1	IPR004861	GO:0016311,GO:0004725,GO:0016791	1130.12	-1.10945	0.236273	1.68323e-08	2.30517e-06	1018.79	1028.13	1038.15	546.586	546.161	538.558	583.651	679.733	679.208	505.882	698.701	760.626	2048.65	1928.32	1801.25	768.329	1371.73	1779.61	1231.23	1772.88	1469.4	1430.24	1663.47	1233.48
423	Peaxi162Scf00301g00029.1	Peaxi162Scf00301g00029	expansin-like B1	AT4G17030.1	IPR007118	GO:0005576	1024.88	-1.10912	0.704563	0.000801569	0.00584222	2405.53	2451.07	2637.03	206.389	422.073	148.74	1.1844	6.78372	5.20877	0	5.51321	1.77202	3859.13	3442.94	3536.98	435.863	648.661	2489.23	365.444	842.222	327.623	36.9895	238.107	82.5735
530	Peaxi162Scf00451g00810.1	Peaxi162Scf00451g00810					73.107	-1.1085	0.779545	0.000971253	0.00669426	233.054	162.5	288.56	6.68102	20.8325	11.9377	8.34722	0	11.7948	6.74451	4.71753	3.52258	197.367	305.137	184.576	48.2522	18.5914	148.594	41.5069	8.91575	9.93152	16.3831	11.3725	5.2464
477	Peaxi162Scf00380g00711.1	Peaxi162Scf00380g00711	lysine histidine transporter 1	AT5G40780.2	IPR013057		1615.7	-1.10693	0.282112	5.99506e-07	3.9527e-05	2251.89	2447.8	3223.87	957.974	1105.85	869.279	906.37	636.97	880.099	682.323	623.955	899.485	3421.85	3449.9	3281.45	1509.04	2081.44	3732.14	982.974	941.715	1282.13	924.49	1013.8	669.982
696	Peaxi162Scf00876g10023.1	Peaxi162Scf00876g10023	tyrosine aminotransferase 3	AT2G24850.1	IPR021178	GO:0009058,GO:0006520,GO:0008483,GO:0003824,GO:0030170	6115.09	-1.10653	0.342575	9.06834e-06	0.000300239	11242.4	9034.06	9900.32	3141.97	3054.29	3047.55	2826.71	2229.92	3850.12	1965.76	2823.94	2139.02	8057.75	13488.5	10857.5	4045.99	8762.2	11677.6	5609.34	7234.1	6253.8	4347.74	7484.13	3687.29
733	Peaxi162Scf01060g00008.1	Peaxi162Scf01060g00008	EXORDIUM like 2	AT5G64260.1	IPR006766		8160.24	-1.10633	0.394005	3.78285e-05	0.000790633	6966.44	7205.86	6469.21	4645.96	4845.43	3206.96	2276.04	3292.67	3322.16	2673.22	3631.84	5117.85	18275.5	13047.2	11689.1	6731.22	6732.66	22127.2	10988.3	10892.3	12565.9	7238.77	10662.4	11241.4
401	Peaxi162Scf00284g00125.1	Peaxi162Scf00284g00125	Transmembrane amino acid transporter family protein	AT3G56200.1	IPR013057		619.435	-1.10477	0.681535	0.000757058	0.00560595	1360.2	1085.36	686.636	195.522	253.787	100.967	8.27932	11.3755	15.5884	6.81726	7.09129	11.5378	3449.92	2470.05	1719.83	533.07	352.843	1524.67	371.018	409.674	79.7767	29.6766	150.622	32.1217
654	Peaxi162Scf00745g00052.1	Peaxi162Scf00745g00052	Unknown protein		IPR013083	GO:0005515,GO:0008270	18.324	-1.10397	1.02557	0.00110222	0.00729455	76.7895	50.5487	55.03	0	1.81117	1.70509	3.56742	3.34517	1.30889	2.25329	1.57354	6.1764	47.0578	88.7034	39.294	11.054	3.26671	23.9522	6.77188	6.67857	0	4.5416	4.34624	0
732	Peaxi162Scf01056g00113.1	Peaxi162Scf01056g00113	Protein of unknown function (DUF1262)	AT1G61600.1	IPR010683		383.68	-1.10318	0.383006	3.03414e-05	0.000689923	522.63	535.447	533.643	158.344	228.748	167.242	87.5637	146.445	169.011	87.413	132.353	175.631	1152.56	835.148	926.746	345.518	312.578	873.936	473.945	269.861	338.043	301.588	223.696	210.233
326	Peaxi162Scf00195g00313.1	Peaxi162Scf00195g00313	COP9 signalosome complex subunit 7 [Theobroma cacao] gb|EOY27122.1| COP9 signalosome complex subunit 7 [Theobroma cacao]	ref|XP_007024500.1|			3682.24	-1.10291	0.169358	4.23754e-13	1.92712e-10	1566.15	1521.69	1579.03	1783.13	1889.67	2148.06	2482.76	2083.47	2920.44	2358.63	3003.07	3180.53	4906.18	4359.41	4431.88	3284.72	5137.05	4845.52	4597.78	5677.37	6217.63	6015.9	6298.71	6085.05
172	Peaxi162Scf00076g00081.1	Peaxi162Scf00076g00081	atypical CYS HIS rich thioredoxin 4	AT1G08570.1	IPR005746,IPR012336	GO:0015035,GO:0006662,GO:0045454	3499.34	-1.10067	0.521837	0.000278383	0.00286964	4562.13	3353.33	3497.38	1320.9	1699.95	1030.44	831.744	1022.33	1362.16	796.002	1066.74	1437.22	14783	6215.83	7330.35	4028.78	1990.55	7385.62	6181.89	1600.15	3438.89	4486.37	1787.07	2775.35
499	Peaxi162Scf00415g00216.1	Peaxi162Scf00415g00216	Long-chain-alcohol oxidase FAO1	sp|B5WWZ8|FAO1_LOTJA	IPR012400	GO:0016614,GO:0046577,GO:0050660,GO:0055114	1439.49	-1.09994	0.307608	2.5554e-06	0.000116786	2226.57	1868.16	1301.03	1019.77	813.021	922.632	502.458	573.294	613.975	600.404	587.077	562.102	3230.02	3502.09	2611.51	1416.28	1671.66	3930.43	1137.1	1421.83	910.461	1125.67	1009.3	991.053
302	Peaxi162Scf00171g00529.1	Peaxi162Scf00171g00529	cyclic nucleotide gated channel 19	AT3G17690.1	IPR005821,IPR014710	GO:0016020,GO:0055085,GO:0005216,GO:0006811	575.022	-1.09946	0.391705	3.89727e-05	0.000807703	828.038	720.322	788.513	220.441	261.615	255.171	231.665	203.101	214.083	194.54	160.768	246.938	1557.73	1798.49	1054.49	351.867	432.274	1269.87	429.845	426.15	664.152	350.162	567.866	572.44
511	Peaxi162Scf00429g00017.1	Peaxi162Scf00429g00017	DNAJ homologue 3	AT3G44110.1	IPR002939,IPR001623	GO:0006457,GO:0051082	7978.38	-1.09862	0.648145	0.000682139	0.00522952	3921.73	4826.88	9159.8	1600.88	2390.18	2924.7	1581.28	2352.97	4897	1602.2	2245.9	4668.74	37608.6	10677.6	15342	10443.1	5796.82	12106.4	20064	6462.1	4951.17	15113.5	6603.06	4140.34
174	Peaxi162Scf00076g01036.1	Peaxi162Scf00076g01036					1120.87	-1.09792	0.345443	1.12968e-05	0.000348193	797.616	868.955	1027.36	511.049	608.684	656.987	386.892	537.247	547.221	388.336	516.824	668.027	2249.87	2033.48	2632.87	786.805	1404.42	2508.79	1051.22	1173.75	1659.38	967.514	1223.44	1694.15
123	Peaxi162Scf00051g00105.1	Peaxi162Scf00051g00105	conserved hypothetical protein [Ricinus communis] gb|EEF48339.1| conserved hypothetical protein [Ricinus communis]	ref|XP_002513756.1|			1235.8	-1.09767	0.641901	0.000666143	0.00515609	579.9	905.166	1527.16	243.214	423.92	403.301	259.381	524.463	623.278	237.582	503.479	682.632	5927.44	1371.62	2308.38	1712.31	622.374	2000.8	2951.05	826.081	1070.07	2149.52	807.726	998.281
322	Peaxi162Scf00192g00116.1	Peaxi162Scf00192g00116	Protein of unknown function (DUF1677)	AT3G22540.1	IPR012876		88.8816	-1.09727	0.321269	4.77855e-06	0.000188815	155.655	179.49	157.21	22.2667	37.1342	43.4857	23.8534	23.2621	20.9683	37.0895	19.6549	35.2233	290.42	336.338	226.1	60.3211	80.9517	126.545	46.3267	40.1266	35.7579	51.8847	41.1338	41.9596
416	Peaxi162Scf00296g00910.1	Peaxi162Scf00296g00910	lecithin:cholesterol acyltransferase 3	AT3G03310.1	IPR003386	GO:0008374,GO:0006629	5288.04	-1.09696	0.360789	1.82755e-05	0.000491076	6744.2	6802.63	6466.78	2330.01	3249.66	2273.33	1365.82	1440.26	1846.59	1523.08	1471.92	1829.63	16473.9	13861.8	10442.4	4076.73	5629.94	11398.6	6094.7	7586.39	3196.07	3080.45	4868.2	2859.93
55	Peaxi162Scf00016g00515.1	Peaxi162Scf00016g00515	conserved hypothetical protein [Ricinus communis] gb|EEF49436.1| conserved hypothetical protein [Ricinus communis]	ref|XP_002512933.1|			236.699	-1.09667	0.528828	0.000307608	0.00306371	287.72	247.337	247.961	90.8621	140.681	73.0905	36.7148	72.3755	50.7811	29.4687	33.8673	53.1643	1135.84	779.947	698.495	221.464	135.744	659.636	191.481	79.9982	151.959	137.115	57.5835	67.4912
75	Peaxi162Scf00030g00011.1	Peaxi162Scf00030g00011	UDP-Glycosyltransferase superfamily protein	AT5G49690.1	IPR002213	GO:0008152,GO:0016758	29.6454	-1.09437	0.684645	0.000813632	0.00590337	31.0234	74.3969	40.0122	10.121	8.09237	4.23924	2.36416	1.14052	2.5954	1.13745	2.36417	2.66449	83.0086	145.729	135.42	25.2035	11.7737	60.2893	18.517	13.318	3.93627	7.18445	16.2298	10.7295
325	Peaxi162Scf00194g00019.1	Peaxi162Scf00194g00019	aspartic proteinase A1	AT1G11910.1	IPR011001,IPR021109,IPR001461	GO:0006508,GO:0006629,GO:0004190	30539.3	-1.0941	0.215865	2.67135e-09	4.59911e-07	23808	21146.5	21165.3	15314.5	17873.8	20369.1	11759.1	13722.7	15892.4	12727.4	15189.9	15338	55835.3	55446.6	50147.3	26577	43581.6	55301.3	36967.5	51556.7	43207.3	30783.2	41470.8	37762.3
53	Peaxi162Scf00015g02219.1	Peaxi162Scf00015g02219	dehydroascorbate reductase 2	AT1G75270.1	IPR010987,IPR012336	GO:0005515	25137.9	-1.09283	0.24508	5.79218e-08	6.31715e-06	31736	32540.5	35339.8	11563.6	12926.5	14240.9	18345.7	13420	15056.7	15034.7	13523.1	18145.2	47489.9	47987	46194	20643.7	23516.2	48670.6	23241	19513.6	24160.1	21807.4	26854.3	21358.7
668	Peaxi162Scf00779g00512.1	Peaxi162Scf00779g00512	myb domain protein 74	AT4G05100.1	IPR009057	GO:0003677,GO:0003682	120.566	-1.09243	0.721436	0.000924712	0.00647501	240.646	289.474	320.545	13.4806	48.6129	25.4604	0	0	3.89853	0	1.57575	0	581.954	409.576	509.426	57.4294	35.4168	325.433	11.6823	7.77258	5.91116	1.79947	1.71277	1.78322
352	Peaxi162Scf00222g00064.1	Peaxi162Scf00222g00064	cAMP-regulated phosphoprotein 19-related protein	AT1G69510.1	IPR006760		178.07	-1.09188	0.454861	0.000134228	0.00181471	217.703	186.147	302.074	81.5258	91.4394	44.3265	200.858	97.1373	158.318	81.1588	73.9655	144.756	358.123	299.46	449.567	113.553	157.741	379.361	112.273	93.4794	154.59	173.398	184.069	118.66
495	Peaxi162Scf00403g00716.1	Peaxi162Scf00403g00716	G-box binding factor 3	AT2G46270.1	IPR004827,IPR012900	GO:0005634,GO:0003677,GO:0006355,GO:0043565,GO:0006351,GO:0003700	798.611	-1.09166	0.331922	7.81033e-06	0.00027009	952.507	770.041	908.956	398.914	449.972	301.201	267.302	291.223	311.764	270.421	308.078	251.172	2683.51	1801.47	1392.28	677.174	739.987	1570.61	1030.29	972.556	640.176	605.213	991.859	579.991
642	Peaxi162Scf00712g00419.1	Peaxi162Scf00712g00419	2-oxoglutarate (2OG) and Fe(II)-dependent oxygenase superfamily protein	AT3G19000.1	IPR027443,IPR005123,IPR026992	GO:0016706,GO:0055114,GO:0016491	6.74535	-1.0908	0.945521	0.00117684	0.00765394	12.1324	6.40852	3.09534	0	3.60195	2.54661	8.2825	4.54232	3.89978	3.40614	4.72698	2.6613	8.19612	13.1448	13.3553	4.02958	6.44339	43.0739	4.86642	4.44197	1.9709	3.60047	2.57065	0.891034
124	Peaxi162Scf00053g00525.1	Peaxi162Scf00053g00525	Urea active transporter	sp|P33413|DUR3_YEAST	IPR001734	GO:0016020,GO:0006810,GO:0055085,GO:0005215	16.3877	-1.08981	0.686623	0.000841309	0.00602796	40.9935	45.0041	66.6906	3.37362	3.59666	4.23929	7.09253	1.14047	2.59544	2.27486	4.72833	1.7763	44.0662	26.3119	53.348	10.0813	11.7741	27.7523	11.6948	6.65903	5.90448	1.79615	6.83381	3.57639
550	Peaxi162Scf00480g00018.1	Peaxi162Scf00480g00018	Plastid-lipid associated protein PAP / fibrillin family protein	AT2G42130.4	IPR006843	GO:0005198,GO:0009507	213.105	-1.08968	0.556654	0.000412881	0.00373179	168.734	239.844	295.126	140.385	57.6331	69.6093	22.4815	18.1675	66.2988	35.1954	29.9373	31.9348	530.695	553.081	870.179	95.7009	291.048	541.777	149.881	217.659	183.3	116.121	237.374	152.355
553	Peaxi162Scf00487g00064.1	Peaxi162Scf00487g00064	UDP-Glycosyltransferase superfamily protein	AT5G54010.1	IPR002213	GO:0008152,GO:0016758	5438.66	-1.08753	0.324341	6.29108e-06	0.000228364	7766.13	9630.35	8033.76	3042	4890.92	2728.51	1727.94	1735.11	2435.5	2221.47	1437.98	2927.22	10413.4	9911.92	8772.13	7601.29	10118.3	9715.51	2928.4	4901.53	5595.83	2806.4	5766.48	3419.71
202	Peaxi162Scf00089g00323.1	Peaxi162Scf00089g00323	Glyceraldehyde-3-phosphate dehydrogenase, cytosolic	sp|P26520|G3PC_PETHY	IPR020831	GO:0016620,GO:0055114	10167.5	-1.0875	0.257717	1.80307e-07	1.53567e-05	10945.6	12098.2	13458.3	5021.71	5826.69	5117.58	5519.47	4712.4	4886.06	4354.52	4624.62	5654.67	21889	19891.8	19796.6	7754.16	10445.4	20364.2	12682.6	10748.2	9186.8	9480.9	11335.9	8223.69
387	Peaxi162Scf00264g00328.1	Peaxi162Scf00264g00328	conserved hypothetical protein [Ricinus communis] gb|EEF29221.1| conserved hypothetical protein [Ricinus communis]	ref|XP_002533162.1|	IPR026939		5003.39	-1.08676	0.39174	4.54129e-05	0.000887287	3756.03	4094.9	5923.46	2066.78	1818.92	2724.92	1775.49	2274	3661.03	1483.24	2247.67	4109.63	11435.9	6970.98	8933.92	5152.85	4643.05	8509.2	8251.55	5047.83	6081.13	8572.33	4961.54	5585.1
348	Peaxi162Scf00216g00008.1	Peaxi162Scf00216g00008	basic helix-loop-helix (bHLH) DNA-binding superfamily protein	AT4G37850.1	IPR011598	GO:0046983	29.4128	-1.0851	0.64292	0.000724346	0.0054542	90.6019	49.4996	66.9179	7.86572	9.89965	6.78779	2.36555	2.27499	1.29906	2.27237	2.36376	5.32508	95.2901	117.331	99.5977	22.1691	10.7251	66.0407	11.6854	13.3228	11.819	0	5.99088	4.46118
92	Peaxi162Scf00038g00204.1	Peaxi162Scf00038g00204	Protein of unknown function (DUF1677)	AT1G72510.1	IPR012876		2137.68	-1.08506	0.237301	3.50308e-08	4.14158e-06	2693.21	2563.22	2569.82	1093.03	1205.31	893.059	1218.61	831.166	946.667	923.921	926.286	876.102	4505.23	4105.89	4474.19	1509.53	2321.37	3731.49	2362.13	2373.08	2249.98	2228.62	2708.58	1993.81
720	Peaxi162Scf00964g00150.1	Peaxi162Scf00964g00150	Inositol-1,4,5-trisphosphate 5-phosphatase 4 isoform 1 [Theobroma cacao] gb|EOY12430.1| Inositol-1,4,5-trisphosphate 5-phosphatase 4 isoform 1 [Theobroma cacao]	ref|XP_007020905.1|			1242.65	-1.08405	0.236949	3.47878e-08	4.14158e-06	1249.8	1096.2	1205.06	603.585	715.239	729.491	389.049	520.339	618.116	470.572	553.943	643.619	3111.98	2709.25	2561.03	1095.53	1417.89	2338.1	1191.29	1333.22	1551.74	1043.57	1322.2	1352.78
692	Peaxi162Scf00848g00025.1	Peaxi162Scf00848g00025	Calcium-dependent lipid-binding (CaLB domain) family protein	AT5G23950.1	IPR000008	GO:0005515	1347.81	-1.08389	0.387632	4.28724e-05	0.000857554	2283.91	2203.94	2371.05	511.502	755.74	443.657	659.697	398.018	625.027	515.68	433.972	664.529	5259.22	2351.91	3416.5	1285.47	796.221	2626.12	904.889	654.436	783.506	935.513	856.089	610.915
404	Peaxi162Scf00284g01038.1	Peaxi162Scf00284g01038	TRICHOME BIREFRINGENCE-LIKE 28	AT2G40150.1	IPR026057		53.5921	-1.0836	0.397931	5.39008e-05	0.000998594	58.9242	90.8537	104.605	12.3154	28.9152	25.5384	55.7441	21.3566	36.5458	38.437	45.6617	22.9981	89.0708	86.7962	92.773	50.2812	69.2692	68.9546	64.0247	43.3625	52.3984	51.5817	45.7578	30.0454
379	Peaxi162Scf00251g01122.1	Peaxi162Scf00251g01122	FAD/NAD(P)-binding oxidoreductase family protein	AT5G11330.1	IPR003042	GO:0008152,GO:0016491	1394.04	-1.08354	0.318488	5.3391e-06	0.000203299	2178.26	2133.7	2038.35	753.818	765.169	555.866	707.415	475.118	684.807	604.261	687.031	602.497	2984.59	2848.9	2799.67	825.189	1549.59	2919.31	1376.62	1336.86	1327.98	1028.32	1405.19	868.518
576	Peaxi162Scf00558g00316.1	Peaxi162Scf00558g00316	Protein of unknown function (DUF506)	AT1G62420.1	IPR006502		10.5196	-1.08276	1.15698	0.00108884	0.00723831	0	0	1.03474	0	1.80236	0.849405	0	1.13314	0	0	0.787725	0	129.067	28.2994	16.4486	9.0632	11.8325	22.0175	7.78084	5.55401	9.86106	0.901117	5.14926	0.889473
520	Peaxi162Scf00442g00313.1	Peaxi162Scf00442g00313	MLP-like protein 28	AT1G70830.1	IPR023393,IPR000916	GO:0006952,GO:0009607	15571.6	-1.07897	0.422879	9.17771e-05	0.00140273	24644.7	20739.9	25947.3	9258.52	9024.45	4702.93	6429.17	6029.37	5295.49	3628.21	4965.99	2969.12	44044	50721.6	29928.4	12935	12374.5	40532.7	17398.1	11264.4	8800.3	6587.43	9589.66	5906.31
546	Peaxi162Scf00477g00822.1	Peaxi162Scf00477g00822	P-loop containing nucleoside triphosphate hydrolases superfamily protein	AT3G50940.1	IPR025753,IPR027417	GO:0005524,GO:0000166,GO:0017111	22.1926	-1.07807	0.610675	0.000643059	0.0050389	32.0337	32.9935	20.5969	4.49436	8.10041	5.93973	8.27987	14.7837	18.1886	12.4967	10.2428	8.87452	53.2797	48.5484	53.3969	12.0917	11.7999	46.8991	30.1851	11.1027	19.6999	16.1898	26.5358	25.8696
503	Peaxi162Scf00418g00927.1	Peaxi162Scf00418g00927	Peroxidase superfamily protein	AT5G66390.1	IPR010255	GO:0006979,GO:0020037,GO:0004601,GO:0055114	651.243	-1.07793	0.659628	0.000814433	0.00590506	2298	2509.38	2039.74	84.3307	175.361	104.298	105.215	39.9006	77.8754	44.3524	110.325	45.2908	1357.82	2533.84	2066.47	103.831	182.019	1235.48	140.32	133.188	79.7208	41.3202	53.8318	67.9298
377	Peaxi162Scf00251g00071.1	Peaxi162Scf00251g00071	pleiotropic drug resistance 6	AT2G36380.1	IPR027417,IPR013581,IPR013525	GO:0016020,GO:0005524,GO:0000166,GO:0017111,GO:0016887	1298.04	-1.07759	0.483532	0.000223912	0.00251021	2334.18	2903.34	3545.12	304.946	480.696	325.381	739.632	353.173	675.532	472.463	349.158	714.499	3008.18	2597.9	3282.73	472.989	811.069	2163.46	985.936	546.987	1308.89	621.654	1089.14	1065.82
295	Peaxi162Scf00165g00818.1	Peaxi162Scf00165g00818	Haloacid dehalogenase-like hydrolase (HAD) superfamily protein	AT5G02230.1	IPR010237,IPR023214		4252.65	-1.07705	0.288871	1.55097e-06	8.18009e-05	5042.46	4384.2	4210.45	2422	2887.98	2120.01	2108.12	1501.29	1851.81	1760.43	1592.29	1828.71	8150.43	7468.42	7146.38	3116.29	5847.05	9390.67	4899.73	5279.82	5416.62	3373.13	5889.42	4375.96
286	Peaxi162Scf00160g00018.1	Peaxi162Scf00160g00018	Cytochrome P450 superfamily protein	AT3G28740.1	IPR001128	GO:0020037,GO:0016705,GO:0005506,GO:0055114	423.641	-1.07387	0.473677	0.000205428	0.00236643	985.294	897.229	872.298	230.335	193.511	112.855	182.158	89.8381	131.219	101.109	82.73	127.792	1080.96	1154.03	1084.37	237.803	270.329	1129.41	295.033	240.93	176.315	151.106	191.745	148.971
171	Peaxi162Scf00076g00531.1	Peaxi162Scf00076g00531		sp|O24160.1|TGA21_TOBAC	IPR004827,IPR025422	GO:0006355,GO:0043565,GO:0006351,GO:0003700	281.354	-1.07323	0.416978	8.7933e-05	0.00136299	575.61	527.967	471.558	116.86	132.299	95.031	110	71.6571	93.5349	73.8498	75.6399	75.4371	735.677	724.206	748.54	129.99	195.208	649.881	214.228	197.624	193.047	134.902	204.556	205.202
6	Peaxi162Scf00000g00839.1	Peaxi162Scf00000g00839	NAD(P)-binding Rossmann-fold superfamily protein	AT4G27250.1	IPR001509,IPR016040	GO:0044237,GO:0003824,GO:0050662	122.688	-1.07194	0.562479	0.000492706	0.0041934	244.702	270.868	287.058	41.5478	42.3315	47.5447	29.5842	15.8886	41.6074	12.4861	22.0584	39.9129	310.416	271.963	390.461	68.4958	69.8353	320.671	61.3057	66.6349	71.9518	35.1156	104.585	77.4831
536	Peaxi162Scf00461g00017.1	Peaxi162Scf00461g00017	Aluminium induced protein with YGL and LRDR motifs	AT4G27450.1	IPR024286		1358.57	-1.0712	0.403645	6.99263e-05	0.00117945	1878.85	1579.15	1927.45	939.807	732.31	505.198	257.989	242.807	270.476	287.148	235.548	296.222	4237.16	2669.96	3310.97	1075.74	1646.29	3344.6	1129.69	2267.89	1019.24	651.078	1353	747.069
246	Peaxi162Scf00128g01332.1	Peaxi162Scf00128g01332	Unknown protein				332.427	-1.06954	0.584031	0.000581309	0.00471483	607.382	457.041	401.205	145.677	191.387	54.4417	13.0375	16.9065	15.6451	10.1867	15.7487	18.5905	1694.67	891.558	881.543	350.118	218.173	848.402	443.728	291.222	91.8666	112.051	143.017	64.6572
378	Peaxi162Scf00251g00108.1	Peaxi162Scf00251g00108	Non-specific lipid-transfer protein	sp|Q39950|NLTP_HELAN	IPR016140,IPR000528	GO:0008289,GO:0006869	30.7353	-1.0683	0.605037	0.000665362	0.00515263	13.9457	14.3517	57.8106	13.3547	19.0188	9.37884	13.1244	14.3922	9.17414	6.74207	15.722	15.8468	36.8144	66.4613	48.7582	36.1951	68.9503	51.7724	55.9673	33.443	39.7384	56.4453	20.1429	20.0967
516	Peaxi162Scf00436g00024.1	Peaxi162Scf00436g00024	Vacuolar-processing enzyme	sp|P49043|VPE_CITSI	IPR001096	GO:0006508,GO:0004197	2770.17	-1.06713	0.282552	1.33963e-06	7.30525e-05	3810.6	3876.06	3462.82	1456.62	1711.28	1301.28	1007.55	982.425	1067.5	1008.13	1085.02	1207.28	6216.71	6690.93	5887.12	2047.89	2693.62	6170.24	2820.76	2886.31	2321.84	1855.42	2485.67	2431.07
289	Peaxi162Scf00160g00623.1	Peaxi162Scf00160g00623	serine carboxypeptidase-like 18	AT1G33540.1	IPR001563	GO:0006508,GO:0004185	218.941	-1.06542	0.313331	5.84689e-06	0.000215816	201.226	254.035	190.301	100.026	131.367	170.513	121.809	104.716	142.861	172.746	130.012	156.23	335.066	352.037	323.37	184.426	410.573	418.243	224.988	233.129	245.193	183.399	315.66	152.649
101	Peaxi162Scf00043g00076.1	Peaxi162Scf00043g00076	glutathione S-transferase tau 7	AT2G29420.1	IPR010987,IPR012336	GO:0005515	218.555	-1.06421	0.309142	5.02494e-06	0.000195034	583.415	501.721	523.002	60.5157	91.1745	96.9693	106.666	67.6386	69.0943	103.006	87.4065	98.2691	387.065	572.513	487.085	150.918	142.548	330.356	146.624	118.931	133.347	149.086	136.106	101.872
461	Peaxi162Scf00357g00833.1	Peaxi162Scf00357g00833	serpin 3	AT1G64030.1	IPR023795,IPR023796,IPR000215	GO:0005615	80.3661	-1.06404	0.544406	0.000455396	0.00397152	193.14	174.025	195.881	31.4528	22.5075	28.8567	43.773	7.95391	20.7938	20.4421	14.9694	24.843	230.525	230.567	220.834	51.3825	54.7432	173.247	22.3897	66.6239	29.5577	19.7962	29.9777	20.5038
287	Peaxi162Scf00160g00529.1	Peaxi162Scf00160g00529	serine carboxypeptidase-like 9	AT2G23010.2	IPR001563	GO:0006508,GO:0004185	679.656	-1.06295	0.402455	7.50988e-05	0.00123472	543.482	481.164	598.321	339.327	321.314	685.61	307.536	216.075	601.519	343.095	363.225	337.234	1481.59	1060.99	943.68	939.126	1772.1	1024.12	790.66	598.436	910.127	474.896	811.47	366.642
523	Peaxi162Scf00444g00836.1	Peaxi162Scf00444g00836	AMP-dependent synthetase and ligase family protein	AT3G48990.1	IPR025110,IPR000873	GO:0008152,GO:0003824	3931.84	-1.06226	0.403417	7.71332e-05	0.00125775	7035.68	6445.95	6627.96	2226.13	2422.94	1429.77	1884.55	1292.38	1553.8	1008.6	1509.84	1435.86	12370.8	8304.3	7903.45	2990.77	4262.39	9614.15	3104.29	2819.26	2491.28	1282.93	3087.04	1259.97
17	Peaxi162Scf00003g04427.1	Peaxi162Scf00003g04427	2-oxoglutarate (2OG) and Fe(II)-dependent oxygenase superfamily protein	AT1G52820.1	IPR027443,IPR005123	GO:0016706,GO:0055114,GO:0016491	7629.7	-1.06184	0.331278	1.20375e-05	0.000367767	13463.6	13518.8	10665.1	2687.1	3454.26	2802.37	2035.96	2614.98	2886.26	2028.45	3527.3	2087.79	13614.4	18227.5	18388.9	4188.29	6981.58	11693.6	7920.51	13829.7	7321.06	6748.13	6720.22	5707.02
342	Peaxi162Scf00209g00324.1	Peaxi162Scf00209g00324	Mitochondrial outer membrane protein porin 1	sp|Q9SRH5|VDAC1_ARATH	IPR023614,IPR027246	GO:0006820,GO:0055085,GO:0008308,GO:0005741,GO:0044070	11548.1	-1.0615	0.202069	1.19201e-09	2.28024e-07	4982.94	4971.97	4574.09	5497.57	5533.56	6581.37	7619.96	6629.28	7241.99	6846.24	8359.64	7903.99	16336.9	14404.5	14860.5	10019.5	15638.5	14351.3	12815.1	16996.2	24555.7	17179.1	20153.6	23100.3
84	Peaxi162Scf00037g00092.1	Peaxi162Scf00037g00092	C2H2-like zinc finger protein	AT5G44160.1	IPR022755,IPR013087	GO:0046872,GO:0003676	263.31	-1.06131	0.479685	0.000247907	0.00266636	687.799	679.77	602.866	110.095	134.131	123.904	30.7573	27.2789	57.176	28.3955	25.2121	44.3663	677.244	717.026	831.896	127.959	216.775	783.906	95.4086	105.483	88.6642	32.3885	43.6721	47.2595
178	Peaxi162Scf00078g01219.1	Peaxi162Scf00078g01219	Chitinase family protein	AT4G01700.1	IPR016283,IPR023346	GO:0008061,GO:0006032,GO:0016998,GO:0005975,GO:0004568	2438.25	-1.06072	0.575046	0.000583868	0.00472581	3999.05	3784.29	4796.5	791.532	1000.82	1902.91	48.5237	62.3875	65.0249	37.45	38.6008	75.3804	9292.71	9338.81	7628.61	2251.1	3312.58	7585.29	287.021	413.165	714.709	127.892	197.242	766.5
229	Peaxi162Scf00117g01127.1	Peaxi162Scf00117g01127	Abscisic acid receptor PYR1	sp|O49686|PYR1_ARATH	IPR019587,IPR023393		1445.14	-1.05926	0.198646	7.8025e-10	1.62124e-07	1099.16	996.196	945.415	804.795	670.604	792.668	883.772	796.432	968.714	767.379	960.434	1048.88	2588.02	2343.28	2145.61	1262.95	1526.8	2339.77	1902.83	1547.85	2105.28	2106.48	1783.69	2296.39
32	Peaxi162Scf00007g10129.1	Peaxi162Scf00007g10129	B-box type zinc finger family protein	AT3G21890.1	IPR000315	GO:0008270,GO:0005622	1556.48	-1.05914	0.421218	0.000110445	0.00158173	1263.93	1342.98	2108.96	491.04	791.634	916.633	497.276	377.835	880.69	355.2	710.767	598.822	5034.4	2786.48	4882.16	1396.33	1967.53	2868.36	1869.68	1079.95	1499.69	1569.17	1363.97	702.096
3	Peaxi162Scf00000g00522.1	Peaxi162Scf00000g00522	Calcium-dependent lipid-binding (CaLB domain) family protein	AT1G53590.1	IPR000008	GO:0005515	411.599	-1.05894	0.452533	0.000179221	0.00218055	872.215	673.375	706.646	187.815	186.108	105.973	202.124	66.1672	110.293	95.5562	100.873	125.24	1285.12	1277.22	931.45	221.801	307.127	885.188	358.672	309.632	245.012	167.016	249.38	208.374
206	Peaxi162Scf00091g01713.1	Peaxi162Scf00091g01713	Unknown protein				154.678	-1.05889	0.455665	0.000187187	0.00223858	328.038	199.781	135.955	130.333	97.208	87.4011	55.5945	48.8957	50.6702	52.257	67.7595	31.06	347.34	358.038	361.466	136.03	193.103	602.034	75.9474	74.3893	79.7868	68.3603	71.0522	59.7635
391	Peaxi162Scf00270g00816.1	Peaxi162Scf00270g00816	plasma membrane intrinsic protein 2	AT2G37170.1	IPR023271,IPR000425	GO:0016020,GO:0006810,GO:0005215	14878.1	-1.05849	0.336144	1.48851e-05	0.000420421	25479.3	24593.2	25600.7	8809.34	8099.03	5752.69	8148.21	8006.98	6186.17	5710.85	6202.17	5976.53	37391.4	34009.9	36724.4	10861.9	11202.8	36058.6	11341.1	8787.4	9161.72	6882.3	8413.79	7674.64
11	Peaxi162Scf00002g00514.1	Peaxi162Scf00002g00514	arogenate dehydratase 6	AT1G08250.1	IPR001086	GO:0004664,GO:0009094	4245.79	-1.05728	0.19974	9.8143e-10	1.93752e-07	5083.65	4553.46	4947.4	2080.79	2121.53	2182.53	2072.41	1711.22	2249.04	2120.89	2277.02	2297.51	9152.73	8984.19	8753.44	3226.38	4070.41	7142.12	4811.84	4161.4	4613.95	4430.1	4735.07	4119.87
777	Peaxi162Scf01650g00008.1	Peaxi162Scf01650g00008	Unknown protein				519.929	-1.05621	0.58629	0.000647746	0.00506903	839.687	813.576	1355	177.967	170.219	233.58	74.0133	67.441	173.014	25.836	117.906	117.927	1634.06	1527.41	2247.58	193.079	674.762	1240.82	154.343	274.369	104.335	83.7659	79.8144	97.7964
513	Peaxi162Scf00434g00027.1	Peaxi162Scf00434g00027	receptor like protein 50	AT4G13920.1	IPR003591,IPR013210,IPR001611	GO:0005515	873.714	-1.05576	0.236271	6.79354e-08	7.02767e-06	1071.96	919.535	1060.14	528.155	527.349	425.912	439.974	340.174	503.999	435.192	379.782	481.057	1789.02	1431.29	1579.1	720.517	1080.94	1643.34	1019.61	1171.27	1006.52	660.034	857.438	896.827
529	Peaxi162Scf00451g00323.1	Peaxi162Scf00451g00323	Glucan endo-1,3-beta-glucosidase B	sp|Q01413|E13B_SOLLC	IPR017853,IPR000490	GO:0004553,GO:0005975,GO:0003824	8136.57	-1.05543	0.577811	0.000617561	0.00491419	25861.9	20112.8	21680.5	1453.47	2434.24	4037.42	291.23	122.359	261.528	181.487	82.7104	137.411	21676.8	40595.2	22601.6	3136.78	6037.51	19119.9	895.719	1004.18	1897.36	297.395	787.928	570.077
514	Peaxi162Scf00434g00026.1	Peaxi162Scf00434g00026	receptor like protein 54	AT5G40170.1	IPR003591,IPR001611	GO:0005515	1216.9	-1.05537	0.247745	1.78718e-07	1.52753e-05	1589.11	1572.67	1361.17	639.024	702.414	562.824	659.071	590.418	610.999	690.27	570.384	730.055	2001.88	1996.94	2188.32	866.338	1279.15	2326.97	1555.24	1659.11	1419.11	1117.13	1414.86	1102.08
307	Peaxi162Scf00174g01015.1	Peaxi162Scf00174g01015	Zim17-type zinc finger protein	AT5G27280.1	IPR007853,IPR024158	GO:0008270	1823.93	-1.05524	0.27895	1.38894e-06	7.52805e-05	2416.75	2571.54	2582.89	863.95	1061.17	1013.7	814.699	682.426	977.567	655.319	845.154	1028.95	3862.44	3801.25	4325.68	1279.64	2008.09	3815.96	1698.45	1829.78	1675.08	1217.31	1448.26	1298.2
364	Peaxi162Scf00235g00327.1	Peaxi162Scf00235g00327	geranylgeranyl pyrophosphate synthase 1	AT4G36810.1	IPR017446	GO:0008299	87.5838	-1.05477	0.626963	0.000815169	0.00590563	206.576	250.178	146.179	40.3899	25.246	28.8915	7.10524	10.1835	19.5268	7.93576	11.8147	6.20346	325.708	251.589	256.101	39.2638	34.4602	293.906	27.2203	17.7761	20.7179	27.0541	25.7734	22.2109
456	Peaxi162Scf00348g00017.1	Peaxi162Scf00348g00017	Leucine-rich repeat transmembrane protein kinase	AT1G53430.1	IPR021720,IPR013320,IPR011009	GO:0005524,GO:0004674,GO:0004672,GO:0006468,GO:0016772	724.99	-1.05434	0.382411	5.4752e-05	0.00100663	1076.23	1141.12	907.705	469.974	430.789	322.24	351.127	243.914	267.394	193.314	209.614	198.025	2341.57	2194.76	1446.83	717.717	812.788	1764.72	454.063	358.507	422.253	480.624	445.246	149.242
269	Peaxi162Scf00141g00331.1	Peaxi162Scf00141g00331	Clathrin light chain protein	AT2G40060.1	IPR000996	GO:0006886,GO:0030132,GO:0030130,GO:0005198,GO:0016192	936.087	-1.05358	0.316993	8.19697e-06	0.000279847	1378.69	1372.24	1376.49	344.333	520.412	492.996	226.232	231.728	272.18	243.642	285.109	333.123	2625.97	2817.47	2498.05	646.223	904.174	1855.45	725.011	946.69	587.195	406.929	688.637	687.114
484	Peaxi162Scf00389g00619.1	Peaxi162Scf00389g00619	Phosphatidylinositol transfer protein beta isoform	sp|P53812|PIPNB_RAT	IPR023393,IPR001666	GO:0006810,GO:0005622	136.385	-1.05337	0.284322	1.92101e-06	9.44943e-05	175.265	132.692	141.458	59.5149	69.351	88.2965	73.3684	86.2552	78.013	66.9715	108.716	87.8092	206.944	292.185	174.678	128.934	143.965	255.58	185.865	163.255	137.988	135.058	146.587	134.485
110	Peaxi162Scf00045g00165.1	Peaxi162Scf00045g00165	FASCICLIN-like arabinogalactan protein 8	AT2G45470.1	IPR000782		49.1784	-1.05302	0.497267	0.000323999	0.003181	6.59172	14.6072	21.7759	15.7064	8.11523	11.8971	60.3964	31.677	41.6599	66.8825	48.0459	46.0808	40.9691	27.2799	25.7143	13.0875	53.8507	44.0384	92.35	116.658	86.8224	109.128	112.557	84.3905
694	Peaxi162Scf00855g00229.1	Peaxi162Scf00855g00229	11S globulin seed storage protein 2	sp|Q9XHP0|11S2_SESIN	IPR006044	GO:0045735	16.8665	-1.05297	0.742205	0.00119665	0.00774782	16.5969	8.25824	15.4155	4.49648	5.39733	6.78525	16.5539	2.27806	0	4.54731	12.6078	7.10274	28.692	38.4463	49.2643	11.0871	27.8566	44.9809	14.6128	11.1003	22.6431	8.98676	25.6502	21.4367
707	Peaxi162Scf00912g00015.1	Peaxi162Scf00912g00015					316.682	-1.05254	0.353299	2.715e-05	0.00063935	351.67	334.551	327.04	128.787	167.121	205.112	150.597	122.618	135.695	177.554	139.357	271.62	617.376	446.142	704.871	261.496	311.517	733.591	257.136	271.272	273.789	305.734	383.09	522.626
139	Peaxi162Scf00064g00911.1	Peaxi162Scf00064g00911	SKU5 similar 5	AT1G76160.1	IPR008972	GO:0005507,GO:0055114,GO:0016491	3100.03	-1.05209	0.25297	2.86062e-07	2.18195e-05	2485.41	2288.45	2295.3	1714.56	1668.37	1250.84	2113.92	1799.5	1952.33	1631.72	2200.93	1665.84	5868.73	5552.03	4315.01	2183.35	3642.36	5087.48	4618.41	3762.73	4654.81	3492.16	4987.89	3168.63
714	Peaxi162Scf00944g00009.1	Peaxi162Scf00944g00009	Unknown protein				1667.1	-1.0508	0.309767	6.46538e-06	0.000232697	1765.6	2620.32	1773.37	753.097	847.316	790.341	804.694	776.17	611.474	793.668	908.103	887.813	3031.65	2826.29	3155.35	1036.71	1543.07	3361	2392.43	2038.7	1696.64	1646.2	1726.76	2223.6
653	Peaxi162Scf00740g00427.1	Peaxi162Scf00740g00427	F-box/WD repeat-containing protein [Medicago truncatula] gb|AES72555.1| F-box/WD repeat-containing protein [Medicago truncatula]	ref|XP_003602304.1|	IPR001810	GO:0005515	78.6417	-1.05076	0.391852	7.00037e-05	0.00117955	129.341	110.916	105.429	31.115	45.2579	44.3158	47.7986	35.3148	47.1857	25.8239	26.7199	42.2299	168.695	153.022	127.823	48.3008	91.0292	189.918	80.0243	63.6071	72.5542	79.2236	68.5457	53.211
532	Peaxi162Scf00457g00054.1	Peaxi162Scf00457g00054	Unknown protein		IPR013083	GO:0005515,GO:0008270	853.898	-1.04956	0.179662	4.31696e-11	1.26892e-08	447.239	425.393	447.612	459.34	390.912	450.79	475.09	388.176	490.331	452.372	546.17	559.045	1503.45	1118.51	1176.11	684.414	1074.33	1125.68	1236.75	1389.58	1334.94	1262.61	1680.62	1374.1
179	Peaxi162Scf00078g01232.1	Peaxi162Scf00078g01232	Major facilitator superfamily protein	AT2G16980.2	IPR011701,IPR016196	GO:0055085,GO:0016021	56.0141	-1.04937	0.581441	0.000659793	0.00512339	102.74	76.0744	66.9307	32.5851	27.9004	14.4246	8.27968	14.7853	16.8887	21.5862	9.45494	20.412	165.988	110.248	99.6023	39.2987	51.4863	176.11	30.186	78.8283	27.5789	35.9754	60.771	56.2043
247	Peaxi162Scf00128g00175.1	Peaxi162Scf00128g00175					686.057	-1.0491	0.445938	0.000180111	0.00218262	1795.14	1430.92	1339.74	193.033	241.555	203.033	178.775	253.712	359.154	238.174	322.17	306.715	919.821	1273.36	2048.14	317.185	305.597	1233.96	509.575	628.744	702.207	636.337	509.939	518.375
452	Peaxi162Scf00337g00039.1	Peaxi162Scf00337g00039	purple acid phosphatase 3	AT1G14700.1	IPR024927,IPR004843	GO:0016787,GO:0003993	6943.16	-1.04893	0.429938	0.00014205	0.00188537	13433.1	15290	12104.5	2733.99	3631.16	1559.2	4006	1869.93	2777.49	2761.72	2057.08	3027.13	18427.4	18739.9	14356.1	3905.94	5045.73	13643.6	6172.37	4019.75	4338.36	4520.3	5444.74	2770.25
610	Peaxi162Scf00635g00079.1	Peaxi162Scf00635g00079	ubiquitin-conjugating enzyme 28	AT1G64230.4	IPR016135,IPR023313	GO:0016881	3414.09	-1.04863	0.470245	0.000248893	0.0026703	8299.25	8267.17	9597.54	1209.45	1536.33	726.819	2162.55	959.093	1451.11	1233.24	1064.03	1489.19	10095.9	6978.88	9229.12	1951.85	1990.54	6510.48	918.247	696.408	1507	1465.52	1843.85	754.645
772	Peaxi162Scf01514g00021.1	Peaxi162Scf01514g00021	Cytochrome P450 superfamily protein	AT5G07990.1	IPR001128	GO:0020037,GO:0016705,GO:0005506,GO:0055114	2321.16	-1.04816	0.283951	2.08297e-06	0.000100613	2448.92	2762.16	3273.93	1042.23	1318.5	965.052	2203.76	1470.17	1657.65	1348.59	1221.43	1791.05	4883.95	3981.65	4937.86	1557.38	2357.17	4129.51	2539.16	1775.91	2305.24	1888.46	2110.16	1738.04
389	Peaxi162Scf00266g00512.1	Peaxi162Scf00266g00512	myb-like transcription factor family protein	AT1G70000.1	IPR009057	GO:0003677,GO:0003682	1609.61	-1.0474	0.269998	9.74427e-07	5.74245e-05	2602.35	2136.6	2079.77	1029.22	748.911	813.718	1140.97	637.826	837.812	607.07	633.168	681.068	4093.23	3385.39	3490.35	1303.22	1861.93	3016.08	1461.08	1226.91	1385.19	1208.98	1393.21	856.669
87	Peaxi162Scf00037g01329.1	Peaxi162Scf00037g01329	RNA-binding family protein isoform 2 [Theobroma cacao] gb|EOX95072.1| RNA-binding family protein isoform 2 [Theobroma cacao]	ref|XP_007050915.1|	IPR012677	GO:0000166,GO:0003676	1475	-1.04544	0.313805	8.29e-06	0.000282622	1463.67	1494.95	2033.68	678.512	879.549	740.06	462.559	505.715	647.169	406.595	542.842	650.38	3985.56	2950.94	2801.89	1226.16	1727.97	2764.28	2052.16	2197.44	1338.9	1319.04	1682	847.886
324	Peaxi162Scf00194g00002.1	Peaxi162Scf00194g00002	Unknown protein				285.027	-1.04536	0.450407	0.000198923	0.00232087	272.035	208.284	151.345	157.446	130.149	104.305	354.162	159.8	243.022	288.097	220.933	331.287	475.613	288.068	356.655	259.938	386.877	498.319	289.67	149.722	404.056	319.993	605.127	185.734
417	Peaxi162Scf00299g00012.1	Peaxi162Scf00299g00012					162.779	-1.0453	0.609677	0.000796438	0.0058189	364.393	249.083	185.26	116.083	76.0728	48.5971	46.3821	36.7892	47.1223	11.2654	31.4696	32.6438	488.98	479.79	387.809	119.585	101.283	685.05	102.536	101.295	40.6473	67.2217	47.8196	39.509
648	Peaxi162Scf00722g00019.1	Peaxi162Scf00722g00019	xyloglucan endotransglucosylase/hydrolase 32	AT2G36870.1	IPR016455,IPR008985	GO:0048046,GO:0016762,GO:0004553,GO:0005618,GO:0006073,GO:0005975	19430	-1.04429	0.403732	9.53286e-05	0.00143607	34706.1	36152.6	43687.4	7226.13	8093.35	7253.37	12586.8	6245.77	12314.6	7841.2	7012.06	13128	37374.1	30366.8	41698.4	10060.1	13457.2	38619.8	22653.7	14709.1	17802.5	13492.9	16568.5	13269.3
4	Peaxi162Scf00000g00582.1	Peaxi162Scf00000g00582	glutathione S-transferase TAU 19	AT1G78380.1	IPR010987,IPR012336	GO:0005515	766.026	-1.04324	0.46286	0.000239025	0.00260688	2446.32	2188.43	2084.09	284.563	324.167	237.377	162.405	108.126	123.893	62.233	70.8655	74.3467	1845.1	2832.88	2067.38	372.209	457.115	1685.38	302.863	188.977	136.349	64.1816	138.783	126.586
74	Peaxi162Scf00026g00083.1	Peaxi162Scf00026g00083	Unknown protein				314.247	-1.04246	0.361578	3.88196e-05	0.000805861	430.973	419.562	584.988	125.485	204.961	132.719	171.879	110.403	139.529	142.585	107.875	165.521	700.368	747.115	758.083	211.261	321.976	678.93	265.998	218.985	241.064	198.848	300.788	162.024
398	Peaxi162Scf00281g00079.1	Peaxi162Scf00281g00079	conserved hypothetical protein [Ricinus communis] gb|EEF48594.1| conserved hypothetical protein [Ricinus communis]	ref|XP_002514011.1|	IPR011011		822.116	-1.04212	0.407912	0.000105508	0.00153276	1243.6	1703.84	2177.31	252.851	447.544	232.497	334.64	355.646	363.118	276.731	283.375	309.411	2033.03	2227.88	1752.52	486.586	546.284	1545.95	864.722	463.772	424.388	519.91	551.637	333.537
424	Peaxi162Scf00304g00004.1	Peaxi162Scf00304g00004	LOB domain-containing protein 21	AT3G11090.1	IPR004883		414.655	-1.04114	0.358707	3.66993e-05	0.000774573	441.384	437.65	550.788	216.928	225.236	172.938	434.522	280.045	284.9	229.141	234.552	291.581	616.207	343.997	632.666	278.425	494.828	828.613	714.097	335.934	554.271	456.838	496.081	400.091
583	Peaxi162Scf00561g00009.1	Peaxi162Scf00561g00009	laccase 17	AT5G60020.1	IPR008972	GO:0005507,GO:0055114,GO:0016491	15.1145	-1.03928	1.16678	0.00121187	0.00780173	15.2726	68.1274	53.3669	2.23896	0	0	4.74451	7.86636	6.52668	1.13038	0.787253	8.8448	44.0225	26.2399	35.0506	20.1117	3.24758	9.5771	20.3694	6.67137	19.7747	0.905054	3.4541	4.41759
250	Peaxi162Scf00129g01123.1	Peaxi162Scf00129g01123	ATPase E1-E2 type family protein / haloacid dehalogenase-like hydrolase family protein	AT3G27870.1	IPR001757,IPR023214	GO:0000287,GO:0005524,GO:0019829,GO:0006812,GO:0046872,GO:0000166,GO:0015914,GO:0016021,GO:0004012	2148.4	-1.03857	0.301514	5.66253e-06	0.000210949	2854.25	2877.18	2804.57	1143.06	1179.98	929.697	1199.41	782.442	1219.11	977.691	793.653	1045.8	5010.71	3984.44	4243.16	1394.62	2084.75	4481.13	2393.69	1966.21	2298.64	1784.81	2073.44	2039.29
272	Peaxi162Scf00146g00320.1	Peaxi162Scf00146g00320	Threonine dehydratase biosynthetic	sp|P31212|THD1_SOLTU	IPR005787,IPR001926,IPR001721	GO:0006520,GO:0009097,GO:0030170,GO:0004794	3584.4	-1.03853	0.39508	8.63624e-05	0.00135081	7015.64	4556.54	2817.31	2743.91	1878.34	1796.6	1557.98	1424.49	1463.81	1635.65	1837.75	1408.62	8973.12	7886.54	6477.62	3094.99	3563.19	10774.6	3286.26	2811.21	2116.74	2414.89	2265.36	2224.57
281	Peaxi162Scf00156g01213.1	Peaxi162Scf00156g01213	PATATIN-like protein 6	AT2G39220.1	IPR016035	GO:0008152,GO:0006629	3760.38	-1.03627	0.371116	5.31365e-05	0.000991182	4850.31	5266.78	6207.09	1581.29	1714.98	1536.32	2937.61	1939.48	2562.43	2046.8	1825.68	2670.98	6290.42	5744.86	7542.28	1856.35	2993.05	7893.03	5126.97	3141.7	4114.15	3071.07	3415.86	3919.72
702	Peaxi162Scf00902g00036.1	Peaxi162Scf00902g00036	Calcium-binding EF-hand family protein	AT4G26470.1	IPR011992	GO:0005509	848.502	-1.03625	0.384828	7.20481e-05	0.00120512	874.501	995.955	1117.64	272.904	380.025	470.294	732.434	397.393	560.301	621.014	527.053	789.486	1383.08	1145.58	1460.94	511.743	683.078	1816.78	914.844	819.56	990.426	740.855	1295.75	862.417
388	Peaxi162Scf00264g00414.1	Peaxi162Scf00264g00414	Protein phosphatase 2C family protein	AT4G33920.1	IPR001932,IPR015655	GO:0006470,GO:0003824,GO:0004722	846.019	-1.03596	0.406228	0.000109725	0.0015761	2098.73	2227.2	2465.63	338.099	397.958	361.577	126.592	142.007	189.758	74.9483	104.784	139.291	2173.05	2688.84	2490.95	439.256	618.367	1961.25	288.129	299.816	228.594	119.689	194.454	135.483
162	Peaxi162Scf00074g00927.1	Peaxi162Scf00074g00927	RING/U-box superfamily protein	AT5G53110.1	IPR013083	GO:0005515,GO:0008270	1375.11	-1.03508	0.364986	4.66152e-05	0.000900486	2293.91	2463.38	2675.16	644.736	674.381	532.189	769.027	570.269	669.365	600.708	630.279	598.853	2410.74	2971.94	2889.55	651.825	1206.72	2984.48	1418.23	1219.26	1125.25	818.949	1305.55	877.924
478	Peaxi162Scf00381g00038.1	Peaxi162Scf00381g00038	G-type lectin S-receptor-like serine/threonine-protein kinase	sp|O81832|Y4729_ARATH	IPR001480,IPR003609,IPR000858,IPR013320,IPR024171,IPR011009	GO:0005524,GO:0004674,GO:0004672,GO:0048544,GO:0006468,GO:0016772	797.994	-1.03507	0.506052	0.00041219	0.00372936	2791	2081.87	2351.35	157.455	279.6	269.587	26.0035	43.3563	60.9827	21.615	31.5231	37.3067	2259.73	3886.39	2327.51	314.56	518.964	1398.11	48.7345	32.1834	76.7478	62.8513	52.946	21.4656
213	Peaxi162Scf00102g00628.1	Peaxi162Scf00102g00628	Protein NRT1/ PTR FAMILY 7.3	sp|Q9LQL2|PTR14_ARATH	IPR000109,IPR016196	GO:0016020,GO:0006810,GO:0005215	4187.13	-1.03449	0.494823	0.000371203	0.00347866	8175.14	8112.5	10713.3	2478.93	2585.93	1579.12	1279.29	615.278	1459.18	444.561	651.681	643.744	9331.23	10793	10170	2784.02	4018.92	13809.9	2826.4	1488.48	3032.87	828.436	1763.46	905.937
726	Peaxi162Scf00991g00003.1	Peaxi162Scf00991g00003	Werner Syndrome-like exonuclease [Morus notabilis]	gb|EXC30709.1|	IPR012337	GO:0008408,GO:0006139,GO:0003676	14.6246	-1.03427	0.974709	0.00142434	0.00878844	19.5357	28.0534	50.5664	2.23508	0	2.55655	19.0047	0	3.9229	3.38405	2.36098	10.5974	27.633	39.3331	58.8616	5.02499	14.1238	25.8664	8.71592	6.67544	3.96149	5.44276	4.33443	8.80142
611	Peaxi162Scf00646g00320.1	Peaxi162Scf00646g00320	Unknown protein		IPR004926	GO:0006950	924.173	-1.0336	0.372367	5.66044e-05	0.00102529	1170.45	1032.11	1428.09	448.766	475.468	388.291	595.594	305.374	449.201	296.034	407.769	499.581	2068.94	2253.34	1804.69	609.297	791.879	2059.24	1066.61	916.333	850.573	727.083	971.29	564.153
705	Peaxi162Scf00904g00476.1	Peaxi162Scf00904g00476	G-type lectin S-receptor-like serine/threonine-protein kinase	sp|Q9FLV4|Y5248_ARATH	IPR001480,IPR000858,IPR013320,IPR011009	GO:0005524,GO:0004672,GO:0048544,GO:0006468,GO:0016772	178.416	-1.03336	0.549219	0.000597903	0.00481017	383.389	418.849	430.861	38.2357	58.4435	18.6523	11.8206	7.98421	11.679	7.96239	3.15224	16.8754	549.294	827.832	783.778	107.872	61.006	220.103	71.1456	68.8089	50.1862	24.2466	80.2908	29.5079
504	Peaxi162Scf00420g00220.1	Peaxi162Scf00420g00220	UPF0392 protein RCOM_0530710	sp|B9SLR1|Y231_RICCO	IPR008166		157.478	-1.0327	0.440579	0.000196907	0.00230951	267.575	240.286	277.722	84.2923	103.473	72.9551	41.3909	43.254	63.637	34.0952	39.3977	40.8332	423.188	381.377	234.056	132.022	157.578	458.44	159.734	149.868	103.393	65.6266	144.566	60.7047
415	Peaxi162Scf00295g00925.1	Peaxi162Scf00295g00925	Major facilitator superfamily protein	AT5G10190.1	IPR011701,IPR016196	GO:0055085,GO:0016021	387.013	-1.0325	0.387647	7.99489e-05	0.00128211	768.749	698.64	661.785	170.99	215.712	116.966	83.9063	82.2113	94.6893	76.2456	87.4809	91.5093	936.731	1147.87	851.195	260.151	297.296	793.281	388.016	498.236	198.708	208.224	305.553	254.163
314	Peaxi162Scf00185g01625.1	Peaxi162Scf00185g01625	Homeodomain-like superfamily protein	AT5G45580.1	IPR025756,IPR009057	GO:0003677,GO:0003682	138.324	-1.0321	0.455744	0.000243038	0.00262806	321.82	363.295	355.778	38.1417	48.6949	45.0418	94.7442	47.5049	50.7775	62.3422	46.4697	67.3446	256.054	322.294	320.939	61.4078	82.944	242.215	97.2038	61.1085	73.0151	46.9037	115.153	98.5859
233	Peaxi162Scf00119g00624.1	Peaxi162Scf00119g00624	glutathione peroxidase 6	AT4G11600.1	IPR012336,IPR000889	GO:0006979,GO:0004602,GO:0055114	4016.58	-1.0319	0.260478	7.525e-07	4.69883e-05	4441.47	4816.85	4897.38	1866.83	2398.52	2181.8	2547.26	2013.42	2876.09	2349.74	2544.42	2735.41	8099.86	9352.87	6883.74	3284.17	4108.65	7718.43	3202.34	3321.12	4173.61	3348.65	4468.89	2766.45
479	Peaxi162Scf00382g00518.1	Peaxi162Scf00382g00518	3-ketoacyl-CoA synthase 6	AT1G68530.1	IPR016039,IPR012392	GO:0016020,GO:0008152,GO:0016747,GO:0006633,GO:0003824,GO:0008610	1748.06	-1.03067	0.403234	0.000110376	0.00158173	2092.11	1869.41	1700.2	1258.61	1218.46	905.26	559.421	676.976	675.446	535.198	905.334	584.023	3896.71	3246.99	3372.71	1188.11	1980.56	6075.66	2083.09	1650.87	1511.72	1234.6	1343.43	1388.59
596	Peaxi162Scf00599g00008.1	Peaxi162Scf00599g00008	ASR4 protein [Solanum peruvianum]	emb|CBY05499.1|	IPR003496	GO:0006950	11804.4	-1.02977	0.472992	0.000306224	0.00305858	16616.9	14246.9	10994.5	6513.81	6348.17	3171.16	3171.51	4483.51	3515.98	2665.08	4904.8	2134.83	38585.6	39848.3	21067.1	6679.22	10297.8	31117.8	13591.9	11862.3	8051.99	8796.53	7534.15	7104.66
699	Peaxi162Scf00893g00021.1	Peaxi162Scf00893g00021	HXXXD-type acyl-transferase family protein	AT3G26040.1	IPR003480,IPR023213	GO:0016747	35.6273	-1.0295	0.846034	0.00148883	0.00908259	88.3672	46.7402	89.5985	2.24717	21.6012	0.848537	4.73137	4.54876	9.09438	6.81634	3.93952	4.43724	155.74	51.5825	167.38	46.3514	22.5274	94.7554	0.973706	2.22055	13.79	8.09499	5.99204	2.67613
727	Peaxi162Scf00991g00039.1	Peaxi162Scf00991g00039	UDP-Glycosyltransferase superfamily protein	AT3G02100.1	IPR002213	GO:0008152,GO:0016758	244.062	-1.02905	0.436154	0.000191813	0.00226898	584.238	662.539	529.453	76.4004	95.4102	81.4629	126.568	56.8512	102.643	73.8392	74.8502	89.6286	360.659	615.937	788.672	93.7081	179.167	448.895	174.286	164.324	149.727	98.9464	126.702	102.573
766	Peaxi162Scf01316g00017.1	Peaxi162Scf01316g00017	glucan synthase-like 3	AT2G31960.1	IPR026953,IPR003440,IPR026899,IPR023175	GO:0016020,GO:0006075,GO:0003843,GO:0000148	5525.98	-1.02792	0.322714	1.51885e-05	0.000426676	6610.19	6936.75	7727.45	3003.7	3646.47	2174.03	2392.35	1916.41	2722.41	1908.41	1983.08	2497.48	14013.3	10745.8	11351.6	3914.29	5658.54	12377.7	6405.03	5847.87	5219.1	3849.26	5797.02	3925.18
98	Peaxi162Scf00041g00519.1	Peaxi162Scf00041g00519	Glycosyl hydrolase family protein	AT1G78060.1	IPR026892,IPR002772,IPR026891,IPR017853	GO:0004553,GO:0005975	10.0308	-1.02613	0.657506	0.00110612	0.00731037	6.65041	6.43111	19.4839	6.74805	8.09137	3.39105	9.45586	7.98655	6.48756	7.96337	4.72846	6.21775	13.3227	11.1329	2.05158	27.2215	36.3814	11.4834	7.79747	8.87821	6.88766	8.08095	9.39375	4.47193
355	Peaxi162Scf00228g00621.1	Peaxi162Scf00228g00621	poly(A) polymerase 3	AT3G06560.1	IPR011068,IPR007012	GO:0031123,GO:0005634,GO:0004652,GO:0003723,GO:0043631,GO:0016779	3000.45	-1.02566	0.227067	6.47063e-08	6.81055e-06	3062.83	3230.17	2886.15	1590.33	1723.03	1609.24	1701.75	1635.73	1674.02	1691.14	1579.06	1808.21	6732.09	5826.9	5308.29	2349.2	3086.11	5723.31	3546.32	3372.57	2991.49	2640.31	3527.7	2714.81
18	Peaxi162Scf00003g04827.1	Peaxi162Scf00003g04827	cation channel family protein [Phaseolus vulgaris]	gb|AGV54479.1|			1633.61	-1.0251	0.426369	0.000172773	0.00213666	2605.77	2914.67	3417.32	840.864	1000.93	703.143	364.544	342.468	565.781	203.115	328.496	502.792	5446.86	4363.85	4380.45	1176.36	1600.75	4369.89	964.103	1131.81	711.81	373.824	595.273	301.722
321	Peaxi162Scf00192g00830.1	Peaxi162Scf00192g00830	Protein phosphatase 2C family protein	AT5G51760.1	IPR001932,IPR015655	GO:0006470,GO:0003824,GO:0004722	93.262	-1.02477	0.665414	0.00114578	0.00749436	175.118	128.039	114.734	17.9625	42.343	18.6824	4.73431	3.40207	2.60127	1.13473	5.51432	2.66029	634.119	263.833	265.168	63.4509	27.9508	241.23	57.3991	56.6456	24.647	16.2138	36.8823	33.8221
130	Peaxi162Scf00058g02110.1	Peaxi162Scf00058g02110	Unknown protein				189.232	-1.02462	0.302375	7.48221e-06	0.00026099	187.361	182.4	240.081	107.417	130.181	111.559	180.358	98.7561	114.93	131.042	110.991	142.341	256.948	346.106	329.017	181.974	302.34	364.929	155.121	183.5	206.734	149.432	223.021	105.026
679	Peaxi162Scf00798g00322.1	Peaxi162Scf00798g00322	late embryogenesis abundant domain-containing protein / LEA domain-containing protein	AT1G72100.1	IPR025423		120.83	-1.02447	0.708624	0.00129594	0.00820062	112.729	74.263	118.355	32.5889	49.4941	31.3914	17.7406	20.48	15.5872	21.5897	20.4862	12.426	805.368	208.374	277.209	184.414	31.097	310.1	213.275	131.003	31.5147	38.6655	106.961	34.804
618	Peaxi162Scf00678g00310.1	Peaxi162Scf00678g00310	PPDK regulatory protein 2	AT3G01200.1	IPR005177	GO:0005524,GO:0016772	382.001	-1.02436	0.350609	3.72969e-05	0.000785123	504.867	491.428	622.599	201.005	256.686	162.159	210.637	148.681	183.328	122.593	145.743	135.706	779.629	885.661	958.666	258.877	363.127	963.926	355.19	303.186	330.183	224.193	303.455	256.508
767	Peaxi162Scf01333g00139.1	Peaxi162Scf01333g00139	Tyrosine phosphatase family protein	AT3G02800.1	IPR004861	GO:0016311,GO:0004725,GO:0016791	2314.88	-1.02361	0.260226	8.87583e-07	5.2954e-05	1713.15	1500.02	1446.54	1130.31	1318.05	931.775	2600.35	1550.76	1951.46	1344.67	1585.34	2372.1	3514.74	3400.86	2700.42	1822.65	2929.84	3128.97	3191.78	2518.11	3251.64	4012.34	3042.62	2598.54
71	Peaxi162Scf00023g02529.1	Peaxi162Scf00023g02529	ribonuclease 1	AT2G02990.1	IPR001568	GO:0003723,GO:0033897	49.6752	-1.02129	0.393753	0.000103129	0.00151389	33.4792	19.8357	29.6911	26.7768	27.1744	28.9897	24.9855	22.272	28.8066	21.3942	40.1209	19.4035	71.6009	40.3122	62.0788	54.2637	120.98	48.8695	73.4885	95.7446	77.3522	89.9769	61.793	72.8137
58	Peaxi162Scf00016g02329.1	Peaxi162Scf00016g02329	cinnamyl alcohol dehydrogenase 5	AT4G34230.1	IPR020843,IPR016040,IPR002085	GO:0008270,GO:0016747,GO:0055114,GO:0016491	12547.8	-1.02087	0.337653	2.72154e-05	0.00063935	24587.1	28026.2	26912.1	6146.62	7329.57	4547.6	4992.59	4256.09	4919.21	3214.96	3790.38	4028.9	25993.8	33463	32768.6	7994.39	10146.4	27256.4	9216.52	8620.13	6961.04	5944.54	6076.45	3954.27
373	Peaxi162Scf00241g00628.1	Peaxi162Scf00241g00628	18.2 kDa class I heat shock protein	sp|P27880|HSP12_MEDSA	IPR008978		8332.59	-1.01947	0.906903	0.001547	0.00933584	2356.77	4193.3	6216.6	595.627	2502.43	1138.51	223.522	427.893	1849.53	213.643	514.527	1559.56	55944.1	9761.61	17857.2	12304.8	3285.04	17758.8	27892.1	8975.7	3803.18	10844	6834.21	2929.37
109	Peaxi162Scf00045g01524.1	Peaxi162Scf00045g01524	7-dehydrocholesterol reductase, putative [Ricinus communis] gb|EEF48723.1| 7-dehydrocholesterol reductase, putative [Ricinus communis]	ref|XP_002513320.1|	IPR013865		2644.91	-1.01938	0.4449	0.000238964	0.00260688	1178.66	1482.73	2438.21	960.892	875.346	1614.02	917.433	1378.1	2343.72	839.05	1386.92	2297.22	5784.71	2461.81	3983.44	3007.69	3274.67	3628.42	4965.33	3035.37	3507.47	5877.21	3173.83	3065.72
19	Peaxi162Scf00003g04834.1	Peaxi162Scf00003g04834	Glucan endo-1,3-beta-glucosidase 8	sp|Q6NKW9|E138_ARATH	IPR012946,IPR017853,IPR000490	GO:0004553,GO:0005975,GO:0003824	506.893	-1.01931	0.366374	5.92435e-05	0.00106088	401.41	486.116	487.485	304.587	288.812	201.044	188.028	177.589	255.835	144.343	258.451	135.819	1408.93	1379.87	1062.45	299.323	778.175	986.74	623.374	699.373	502.177	348.789	481.563	265.161
362	Peaxi162Scf00232g00083.1	Peaxi162Scf00232g00083	Leucine-rich receptor-like protein kinase family protein	AT4G39400.1	IPR003591,IPR025875,IPR013210,IPR001611,IPR013320,IPR011009	GO:0005524,GO:0005515,GO:0004674,GO:0004672,GO:0006468,GO:0016772	1524.5	-1.01901	0.327647	2.05459e-05	0.000529195	2865.73	3022.75	3269.92	660.433	745.878	554.24	946.5	660.304	785.896	626.028	629.726	837.025	3770.61	3041.05	3602.13	906.571	1232.56	2739.57	1254.91	837.734	1099.6	882.923	1055.4	560.457
706	Peaxi162Scf00910g00017.1	Peaxi162Scf00910g00017	BEL1-like homeodomain 1	AT2G35940.1	IPR009057,IPR006563	GO:0003677,GO:0006355,GO:0043565,GO:0003700	5632.96	-1.01824	0.358402	4.95902e-05	0.000941159	9262.23	8115.87	8835.4	2854.66	2835.31	2092.97	3181.71	1884.2	2794.54	2332.4	2147.55	2684.49	12971.4	11537.3	11689.9	3295.97	4210.81	12532.1	6327.2	4236.97	4827.82	4578.55	5254.35	4707.28
264	Peaxi162Scf00139g00031.1	Peaxi162Scf00139g00031	RING/U-box superfamily protein	AT1G72220.1	IPR013083	GO:0005515,GO:0008270	100.902	-1.01806	0.566034	0.000751193	0.00557279	263.551	194.058	231.178	31.4453	44.1269	28.0143	35.4979	26.1132	36.4007	30.6527	22.8468	19.5152	291.983	248.73	209.589	34.2503	50.4808	273.761	109.974	64.4102	47.3046	44.1103	47.1353	36.5267
380	Peaxi162Scf00252g00228.1	Peaxi162Scf00252g00228	abscisic acid responsive elements-binding factor 2	AT1G45249.1	IPR004827	GO:0006355,GO:0043565,GO:0003700	1901	-1.01745	0.353564	4.43449e-05	0.00087547	2854.06	2123.95	2024.95	1074.24	1105.15	826.406	546.437	623.369	620.942	559.011	583.061	629.253	6491.01	2976.79	3811.37	1800.74	1517.57	4373.99	2772.4	1620.94	1977.68	1731.15	1270.89	1708.68
207	Peaxi162Scf00092g00123.1	Peaxi162Scf00092g00123	Heat shock 70 kDa protein 8	sp|Q9SKY8|HSP7H_ARATH	IPR013126		2432.53	-1.01661	0.605701	0.000946427	0.00658727	958.312	1201.22	1846.5	658.758	923.806	869.332	582.918	707.42	1054.23	640.065	769.084	942.031	14424	2382.71	3515.08	4218.21	1389.49	3524.76	6658.81	2353.23	1496.36	3336.58	2428.87	1498.92
644	Peaxi162Scf00713g00044.1	Peaxi162Scf00713g00044	Mitochondrial outer membrane protein porin 1	sp|Q6K548|VDAC1_ORYSJ	IPR023614,IPR027246	GO:0055085,GO:0005741	162.71	-1.0164	0.286036	4.22427e-06	0.000171989	62.0467	77.8731	59.1003	71.1478	82.3811	89.5013	72.8593	97.1846	102.232	95.4514	106.101	122.3	265.858	177.191	185.939	178.069	189.652	211.941	179.372	246.574	414.417	212.176	288.878	316.782
524	Peaxi162Scf00444g00859.1	Peaxi162Scf00444g00859	Arabidopsis thaliana protein of unknown function (DUF821)	AT3G48980.1	IPR006598		4019.68	-1.01622	0.33078	2.36729e-05	0.000583797	7588.06	7330.31	7609.61	1876.96	2273.17	1354.04	1572.59	1232.15	1374.38	1143.04	1261.07	1208.62	10656.3	10510.1	9307.79	2223.77	3436.52	8064.41	3664.88	3284.12	2576.44	1995.89	2836.64	2091.4
353	Peaxi162Scf00226g00114.1	Peaxi162Scf00226g00114	Unknown protein		IPR009943		1486.35	-1.01619	0.266213	1.49669e-06	7.98647e-05	2106.52	2136.28	2035.04	887.86	915.565	856.172	591.892	502.035	800.111	618.261	675.088	565.646	2875.35	3373.77	2998.69	1241.68	1923.16	3044.16	1662.24	1502.89	1265.13	983.962	1363.59	747.223
558	Peaxi162Scf00516g00025.1	Peaxi162Scf00516g00025	Bidirectional sugar transporter N3	sp|P93332|NOD3_MEDTR	IPR004316	GO:0016021	90.3852	-1.01601	0.362227	5.60859e-05	0.00102019	139.503	115.932	77.7862	53.8483	59.5147	29.7439	59.214	36.1969	41.6623	48.7419	59.8598	36.3314	156.706	193.985	203.668	80.5359	133.565	154.136	87.4855	95.5505	80.9065	99.2151	81.6341	43.5225
160	Peaxi162Scf00074g00364.1	Peaxi162Scf00074g00364	NAD(P)-binding Rossmann-fold superfamily protein	AT4G24050.1	IPR002347	GO:0008152,GO:0016491	544.148	-1.01468	0.343629	3.53358e-05	0.000754383	980.575	877.791	960.204	207.845	249.339	224.881	428.217	309.225	306.646	246.494	255.276	409.968	1246.92	929.442	1446.99	352.656	403.438	967.669	522.834	375.288	380.246	340.042	409.258	228.31
458	Peaxi162Scf00351g00911.1	Peaxi162Scf00351g00911	Lysine-specific histone demethylase 1 homolog 2	sp|Q6YYZ1|LDL2_ORYSJ	IPR001613	GO:0055114,GO:0016491	19340.6	-1.01466	0.261479	1.16559e-06	6.57598e-05	28662.4	24563	30891	10507.5	9562.14	10416.1	7732.26	6941.87	10236	7085.14	8005.85	9135.3	40689.7	41286.3	41838.8	15158.4	16926	38712.8	20414.6	15911.7	17797.9	18329	16493.4	16876.4
519	Peaxi162Scf00441g00626.1	Peaxi162Scf00441g00626					548.541	-1.01455	0.200831	4.78556e-09	7.53898e-07	319.585	366.94	362.695	351.095	344.647	273.472	321.746	378.58	410.377	305.881	449.425	338.398	792.263	858.469	755.511	496.533	706.49	930.152	651.091	785.342	774.043	730.618	809.565	652.066
441	Peaxi162Scf00323g00052.1	Peaxi162Scf00323g00052	stress enhanced protein 2	AT2G21970.1	IPR023329		958.082	-1.01452	0.390399	0.000104771	0.00152836	1286.39	1365.36	1221.64	479.293	563.71	526.84	188.547	258.706	438.418	199.033	412.556	233.568	3340.79	2562.74	2603.18	801.572	1354.35	2036.07	650.095	637.054	617.777	362.742	632.498	221.055
491	Peaxi162Scf00399g00097.1	Peaxi162Scf00399g00097	glutathione S-transferase 7	AT1G02920.1	IPR010987,IPR012336	GO:0005515	37123.5	-1.01428	0.262801	1.27338e-06	7.05568e-05	61681.1	62960.7	77148.1	15534.9	18254.8	17529.8	18329.1	13475.8	22019.5	14470.6	15052	20137.1	75155.5	77789.2	71976.3	28754.4	32062.6	58487.3	39106.5	24286.5	27274.3	38435.8	35155.9	25887.1
31	Peaxi162Scf00007g00429.1	Peaxi162Scf00007g00429	mitogen-activated protein kinase kinase kinase 15	AT5G55090.1	IPR011009	GO:0005524,GO:0004674,GO:0004672,GO:0006468,GO:0016772	140.215	-1.01309	0.483648	0.000400146	0.00366163	65.3964	69.824	92.291	55.1093	67.4278	50.0178	26.0036	46.7788	50.6028	46.6428	72.5031	51.5187	702.002	147.764	358	145.181	155.155	222.013	141.33	148.71	234.18	71.8303	140.051	204.816
224	Peaxi162Scf00111g00924.1	Peaxi162Scf00111g00924	Unknown protein		IPR004864		10658.8	-1.01198	0.247366	4.86468e-07	3.34055e-05	9912.21	9499.92	11710.2	6293.13	6945.78	5437.48	7331.32	4681.64	7180.77	5607.49	6705.84	5505.67	21936.8	18991.3	20437	9000.17	13115.6	20628	10781.7	10478.8	12570.7	10223.3	12598.2	8238.68
431	Peaxi162Scf00310g00037.1	Peaxi162Scf00310g00037	amino acid permease 3	AT1G77380.1	IPR013057		2387.56	-1.01126	0.392735	0.000113862	0.0016209	3172.23	2747.03	2046.75	1215.94	1234.61	867.056	3168.4	1516.81	2705.57	1974.98	1669.64	2697.41	4258.44	3298.65	3521.46	1329.22	2816.73	4723.25	1845.52	1436.58	2662.9	2194.82	2669.54	1527.93
451	Peaxi162Scf00332g00733.1	Peaxi162Scf00332g00733	Unknown protein				28.1908	-1.01118	0.907309	0.00159602	0.0095789	92.6825	90.2078	63.4725	4.41145	7.19087	0	2.40698	2.17918	7.84307	0	0.78603	1.75325	90.0156	76.5417	135.159	11.1463	13.2752	66.4674	0	0	2.97895	1.81563	6.24699	0
474	Peaxi162Scf00375g00619.1	Peaxi162Scf00375g00619	inositol transporter 1	AT2G43330.1	IPR005828,IPR016196	GO:0016020,GO:0006810,GO:0055085,GO:0016021,GO:0022891,GO:0022857,GO:0005215	9947.96	-1.01014	0.366708	6.72691e-05	0.00115472	13591.7	10472.7	9250.49	5151.78	5394.27	3476.5	2566.3	3016.07	3409.27	2867.28	3031.24	3377.51	38795.8	21009.7	16082.6	11093.7	8358.76	16857.1	18129.2	11525.6	6875.4	10271.6	7870.51	6276.14
593	Peaxi162Scf00589g00524.1	Peaxi162Scf00589g00524					356.145	-1.00981	0.357415	5.42093e-05	0.000999699	280.306	291.247	346.435	168.494	176.463	222.371	137.237	169.292	279.425	136.276	215.085	249.312	607.558	524.835	617.322	224.67	513.113	715.963	388.404	429.729	632.55	357.245	472.817	391.331
280	Peaxi162Scf00156g00075.1	Peaxi162Scf00156g00075	Plant protein of unknown function (DUF946)	AT3G04350.1	IPR009291		1530.93	-1.00968	0.254434	8.32508e-07	5.06716e-05	2200.97	1882.1	1646.17	865.598	804.175	707.344	689.336	629.944	655.651	627.554	728.107	671.227	3503.51	4280.77	2445.69	1184.32	1552.36	2729.47	1451.58	1843.74	1338.86	1311.1	1608.16	1384.56
619	Peaxi162Scf00679g00212.1	Peaxi162Scf00679g00212	dessication-induced 1VOC superfamily protein	AT1G07645.1	IPR025870		221.676	-1.00927	0.448926	0.000278475	0.00286964	258.138	176.035	244.307	116.365	116.624	75.7932	77.1288	44.885	53.5491	100.537	66.1216	101.67	354.197	313.811	288.802	136.73	179.9	569.905	245.278	392.583	310.603	279.86	541.171	276.224
470	Peaxi162Scf00368g00024.1	Peaxi162Scf00368g00024					7888.38	-1.0085	0.503645	0.000505039	0.00426523	20469.8	10496.1	20013	4243.51	3457.65	2629.56	3463.35	1083.26	2665.31	1474.42	999.731	1145.89	19605	20495.6	16389.5	3815.56	6063.8	22310.9	5886.38	6555.69	5188.7	2854.23	4020.41	3993.67
284	Peaxi162Scf00159g01636.1	Peaxi162Scf00159g01636	MLP-like protein 28	AT1G70830.1	IPR023393,IPR000916	GO:0006952,GO:0009607	273.764	-1.00779	0.582886	0.000893322	0.00632204	748.038	715.59	477.419	137.677	88.5703	75.776	103.206	33.6995	82.2493	33.9048	44.8727	20.3408	638.816	730.635	923.82	139.77	136.438	797.802	216.275	145.666	85.0417	58.8402	83.786	52.1105
439	Peaxi162Scf00316g00065.1	Peaxi162Scf00316g00065	1,2-dihydroxy-3-keto-5-methylthiopentene dioxygenase 2	sp|F6HDT7|MTND2_VITVI	IPR004313	GO:0010309,GO:0019509,GO:0055114,GO:0016491	19448.3	-1.00628	0.282236	4.26805e-06	0.000173186	30837.3	35084.4	30485.9	8290.16	8744.5	6762.59	9812.17	7856.48	8577.31	7562.56	8970.62	7552.35	36693.5	43624	45479.9	10347.1	14187.7	31574	20199.6	24941.7	18310.8	18208.5	17330.1	15326.6
719	Peaxi162Scf00964g00140.1	Peaxi162Scf00964g00140	purple acid phosphatase 18	AT3G20500.1	IPR004843,IPR025733,IPR008963	GO:0046872,GO:0016787,GO:0003993	10081.8	-1.00599	0.3055	1.16517e-05	0.000357759	17610.2	18708.5	18262.5	4774.15	4682.55	3989.76	6018.39	4413.67	4898.98	4281.01	4217.89	5159.02	21949.3	21307	22005.1	5690.94	7395.04	19371.3	8995.42	7584.55	7908.41	6762.66	8673.01	7304.4
741	Peaxi162Scf01093g00002.1	Peaxi162Scf01093g00002	molybdate transporter 1	AT2G25680.1			684.916	-1.00597	0.494265	0.000473255	0.00408485	826.597	515.221	767.86	350.602	292.475	184.96	956.831	296.932	752.11	505.635	428.632	686.076	1253.13	929.573	807.01	484.709	906.168	1148.52	622.278	343.056	972.061	742.775	1281.05	383.708
196	Peaxi162Scf00085g00202.1	Peaxi162Scf00085g00202	UDP-Glycosyltransferase superfamily protein	AT2G22590.1	IPR002213	GO:0008152,GO:0016758	114.642	-1.00587	0.761358	0.00156426	0.00942293	348.193	403.454	371.453	35.9619	28.795	11.8773	13.0093	3.41389	11.6896	0	0	3.55045	244.892	411.704	357.273	66.5119	34.3096	302.44	56.4867	22.2035	13.787	0	6.84469	3.57011
141	Peaxi162Scf00064g01635.1	Peaxi162Scf00064g01635	Calcium-binding EF-hand family protein	AT5G24270.1	IPR001125	GO:0005509	236.574	-1.00584	0.521272	0.000599915	0.00482046	626.913	493.082	588.894	148.206	116.203	74.7217	59.1739	37.4362	50.7174	13.6188	28.3599	18.6239	638.231	596.45	670.038	145.04	189.153	749.526	144.974	119.95	67.0326	19.8132	54.0233	27.5997
10	Peaxi162Scf00002g02718.1	Peaxi162Scf00002g02718	Heat stress transcription factor B-3	sp|O22230|HSFB3_ARATH	IPR011991,IPR027725	GO:0005634,GO:0006355,GO:0043565,GO:0009408,GO:0003700	75.9455	-1.00534	0.607878	0.00103139	0.00698301	289.547	155.929	167.308	23.5481	24.3582	11.9022	1.18467	1.12947	7.81626	3.3985	3.93775	6.20041	260.123	320.188	212	32.2058	26.9584	162.768	28.1771	20.0027	20.73	17.1506	15.4841	10.6461
455	Peaxi162Scf00347g00419.1	Peaxi162Scf00347g00419	Cysteine-rich receptor-like protein kinase 21	sp|Q3E9X6|CRK21_ARATH	IPR017853,IPR013320,IPR011009	GO:0005524,GO:0006468,GO:0003824,GO:0004553,GO:0004674,GO:0006032,GO:0004672,GO:0004568,GO:0005975,GO:0016772	168.115	-1.00518	0.6048	0.00101768	0.00692495	442.156	324.261	435.942	46.1089	66.5337	60.1946	7.09222	10.2663	15.5714	1.13753	6.30452	6.2174	576.966	885.532	307.758	106.866	126.285	408.624	46.7819	39.9531	49.2009	14.3677	45.2676	5.36543
496	Peaxi162Scf00406g00042.1	Peaxi162Scf00406g00042	heat shock protein 70	AT3G12580.1	IPR013126		20137.8	-1.00514	0.85774	0.00165044	0.00978128	9261.08	11751.6	28464.2	1687.92	5676.38	4340.41	695.421	1884.3	9804.06	712.484	3020.16	6833.57	118302	28448.5	46128.5	25729.6	16642.4	38220.6	45851.3	16001.1	12040.3	27940.6	16518.2	7353.9
265	Peaxi162Scf00139g00713.1	Peaxi162Scf00139g00713	Unknown protein				1473.43	-1.00512	0.30929	1.36315e-05	0.000396811	3629	3827.94	3919.33	504.289	618.619	402.357	802.205	566.698	586.249	538.188	449.065	653.807	3881.91	2855.49	4269.49	782.756	881.619	2029.25	928.535	607.432	730.201	534.648	718.886	644.257
243	Peaxi162Scf00128g00643.1	Peaxi162Scf00128g00643	Regulator of chromosome condensation (RCC1) family protein	AT3G26100.2	IPR009091		4951.63	-1.00448	0.257144	1.11229e-06	6.311e-05	7413.79	7273.02	6698.54	2693.11	3018.71	2305.46	2661	2070.68	2280.28	2184.82	2076.5	2379.22	10248.8	9632.82	10135.8	3333.78	5209.25	9888.54	5181.43	4811.28	4485.73	3823.52	4692.11	4341.03
27	Peaxi162Scf00006g02914.1	Peaxi162Scf00006g02914	plant intracellular ras group-related LRR 6	AT2G19330.1	IPR003591,IPR025875,IPR001611	GO:0005515	32.5779	-1.00434	0.567429	0.000837682	0.0060127	72.7208	91.484	118.805	6.73673	5.40472	13.5856	20.1189	13.6138	16.9055	17.0238	10.2411	23.0584	55.3203	60.6565	57.5485	14.1012	17.1951	58.3921	20.4329	9.99574	23.6582	17.111	13.7198	24.0393
649	Peaxi162Scf00723g00019.1	Peaxi162Scf00723g00019	Kirola	sp|P85524|KIRO_ACTDE	IPR023393,IPR000916	GO:0006952,GO:0009607	16832.8	-1.00398	0.471019	0.000380194	0.00353764	28647.3	32400.6	29969.5	11961.7	7518.65	5892.71	7486.2	5005.81	7022.48	5640.8	4962.35	4569.52	32718.5	36617.6	38643.6	7842.25	12949.3	54355.8	15137.3	12223.8	11350.5	8790.32	11624.5	10656.5
581	Peaxi162Scf00560g00733.1	Peaxi162Scf00560g00733	Transmembrane protein 41B	sp|Q5BJD5|TM41B_HUMAN	IPR015414		752.709	-1.00373	0.226622	1.12428e-07	1.07962e-05	427.459	464.766	505.892	351.174	406.634	463.106	526.965	451.493	516.798	445.547	479.678	577.818	1070.33	1025.56	1163.23	596.01	1012.23	1123.93	833.151	976.566	1391.03	911.698	1293.77	1050.17
170	Peaxi162Scf00076g00528.1	Peaxi162Scf00076g00528	Chaperone protein ClpB 2	sp|Q8YM56|CLPB2_NOSS1	IPR023150,IPR001270,IPR027417,IPR028299	GO:0005524,GO:0019538,GO:0016485,GO:0000166,GO:0017111,GO:0009408,GO:0005737	13382.8	-1.00291	0.279722	4.03017e-06	0.00016605	10079.8	11148.4	14551.9	5955.51	7150.71	7682.32	5055.58	5644.4	8214.41	5506.91	6025.96	7850.39	37412	20862.4	23046.4	12558	14440.6	21803.2	20344	18889.5	12769.2	15435.8	16693.7	12067.1
774	Peaxi162Scf01544g00022.1	Peaxi162Scf01544g00022	microtubule-associated proteins 70-5	AT4G17220.1	IPR009768	GO:0007010,GO:0008017	183.535	-1.00214	0.506677	0.000547475	0.00451756	251.354	275.421	424.048	60.7153	98.927	34.7675	165.513	61.5513	71.3903	76.1901	68.5583	87.0256	388.383	674.928	506.896	117.94	161.695	327.295	167.597	81.0244	78.7406	89.8339	95.7118	39.3228
408	Peaxi162Scf00288g00815.1	Peaxi162Scf00288g00815	Galactosyltransferase family protein	AT1G77810.2	IPR025298,IPR002659	GO:0016020,GO:0006486,GO:0008378	888.362	-1.002	0.415033	0.000185747	0.0022274	2107.79	1713.94	2061.51	429.223	403.208	311.404	441.19	237.698	331.282	268.121	216.675	282.217	2169.11	2600.42	2202.56	439.338	610.336	2081.74	529.713	417.458	403.836	277.912	446.801	337.221
639	Peaxi162Scf00700g00533.1	Peaxi162Scf00700g00533					39.1307	-1.00183	0.571743	0.000875177	0.00621887	82.5923	64.9287	60.9945	26.9429	14.4153	10.1908	10.6525	14.7406	11.7063	5.67338	19.6939	8.86733	95.271	138.484	88.3928	25.1784	32.2537	119.658	28.2121	16.6607	19.7183	12.6115	19.7294	11.5695
427	Peaxi162Scf00306g00016.1	Peaxi162Scf00306g00016	Fatty acyl-CoA reductase 2	sp|Q08891|FACR2_ARATH	IPR026055,IPR016040	GO:0080019	57.4027	-1.00156	0.431903	0.000239786	0.00261401	62.9873	60.5049	110.14	34.8351	28.7978	33.9378	18.9239	20.4774	28.578	18.1799	30.7291	24.8512	101.439	121.38	162.225	57.4392	58.9828	156.008	54.534	55.5109	35.4555	48.5599	29.096	24.0927
278	Peaxi162Scf00153g01844.1	Peaxi162Scf00153g01844	Unknown protein				429.593	-1.00049	0.252129	8.80323e-07	5.26512e-05	685.496	606.4	612.058	197.357	208.397	237.193	202.578	189.755	255.329	190.318	192.162	232.96	986.217	950.468	868.575	327.092	390.35	750.645	361.446	430.056	457.042	253.645	400.859	323.826
232	Peaxi162Scf00118g00003.1	Peaxi162Scf00118g00003	Heavy metal transport/detoxification superfamily protein	AT5G17450.1	IPR006121	GO:0046872,GO:0030001	759.776	-1.0002	0.493013	0.000491809	0.00418871	1506.98	1594.64	1964.12	320.127	319.938	166.877	402.146	144.908	262.414	296.102	233.023	303.343	2226.64	1563.2	2483.8	441.431	478.615	1544.84	303.561	173.465	418.286	406.45	486.304	193.427
291	Peaxi162Scf00160g01640.1	Peaxi162Scf00160g01640	Chaperone DnaJ-domain superfamily protein	AT1G77930.1	IPR001623		906.463	-1.00001	0.301233	1.09368e-05	0.000340582	1392.95	1411.77	1242.55	474.962	570.166	344.719	408.282	283.665	420.01	287.153	367.897	303.32	2333.72	2089.68	2298.74	604.353	946.692	1776.64	856.277	879.606	630.854	597.934	718.49	514.685
306	Peaxi162Scf00174g00006.1	Peaxi162Scf00174g00006	Unknown protein				784.494	1.00155	0.225165	1.04406e-07	1.02296e-05	589.078	539.173	591.315	1472.68	1326.72	966.446	1239	1252.21	982.14	1366.96	1108.83	989.852	328.508	264.228	305.722	755.743	442.314	489.557	599.395	745.453	674.531	761.22	581.871	454.907
116	Peaxi162Scf00047g00333.1	Peaxi162Scf00047g00333	50S ribosomal protein L13	sp|B8G6P5|RL13_CHLAD	IPR023564,IPR005822	GO:0005840,GO:0006412,GO:0003735	501.39	1.00461	0.307883	1.30483e-05	0.000386367	195.929	213.921	282.4	743.087	857.855	913.897	684.207	1043.86	895.04	707.913	982.313	889.278	129.069	101.074	125.412	484.397	411.913	144.549	346.274	366.555	376.668	425.278	366.397	346.069
125	Peaxi162Scf00053g00203.1	Peaxi162Scf00053g00203	Unknown protein		IPR016073	GO:0006511	15.3931	1.0047	0.628148	0.00113119	0.00742921	14.7046	9.70817	3.29011	17.6163	19.7468	29.6802	20.4787	48.9183	19.5985	24.662	35.3807	23.6633	2.04565	4.02892	2.09797	10.1538	2.21706	4.81933	8.66124	7.88012	14.8915	15.4104	8.95158	20.83
212	Peaxi162Scf00099g01816.1	Peaxi162Scf00099g01816	Unknown protein		IPR009424		704.782	1.01561	0.344761	3.59783e-05	0.000762026	684.292	793.177	528.316	1381.99	1022.76	670.744	993.226	1283.12	791.289	972.085	982.91	749.596	328.494	438.679	276.841	600.968	423.938	189.69	663.232	606.396	563.645	706.866	549.077	713.433
675	Peaxi162Scf00789g00531.1	Peaxi162Scf00789g00531	histone deacetylase 3	AT3G44750.1			25852	1.02023	0.385926	8.95644e-05	0.00137677	18894.4	17593.3	18820	46941.7	43354.8	34109	50894	51510.1	40105.3	47147.3	46360.6	31485.7	7403.38	7546.84	6605.75	30086.3	10158.5	6474.32	20336.9	18228.6	15444.5	22036.4	14167	14743.5
764	Peaxi162Scf01310g10029.1	Peaxi162Scf01310g10029	Pentatricopeptide repeat-containing protein	sp|Q84J71|PP161_ARATH	IPR002885		1166.22	1.02046	0.194587	1.63915e-09	3.03912e-07	1079.61	960.733	1082.89	1867.6	1840.37	1500.91	1920.78	2027.23	1741.97	1821.38	1775.19	1486.63	513.341	532.047	549.309	1119.56	671.339	575.221	899.807	858.2	819.42	949.625	679.486	716.524
46	Peaxi162Scf00013g00227.1	Peaxi162Scf00013g00227	NAP1-related protein 2	AT1G18800.1	IPR002164	GO:0005634,GO:0006334	10968.5	1.02064	0.395487	0.000107398	0.00155193	5866.65	5151.12	5922	18459.3	18604.8	15708.5	20319.3	25256.7	18590.7	19597.5	21074	16105.1	2291.27	2434.23	2174.02	12490.7	4952.23	2140.59	8822.35	7594.47	6896.23	9540.94	6039.62	7210.93
526	Peaxi162Scf00445g00061.1	Peaxi162Scf00445g00061	Unknown protein		IPR004926	GO:0006950	32.095	1.03239	0.785015	0.00141288	0.00873421	30.8171	36.5038	54.2012	48.747	37.0404	57.8769	35.9498	55.9869	13.0952	34.7788	51.0789	61.4957	25.5595	15.1025	5.21335	5.04262	2.20067	18.2471	84.7743	30.1935	5.96384	17.2995	30.0605	13.0502
488	Peaxi162Scf00391g00525.1	Peaxi162Scf00391g00525	AdoMet-dependent rRNA methyltransferase spb1	sp|Q4WVH3|SPB1_ASPFU	IPR024576,IPR015507	GO:0005634,GO:0008168,GO:0001510,GO:0032259,GO:0006364	8886.48	1.04562	0.336458	1.8208e-05	0.000490903	6951.17	6036.06	6765.27	16090.6	16717.4	10997.4	16181.8	16281.1	13753.8	15487.8	14712.8	10043.1	3085.77	3108.22	3048.45	10210.4	4007.75	2970.35	7026.94	6506.44	5531.41	7422.9	5041.99	5296.53
238	Peaxi162Scf00126g00001.1	Peaxi162Scf00126g00001	60S ribosomal protein L27-3	sp|P51419|RL273_ARATH	IPR008991,IPR001141		28834.8	1.04961	0.302216	4.81195e-06	0.000189824	14546.5	16316.4	17017.8	47844	48104.8	49537.5	40740.3	59864.1	51216.7	44555.7	58210.7	46881.7	7122.12	6860.2	7220.25	30456.7	20481.6	8092.33	21116.2	19988.6	19757.4	21086.4	16301.5	18715.2
780	Peaxi162Scf01986g00004.1	Peaxi162Scf01986g00004	Nucleolar complex protein 4 homolog B	sp|Q6NU91|NOC4B_XENLA	IPR005612,IPR027193	GO:0042254	3338.28	1.05486	0.359065	3.07785e-05	0.000696578	2087.34	1841.72	2005.12	6293.12	6101.89	4557.03	6395.82	6506.52	5639.72	6620.72	5905.49	4373.54	757.299	918.802	874.229	3928.36	1653.3	875.657	2346.39	2330.82	2114.15	2468.57	1832.99	1690.06
145	Peaxi162Scf00065g00327.1	Peaxi162Scf00065g00327	Unknown protein		IPR013088	GO:0006355,GO:0043565,GO:0008270,GO:0003700	613.302	1.07805	0.231348	2.37471e-08	3.02844e-06	379.613	328.583	394.094	1057.71	1003.09	940.062	878.332	1148.12	1129.21	874.795	963.795	765.674	198.645	228.178	228.651	453.718	560.701	264.293	446.586	670.283	491.987	530.528	423.993	358.615
552	Peaxi162Scf00485g00032.1	Peaxi162Scf00485g00032	H/ACA ribonucleoprotein complex non-core subunit NAF1 [Morus notabilis]	gb|EXB75212.1|	IPR007504,IPR009000	GO:0042254,GO:0001522	393.119	1.082	0.437723	0.000114018	0.00162134	371.375	300.459	363.968	645.593	729.083	477.27	943.19	759.981	591.629	736.091	705.335	469.016	126.054	163.962	84.1107	389.177	167.977	76.5557	283.647	249.694	194.812	265.752	146.014	194.106
354	Peaxi162Scf00227g01010.1	Peaxi162Scf00227g01010	Unknown protein				7.14387	1.09984	0.650816	0.000685423	0.00524513	7.22552	5.22691	12.0917	15.2467	16.7736	10.9344	7.26135	6.4392	5.19249	11.2214	11.8452	8.73531	3.07086	3.02371	0	4.12962	3.37043	2.90708	8.6715	5.73512	9.90223	3.58801	3.65377	5.20664
723	Peaxi162Scf00984g00263.1	Peaxi162Scf00984g00263	Unknown protein				52.2611	1.12541	0.583838	0.000390968	0.00360225	79.991	58.9326	76.5979	92.1448	273.226	102.219	47.8415	101.335	51.1185	23.5694	33.7942	48.3611	35.7836	22.1482	35.374	18.1256	76.8621	32.6233	4.81858	8.93461	8.94634	12.7487	5.28385	3.48568
538	Peaxi162Scf00465g00119.1	Peaxi162Scf00465g00119	p21-activated protein kinase-interacting protein 1-like	sp|Q6TNS2|PK1IP_DANRE	IPR015943,IPR020472,IPR011047	GO:0005515	2951.7	1.14144	0.341779	5.29416e-06	0.000202548	2111.66	1981.39	2194.42	5111.34	5472.61	4044.85	5450.13	5786.87	4947.3	5206.29	5362.25	3660.96	833.997	934.434	915.127	3172.71	1403.82	848.999	2168.02	2028.65	1812.77	2397.83	1506.41	1488.06
104	Peaxi162Scf00045g00323.1	Peaxi162Scf00045g00323	arginine methyltransferase 11	AT4G29510.1	IPR025799,IPR010456	GO:0008168,GO:0008276,GO:0006479,GO:0005737	6137.59	1.1611	0.481748	0.000103132	0.00151389	4707.02	4235.38	3814.69	11722.1	11654.4	8094.85	13021.4	13942.2	9569.94	12647.8	11987.1	7704.37	1222.28	1450.08	1078.57	6576.69	2299.63	944.735	4378.33	3815.45	2753.02	4420.51	2814.96	2446.62
671	Peaxi162Scf00783g00032.1	Peaxi162Scf00783g00032	conserved hypothetical protein [Ricinus communis] gb|EEF41712.1| conserved hypothetical protein [Ricinus communis]	ref|XP_002520750.1|	IPR021410		232.455	1.1654	0.776747	0.000729798	0.00548172	20.8863	48.407	24.8682	152.604	350.691	838.609	750.718	413.167	347.522	720.009	459.998	514.063	7.16982	12.1257	6.17028	176.195	69.9754	2.87199	73.8931	98.8743	78.9146	139.749	142.57	128.865
651	Peaxi162Scf00724g00710.1	Peaxi162Scf00724g00710	RNA polymerase III RPC4	AT5G09380.1	IPR007811	GO:0003899,GO:0003677,GO:0005666,GO:0006383	235.769	1.19581	0.462937	5.61081e-05	0.00102019	202.658	201.209	186.047	336.799	405.405	358.357	530.237	567.029	414.896	479.995	443.508	396.387	47.1236	66.7172	40.0832	235.676	67.7252	43.077	160.526	71.0844	98.5879	117.999	83.1985	104.139
89	Peaxi162Scf00038g00733.1	Peaxi162Scf00038g00733	60S ribosomal protein L37-3	sp|Q8LEM8|RL373_ARATH	IPR011332,IPR001569	GO:0005840,GO:0006412,GO:0005622,GO:0003735	65.1002	1.2015	0.43871	3.41814e-05	0.000740228	66.879	63.9561	23.3685	122.675	106.887	98.9087	108.324	139.046	86.4442	121.562	79.448	80.232	24.5471	20.1524	14.4918	56.2763	32.7211	17.2493	45.4263	40.0861	45.6337	73.6463	38.3376	56.106
225	Peaxi162Scf00111g01223.1	Peaxi162Scf00111g01223	Carbohydrate-binding X8 domain superfamily protein	AT1G78520.1	IPR012946		24.2877	1.27092	0.643288	0.000227022	0.00252511	31.5084	28.0764	35.7673	51.4254	48.8528	27.2636	16.6238	30.2286	20.9138	27.084	30.6953	31.802	21.4951	45.3926	35.0983	14.0715	15.1989	0.957951	21.3125	6.6745	7.91989	15.4137	14.7248	4.40423
359	Peaxi162Scf00231g00251.1	Peaxi162Scf00231g00251	F-box protein [Morus notabilis]	gb|EXB41581.1|	IPR001810,IPR017451	GO:0005515	25.0929	1.29692	0.540346	7.28182e-05	0.00120794	6.65542	9.19223	6.14708	66.3699	35.054	44.0748	42.5446	39.9615	62.2629	43.2427	45.7106	28.4296	14.3481	5.06111	3.07667	22.1832	8.55565	8.61225	9.74898	8.87734	17.707	23.3361	17.0707	34.0062
722	Peaxi162Scf00984g00215.1	Peaxi162Scf00984g00215	Unknown protein				214.6	1.33214	0.56972	7.93769e-05	0.00127788	302.566	204.933	244.431	519.533	1122.37	426.915	141.348	475.578	242.498	70.6336	147.313	217.721	145.258	103.787	141.459	155.677	266.976	109.23	30.8105	7.94908	18.8348	17.1258	24.4294	13.0184
185	Peaxi162Scf00081g01411.1	Peaxi162Scf00081g01411	LOB domain-containing protein 38	AT3G49940.1	IPR004883		158.031	1.64247	0.614566	1.80114e-05	0.000487237	263.31	360.103	271.527	340.485	313.427	157.437	437.522	279.086	221.777	236.398	147.234	204.401	44.0262	38.3586	38.1247	82.4764	50.8238	34.4756	50.4627	110.061	15.8128	59.688	20.7019	15.0378
107	Peaxi162Scf00045g01313.1	Peaxi162Scf00045g01313	Bifunctional inhibitor/lipid-transfer protein/seed storage 2S albumin superfamily protein	AT2G45180.1	IPR016140		48.1035	1.86111	0.561265	2.13196e-06	0.000101958	74.3589	80.1145	36.1588	111.49	142.225	106.586	33.3404	58.9075	61.5697	43.8856	60.5661	31.7337	2.04549	13.0968	9.31945	17.0833	42.5632	10.5421	72.4657	28.9565	35.7208	34.5627	25.2866	21.9059
155	Peaxi162Scf00073g00212.1	Peaxi162Scf00073g00212	Unknown protein				90.132	1.90309	1.68035	0.000154999	0.0019872	205.948	263.388	210.873	2.24529	146.851	5.09525	0	0	0	2.26942	0.78776	0	84.0028	891.57	339.173	2.01431	2.15012	0.957257	1.94571	1.1107	0.98589	1.80157	0	0
20	Peaxi162Scf00004g00092.1	Peaxi162Scf00004g00092	GRAS family transcription factor	AT2G29060.1	IPR005202		16.2964	2.06363	1.21991	6.18477e-05	0.0010913	4.42976	7.34529	24.6378	56.22	22.4824	60.205	13.0042	35.3397	20.767	6.82338	7.0923	32.8578	17.421	6.07148	0	1.00806	5.3536	3.82799	18.5143	4.43961	10.8264	8.98276	14.5263	8.93796
541	Peaxi162Scf00473g00120.1	Peaxi162Scf00473g00120	Peroxidase superfamily protein	AT1G14550.1	IPR010255	GO:0006979,GO:0020037,GO:0004601,GO:0055114	158.259	2.53436	1.16431	1.26279e-05	0.000377631	98.7048	29.4114	168.057	789.651	153.707	232.251	43.728	109.59	75.2393	92.1688	301.844	192.779	27.6711	10.1219	8.20489	25.2074	17.1135	37.3201	883.212	69.9106	66.8967	92.4552	239.872	33.1069

## Sheet: bud6_low_vs_highP
	gene	geneID	FuncDescription	BlastHit	IPRHit	GOTerm	baseMean	log2FoldChange (neg value: down-reg by high P)	lfcSE	pvalue	padj	high_P_bud2_R1	high_P_bud2_R2	high_P_bud2_R3	high_P_bud3_R1	high_P_bud3_R2	high_P_bud3_R3	high_P_bud6_R1	high_P_bud6_R2	high_P_bud6_R3	high_P_bud7_R1	high_P_bud7_R2	high_P_bud7_R3	low_P_bud2_R1	low_P_bud2_R2	low_P_bud2_R3	low_P_bud3_R1	low_P_bud3_R2	low_P_bud3_R3	low_P_bud6_R1	low_P_bud6_R2	low_P_bud6_R3	low_P_bud7_R1	low_P_bud7_R2	low_P_bud7_R3
672	Peaxi162Scf50020g00002.1	Peaxi162Scf50020g00002	Galact isoform 1 [Theobroma cacao]	ref|XP_007038923.1|	IPR025298,IPR002659	GO:0016020,GO:0006486,GO:0008378	51.0293	-18.2118	5.35405	1.14675e-08	6.49977e-07	83.602	0	118.982	90.5328	113.106	109.923	0	0	0	0	68.4688	0	132.028	0	0	95.4785	55.3925	0	0	0	86.1503	0	63.2638	207.776
423	Peaxi162Scf00418g00810.1	Peaxi162Scf00418g00810	Unknown protein		IPR000167	GO:0009415,GO:0006950	4845.98	-9.20681	0.978263	3.69133e-24	2.12362e-20	5696.43	4585.51	6566.37	1051.27	3345.96	538.735	5.92098	4.52617	3.9053	5.66849	3.93824	7.97597	24286.8	18073.1	13011.6	4003.93	5669.63	14034.8	4848.19	7663.68	1118.75	127.152	1559.25	90.623
564	Peaxi162Scf00753g00437.1	Peaxi162Scf00753g00437					2859.26	-7.41242	0.770621	5.83137e-24	2.68383e-20	3430.44	2586.32	2792.23	2076.36	3186	548.69	13.0379	18.0314	18.2535	10.1862	14.9611	22.1308	8813.23	7135.35	6750.86	1864.24	5507.75	9491.47	4292.42	6214.71	756.693	202.426	2416.87	459.64
289	Peaxi162Scf00207g01041.1	Peaxi162Scf00207g01041	Pyridoxal phosphate phosphatase-related protein	AT1G17710.1	IPR006383,IPR023214	GO:0008152,GO:0016791	16642.7	-7.3905	0.739978	1.57387e-25	1.20726e-21	653.628	973.647	519.403	41.5475	136.903	742.89	94.67	56.744	214.54	30.6473	319.846	208.433	70735.8	55583.4	41355.2	16011.9	24848.8	51096.9	25853.3	23706.5	30828.1	15187.2	26569.3	13654.6
30	Peaxi162Scf00006g00443.1	Peaxi162Scf00006g00443	phosphate transporter 1	AT3G54700.1	IPR005828,IPR016196	GO:0055085,GO:0006817,GO:0005315,GO:0016021,GO:0022857	88.3187	-7.34845	1.18538	3.73314e-12	6.76433e-10	0	8.25648	0	0	0	0	0	0	2.59703	5.68346	3.93987	1.77555	60.457	72.8415	27.7137	42.3304	69.6567	133.031	159.753	233.116	405.645	180.661	271.948	440.245
568	Peaxi162Scf00763g00431.1	Peaxi162Scf00763g00431	Octicosapeptide/Phox/Bem1p family protein	AT3G26510.3	IPR000270	GO:0005515	70.0355	-7.16095	1.44354	3.21244e-09	2.24014e-07	39.2428	31.7762	90.0783	27.9801	67.7898	22.9899	0	0	0	0	0.787227	0	408.466	68.621	279.444	86.4722	64.9856	197.301	204.612	47.8164	11.8674	5.43213	19.0075	6.18118
68	Peaxi162Scf00018g00203.1	Peaxi162Scf00018g00203	phosphate transporter 1	AT3G54700.1	IPR005828,IPR016196	GO:0055085,GO:0006817,GO:0005315,GO:0016021,GO:0022857	224.236	-7.0497	1.73748	8.02137e-08	3.2938e-06	5.52989	0	46.2716	1.12398	2.69905	6.78604	0	0	1.29858	1.13663	0	0	482.627	255.95	513.238	353.754	832.749	1605.95	161.695	37.7432	493.293	65.6178	428.488	85.7182
481	Peaxi162Scf00500g00067.1	Peaxi162Scf00500g00067	late embryogenesis abundant protein, putative / LEA protein, putative	AT3G53040.1	IPR004238		524.349	-6.79705	1.60333	5.97355e-08	2.5839e-06	1058.1	766.121	355.347	75.2781	103.509	34.7909	0	0	0	2.27203	1.5758	1.77485	5106.61	1562.62	1247.68	523.964	113.718	1273.94	80.8154	145.448	19.7006	11.6933	96.7351	2.67594
130	Peaxi162Scf00067g00254.1	Peaxi162Scf00067g00254	peripheral-type benzodiazepine receptor [Solanum tuberosum]	emb|CAH10765.1|	IPR004307	GO:0016021	172.256	-6.74802	1.60617	6.91283e-08	2.8976e-06	265.992	98.0556	140.345	51.4842	125.635	23.8412	0	0	0	0	0.78723	3.53721	1570.4	414.755	355.745	303.66	87.7276	432.912	153.219	75.6159	7.91152	0	19.8708	2.64917
673	Peaxi162Scf75650g00004.1	Peaxi162Scf75650g00004	late embryogenesis abundant, putative [Ricinus communis] gb|EEF50842.1| late embryogenesis abundant, putative [Ricinus communis]	ref|XP_002509455.1|			994.008	-6.7261	0.804227	1.04271e-18	8.27406e-16	2416.68	893.706	1768.25	390.404	628.504	218.403	4.73708	2.26239	14.3212	5.66775	1.57526	11.5198	5255.29	1873.18	2107.63	1000.67	595.638	2848.16	1333.68	1376.59	334.475	116.35	543.927	114.583
352	Peaxi162Scf00301g00029.1	Peaxi162Scf00301g00029	expansin-like B1	AT4G17030.1	IPR007118	GO:0005576	1024.88	-6.44554	0.778883	2.77072e-18	2.12533e-15	2405.53	2451.07	2637.03	206.389	422.073	148.74	1.1844	6.78372	5.20877	0	5.51321	1.77202	3859.13	3442.94	3536.98	435.863	648.661	2489.23	365.444	842.222	327.623	36.9895	238.107	82.5735
493	Peaxi162Scf00540g00013.1	Peaxi162Scf00540g00013	Asparagine synthetase [glutamine-hydrolyzing]	sp|O24661|ASNS_TRIVS	IPR000583,IPR017932,IPR006426	GO:0008152,GO:0006529,GO:0004066	2286.94	-6.43584	0.72397	1.41882e-20	1.71842e-17	1145.54	1122.31	766.476	1105.41	606.946	115.31	56.7409	42.1955	40.2301	75.069	59.104	138.55	9733.47	7377.39	3510.76	1484.97	1125	5554.3	5752.77	8304.97	1400.37	940.309	3584.46	843.997
363	Peaxi162Scf00314g00746.1	Peaxi162Scf00314g00746	Unknown protein				93.7766	-6.24169	1.66548	3.00362e-07	9.92434e-06	124.046	57.4836	79.9254	32.5272	42.3896	5.94985	0	0	0	0	0	0	867.473	123.247	215.026	198.298	28.0184	292.008	116.626	43.334	6.90803	2.70676	12.8952	1.77557
471	Peaxi162Scf00479g00101.1	Peaxi162Scf00479g00101	Unknown protein				253.115	-6.02405	0.56948	1.29867e-27	2.52541e-23	0	0	3.26669	2.21159	1.80353	1.70029	10.806	6.56493	14.3939	7.84951	28.2873	32.4869	260.785	88.5861	129.531	151.557	303.283	406.723	722.136	455.976	1201.54	606.694	885.897	752.68
632	Peaxi162Scf01013g00226.1	Peaxi162Scf01013g00226	heat shock protein 70	AT3G12580.1	IPR013126	GO:0006457,GO:0005524,GO:0051082	2622.82	-5.96277	1.62109	4.10846e-07	1.30047e-05	511.8	459.185	700.872	20.241	184.336	370.526	3.54636	1.14034	50.6134	6.82425	11.0327	33.7487	34020.9	1968.29	3263.59	6506.36	150.936	2847.02	9142.05	1247.48	82.6659	618.813	730.426	15.1982
6	Peaxi162Scf00001g00292.1	Peaxi162Scf00001g00292	conserved hypothetical protein [Ricinus communis] gb|EEF47311.1| conserved hypothetical protein [Ricinus communis]	ref|XP_002515327.1|			1161.71	-5.79583	1.71416	8.16176e-07	2.30206e-05	286.038	423.781	380.716	16.8161	286.955	76.5295	1.18486	1.12864	18.2432	0	3.15004	12.3984	14113.6	657.457	2008.32	2969.63	87.3943	2274.05	3488.28	182.264	49.3691	345.851	171.276	26.5998
451	Peaxi162Scf00451g00912.1	Peaxi162Scf00451g00912	Plasma membrane ATPase 2	sp|P23980|PMA2_SOLLC	IPR023298,IPR004014,IPR001757,IPR023214	GO:0046872,GO:0019829,GO:0000166,GO:0016021,GO:0006812	163.253	-5.73977	1.06328	9.59221e-10	7.76491e-08	270.495	323.431	283.996	31.4924	78.2123	23.7363	2.36388	0	1.29743	1.1377	4.72851	1.77658	757.35	762.119	408.244	103.848	116.621	289.955	87.7258	210.853	27.5492	27.8321	84.5341	18.7845
100	Peaxi162Scf00040g03015.1	Peaxi162Scf00040g03015	Protein of unknown function (DUF506)	AT4G32480.1	IPR006502		1315.86	-5.68151	0.53907	2.19486e-27	2.52541e-23	79.2553	82.2795	75.5094	1.1225	9.91203	15.288	79.3105	29.4695	61.1429	29.4969	64.5948	100.189	3114.06	2106.39	2203.93	449.154	1477.68	2846.94	3661.22	2872.45	3398.85	2598.47	4082.59	2141.43
176	Peaxi162Scf00092g00216.1	Peaxi162Scf00092g00216	Vicilin	sp|Q43358|VCL_THECC	IPR006792,IPR014710	GO:0045735	1943.92	-5.62992	1.03172	7.22385e-10	6.24944e-08	2071.19	1321.86	3262.83	1188.72	3427.37	215.343	30.7329	3.42215	16.8689	6.8252	17.3375	20.4287	13127.8	6884.91	4256.27	1106.97	1690.91	3665.17	3457.98	501.632	148.586	23.3473	152.029	55.4435
353	Peaxi162Scf00301g00312.1	Peaxi162Scf00301g00312	expansin-like B1	AT4G17030.1	IPR007118	GO:0005576	359.927	-5.59974	1.06358	1.89336e-09	1.38758e-07	818.021	669.018	582.25	87.5916	240.465	78.1055	1.18333	0	3.90044	1.13518	1.57561	3.54798	1499.85	2266.77	1006.93	116.849	447.963	308.225	111.913	239.88	47.3082	7.20257	7.71436	90.8543
421	Peaxi162Scf00412g00073.1	Peaxi162Scf00412g00073	Unknown protein				750.272	-5.59761	1.29829	9.02381e-08	3.6177e-06	248.502	219.171	276.598	61.3733	183.874	81.85	1.18962	4.45618	22.2567	3.3786	10.2271	21.1695	7966.5	566.419	1270.35	1577.72	124.211	1903.91	2492.2	291.676	47.5959	427.982	164.43	39.488
562	Peaxi162Scf00751g00221.1	Peaxi162Scf00751g00221	60S ribosomal protein L6 [Morus notabilis]	gb|EXC30991.1|	IPR000702	GO:0005840,GO:0006412,GO:0005622,GO:0003735,GO:0019843	1134.62	-5.47407	0.633052	1.68741e-19	1.68829e-16	1839.28	832.764	1477.79	924.573	767.875	180.764	26.0254	27.2789	32.4864	27.2596	49.6363	45.2536	4727.39	2107.59	2204.01	973.296	934.708	3879.33	2174.93	1888.71	496.52	369.769	846.04	397.693
594	Peaxi162Scf00829g00066.1	Peaxi162Scf00829g00066	phosphate transporter 1	AT3G54700.1	IPR005828,IPR016196	GO:0055085,GO:0006817,GO:0005315,GO:0016021,GO:0022857	177.139	-5.35198	0.950956	2.92368e-10	2.8752e-08	1.10613	26.6042	0	3.37208	0.899642	0	11.8249	1.13871	15.5822	6.82015	22.0633	12.4288	242.853	126.461	100.59	68.535	197.182	229.693	334.117	458.461	950.114	214.816	431.012	795.656
443	Peaxi162Scf00444g00847.1	Peaxi162Scf00444g00847	CAP160 protein	AT5G52300.1	IPR012418		1625.32	-5.27182	0.95326	4.87754e-10	4.45404e-08	1542.15	1508.95	1137.93	299.123	661.799	171.27	13.0031	14.8253	40.2302	25.0229	24.4296	43.5187	14445.4	4539.77	3246.08	1816.64	833.857	4015.48	1824.35	2004.38	117.108	51.1919	556.125	75.1008
77	Peaxi162Scf00023g00251.1	Peaxi162Scf00023g00251	ribonuclease 1	AT2G02990.1	IPR001568	GO:0003723,GO:0033897	208.685	-5.26048	0.714907	4.56978e-15	1.78237e-12	62.6139	36.515	17.6307	11.2185	12.6242	4.24908	2.36854	10.1808	6.50965	0	13.3897	6.20299	638.091	815.349	734.429	141.946	255.273	812.802	226.493	367.756	326.582	134.389	247.474	124.354
97	Peaxi162Scf00038g02334.1	Peaxi162Scf00038g02334	Unknown protein				1068.26	-5.10256	0.791796	2.21819e-12	4.36282e-10	336.079	446.509	589.091	80.349	198.362	64.7977	35.6862	35.6548	54.9854	13.5153	37.7616	40.5768	8367.65	1596.48	2125.74	1582.76	327.93	2346.53	4242.86	1205.63	285.565	721.425	678.503	223.789
31	Peaxi162Scf00006g00445.1	Peaxi162Scf00006g00445	phosphate transporter 1	AT2G38940.1	IPR005828,IPR016196	GO:0055085,GO:0006817,GO:0005315,GO:0016021,GO:0022857	183.433	-5.09332	0.655907	1.97167e-16	1.194e-13	14.3797	0	1.02808	1.12403	4.49821	4.24112	29.5624	4.55482	12.9851	2.27338	7.09177	5.32664	123.988	89.0285	74.9296	56.4406	66.4418	161.742	606.866	522.845	814.243	408.06	719.209	671.53
356	Peaxi162Scf00309g00516.1	Peaxi162Scf00309g00516	Haloacid dehalogenase-like hydrolase (HAD) superfamily protein	AT3G62040.1	IPR010237,IPR006439,IPR023214	GO:0016787,GO:0008152	99.5859	-5.0228	1.53692	1.44363e-06	3.62673e-05	150.577	113.241	76.6921	29.1729	26.1454	18.6931	0	0	0	0	0	0	450.671	562.82	278.705	165.116	77.5202	375.277	15.5557	33.329	5.91889	3.60672	2.57684	4.4431
317	Peaxi162Scf00258g00520.1	Peaxi162Scf00258g00520	seed maturation protein [Glycine tomentella]	gb|AAG15416.1|	IPR005513	GO:0009790	43.6595	-4.97487	2.09663	6.4369e-06	0.00011756	65.584	25.4701	39.6612	6.72101	24.384	9.36017	0	0	0	0	0.78737	0.884959	426.964	54.5135	93.7516	66.3885	25.9442	96.7215	58.2342	36.685	0.988166	2.71252	12.0722	0
[truncated: 644 more rows]

## Sheet: bud7_low_vs_highP
	gene	geneID	FuncDescription	BlastHit	IPRHit	GOTerm	baseMean	log2FoldChange (neg value: down-reg by high P)	lfcSE	pvalue	padj	high_P_bud2_R1	high_P_bud2_R2	high_P_bud2_R3	high_P_bud3_R1	high_P_bud3_R2	high_P_bud3_R3	high_P_bud6_R1	high_P_bud6_R2	high_P_bud6_R3	high_P_bud7_R1	high_P_bud7_R2	high_P_bud7_R3	low_P_bud2_R1	low_P_bud2_R2	low_P_bud2_R3	low_P_bud3_R1	low_P_bud3_R2	low_P_bud3_R3	low_P_bud6_R1	low_P_bud6_R2	low_P_bud6_R3	low_P_bud7_R1	low_P_bud7_R2	low_P_bud7_R3
[truncated: 384 more rows]

[truncated: 2 more sheets: Comm_in_all_4DEGs, Comm_in_3DEGs_noBud2_LPvsHP]
