# Supplementary material for: Transcriptomic analysis implicates ABA signaling and carbon supply in the differential outgrowth of petunia axillary buds
Source: BMC Plant Biol. 2023 Oct 10;23:482. doi: 10.1186/s12870-023-04505-3 (PMC10563266; doi:10.1186/s12870-023-04505-3)
Supplement: Supplementary file 4 — Supplementary Material 4 [file 12870_2023_4505_MOESM4_ESM.xlsx]

## Sheet: description
List of DEGs between bud3 from the 1st expt under high P condition (starting condition) and bud 3 from the 3rd expt under low P (starting condition, table S4) and 24 h high P (after switching to high P, table S5)
Table S4: HPT2N3_1st_vs_LPT2N3_3rd
Table S5: HPT2N3_1st_vs_HPT2N3_3rd

## Sheet: Tabel_S4
											1st expt: high P then 24 h high P			3rd expt: low P then 24 h low P
	gene	baseMean	log2FoldChange	lfcSE	pvalue	padj	FuncDescription	BlastHit	IPRHit	GOTerm	high_P_bud3_R1	high_P_bud3_R2	high_P_bud3_R3	low_P_bud3_R1	low_P_bud3_R2	low_P_bud3_R3
882	Peaxi162Scf00064g01212.1	155804	1.22304	0.279178	8.02349e-07	5.75611e-06	catalase 2	AT4G35090.1	IPR020835,IPR018028,IPR002226,IPR024708,IPR011614,IPR010582	GO:0006979,GO:0020037,GO:0004096,GO:0055114	299916	230313	293150	61940.9	65354.4	199250
1432	Peaxi162Scf00128g00827.1	102430	-1.24013	0.148751	6.4655e-18	4.62319e-16	Glyceraldehyde-3-phosphate dehydrogenase, cytosolic	sp|P09094|G3PC_TOBAC	IPR020831	GO:0016620,GO:0055114	62703.6	56955.6	66387.8	116297	151493	181373
4487	Peaxi162Scf01313g00116.1	91797.3	-1.34618	0.196529	6.15386e-13	1.76399e-11	60S acidic ribosomal protein P0	sp|P50346|RLA0_SOYBN	IPR001813,IPR001790	GO:0005840,GO:0042254,GO:0005622,GO:0006414,GO:0003735	36103.4	32946.3	37627.5	149072	82493.6	49724.2
3605	Peaxi162Scf00673g00220.1	90197	-1.06632	0.18496	6.28368e-10	9.45659e-09	calreticulin 1b	AT1G09210.1	IPR001580,IPR008985	GO:0006457,GO:0005783,GO:0005515,GO:0051082,GO:0005509	51159.7	36183.4	47366	111450	108914	72459.5
4316	Peaxi162Scf01073g00115.1	68782.3	-1.31662	0.218276	1.265e-10	2.22788e-09	Polyadenylate-binding protein 8	sp|Q9FXA2|PABP8_ARATH	IPR006515,IPR012677	GO:0003723,GO:0000166,GO:0003676	27566.9	24892.6	29229.4	116015	65223.2	31705.1
1923	Peaxi162Scf00200g00419.1	67179	-2.02361	0.209524	2.92856e-23	4.07678e-21	chaperonin 60 beta	AT1G55490.1	IPR002423,IPR027409,IPR027413	GO:0044267,GO:0006457,GO:0005524,GO:0042026,GO:0005737	19361.8	18907.5	23158.7	124024	91995.4	43614.1
2801	Peaxi162Scf00391g00728.1	63874.5	-2.13072	0.413801	9.65672e-09	1.11284e-07	Proteinase inhibitor type-2	sp|Q40561|IP21_TOBAC	IPR003465	GO:0004867	14260.4	11645.1	15778.4	82396.4	88042.1	40443.2
4599	Peaxi162Scf01667g00005.1	59630.9	1.14653	0.340881	5.12046e-05	0.000231486	Bifunctional inhibitor/lipid-transfer protein/seed storage 2S albumin superfamily protein	AT2G10940.1	IPR016140		47615.7	73155	85688.8	43537.2	30609.3	8734.94
1340	Peaxi162Scf00115g01117.1	59221.5	-1.4712	0.219272	1.65799e-12	4.38296e-11	RuBisCO large subunit-binding protein subunit alpha	sp|P08824|RUBA_RICCO	IPR002423,IPR027409,IPR027413	GO:0044267,GO:0006457,GO:0005524,GO:0042026,GO:0005737	22166.9	24898.7	28626.2	104013	80984.4	34297.7
3546	Peaxi162Scf00643g00435.1	58281.4	-1.11772	0.202369	2.49931e-09	3.28361e-08	40s ribosomal protein SA	AT1G72370.1	IPR023591,IPR001865	GO:0005840,GO:0006412,GO:0005622,GO:0003735,GO:0015935	26129.6	23044.8	27311	92361.3	48996.5	31931.1
4019	Peaxi162Scf00853g00017.1	56600.5	-1.1822	0.103543	2.96917e-31	9.14189e-29	Nucleoside diphosphate kinase family protein	AT4G09320.1	IPR001564	GO:0006228,GO:0005524,GO:0006241,GO:0006165,GO:0004550,GO:0006183	32007.8	29710.7	30448.3	80874.7	74227.5	56338.7
2349	Peaxi162Scf00295g00058.1	56044.7	-1.14253	0.241167	1.55162e-07	1.32661e-06	Inositol-3-phosphate synthase	sp|Q9LW96|INO1_TOBAC	IPR002587	GO:0008654,GO:0006021,GO:0004512	38928.7	40602.8	45254.9	58300.8	80598.9	153643
3076	Peaxi162Scf00452g00331.1	53181.2	-1.20738	0.121787	3.12837e-24	4.87337e-22	Phosphoglycerate kinase family protein	AT1G56190.1	IPR001576	GO:0006096,GO:0004618	35196.2	31014.1	33853.6	64942.8	79804.7	89779.1
3942	Peaxi162Scf00807g00024.1	44896.8	-1.07063	0.292613	1.83292e-05	9.24086e-05	protodermal factor 1	AT2G42840.1			17370.4	16325.2	23773	69548.2	50185.8	12491
3395	Peaxi162Scf00571g00523.1	44774	1.12085	0.222316	3.38871e-08	3.40053e-07	S-adenosyl-L-methionine-dependent methyltransferases superfamily protein	AT3G18000.1	IPR025771,IPR013216	GO:0000234,GO:0008152,GO:0008168,GO:0006656	65536.5	57181	81886.9	27028	34934.4	27370.8
2724	Peaxi162Scf00375g00210.1	43234.4	-1.05671	0.198115	7.35224e-09	8.69478e-08	60S ribosomal protein L9-1	sp|P49209|RL91_ARATH	IPR000702	GO:0005840,GO:0006412,GO:0005622,GO:0003735,GO:0019843	19893.2	17936.8	20353.8	67019	38343	20989.9
2677	Peaxi162Scf00363g00520.1	41287.3	-1.25645	0.284629	6.82383e-07	4.98089e-06	nucleic acid binding protein, putative [Ricinus communis] gb|EEF35238.1| nucleic acid binding protein, putative [Ricinus communis]	ref|XP_002527136.1|	IPR012677	GO:0000166,GO:0003676	14435	11108.4	14986.8	66700.6	23589.9	14501.6
2868	Peaxi162Scf00406g00232.1	40799.8	-2.8189	0.3506	6.977e-18	4.935e-16	histone H2A 12	AT5G02560.1	IPR009072	GO:0005634,GO:0003677,GO:0046982,GO:0006334,GO:0000786	4590.26	4928.53	6809.25	72058.9	45922.2	7593.59
605	Peaxi162Scf00037g00927.1	38711.1	-3.31096	0.436247	1.29212e-16	7.31952e-15	histone H2A 6	AT5G59870.1	IPR009072	GO:0005634,GO:0003677,GO:0046982,GO:0006334,GO:0000786	3075.78	2286.38	4890.88	64815.2	41167.8	6459.19
1489	Peaxi162Scf00131g01212.1	38253.4	-1.14829	0.212345	4.73721e-09	5.86183e-08	60S ribosomal protein L10	sp|P93847|RL10_SOLME	IPR001197,IPR016180	GO:0005840,GO:0006412,GO:0005622,GO:0003735	16964.2	14715	16684.6	61362.8	33289.3	17658
4610	Peaxi162Scf01860g00003.1	37685.6	-1.00701	0.17878	1.41134e-09	1.97519e-08	40S ribosomal protein S4	sp|P46300|RS4_SOLTU	IPR000876	GO:0005840,GO:0003723,GO:0006412,GO:0005622,GO:0003735	18410.4	16098.2	18940.8	56597.9	33081.5	21725.9
110	Peaxi162Scf00003g04620.1	37519.1	-1.01444	0.185467	3.55568e-09	4.53529e-08	60S ribosomal protein L21-1	sp|Q43291|RL211_ARATH	IPR001147	GO:0005840,GO:0006412,GO:0005622,GO:0003735	17596.8	16018.5	18220.4	55293.8	33595.5	19982.3
2870	Peaxi162Scf00406g00317.1	37498.7	-1.67043	0.203959	2.38152e-17	1.53514e-15	Pathogenesis-related thaumatin superfamily protein	AT2G28790.1	IPR001938		13470.9	11864.3	12120.4	53961.5	45339.8	24436.6
4365	Peaxi162Scf01133g00014.1	35994.1	-1.65777	0.202003	2.086e-17	1.35803e-15	Peptidyl-prolyl cis-trans isomerase FKBP5	sp|Q64378|FKBP5_MOUSE	IPR011990,IPR023114,IPR023566,IPR001179	GO:0006457,GO:0005515	17552.6	17694.5	16258.7	58540.7	54171.2	55837.4
1569	Peaxi162Scf00147g00615.1	34114.9	-1.10719	0.184806	1.5963e-10	2.74829e-09	60S ribosomal protein L19-1	sp|Q9SRX2|RL191_ARATH	IPR027547,IPR023638,IPR000196	GO:0005840,GO:0006412,GO:0005622,GO:0003735	15977.4	14054.1	15906.9	53050.4	29868.4	19700.2
906	Peaxi162Scf00066g01127.1	34014.1	-1.03661	0.203106	2.5637e-08	2.65511e-07	40S ribosomal protein S2-3	sp|P49688|RS23_ARATH	IPR014720,IPR000851	GO:0005840,GO:0003723,GO:0006412,GO:0003735,GO:0015935	16412.6	14051.1	16627.3	54179.1	28670.9	18277.9
589	Peaxi162Scf00036g02018.1	33271.7	-1.14745	0.227271	3.2378e-08	3.26035e-07	40S ribosomal protein S15	sp|P31674|RS15_ORYSJ	IPR023575,IPR002222	GO:0005840,GO:0003723,GO:0006412,GO:0003735,GO:0015935	13970.7	12818.2	14049.9	53863.3	26384	15171.4
3163	Peaxi162Scf00476g00046.1	32555.4	1.07943	0.289006	1.34834e-05	7.03635e-05	Nitrate reductase [NADH]	sp|P36859|NIA_PETHY	IPR014756,IPR017938,IPR008335,IPR001834	GO:0009055,GO:0020037,GO:0005506,GO:0050660,GO:0030151,GO:0055114,GO:0042128,GO:0046872,GO:0043546,GO:0046857,GO:0016491	62429.1	54347.2	59700	12421.3	26247.3	37765.3
3841	Peaxi162Scf00763g00328.1	31713.6	-1.00297	0.203957	6.9171e-08	6.42169e-07	60S ribosomal protein L17-2	sp|P51413|RL172_ARATH	IPR001063	GO:0005840,GO:0015934,GO:0006412,GO:0005622,GO:0003735	14661.5	12818.2	14576.3	46839.7	26939.7	14584.3
624	Peaxi162Scf00038g00838.1	31096.7	-1.27764	0.169852	4.52168e-15	1.98965e-13	60 kDa chaperonin 1	sp|Q119S1|CH601_TRIEI	IPR002423,IPR027409,IPR027413	GO:0044267,GO:0006457,GO:0005524,GO:0042026,GO:0005737	13846.7	15866.7	17565.6	49913.2	43480.1	24476.4
2908	Peaxi162Scf00415g00911.1	30712	-1.22664	0.230004	7.07801e-09	8.42376e-08	60S ribosomal protein L23	sp|P49690|RL23_ARATH	IPR023571,IPR000218	GO:0005840,GO:0006412,GO:0003735	12419.5	11128.3	12835.2	50047.2	26639.6	13040.2
2913	Peaxi162Scf00418g00024.1	29930.4	-2.34912	0.189269	6.78906e-37	2.91273e-34	10 kDa chaperonin	sp|B0K3P5|CH10_THEPX	IPR020818	GO:0006457,GO:0005524,GO:0005737	7450.95	9343.34	9589.08	53543	52265.6	32792.8
2855	Peaxi162Scf00403g00840.1	29612.2	1.52619	0.533819	0.000179986	0.000702208	Acidic endochitinase	sp|P29060|CHIA_TOBAC	IPR017853	GO:0004553,GO:0005975,GO:0003824	116189	46003.7	36819.1	6985.25	12597.4	34031.3
143	Peaxi162Scf00005g04610.1	29143.3	-1.15723	0.231146	4.0162e-08	3.95625e-07	40S ribosomal protein S23	sp|P46297|RS23_FRAAN	IPR006032	GO:0005840,GO:0006412,GO:0005622,GO:0003735,GO:0015935	11827.4	11681.9	12361.9	47401.9	25246	11862.3
4035	Peaxi162Scf00876g00018.1	28430.6	-1.02817	0.232453	7.43845e-07	5.39837e-06	40S ribosomal protein S6	sp|Q9M3V8|RS6_ASPOF	IPR001377	GO:0005840,GO:0006412,GO:0005622,GO:0003735	12566.3	11031.7	12255.8	44366.1	21810.8	11457.6
3366	Peaxi162Scf00558g00033.1	27861.1	-1.14025	0.239095	1.33099e-07	1.15461e-06	60S ribosomal protein L6	sp|P34091|RL6_MESCR	IPR008991,IPR005568,IPR000915	GO:0005840,GO:0006412,GO:0005622,GO:0003735	11686.9	10215.9	11831.4	45598.8	22158.7	11129.4
3188	Peaxi162Scf00488g00813.1	27112.3	-1.07024	0.357341	0.000198463	0.000765057	Phototropic-responsive NPH3 family protein	AT5G03250.1	IPR011333,IPR027356	GO:0005515	8531.46	9772.71	12934.4	42214	27933.5	4858.28
3032	Peaxi162Scf00444g00525.1	27101.2	-1.18345	0.195785	1.14467e-10	2.03512e-09	60S ribosomal protein L36-2	sp|Q9M352|RL362_ARATH	IPR000509	GO:0005840,GO:0006412,GO:0005622,GO:0003735	12308.2	11310.8	11695.9	43171.7	25145.5	15069.8
3833	Peaxi162Scf00760g00015.1	27020.6	-5.32378	0.527264	6.08157e-25	1.03351e-22	Heat shock 70 kDa protein 3	sp|O65719|HSP7C_ARATH	IPR013126		1498.03	2550.14	1135.11	51653.1	47209.9	123093
4079	Peaxi162Scf00906g00019.1	26477.8	1.0827	0.302585	2.46883e-05	0.000120365	light-harvesting chlorophyll B-binding protein 3	AT5G54270.1	IPR022796,IPR023329	GO:0016020,GO:0009765	25292	47258	52428.6	22215.9	19471.2	11885.6
2818	Peaxi162Scf00394g00510.1	26285.8	1.16433	0.401597	0.000240498	0.000905362	Ribulose bisphosphate carboxylase small chain, chloroplastic	sp|O65349|RBS_CAPAN	IPR024680,IPR000894,IPR024681		29940.5	56030.9	54056.6	20765	26443.5	5973.74
3320	Peaxi162Scf00541g00629.1	26069.5	-1.05289	0.238635	7.65261e-07	5.52248e-06	40S ribosomal protein S9-2	sp|Q9FLF0|RS92_ARATH	IPR001912,IPR022801	GO:0003723,GO:0006412,GO:0005622,GO:0003735,GO:0015935,GO:0019843	11803.4	9792.65	11078.8	41446.4	20145.1	10537.2
1168	Peaxi162Scf00091g01816.1	25893.6	-1.07282	0.212123	3.19111e-08	3.22201e-07	60S acidic rib P2-4 [Theobroma cacao]	ref|XP_007027672.1|	IPR001813	GO:0005840,GO:0005622,GO:0006414,GO:0003735	11723.6	10726.5	11714.1	40338.1	23484	11627.4
3464	Peaxi162Scf00603g00011.1	25268.5	1.26796	0.418322	0.000140862	0.000566631	Chlorophyll a-b binding protein 50, chloroplastic	sp|P27496|CB25_TOBAC	IPR022796,IPR023329	GO:0016020,GO:0009765	27498.6	51999.5	52346.2	21409.4	18834.9	6041.29
3977	Peaxi162Scf00825g00004.1	25070.2	1.58136	0.381173	1.88828e-06	1.22778e-05	Chlorophyll a-b binding protein 25, chloroplastic	sp|P04782|CB24_PETSP	IPR022796,IPR023329,IPR011009	GO:0016020,GO:0009765,GO:0005524,GO:0004672,GO:0006468,GO:0016772	31150	49887.9	44790	18342.4	14385.4	4172.09
4300	Peaxi162Scf01064g00021.1	24922.7	-1.03282	0.187857	2.99361e-09	3.8594e-08	40S ribosomal protein S3a	sp|Q285L8|RS3A_TOBAC	IPR001593	GO:0005840,GO:0006412,GO:0005622,GO:0003735	12028.6	10978	12145.5	38712.4	21569.5	14530
3238	Peaxi162Scf00517g00021.1	24558	-1.03449	0.208093	5.11434e-08	4.88672e-07	Unknown protein				11247.9	10278.8	11515.8	37519.9	21855.2	11642
2728	Peaxi162Scf00376g00214.1	24359.1	-1.64741	0.14839	1.24062e-29	3.27962e-27	phosphoglucomutase	AT5G51820.1	IPR005841	GO:0000287,GO:0005975,GO:0016868	14025.1	10919.7	12336.8	26387.4	41536.9	51190.6
1559	Peaxi162Scf00146g00514.1	24029.2	-1.00784	0.202145	4.85485e-08	4.6729e-07	60S ribosomal protein L24	sp|O65743|RL24_CICAR	IPR023441,IPR000988		11301.1	10766.4	11958.4	38579	20862.8	12221.5
2606	Peaxi162Scf00347g00004.1	23476.7	1.16426	0.438848	0.000511387	0.00175087	Unknown protein				27030.4	47018.8	50834.1	19603.8	23149	3258
4501	Peaxi162Scf01328g00009.1	23396	1.05186	0.369912	0.000332253	0.00120719	Peroxidase superfamily protein	AT5G05340.1	IPR010255	GO:0006979,GO:0020037,GO:0004601,GO:0055114	52087.1	31877.5	38114.8	6248.96	8223.04	36481.9
3350	Peaxi162Scf00553g00114.1	23134.1	-1.11416	0.169965	4.33053e-12	1.04263e-10	heat shock protein 90.1	AT5G52640.1	IPR001404	GO:0006457,GO:0005524,GO:0051082,GO:0006950	15998.9	10912.1	12666.3	28028.4	30482.9	29827.1
2662	Peaxi162Scf00362g00538.1	23095.1	-1.30359	0.199598	5.25754e-12	1.24028e-10	plasma membrane intrinsic protein 2	AT2G16850.1	IPR023271,IPR000425	GO:0016020,GO:0006810,GO:0005215	7893.78	7181.17	10263.4	28250.5	25636.3	11096.5
4441	Peaxi162Scf01242g00022.1	22457.5	-1.06533	0.223512	1.40336e-07	1.21092e-06	60S ribosomal protein L5	sp|Q6UNT2|RL5_CUCSA	IPR025607,IPR005484	GO:0005840,GO:0006412,GO:0005622,GO:0008097,GO:0003735	10162.3	8220.85	10143.4	34985	18246.4	9788.53
2136	Peaxi162Scf00249g01214.1	22421.5	-1.12377	0.21097	7.43418e-09	8.77581e-08	60S ribosomal protein L21-2	sp|Q9FDZ9|RL212_ARATH	IPR001147	GO:0005840,GO:0006412,GO:0005622,GO:0003735	10307.8	8343.53	9806.89	35243.4	18869.7	10864.2
736	Peaxi162Scf00046g00418.1	22071.9	-1.00177	0.244598	3.30119e-06	2.00873e-05	60S ribosomal protein L7-4	sp|Q9LHP1|RL74_ARATH	IPR005998		9758.74	8150.32	10003.8	34428.6	16907.4	8446.44
963	Peaxi162Scf00071g02312.1	21765	-1.2128	0.304281	4.4298e-06	2.60757e-05	Nucleolar protein 58	sp|Q9Y2X3|NOP58_HUMAN	IPR002687,IPR012974,IPR012976		9863.75	5126.34	7553.42	36813	12671.9	7793.08
1862	Peaxi162Scf00188g00931.1	21499.2	-1.8133	0.206782	1.52418e-19	1.37549e-17	HEAT SHOCK PROTEIN 89.1	AT3G07770.1	IPR001404	GO:0006457,GO:0005524,GO:0051082,GO:0006950	7745.75	6892.88	7977.87	37939.7	29280.6	15342.5
2502	Peaxi162Scf00324g00719.1	21412.5	-1.3158	0.222647	2.648e-10	4.29389e-09	Unknown protein		IPR001813	GO:0005840,GO:0005622,GO:0006414,GO:0003735	8416.32	7533.87	8738.8	34243.6	20430.1	9768.33
860	Peaxi162Scf00062g00201.1	21359.7	-2.81288	0.403368	2.52505e-14	9.67543e-13	DNA (cytosine-5)-methyltransferase 3	sp|Q8LPU5|CMT3_MAIZE	IPR001525,IPR023779,IPR016197,IPR001025	GO:0003677,GO:0008168,GO:0006306	2593.73	1505.85	3628.72	36484.4	20621.5	3636.14
1296	Peaxi162Scf00110g00117.1	20880.2	-1.19821	0.205824	4.40947e-10	6.85682e-09	60S ribosomal protein L24	sp|O65743|RL24_CICAR	IPR023441,IPR023442,IPR000988		9267.83	7750.08	8622.91	33341.4	17256.7	10798.6
4446	Peaxi162Scf01248g00313.1	20823.5	-1.0321	0.214577	1.15903e-07	1.02338e-06	40S ribosomal protein S24-2	sp|Q8LC83|RS242_ARATH	IPR001976,IPR012677	GO:0005840,GO:0000166,GO:0006412,GO:0005622,GO:0003735	9083.1	8702.36	9354.52	31783.9	17150.8	9477.31
2538	Peaxi162Scf00332g00004.1	20206.8	-1.32475	0.226452	3.78709e-10	5.9742e-09	40S ribosomal protein S7	sp|Q9ZNS1|RS7_AVIMR	IPR000554	GO:0005840,GO:0006412,GO:0005622,GO:0003735	7912.76	6454.31	8054.66	32861.6	17576.6	8538.61
945	Peaxi162Scf00071g00634.1	20020.5	-3.61228	0.456091	1.0275e-17	7.05793e-16	histone H2A 6	AT5G59870.1	IPR009072	GO:0005634,GO:0003677,GO:0046982,GO:0006334,GO:0000786	1257.64	1062.68	2307.91	37114.7	22170.3	2712.58
71	Peaxi162Scf00003g01123.1	19842.2	-1.04147	0.206408	3.46236e-08	3.46381e-07	Ribosomal protein S25 family protein	AT2G21580.1	IPR011991,IPR004977		9973.83	7854.36	9314.03	30848.6	17736.5	9977.91
823	Peaxi162Scf00058g00175.1	19681.6	-1.03259	0.211541	8.1018e-08	7.40078e-07	40S ribosomal protein S18	sp|P34788|RS18_ARATH	IPR027437,IPR010979,IPR001892	GO:0005840,GO:0003723,GO:0006412,GO:0005622,GO:0003735,GO:0003676	9000.86	8325.13	9295.88	30965.3	16015.5	10254.4
2455	Peaxi162Scf00316g00327.1	19398.3	-1.87982	0.209519	2.30207e-20	2.23139e-18	histone H2A 2	AT4G27230.1	IPR009072	GO:0005634,GO:0003677,GO:0046982,GO:0006334,GO:0000786	5505.03	5124.81	5372.57	32340.3	18845.1	10046.7
2725	Peaxi162Scf00375g00615.1	19302.3	-1.19214	0.182937	5.62349e-12	1.32112e-10	40S ribosomal protein S29	sp|Q680P8|RS29_ARATH	IPR001209	GO:0005840,GO:0006412,GO:0005622,GO:0003735	9079.31	9179.26	8976.15	31209.7	20132.8	13025.1
2619	Peaxi162Scf00351g00411.1	19217.7	9.81162	0.345119	5.1457e-179	1.34668e-174	Elongation factor 1-alpha	sp|P43643|EF1A_TOBAC	IPR027417,IPR009001,IPR009000,IPR004539	GO:0003746,GO:0006414,GO:0005525,GO:0005737,GO:0003924	32651.8	28531.5	32146	52.3192	25.289	21.4633
4630	Peaxi162Scf02095g00010.1	19187.4	-1.30484	0.192577	1.01193e-12	2.77021e-11	60S ribosomal protein L24	sp|O65743|RL24_CICAR	IPR023441,IPR023442,IPR000988		7867.21	7251.71	8009.98	30511	17919	10779.6
4445	Peaxi162Scf01248g00212.1	18998.9	-1.55899	0.236644	3.74928e-12	9.13617e-11	40S ribosomal protein S24-2	sp|Q8LC83|RS242_ARATH	IPR001976,IPR012677	GO:0005840,GO:0000166,GO:0006412,GO:0005622,GO:0003735	6317.3	5564.91	6425.3	32154	16555.4	8032.96
1044	Peaxi162Scf00078g00529.1	18854.4	-1.3429	0.22221	1.18568e-10	2.09948e-09	basic helix-loop-helix (bHLH) DNA-binding superfamily protein	AT4G37850.1	IPR011598	GO:0046983	7353.53	6543.25	7850.81	32243.3	16733.8	8827.73
3215	Peaxi162Scf00498g00723.1	18789.3	-1.15355	0.208991	2.53226e-09	3.3219e-08	40S ribosomal protein S21-2	sp|Q3E902|RS212_ARATH	IPR001931	GO:0005840,GO:0006412,GO:0005622,GO:0003735	7764.73	7202.64	8135.64	28916.6	16021	8823.31
264	Peaxi162Scf00013g00432.1	18776.2	1.33812	0.299957	5.40435e-07	4.03645e-06	Chlorophyll a-b binding protein 4, chloroplastic	sp|P27521|CA4_ARATH	IPR022796,IPR023329	GO:0016020,GO:0009765	19088.6	34962.8	40069.5	14230.2	13178.3	6777.36
4523	Peaxi162Scf01365g00028.1	18741.3	-1.0956	0.204378	6.22953e-09	7.49577e-08	60S ribosomal protein L8	sp|P29766|RL8_SOLLC	IPR002171	GO:0005840,GO:0003723,GO:0015934,GO:0006412,GO:0005622,GO:0003735	8594.72	7636.61	8391.14	30107.2	15534.3	9376.31
2493	Peaxi162Scf00323g00521.1	18350.7	1.37517	0.537479	0.000509166	0.00174416	tyrosine-rich hydroxyproline-rich glycoprotein, partial [Petroselinum crispum]	gb|AAA98492.1|	IPR006041,IPR006706	GO:0005199,GO:0009664	41421.2	21397.8	21222.2	2339.69	2903.46	19585.3
2127	Peaxi162Scf00246g00096.1	18301.6	-1.17651	0.453861	0.000601144	0.00201854					15430.8	9850.92	15313.5	21382	20629	70459.6
3017	Peaxi162Scf00441g00414.1	18246.7	-1.27815	0.230965	2.33562e-09	3.09183e-08	acidic rib P1a-like [Solanum tuberosum]	ref|NP_001275175.1|	IPR001813	GO:0005840,GO:0006412,GO:0005622,GO:0006414,GO:0003735	7743.22	6379.17	7438.94	30116.7	16276.6	8674.97
339	Peaxi162Scf00016g00349.1	18077.2	-1.34925	0.24782	3.86803e-09	4.88091e-08	purple acid phosphatase 10	AT2G16430.2	IPR004843,IPR025733,IPR008963	GO:0046872,GO:0016787,GO:0003993	10770.9	10591.6	13469.1	25194.9	38606.1	30245
1387	Peaxi162Scf00122g02315.1	17565.9	-1.25222	0.243825	2.02706e-08	2.14945e-07	DNA-binding protein [Nicotiana tabacum]	gb|AAB61215.1|	IPR009071		5456.95	7153.57	7392.86	27023.5	16111.2	7368.86
591	Peaxi162Scf00036g00225.1	17432.2	-1.31835	0.313475	1.67696e-06	1.10298e-05	H/ACA ribonucleoprotein complex subunit 4	sp|Q9LD90|CBF5_ARATH	IPR015947,IPR002501	GO:0006396,GO:0003723,GO:0009451,GO:0009982,GO:0001522	6460.28	3723.23	6155.83	29237.5	10122.5	5388.55
632	Peaxi162Scf00038g01325.1	17417.7	-3.33909	0.292128	1.02434e-32	3.351e-30	Pyridoxal phosphate phosphatase-related protein	AT1G17710.1	IPR006383,IPR023214	GO:0008152,GO:0016791	2930.28	3218.72	4014.07	24945.4	49069.6	33647.5
754	Peaxi162Scf00047g01633.1	17400.7	-2.25925	0.225043	3.86558e-25	6.7444e-23	60 kDa chaperonin 1	sp|Q2RY28|CH601_RHORT	IPR002423,IPR027409,IPR027413	GO:0044267,GO:0006457,GO:0005524,GO:0042026,GO:0005737	4725.64	3783.03	4902.05	30498.9	21583.9	14989
3607	Peaxi162Scf00673g00440.1	17237.3	-1.03555	0.293113	3.09155e-05	0.000147054	Nucleolar protein 56	sp|O94514|NOP56_SCHPO	IPR002687,IPR012974,IPR012976		6975.22	5158.54	7307.69	27452.3	10211.3	6088
3137	Peaxi162Scf00469g00530.1	16908.5	-1.15637	0.244546	1.61181e-07	1.37045e-06	60S ribosomal protein L11-1	sp|P42795|RL111_ARATH	IPR022803,IPR002132	GO:0005840,GO:0006412,GO:0005622,GO:0003735	7183.99	6074.02	6919.55	28434.2	12965.8	6418.16
1722	Peaxi162Scf00165g00819.1	16861.8	-1.00235	0.159734	2.81687e-11	5.71032e-10	Pentatricopeptide repeat-containing protein	sp|Q9SY02|PP301_ARATH	IPR011990,IPR002885,IPR016040	GO:0005515	8484.65	8329.73	11011.8	25152.1	20191.6	12057.3
953	Peaxi162Scf00071g00918.1	16816.2	-1.19965	0.214506	1.66876e-09	2.29617e-08	40S ribosomal protein S16	sp|P46293|RS16_GOSHI	IPR020568,IPR000754	GO:0005840,GO:0006412,GO:0003735	7028.36	5920.67	7289.54	26787.4	13747	8151.01
2831	Peaxi162Scf00399g00097.1	16765.7	-1.23777	0.239805	1.77134e-08	1.90271e-07	glutathione S-transferase 7	AT1G02920.1	IPR010987,IPR012336	GO:0005515	13737.9	8809.7	8340.88	18232.6	20304.4	38559.5
3961	Peaxi162Scf00815g00251.1	16755.5	-1.71591	0.31473	3.40885e-09	4.36463e-08	Cell division cycle 20.1, cofactor of APC complex	sp|Q9SZA4|CDC21_ARATH	IPR015943	GO:0005515	4633.28	3411.94	5812.37	26284.7	18568.3	4870.91
3067	Peaxi162Scf00451g00330.1	16725.6	-1.3414	0.247697	4.53437e-09	5.64821e-08	Alpha-glucan phosphorylase, H isozyme	sp|Q9LKJ3|PHSH_WHEAT	IPR000811	GO:0005975,GO:0030170,GO:0008184,GO:0004645	11508.6	7961.7	11846.7	13777.8	29212.9	41116.8
4392	Peaxi162Scf01164g00129.1	16714.1	-1.01806	0.126755	7.86163e-17	4.62352e-15	DEK domain-containing chromatin associated protein	AT5G55660.1	IPR009057,IPR014876	GO:0003677	8454.28	8752.96	9626.78	23775.3	18376.9	13196.8
1537	Peaxi162Scf00140g01337.1	16713.8	-1.10484	0.225455	7.02452e-08	6.50987e-07	60S ribosomal protein L19-1	sp|Q9SRX2|RL191_ARATH	IPR027547,IPR023638,IPR000196	GO:0005840,GO:0006412,GO:0005622,GO:0003735	7601.51	6396.04	7244.87	26882.5	14027.2	7301.94
3616	Peaxi162Scf00679g00013.1	16702.1	-2.38153	0.315759	1.17221e-15	5.68111e-14	Histone H2B.10	sp|Q9FFC0|H2B10_ARATH	IPR000558,IPR009072	GO:0005634,GO:0003677,GO:0046982,GO:0006334,GO:0000786	2516.55	2623.74	3366.23	26141.7	17740.6	4243.42
954	Peaxi162Scf00071g00943.1	16618.9	-1.55777	0.245297	1.76301e-11	3.71495e-10	Unknown protein		IPR006846	GO:0005840,GO:0006412,GO:0005622,GO:0003735	5990.87	4989.86	5459.13	28052	15836.4	7216.72
3909	Peaxi162Scf00793g00337.1	16445	-1.10699	0.236154	2.01075e-07	1.67217e-06	60S ribosomal protein L37a	sp|Q9XHE4|RL37A_GOSHI	IPR011332,IPR002674	GO:0005840,GO:0006412,GO:0005622,GO:0003735	7315.57	6569.32	6817.63	26597.9	13506.4	7189.58
523	Peaxi162Scf00030g02220.1	16359.2	-1.31164	0.187417	2.14558e-13	6.66887e-12	Histone superfamily protein	AT4G40030.2	IPR000164,IPR009072	GO:0003677,GO:0046982,GO:0006334,GO:0000786	6246.45	7464.86	7760.06	23527.7	22233.9	9352.95
961	Peaxi162Scf00071g00114.1	16318.7	-3.27743	0.458963	3.89957e-15	1.74156e-13	Histone superfamily protein	AT1G09200.1	IPR000164,IPR009072	GO:0003677,GO:0046982,GO:0006334,GO:0000786	1323.43	846.467	2021.69	27161.3	16062.6	2232.18
2575	Peaxi162Scf00341g00036.1	16276.9	1.39393	0.231507	1.37091e-10	2.39028e-09	Eukaryotic aspartyl protease family protein	AT5G10770.1	IPR021109,IPR001461	GO:0006508,GO:0004190	35548	29522.1	28210.2	6412.93	9350.8	18002
4009	Peaxi162Scf00848g00113.1	16065.3	-1.07828	0.229272	1.8967e-07	1.58793e-06	60S ribosomal protein L36-2	sp|Q9M352|RL362_ARATH	IPR000509	GO:0005840,GO:0006412,GO:0005622,GO:0003735	7029.63	5888.47	6985.17	24979.9	12866	6622.69
2000	Peaxi162Scf00211g01734.1	15919.6	-1.23588	0.316383	6.05032e-06	3.44524e-05	Peroxiredoxin-2	sp|Q9BGI3|PRDX2_BOVIN	IPR024706,IPR012336	GO:0016209,GO:0055114,GO:0051920,GO:0016491	5464.54	6991.02	8828.15	27814.7	22616.6	4866.49
393	Peaxi162Scf00016g03449.1	15879.7	-1.54777	0.183844	3.59142e-18	2.68546e-16	mitochondrial heat shock protein 70-1	AT4G37910.1	IPR013126	GO:0006457,GO:0005524,GO:0051082	6676.63	5583.31	5985.5	26477.4	17660.6	10859.2
282	Peaxi162Scf00013g03227.1	15850.4	-1.10469	0.213801	1.76831e-08	1.90133e-07	40S ribosomal protein S13	sp|P62302|RS13_SOYBN	IPR012606,IPR000589	GO:0005840,GO:0006412,GO:0005622,GO:0003735	6842.38	6342.37	7529.69	25312.9	13701.2	7743.84
3543	Peaxi162Scf00643g00012.1	15817.5	1.07837	0.193119	1.79174e-09	2.44993e-08	Bifunctional inhibitor/lipid-transfer protein/seed storage 2S albumin superfamily protein	AT2G45180.1	IPR016140		14747.5	25104.2	23148.9	10953.9	10825.1	6876.47
3205	Peaxi162Scf00497g01113.1	15679.4	1.11346	0.275003	3.62505e-06	2.18245e-05	calreticulin 3	AT1G08450.1	IPR001580,IPR008985	GO:0006457,GO:0005783,GO:0005515,GO:0051082,GO:0005509	37173.8	29839.5	17942.5	7805.77	8645.44	19834
3261	Peaxi162Scf00522g00314.1	15359	-1.24032	0.223894	2.25492e-09	2.99713e-08	60S ribosomal protein L31	sp|P46290|RL31_NICGU	IPR000054,IPR023621	GO:0005840,GO:0006412,GO:0005622,GO:0003735	6369.18	5612.45	6285.68	24931.4	13421	6989.46
3803	Peaxi162Scf00745g00015.1	15306.9	-1.28328	0.155618	1.4096e-17	9.47494e-16	GroES-like family protein	AT3G60210.1	IPR020818	GO:0006457,GO:0005737	6428.64	8401.8	8137.04	23424.3	21129.3	12665.2
3802	Peaxi162Scf00744g00349.1	15268.2	-2.87504	0.344779	5.08731e-19	4.26731e-17	DNA topoisomerase 2	sp|P30182|TOP2_ARATH	IPR024946,IPR001241	GO:0003677,GO:0005524,GO:0003918,GO:0006265,GO:0006259	2531.73	1528.86	2282.78	28967.6	17487.7	4030.05
1811	Peaxi162Scf00177g00918.1	15002.3	-1.25859	0.210095	1.60916e-10	2.75907e-09	60S ribosomal protein L39-3	sp|Q5SMI4|RL393_ORYSJ	IPR000077,IPR023626	GO:0005840,GO:0006412,GO:0005622,GO:0003735	6251.51	6061.75	6636.12	24412	14580.8	8344.18
2981	Peaxi162Scf00433g00087.1	14945	-1.49018	0.236391	2.3828e-11	4.89868e-10	histone deacetylase 2C	AT5G03740.1	IPR007087	GO:0046872	4816.74	4690.84	5154.76	25687.5	11203	6454.78
4262	Peaxi162Scf01026g00008.1	14841	-1.32831	0.282764	1.80198e-07	1.51639e-06	40s ribosomal protein SA B	AT3G04770.2	IPR023591,IPR001865	GO:0005840,GO:0006412,GO:0005622,GO:0003735,GO:0015935	5350.67	4019.19	5115.67	24317.6	10447.8	4483.94
4482	Peaxi162Scf01306g00016.1	14729.5	1.2942	0.332166	6.10657e-06	3.47197e-05	Auxin-responsive GH3 family protein	AT5G54510.1	IPR004993		21724	36631.2	38649.5	5246.6	6718.68	23617.8
4450	Peaxi162Scf01254g00022.1	14709.5	-7.58346	0.664833	6.7591e-31	1.98756e-28	BAG family molecular chaperone regulator 6 [Morus notabilis]	gb|EXB52711.1|	IPR003103	GO:0051087	208.763	134.944	251.315	28744.3	9724.66	92294.1
4340	Peaxi162Scf01099g00002.1	14632.5	-1.64755	0.23969	5.27714e-13	1.52774e-11	winged-helix DNA-binding transcription factor family protein	AT2G30620.1	IPR005819	GO:0005634,GO:0003677,GO:0006334,GO:0000786	3452.82	3974.72	5452.15	21736.1	15254.8	5490.19
3293	Peaxi162Scf00536g00079.1	14572.2	-2.02431	0.212948	1.26884e-22	1.6439e-20	60 kDa chaperonin 1	sp|Q2RY28|CH601_RHORT	IPR002423,IPR027409,IPR027413	GO:0044267,GO:0006457,GO:0005524,GO:0042026,GO:0005737	4136.04	3411.94	4452.47	24426.7	17000.4	9386.41
866	Peaxi162Scf00063g00616.1	14515.9	-1.32546	0.132259	1.13214e-24	1.87528e-22	UTP--glucose-1-phosphate uridylyltransferase	sp|P19595|UGPA_SOLTU	IPR002618	GO:0008152,GO:0016779	8656.72	9332.61	8918.91	16694.9	22536.6	29329
646	Peaxi162Scf00038g02039.1	14472.2	-1.14508	0.159787	6.12371e-14	2.15698e-12	T-complex protein 1 subunit eta	sp|Q5ZJK8|TCPH_CHICK	IPR002423,IPR027410,IPR027409,IPR027413	GO:0044267,GO:0006457,GO:0005524,GO:0051082	6686.75	5980.48	7179.24	21956.2	13072.4	10044.8
3391	Peaxi162Scf00569g00527.1	14463.5	-1.82356	0.325048	1.2932e-09	1.82843e-08	Ribonucleoside-diphosphate reductase large subunit	sp|Q9SJ20|RIR1_ARATH	IPR000788,IPR008926	GO:0004748,GO:0005524,GO:0006260,GO:0055114,GO:0005971	3479.39	1949.02	4755.45	21931.3	12083.4	5563.42
3783	Peaxi162Scf00740g00225.1	14235.2	-1.13766	0.261144	9.30459e-07	6.56362e-06	Heat shock protein 70 (Hsp 70) family protein	AT5G42020.1	IPR013126		10864.5	4983.73	6274.51	21658.9	14608.9	15964.3
919	Peaxi162Scf00068g00019.1	14234.6	-1.19788	0.131338	6.32945e-21	6.70639e-19	1,4-alpha-glucan-branching enzyme	sp|P30924|GLGB_SOLTU	IPR013780,IPR015902	GO:0043169,GO:0005978,GO:0004553,GO:0005975,GO:0003844,GO:0003824	7811.54	9078.06	9834.81	16853.2	24121	21403.3
1562	Peaxi162Scf00146g00084.1	13930.3	-1.12649	0.211308	7.25386e-09	8.60565e-08	40S ribosomal protein S14-2	sp|Q9CAX6|RS142_ARATH	IPR001971	GO:0005840,GO:0006412,GO:0003735	6364.12	5442.23	6080.44	22015.5	12007.5	6897.3
3861	Peaxi162Scf00776g00116.1	13901.3	-2.05021	0.183951	4.77574e-30	1.32964e-27	HEAT SHOCK PROTEIN 89.1	AT3G07770.1	IPR001404	GO:0006457,GO:0005524,GO:0051082,GO:0006950	4635.81	3517.75	4837.82	23662.3	18110.4	13671.5
490	Peaxi162Scf00026g00009.1	13864.2	-1.24976	0.262458	1.33922e-07	1.16094e-06	Peptidyl-prolyl cis-trans isomerase B	sp|Q01490|PPIB_ORPSP	IPR024936,IPR002130	GO:0006457,GO:0003755	5346.87	6139.96	6923.74	24741.9	16999	5094.38
3334	Peaxi162Scf00546g00531.1	13772.2	-1.16186	0.14754	2.77242e-16	1.50221e-14	GTP-binding nuclear protein Ran-1	sp|P41916|RAN1_ARATH	IPR002041,IPR005225,IPR001806,IPR027417	GO:0016020,GO:0007165,GO:0006184,GO:0005622,GO:0003924,GO:0006886,GO:0006913,GO:0007264,GO:0005525,GO:0015031	9486.71	7645.81	8514.01	16671.3	17813.1	24201.8
4086	Peaxi162Scf00912g00137.1	13741.1	-1.14282	0.209115	3.44642e-09	4.40675e-08	nascent polypeptide-associated complex subunit alpha-like protein 2	AT3G49470.1	IPR016641	GO:0005515	5702.4	5888.47	6340.13	22434.7	12237.2	6757.16
1160	Peaxi162Scf00089g01846.1	13702.4	-1.00688	0.215825	2.41513e-07	1.96599e-06	60S ribosomal protein L36a	sp|O23290|RL36A_ARATH	IPR000552,IPR011332	GO:0005840,GO:0006412,GO:0005622,GO:0003735	6686.75	6028.01	6250.77	21707.4	11846.2	6617.64
608	Peaxi162Scf00037g01327.1	13514.5	1.43115	0.27751	1.80495e-08	1.93595e-07	Dormancy/auxin associated family protein	AT1G56220.1	IPR008406		21624.1	32658	29913.5	5230.65	6164.38	17680.7
1027	Peaxi162Scf00075g01928.1	13463	-1.37947	0.213805	9.02612e-12	2.0294e-10	60S ribosomal protein L18A-1	AT1G29970.2	IPR023573,IPR021138	GO:0005840,GO:0006412,GO:0003735	5098.89	4342.75	5272.04	22082.5	11093	6779.25
894	Peaxi162Scf00065g00118.1	13415.8	-1.22923	0.191167	1.00034e-11	2.23378e-10	Unknown protein				5908.63	5666.12	5749.54	21562.5	12189.3	8361.22
3619	Peaxi162Scf00679g00032.1	13370.8	-1.68942	0.431557	4.39615e-06	2.59184e-05	heat shock protein 70	AT3G12580.1	IPR013126		10347.1	6557.06	3832.56	24124.9	21034.3	33673.4
781	Peaxi162Scf00051g00721.1	13333.2	-1.10472	0.18454	1.64416e-10	2.80871e-09	60S ribosomal protein L15	sp|O82528|RL15_PETHY	IPR000439	GO:0005840,GO:0006412,GO:0005622,GO:0003735	6308.45	5813.33	6041.34	21303.5	11505.1	7693.97
1196	Peaxi162Scf00096g01615.1	13231.5	1.4798	0.50473	0.00015328	0.000609483	xyloglucan endotransglucosylase/hydrolase 7	AT4G37800.1	IPR016455,IPR008985	GO:0048046,GO:0016762,GO:0004553,GO:0005618,GO:0006073,GO:0005975	18020.7	18386.1	35610	2834.81	3287.58	14399.4
4116	Peaxi162Scf00927g00035.1	12905.2	-1.56801	0.184477	1.8017e-18	1.39918e-16	flavonol synthase 1	AT5G08640.1	IPR002283,IPR027443,IPR026992	GO:0016706,GO:0005506,GO:0055114,GO:0016491	7645.8	7437.26	6569.11	20430.7	25681.4	20082.1
2935	Peaxi162Scf00420g00727.1	12828.2	-4.04179	0.495798	2.8971e-18	2.20407e-16	PLC-like phosphodiesterases superfamily protein	AT5G41080.1	IPR004129	GO:0006071,GO:0008081,GO:0008889,GO:0006629	1284.21	3050.04	1432.5	19354.3	42707.7	41254.4
4225	Peaxi162Scf00987g00058.1	12805.8	-1.45183	0.257208	1.26677e-09	1.79301e-08	60S ribosomal protein L14-1	sp|Q9SIM4|RL141_ARATH	IPR008991,IPR002784	GO:0005840,GO:0006412,GO:0005622,GO:0003735	4490.31	3369	4388.25	20816	9962.52	4830.51
4173	Peaxi162Scf00957g00016.1	12775.6	-1.48873	0.191519	6.97001e-16	3.52828e-14	60S ribosomal protein L35a-3	sp|Q9C912|R35A3_ARATH	IPR001780,IPR009000	GO:0005840,GO:0006412,GO:0005622,GO:0003735	4799.03	4661.7	5097.51	20769.5	13465.4	8009.6
3913	Peaxi162Scf00796g00120.1	12741.1	-1.29379	0.332267	6.16724e-06	3.50039e-05	DNA replication licensing factor MCM3 homolog 3	sp|Q9SX03|MCM33_MAIZE	IPR001208,IPR027417,IPR027925	GO:0005634,GO:0003677,GO:0005524,GO:0006260,GO:0006270,GO:0042555,GO:0000166,GO:0017111,GO:0003678	3914.63	2048.7	5487.05	18311.7	8811.52	4087.5
1185	Peaxi162Scf00095g00168.1	12457.9	-1.12982	0.226482	4.44155e-08	4.32118e-07	translocon at the inner envelope membrane of chloroplasts 110	AT1G06950.1			5642.94	4831.92	6435.07	20520.6	12999.3	5517.33
1190	Peaxi162Scf00096g00714.1	12422.7	-1.1572	0.193391	1.66145e-10	2.83085e-09	40S ribosomal protein S14	sp|P19951|RS142_MAIZE	IPR001971	GO:0005840,GO:0006412,GO:0003735	5788.44	5406.96	5711.84	20397.5	11926.2	6863.84
1616	Peaxi162Scf00152g01633.1	12227.5	-1.5101	0.244618	5.4202e-11	1.03315e-09	40S ribosomal protein S26-3	sp|Q9LYK9|RS263_ARATH	IPR000892	GO:0005840,GO:0006412,GO:0005622,GO:0003735	4581.41	3729.36	4405	21050.8	11114.2	6081.69
803	Peaxi162Scf00057g00322.1	12169.4	-1.34681	0.3204	1.6747e-06	1.10177e-05	rRNA 2'-O-methyltransferase fibrillarin	sp|P22232|FBRL_XENLA	IPR000692	GO:0003723,GO:0008168,GO:0006364,GO:0008033	3966.5	2815.42	4071.31	20209.9	6749.44	3456.86
2736	Peaxi162Scf00377g00416.1	12159.1	-1.05504	0.181949	5.183e-10	7.93706e-09	T-complex protein 1 alpha subunit	AT3G20050.1	IPR002423,IPR027410,IPR027409,IPR027413	GO:0044267,GO:0006457,GO:0005524,GO:0051082	5708.73	4885.59	5891.95	18025.9	11151.8	6349.35
662	Peaxi162Scf00039g01221.1	12098.8	-1.37296	0.191979	7.32689e-14	2.53976e-12	histone H2A 12	AT5G02560.1	IPR009072	GO:0005634,GO:0003677,GO:0046982,GO:0006334,GO:0000786	3738.76	5002.13	5228.76	17985.1	12555.7	6907.4
4208	Peaxi162Scf00983g00007.1	12074.9	-2.89355	0.371191	4.2706e-17	2.61747e-15	Histone H2B.10	sp|Q9FFC0|H2B10_ARATH	IPR000558,IPR009072	GO:0005634,GO:0003677,GO:0046982,GO:0006334,GO:0000786	1182.99	1148.56	1829.02	18964.4	12954.1	1995.46
3635	Peaxi162Scf00683g00428.1	12017	-1.36416	0.243193	1.53898e-09	2.13669e-08	Pathogenesis-related thaumatin superfamily protein	AT1G73620.1	IPR001938		3812.14	2866.03	5182.68	15528.6	11665.8	5087.44
2105	Peaxi162Scf00241g00221.1	11951.1	-2.32563	0.342027	2.99314e-13	9.04543e-12	Sugar phosphate exchanger 2	sp|Q9WU81|SPX2_MOUSE	IPR011701,IPR016196	GO:0006810,GO:0055085,GO:0016021,GO:0005215	5550.57	5512.77	2841.26	15854	28909.5	32036.5
4293	Peaxi162Scf01058g00150.1	11917.8	-1.73365	0.328798	8.79844e-09	1.02203e-07	proliferating cell nuclear antigen 2	AT2G29570.1	IPR000730	GO:0003677,GO:0043626,GO:0006275,GO:0030337	3049.21	1740.47	3310.38	18283.7	8101.38	3273.79
2220	Peaxi162Scf00268g01132.1	11880.4	-1.02299	0.290745	3.31646e-05	0.000156698	50S rib L21 [Arabidopsis thaliana]	ref|NP_174808.1|	IPR001787	GO:0005840,GO:0003723,GO:0006412,GO:0005622,GO:0003735	4616.83	5508.17	7297.92	19703.3	15226.1	3908.22
2325	Peaxi162Scf00286g00820.1	11657.6	1.66746	0.343508	7.62472e-08	7.01289e-07	Unknown protein		IPR010800		25857.5	30509.6	25422	3941.81	4878.05	14352.6
493	Peaxi162Scf00026g00034.1	11619.5	-1.4681	0.294148	4.20035e-08	4.11251e-07	HEAT SHOCK PROTEIN 89.1	AT3G07770.1	IPR001404	GO:0006457,GO:0005524,GO:0051082,GO:0006950	3974.09	3431.87	4217.91	20996.6	10394.5	3425.92
2865	Peaxi162Scf00406g00128.1	11614	-2.49971	0.311721	1.95985e-17	1.2855e-15	Histone superfamily protein	AT1G07660.1	IPR009072,IPR001951	GO:0005634,GO:0003677,GO:0046982,GO:0006334,GO:0000786	1620.76	1791.08	2284.18	19813	12039	2967.62
922	Peaxi162Scf00069g00079.1	11574.2	-1.03571	0.224134	2.91195e-07	2.32131e-06	40S ribosomal protein S14-2	sp|Q9CAX6|RS142_ARATH	IPR001971	GO:0005840,GO:0006412,GO:0003735	5203.9	4496.09	4850.39	17092.4	9408.89	5032.52
2891	Peaxi162Scf00409g00041.1	11500.4	-1.83388	0.280448	4.41893e-12	1.06196e-10	Histone H2B.1	sp|Q9LQQ4|H2B1_ARATH	IPR000558,IPR009072	GO:0005634,GO:0003677,GO:0046982,GO:0006334,GO:0000786	2645.6	2206.64	3198.69	17503.3	10197.6	3073.04
4646	Peaxi162Scf03271g00013.1	11387.7	1.01726	0.277285	1.87548e-05	9.42459e-05					16592.3	17329.6	20740.5	6430.16	10492.2	7889.03
461	Peaxi162Scf00021g02414.1	11363.9	-1.19116	0.166652	7.07956e-14	2.47369e-12	Biotin carboxylase	sp|Q06862|ACCC_NOSS1	IPR016185,IPR011761,IPR004549	GO:0046872,GO:0004075,GO:0008152,GO:0005524,GO:0003824,GO:0016874	5491.11	4598.83	6154.44	17393.6	13579.5	7177.58
2149	Peaxi162Scf00253g00512.1	11345.4	-1.05937	0.20768	2.56267e-08	2.65509e-07					5216.55	4759.85	5244.12	17347.6	10177.1	5725.02
564	Peaxi162Scf00034g00825.1	11027.6	-1.06457	0.19449	3.37024e-09	4.32154e-08	Heat shock 70 kDa protein 15	sp|F4HQD4|HSP7P_ARATH	IPR013126		7315.57	6222.76	6196.32	17070.1	13565.2	12380.5
4416	Peaxi162Scf01201g00008.1	11014.7	-1.56368	0.237863	4.11287e-12	9.93887e-11	Histone H2B.1	sp|Q9LQQ4|H2B1_ARATH	IPR000558,IPR009072	GO:0005634,GO:0003677,GO:0046982,GO:0006334,GO:0000786	2916.36	3830.57	3934.48	16719.8	11974.7	4532.55
3266	Peaxi162Scf00526g00521.1	10835.8	-1.04624	0.23078	4.37467e-07	3.3421e-06	60S ribosomal protein L30	sp|O49884|RL30_LUPLU	IPR004038,IPR022991,IPR000231	GO:0005840,GO:0006412,GO:0005622,GO:0003735	5068.52	4450.09	4864.35	17928.9	8502.59	5057.13
4323	Peaxi162Scf01086g00025.1	10728.8	-1.63988	0.242721	1.18577e-12	3.20255e-11	histone H2A 10	AT1G51060.1	IPR009072	GO:0005634,GO:0003677,GO:0046982,GO:0006334,GO:0000786	2824	3074.58	3719.47	16037.8	11158.6	4401.24
3290	Peaxi162Scf00536g00039.1	10636.7	-1.27278	0.254398	4.01596e-08	3.95625e-07	60S ribosomal protein L17-1	sp|Q93VI3|RL171_ARATH	IPR001063	GO:0005840,GO:0015934,GO:0006412,GO:0005622,GO:0003735	4093.03	3505.48	4047.57	17542.9	8385.03	4037.63
2968	Peaxi162Scf00428g01010.1	10476.8	-3.31449	0.478655	1.83995e-14	7.29743e-13	Histone superfamily protein	AT1G09200.1	IPR000164,IPR009072	GO:0003677,GO:0046982,GO:0006334,GO:0000786	769.261	665.52	1256.58	18960.6	10160	1021.4
2625	Peaxi162Scf00353g00216.1	10466.2	-2.14004	0.193284	8.91088e-30	2.40419e-27	10 kDa chaperonin	sp|P34893|CH10_ARATH	IPR020818	GO:0006457,GO:0005737	3300.99	2905.9	3200.08	17819.8	14714.1	10314.4
815	Peaxi162Scf00058g00026.1	10441.5	-2.92779	0.449697	4.9575e-13	1.43999e-11	Histone superfamily protein	AT1G09200.1	IPR000164,IPR009072		873.01	700.789	1597.25	17058	9027.51	1379.96
2638	Peaxi162Scf00358g00004.1	10420.2	-1.50802	0.426195	2.05606e-05	0.00010226	Unknown protein		IPR002160	GO:0004866	8132.91	5471.37	7472.45	9539.33	13619.2	47495.8
893	Peaxi162Scf00064g00199.1	10369.3	2.2265	0.323278	2.08526e-13	6.52012e-12					26717.9	22017.4	28620.6	1981.75	2755.14	10388.2
4010	Peaxi162Scf00848g00118.1	10282.6	-1.03177	0.391905	0.000656813	0.00218501	Unknown protein				8102.55	11036.3	10322.1	15508.2	15095.5	40314.4
2931	Peaxi162Scf00420g00510.1	10277.5	-1.79801	0.229483	3.84176e-16	2.04355e-14	Ribonucleoside-diphosphate reductase small chain	sp|P49730|RIR2_TOBAC	IPR000358,IPR009078	GO:0009186,GO:0055114,GO:0016491	3484.45	1880.02	2770.05	14393.5	10669.9	4586.2
1885	Peaxi162Scf00192g00025.1	10267.5	1.22157	0.515861	0.00105625	0.00330225	peroxidase 2	AT5G06720.1	IPR010255	GO:0006979,GO:0020037,GO:0004601,GO:0055114	32331.7	17510.5	30357.5	3359.28	4443.35	18781.7
3951	Peaxi162Scf00813g00127.1	10174.2	-2.34363	0.316595	3.73626e-15	1.68299e-13	histone H1E [Nicotiana tabacum]	gb|ABP87679.1|	IPR005819	GO:0005634,GO:0003677,GO:0006334,GO:0000786	1184.26	1765.01	2144.56	15983.5	9304.32	2811.69
2511	Peaxi162Scf00327g00612.1	10141.2	-2.26917	0.156292	3.54317e-49	3.31172e-46	UDP-sulfoquinovose synthase, chloroplastic	sp|Q84KI6|SQD1_SPIOL	IPR001509,IPR016040	GO:0044237,GO:0003824,GO:0050662	3469.27	3848.97	3748.79	14990.7	22559.2	16940.2
2866	Peaxi162Scf00406g00025.1	10115.2	-2.96765	0.382573	5.01129e-17	3.02888e-15	Histone H2B	sp|O22582|H2B_GOSHI	IPR000558,IPR009072	GO:0005634,GO:0003677,GO:0046982,GO:0006334,GO:0000786	1041.29	1134.76	1492.53	19075.5	10761.5	1699.39
4472	Peaxi162Scf01292g00029.1	10049.5	1.04452	0.151807	4.74806e-13	1.38376e-11	Histidine decarboxylase	sp|P54772|DCHS_SOLLC	IPR015424,IPR002129	GO:0019752,GO:0016831,GO:0003824,GO:0030170	15753.4	17202.3	17110.4	6056.27	6445.97	11154
4272	Peaxi162Scf01039g00231.1	10047.1	-3.55122	0.4994	4.9186e-15	2.14541e-13	histone H2A 2	AT4G27230.1	IPR009072	GO:0005634,GO:0003677,GO:0046982,GO:0006334,GO:0000786	573.15	501.44	1123.94	18062.3	10050.7	717.758
3962	Peaxi162Scf00815g00349.1	9950.23	-2.32575	0.287191	1.67683e-17	1.11381e-15	ADP-ribosylation factor 1	AT1G23490.1	IPR005225,IPR027417,IPR006689	GO:0006886,GO:0007264,GO:0005622,GO:0005525	2384.96	1743.54	1748.04	17798.7	9128.66	4653.75
1543	Peaxi162Scf00141g00615.1	9783.34	-2.73262	0.299968	7.81437e-22	9.25384e-20	GDP-mannose-dependent alpha-mannosyltransferase	sp|Q8NT41|MGTA_CORGL	IPR001296	GO:0009058	2846.77	3795.3	2729.56	11117.2	26709.3	28750.1
927	Peaxi162Scf00069g01737.1	9736.45	-1.0735	0.298817	2.36016e-05	0.000115757	30S rib S20, putative [Ricinus communis]	ref|XP_002532240.1|	IPR002583	GO:0005840,GO:0003723,GO:0006412,GO:0005622,GO:0003735	3454.08	4850.32	5848.67	16662.4	12736.1	3347.01
3692	Peaxi162Scf00694g00438.1	9721.58	1.038	0.283841	1.91451e-05	9.59675e-05	Subtilase family protein	AT5G67360.1	IPR015500,IPR023828	GO:0004252,GO:0006508,GO:0042802,GO:0043086	17366.6	15635.1	16500.3	3238.05	4668.22	14179.7
587	Peaxi162Scf00036g01811.1	9715.57	-1.41673	0.289109	6.65137e-08	6.19257e-07	Ectonucleoside triphosphate diphosphohydrolase 6	sp|O75354|ENTP6_HUMAN	IPR000407	GO:0016787	4187.92	2850.69	3341.1	14681.3	11931	3336.91
1933	Peaxi162Scf00201g00234.1	9693.39	-1.78293	0.200246	4.73066e-20	4.42165e-18	glucan endo-1,3-beta-glucosidase-like protein 3	AT5G08000.1	IPR012946		2888.53	2724.95	3367.63	14325.3	11458	6245.19
2268	Peaxi162Scf00274g00731.1	9662.47	-1.34341	0.237166	1.12129e-09	1.60444e-08	60S ribosomal protein L34	sp|P40590|RL34_PEA	IPR008195	GO:0005840,GO:0006412,GO:0005622,GO:0003735	3804.55	3198.79	3399.74	15781.3	7921.62	4139.89
3739	Peaxi162Scf00715g00114.1	9629.64	-1.0272	0.220743	2.5094e-07	2.03198e-06	60S ribosomal protein L37a	sp|Q5QM99|RL37A_ORYSJ	IPR011332,IPR002674	GO:0005840,GO:0006412,GO:0005622,GO:0003735	4391.62	3950.18	4717.75	14755.3	8702.17	4641.76
661	Peaxi162Scf00039g01118.1	9452.8	-1.2686	0.157345	6.36751e-17	3.78737e-15	Inorganic pyrophosphatase	sp|Q72MG4|IPYR_LEPIC	IPR008162	GO:0000287,GO:0004427,GO:0006796,GO:0005737	6541.25	5830.2	5221.78	9383.64	13127.1	20910.3
3866	Peaxi162Scf00777g00213.1	9336.11	-1.19719	0.197931	1.11898e-10	1.99353e-09	Elongation factor Tu	sp|A5GAW4|EFTU_GEOUR	IPR004541,IPR005225,IPR027417	GO:0005622,GO:0003746,GO:0006414,GO:0005525,GO:0003924	4303.05	3128.25	4294.7	14532	8527.19	4912.57
3325	Peaxi162Scf00543g00022.1	9331.26	-1.67103	0.270356	4.96663e-11	9.55046e-10	Histone H2B.1	sp|Q9LQQ4|H2B1_ARATH	IPR000558,IPR009072	GO:0005634,GO:0003677,GO:0046982,GO:0006334,GO:0000786	2090.16	2849.16	3283.85	14481.6	9762.94	3708.1
2890	Peaxi162Scf00409g00033.1	9253.55	-2.10756	0.32949	7.2878e-12	1.66576e-10	Histone H2B.1	sp|Q9LQQ4|H2B1_ARATH	IPR000558,IPR009072	GO:0005634,GO:0003677,GO:0046982,GO:0006334,GO:0000786	1662.52	1639.26	2028.67	15487.1	8054.9	1685.5
1603	Peaxi162Scf00152g00827.1	9202.92	-1.34136	0.133412	8.21358e-25	1.36916e-22	Cox19-like CHCH family protein [Theobroma cacao] gb|EOX98643.1| Cox19-like CHCH family protein [Theobroma cacao]	ref|XP_007042812.1|	IPR010625,IPR009069		4721.85	4727.64	5006.76	13181.9	12825.6	11243
1073	Peaxi162Scf00081g00127.1	9081.58	1.1898	0.405707	0.000209966	0.000804776	Subtilase family protein	AT5G67360.1	IPR015500,IPR023828	GO:0004252,GO:0006508,GO:0042802,GO:0043086	16049.5	13387.1	21655	2392.65	2617.76	14024.4
17	Peaxi162Scf00000g00832.1	9071.59	-1.92539	0.205042	4.51799e-22	5.55119e-20	histone H2A 10	AT1G51060.1	IPR009072	GO:0005634,GO:0003677,GO:0046982,GO:0006334,GO:0000786	2276.15	2636.01	3074.43	15078.8	10809.4	5596.87
822	Peaxi162Scf00058g01219.1	9062.21	-1.30919	0.223052	3.36583e-10	5.36135e-09					3761.54	3125.18	3875.84	14831.2	8136.24	5005.37
2969	Peaxi162Scf00428g00106.1	8942	-3.14995	0.490043	6.32521e-13	1.80717e-11	Histone superfamily protein	AT1G09200.1	IPR000164,IPR009072	GO:0003677,GO:0046982,GO:0006334,GO:0000786	619.964	535.176	1242.62	15150.9	8298.91	914.716
2607	Peaxi162Scf00347g00329.1	8879.67	-1.03784	0.326847	0.000112668	0.000465527	DNA replication licensing factor mcm5-A	sp|P55862|MCM5A_XENLA	IPR001208,IPR027417,IPR027925	GO:0005634,GO:0003677,GO:0005524,GO:0042555,GO:0006260,GO:0006270,GO:0003678	3394.62	1541.12	3947.05	12090.2	5284.73	3085.67
1634	Peaxi162Scf00155g00029.1	8872.54	-1.91487	0.313601	6.28405e-11	1.18146e-09	PATELLIN 2	AT1G22530.1	IPR009038,IPR001071,IPR011074	GO:0006810,GO:0016021,GO:0005622,GO:0005215	2298.93	1719	2345.61	14335.5	9045.28	2785.81
3993	Peaxi162Scf00835g00012.1	8804.11	-1.5088	0.274721	2.96993e-09	3.83453e-08	40S ribosomal protein S12	sp|Q9XHS0|RS12_HORVU	IPR000530,IPR004038	GO:0005840,GO:0006412,GO:0005622,GO:0003735	2779.72	2267.98	2852.43	14428.6	7005.75	2648.83
4659	Peaxi162Scf06066g00004.1	8728.78	-1.51419	0.28711	9.67366e-09	1.1143e-07	Unknown protein		IPR008195	GO:0005840,GO:0006412,GO:0005622,GO:0003735	2812.61	2540.94	2789.6	15736.6	6545.76	2790.86
1793	Peaxi162Scf00175g00120.1	8667.21	-1.08782	0.167863	7.1391e-12	1.63605e-10	Argininosuccinate synthase	sp|Q3A9W5|ASSY_CARHZ	IPR024074,IPR001518	GO:0005524,GO:0004055,GO:0006526	4147.43	3835.17	4236.06	12928.6	9056.21	4788.21
2666	Peaxi162Scf00362g00841.1	8618.62	-1.04815	0.217562	1.10117e-07	9.78813e-07	Pathogenesis-related thaumatin superfamily protein	AT4G38660.1	IPR001938		3450.29	3039.31	4668.88	10865.8	9061.68	4378.52
338	Peaxi162Scf00016g00233.1	8584.49	-1.17189	0.302938	7.33223e-06	4.08576e-05	DNA replication licensing factor MCM4	sp|P30665|MCM4_YEAST	IPR001208,IPR004039,IPR027417,IPR027925	GO:0003677,GO:0005524,GO:0006260,GO:0006270,GO:0000166,GO:0042555,GO:0017111,GO:0003678	3275.69	1556.46	3670.6	11667.2	5787.09	3565.43
2713	Peaxi162Scf00372g00719.1	8534.67	-1.00022	0.23413	1.52235e-06	1.01223e-05	Mitochondrial import receptor subunit TOM40-1	sp|Q9LHE5|TO401_ARATH	IPR023614,IPR027246	GO:0055085,GO:0005741	4113.27	2701.95	3838.15	12305.2	7007.8	3359.64
2867	Peaxi162Scf00406g00210.1	8486.57	-2.59958	0.357715	5.07779e-15	2.20749e-13	Histone H2B.1	sp|Q9LQQ4|H2B1_ARATH	IPR000558,IPR009072	GO:0005634,GO:0003677,GO:0046982,GO:0006334,GO:0000786	1117.2	1140.89	1587.48	15674.7	8495.75	1527.68
1935	Peaxi162Scf00201g00330.1	8444.56	-1.88256	0.365688	1.44623e-08	1.58631e-07	Replication protein A 70 kDa DNA-binding subunit B	sp|Q9SD82|RFA1B_ARATH	IPR004591	GO:0005634,GO:0003677,GO:0006260,GO:0003676	1652.39	938.475	2387.5	12585.3	6158.91	1896.98
1161	Peaxi162Scf00089g01842.1	8388.25	-1.48469	0.227067	5.20529e-12	1.2306e-10	Triose phosphate/phosphate translocator, chloroplastic	sp|P21727|TPT_PEA	IPR004853,IPR004696	GO:0016020,GO:0006810,GO:0016021,GO:0005215	3380.7	2344.65	3046.5	12615.3	9077.4	4043.31
1591	Peaxi162Scf00152g00130.1	8383.67	1.24884	0.406493	0.00012565	0.000512622	organ-specific protein S2 [Solanum nigrum]	gb|ADW66153.1|	IPR024489		14836.1	17193.1	25296.3	2089.58	4661.39	13809.1
2497	Peaxi162Scf00323g00929.1	8345.77	-1.06686	0.286925	1.45858e-05	7.55143e-05	50S ribosomal protein L18	sp|A4IJK4|RL18_GEOTN	IPR005484	GO:0005840,GO:0006412,GO:0005622,GO:0003735	2996.07	3465.61	4632.58	12301.4	10256.4	2819.27
3091	Peaxi162Scf00457g00003.1	8333.01	-1.42383	0.410302	2.79535e-05	0.000134406	hypersensitive response assisting protein [Capsicum annuum]	gb|AAD50436.1|	IPR001568	GO:0003723,GO:0033897	1443.63	3230.99	3155.4	9841.12	9613.94	5072.29
3050	Peaxi162Scf00449g00212.1	8304.76	1.29376	0.537941	0.0008626	0.00276385	calcium-transporting ATPase, putative	AT5G53010.1	IPR023298,IPR024750,IPR001757,IPR023214	GO:0070588,GO:0016020,GO:0005524,GO:0019829,GO:0005388,GO:0006812,GO:0046872,GO:0000166,GO:0016021,GO:0005516	31423.3	9159.33	4213.72	4304.85	4892.41	4709.93
1454	Peaxi162Scf00129g00234.1	8298.62	-2.44806	0.319857	4.1362e-16	2.18684e-14	tubulin alpha-4 chain	AT1G04820.1	IPR000217,IPR023123	GO:0051258,GO:0005874,GO:0043234,GO:0006184,GO:0007017,GO:0005525,GO:0005200,GO:0003924	1522.07	1071.89	1482.76	13398.2	8731.56	2042.17
2328	Peaxi162Scf00286g01034.1	8293.24	2.11268	0.309144	3.89188e-13	1.1483e-11	xyloglucan endotransglucosylase/hydrolase 15	AT4G14130.1	IPR016455,IPR008985	GO:0048046,GO:0016762,GO:0004553,GO:0005618,GO:0006073,GO:0005975	14237.7	19878.2	17608.8	1812.03	3633.42	5564.68
1491	Peaxi162Scf00131g01512.1	8258.96	-1.19946	0.185905	8.61975e-12	1.94808e-10	40S ribosomal protein S26-2	sp|Q8LPJ7|RS262_ARATH	IPR000892	GO:0005840,GO:0006412,GO:0005622,GO:0003735	4066.46	3789.17	3987.54	13929.7	8717.89	5513.55
495	Peaxi162Scf00026g00187.1	8246.29	-1.0299	0.182844	1.38876e-09	1.9488e-08	glucan endo-1,3-beta-glucosidase-like protein 3	AT5G08000.1	IPR012946		3829.86	2962.64	4022.44	10586.3	8328.3	4013.64
583	Peaxi162Scf00036g00321.1	8221.88	-1.07965	0.33537	9.1677e-05	0.000387919	DNA replication licensing factor MCM6	sp|Q2KIZ8|MCM6_BOVIN	IPR001208,IPR027417,IPR027925	GO:0005634,GO:0003677,GO:0005524,GO:0042555,GO:0006260,GO:0006270,GO:0003678	3018.84	1334.11	3444.42	11072.5	4824.06	2651.35
328	Peaxi162Scf00015g00163.1	8208.31	-2.96195	0.486573	7.36202e-12	1.68125e-10	Histone superfamily protein	AT1G07660.1	IPR009072,IPR001951		594.659	486.105	1132.32	12201.2	7233.35	536.583
2901	Peaxi162Scf00413g00085.1	8198.78	-1.01216	0.191259	9.52546e-09	1.10014e-07	LL-diaminopimelate aminotransferase	sp|Q6MDE0|DAPAT_PARUW	IPR019942,IPR015424	GO:0009089,GO:0009058,GO:0010285,GO:0003824,GO:0030170	3843.78	3982.38	4688.43	12746.1	9148.48	4413.24
1066	Peaxi162Scf00079g00245.1	8163.23	-1.99937	0.315784	1.35007e-11	2.9071e-10	Unknown protein				2110.41	1222.16	1984	12901.2	8354.95	1941.17
3222	Peaxi162Scf00501g00127.1	8139.49	-1.17919	0.182208	7.55149e-12	1.72302e-10	T-complex protein 1 subunit zeta	sp|P80317|TCPZ_MOUSE	IPR002423,IPR027410,IPR027409,IPR027413	GO:0044267,GO:0006457,GO:0005524,GO:0051082	3404.74	2968.77	3866.07	12235	6913.48	4836.82
942	Peaxi162Scf00071g00426.1	8106.02	-1.57493	0.329608	1.15408e-07	1.02071e-06	calreticulin 1b	AT1G09210.1	IPR001580,IPR008985	GO:0006457,GO:0005783,GO:0005515,GO:0051082,GO:0005509	5054.6	2728.02	3846.52	8280.47	14659.4	15277.5
48	Peaxi162Scf00002g00313.1	8093.25	-1.11573	0.0960892	3.04698e-32	9.84475e-30	Hsc70-interacting protein	sp|Q5RF31|F10A1_PONAB	IPR006636,IPR011990	GO:0005515	4812.94	4966.86	5182.68	9662.47	11123.1	11957
1713	Peaxi162Scf00164g01139.1	8063.51	-1.15489	0.207927	2.08104e-09	2.80015e-08	Ribosomal L29e protein family	AT3G06680.1	IPR002673	GO:0005840,GO:0006412,GO:0005622,GO:0003735	3481.92	3306.13	3378.8	12334.6	7318.79	4015.53
2531	Peaxi162Scf00329g00431.1	7971.83	-1.5657	0.119872	5.76989e-40	3.02008e-37	alpha-galactosidase 1	AT5G08380.1	IPR013780,IPR001202,IPR000111	GO:0004553,GO:0005515,GO:0005975,GO:0003824	3853.9	4601.9	4104.82	10513.6	11212.6	15930.2
3102	Peaxi162Scf00459g00510.1	7876.38	1.11587	0.179763	4.15043e-11	8.13641e-10	Zinc finger protein CONSTANS-LIKE 4	sp|Q940T9|COL4_ARATH	IPR010402,IPR000315	GO:0005515,GO:0008270,GO:0005622	9604.38	19369.1	12750.1	5224.9	5703.02	7675.66
1930	Peaxi162Scf00201g00240.1	7865.19	-4.90425	0.5221	3.05521e-22	3.82574e-20	Chaperone protein ClpB	sp|Q7NFE9|CLPB_GLOVI	IPR019489,IPR023150,IPR007149,IPR001270,IPR027417,IPR028299,IPR004176	GO:0005524,GO:0019538,GO:0000166,GO:0017111	585.802	630.25	565.46	20338.8	11466.2	25326.1
4302	Peaxi162Scf01064g00233.1	7834.53	-2.53909	0.36506	5.71592e-14	2.02698e-12	DEK domain-containing chromatin associated protein	AT5G63550.2	IPR009057,IPR014876	GO:0003677	1048.88	662.453	1520.46	13072.1	5819.9	1943.06
4421	Peaxi162Scf01205g00019.1	7824.92	-1.27343	0.199267	1.30828e-11	2.82734e-10	3-oxoacyl-[acyl-carrier-protein] synthase 2	sp|Q9KQH9|FABF_VIBCH	IPR020841	GO:0008152,GO:0003824	3408.54	3120.58	3913.54	12732.1	9405.47	4099.49
3603	Peaxi162Scf00673g00129.1	7666.43	-1.14316	0.168314	8.69627e-13	2.39821e-11	Dihydrolipoyl dehydrogenase	sp|P72740|DLDH_SYNY3	IPR016156,IPR013027,IPR023753	GO:0050660,GO:0016668,GO:0055114,GO:0045454,GO:0016491	3877.94	3050.04	3866.07	11375	8151.96	5029.36
4283	Peaxi162Scf01053g00039.1	7621.72	-1.34216	0.291601	2.81307e-07	2.25071e-06	DNA (cytosine-5-)-methyltransferase family protein	AT4G08990.1	IPR001525	GO:0005634,GO:0003677,GO:0008168,GO:0003886,GO:0090116,GO:0006306	2438.1	1478.25	2948.77	10828.8	5204.08	2833.79
812	Peaxi162Scf00058g00011.1	7574.94	-3.0286	0.472486	8.25126e-13	2.28512e-11	Histone superfamily protein	AT1G09200.1	IPR000164,IPR009072	GO:0003677,GO:0046982,GO:0006334,GO:0000786	633.881	489.172	1051.34	13056.8	6532.09	714.602
1229	Peaxi162Scf00102g01138.1	7571.61	-2.40547	0.374278	2.96132e-12	7.367e-11	stress-inducible protein, putative	AT4G12400.2	IPR006636,IPR011990	GO:0005515	2410.27	3344.47	1830.41	16657.3	10213.4	18110
327	Peaxi162Scf00015g00162.1	7556.99	-2.97045	0.442261	1.13091e-13	3.77031e-12	Histone superfamily protein	AT1G07660.1	IPR009072,IPR001951	GO:0005634,GO:0003677,GO:0046982,GO:0006334,GO:0000786	655.39	533.643	1002.47	11507	6927.83	991.1
3177	Peaxi162Scf00481g00732.1	7494.71	-4.91995	0.405394	4.54054e-35	1.67367e-32	17.5 kDa class I heat shock protein	sp|P04794|HSP14_SOYBN	IPR008978		618.699	598.048	513.8	15649.2	13695	25211.2
1600	Peaxi162Scf00152g00729.1	7491.63	-1.07467	0.25749	2.18702e-06	1.39262e-05	Chaperone protein DnaK	sp|Q2VYT1|DNAK_MAGSA	IPR013126	GO:0006457,GO:0005524,GO:0051082	3678.03	2129.97	3021.37	11433.7	5371.53	3162.68
3505	Peaxi162Scf00620g00242.1	7491.52	1.34159	0.216765	4.80492e-11	9.25991e-10	serine protease [Solanum lycopersicum]	emb|CAA07250.1|	IPR023827,IPR015500	GO:0004252,GO:0006508,GO:0042802,GO:0043086	12247.4	12428.7	11613.6	3703.18	3758.5	6234.46
565	Peaxi162Scf00034g00821.1	7485.44	-1.2584	0.148159	1.72154e-18	1.34491e-16	heat shock protein 91	AT1G79930.1	IPR013126		4095.56	3323	4272.36	10794.3	9456.74	8327.13
2524	Peaxi162Scf00328g01214.1	7460.85	-2.00879	0.240262	3.93677e-18	2.91868e-16	Naringenin,2-oxoglutarate 3-dioxygenase	sp|Q07353|FL3H_PETHY	IPR027443,IPR005123,IPR026992	GO:0016706,GO:0055114,GO:0016491	3238.99	4907.06	3237.78	15409.3	19216.9	13571.8
135	Peaxi162Scf00005g00134.1	7431.47	-1.10236	0.252028	8.78119e-07	6.22629e-06	Coproporphyrinogen III oxidase	AT1G03475.1	IPR001260	GO:0004109,GO:0055114,GO:0006779	2861.96	3421.14	4579.53	12367.8	9357.63	3211.92
547	Peaxi162Scf00032g03116.1	7393.47	1.87295	0.206477	9.44863e-21	9.76661e-19	Leucine-rich repeat (LRR) family protein	AT3G19320.1	IPR001611	GO:0005515	14872.8	16825.1	14139.3	2198.68	4214.39	5636.64
1361	Peaxi162Scf00119g00023.1	7379.42	-1.64906	0.27174	1.00243e-10	1.8068e-09	H/ACA ribonucleoprotein complex subunit 2-like protein	sp|Q9LEY9|NHP2_ARATH	IPR018492,IPR004038	GO:0003723,GO:0005730	2262.24	1795.68	2408.44	13358	5556.76	2754.25
929	Peaxi162Scf00069g01928.1	7315.67	1.02892	0.172075	1.7657e-10	2.99483e-09	sodium/calcium exchanger family protein / calcium-binding EF hand family protein	AT1G53210.1	IPR004837,IPR011992	GO:0055085,GO:0005509,GO:0016021	18687.5	10961.1	8057.45	5483.95	5900.55	6492.02
3481	Peaxi162Scf00611g00321.1	7315.5	-1.46599	0.323533	3.79771e-07	2.93099e-06	Mitochondrial glycoprotein family protein	AT5G02050.1	IPR003428	GO:0005759	2050.94	1498.19	2275.8	11302.2	4408.5	2004.93
3996	Peaxi162Scf00836g00037.1	7275.45	-2.47004	0.334842	3.20991e-15	1.46353e-13	Histone superfamily protein	AT1G07660.1	IPR009072,IPR001951	GO:0005634,GO:0003677,GO:0046982,GO:0006334,GO:0000786	989.412	913.939	1361.29	11573.4	6623.68	1592.07
4207	Peaxi162Scf00983g00019.1	7184.95	-1.48249	0.157062	3.66913e-22	4.55094e-20	Cyclin-dependent kinases regulatory subunit 1	sp|Q6PS57|CKS1_ORYSJ	IPR000789	GO:0016538,GO:0007049	2730.37	2965.7	3035.33	10038.3	8708.32	6203.53
4520	Peaxi162Scf01356g00004.1	7174.74	-1.04588	0.224021	2.29425e-07	1.87928e-06	hydrolase, acting on ester bonds, putative [Ricinus communis] gb|EEF36750.1| hydrolase, acting on ester bonds, putative [Ricinus communis]	ref|XP_002525632.1|	IPR007312	GO:0016788	5763.13	5968.21	6144.66	6843.61	9238.7	22914
1332	Peaxi162Scf00114g00044.1	7105.89	-2.99861	0.435708	3.38572e-14	1.27127e-12	Histone H2B.10	sp|Q9FFC0|H2B10_ARATH	IPR000558,IPR009072	GO:0005634,GO:0003677,GO:0046982,GO:0006334,GO:0000786	698.408	492.239	949.414	11124.2	6947.65	1177.33
295	Peaxi162Scf00014g01621.1	7037.52	-1.43503	0.274998	1.30983e-08	1.45314e-07	13 kDa ribonucleoprotein-associated protein	sp|O74690|SNU13_SCHPO	IPR018492,IPR004038	GO:0042254,GO:0003723,GO:0005730,GO:0030529	2311.58	1827.88	2273.01	10966.6	5156.23	2472.07
52	Peaxi162Scf00002g00108.1	7036.26	1.39862	0.252128	2.19109e-09	2.92715e-08	Protein NRT1/ PTR FAMILY 6.3	sp|Q05085|PTR7_ARATH	IPR000109,IPR016196	GO:0016020,GO:0006810,GO:0006857,GO:0005215	15893.8	12431.7	9198.14	2538.12	4095.46	6780.51
3617	Peaxi162Scf00679g00110.1	7025.13	-2.38796	0.317441	1.3388e-15	6.39374e-14	Histone superfamily protein	AT1G07660.1	IPR009072,IPR001951	GO:0005634,GO:0003677,GO:0046982,GO:0006334,GO:0000786	1072.92	1101.02	1412.95	11886.7	6814.37	1696.86
3799	Peaxi162Scf00744g00338.1	7017.51	-1.4281	0.295831	9.49588e-08	8.55774e-07	receptor-like kinase 1	AT1G48480.1	IPR014347,IPR003591,IPR001398,IPR013210,IPR001611,IPR011009	GO:0005524,GO:0005515,GO:0004672,GO:0006468,GO:0016772	2472.26	1792.61	2591.34	9988.5	7468.47	2550.98
2299	Peaxi162Scf00284g00223.1	6959.96	-1.20817	0.154453	4.27592e-16	2.24709e-14	biotin/lipoyl attachment domain-containing protein	AT3G56130.1	IPR011053		3293.4	2970.3	3422.08	10481.7	7767.15	4672.69
2993	Peaxi162Scf00434g00728.1	6919.24	1.58416	0.295815	6.1552e-09	7.41315e-08	histidine phosphotransfer protein 6	AT1G80100.1	IPR008207	GO:0000160,GO:0004871	10286.3	21506.7	14555.4	2157.85	4867.12	7259.65
239	Peaxi162Scf00011g01219.1	6890.42	1.53482	0.397646	6.15022e-06	3.493e-05	Lactoylglutathione lyase / glyoxalase I family protein	AT1G80160.1	IPR025870		29362.2	11651.2	8023.94	3254	3921.17	7496.38
1618	Peaxi162Scf00153g00815.1	6882.59	-1.05333	0.240238	8.68241e-07	6.16795e-06	Protein GrpE	sp|Q8DJB3|GRPE_THEEB	IPR000740	GO:0006457,GO:0051087,GO:0000774,GO:0042803	3080.84	3076.11	3663.62	11161.2	7412.42	3128.59
989	Peaxi162Scf00074g00020.1	6866.33	-1.09946	0.326171	5.23358e-05	0.000235705	50S ribosomal protein L11	sp|A5GWK2|RL11_SYNR3	IPR000911	GO:0005840,GO:0006412,GO:0003735	2605.11	3086.85	3783.69	11402.4	9484.08	1795.34
1003	Peaxi162Scf00074g00108.1	6851.22	-1.19381	0.524116	0.00139913	0.00422533	Unknown protein				4528.27	5774.99	5221.78	9827.72	8786.23	27834.1
1221	Peaxi162Scf00102g00733.1	6811.35	-1.12042	0.174522	1.05748e-11	2.33162e-10	60S ribosomal protein L37a	sp|Q5QM99|RL37A_ORYSJ	IPR011332,IPR002674	GO:0005840,GO:0006412,GO:0005622,GO:0003735	3144.1	3290.8	3181.93	10747.1	6354.39	4487.73
3637	Peaxi162Scf00683g00459.1	6784.01	-1.13452	0.375371	0.000167388	0.00065826	Phosphoethanolamine N-methyltransferase	sp|Q9M571|PEAMT_SPIOL	IPR025771,IPR013216	GO:0000234,GO:0008152,GO:0008168,GO:0006656	2788.57	2505.67	4097.84	11698.5	10063	2030.18
4280	Peaxi162Scf01051g00130.1	6758.19	-1.18799	0.24246	6.855e-08	6.36855e-07	high mobility group protein [Solanum tuberosum]	emb|CAA05365.1|	IPR009071		2077.51	3016.31	2809.15	9738.39	6810.27	2554.13
3569	Peaxi162Scf00652g00014.1	6721.08	1.36499	0.296897	2.86955e-07	2.2903e-06	UDP-D-glucuronate 4-epimerase 6	AT3G23820.1	IPR001509,IPR008089	GO:0005975,GO:0044237,GO:0016857,GO:0003824,GO:0050662	12427.1	13446.9	13441.2	2013.65	2937.63	9097.92
2774	Peaxi162Scf00385g00520.1	6718.05	-2.04164	0.269523	2.05111e-15	9.60278e-14	cyclin-dependent kinase B2	AT1G20930.1	IPR011009	GO:0005524,GO:0004674,GO:0004672,GO:0006468,GO:0016772	1781.45	1567.19	1806.68	11492.4	7877.2	3252.32
1124	Peaxi162Scf00088g00096.1	6714.46	-1.65515	0.226651	2.45406e-14	9.4449e-13	monogalactosyldiacylglycerol synthase 2	AT5G20410.1	IPR009695,IPR007235	GO:0030246,GO:0009247,GO:0030259,GO:0016758,GO:0005975	4954.65	3812.17	3025.56	6639.44	15454.3	16796.9
2950	Peaxi162Scf00423g00137.1	6706.77	2.64856	0.366713	6.19953e-15	2.65545e-13	pleiotropic drug resistance 12	AT1G15520.1	IPR027417,IPR013581,IPR013525	GO:0016020,GO:0005524,GO:0000166,GO:0017111,GO:0016887	23031	13284.3	15246.5	1332.23	1477.7	4627.24
3581	Peaxi162Scf00661g00035.1	6704.67	1.46924	0.244314	1.44481e-10	2.50744e-09	ubiquitin-conjugating enzyme 23	AT2G16920.1	IPR016135		13558.2	12914.8	13886.6	3133.41	3939.62	6727.49
997	Peaxi162Scf00074g00537.1	6689.49	-1.19423	0.222362	5.77428e-09	7.00596e-08	auxin response factor 9	AT4G23980.1	IPR015300,IPR010525,IPR003311	GO:0005634,GO:0003677,GO:0006355,GO:0009725,GO:0046983	2716.45	3062.31	3600.79	9307.08	8244.23	5006
1732	Peaxi162Scf00166g00647.1	6674.34	-1.44426	0.296312	7.53712e-08	6.93823e-07	Chaperone protein ClpB 2	sp|Q8YM56|CLPB2_NOSS1	IPR023150,IPR001270,IPR027417,IPR028299	GO:0005524,GO:0019538,GO:0016485,GO:0000166,GO:0017111,GO:0009408,GO:0005737	4638.34	3204.92	3128.88	12736.5	8901.74	10739.9
3676	Peaxi162Scf00691g00215.1	6659.02	-1.15737	0.297683	6.84394e-06	3.84033e-05	DNA replication licensing factor mcm7	sp|O75001|MCM7_SCHPO	IPR001208,IPR027417,IPR027925	GO:0005634,GO:0003677,GO:0005524,GO:0042555,GO:0006260,GO:0006270,GO:0003678	2476.06	1271.23	2968.31	9331.32	4636.78	2426.62
3912	Peaxi162Scf00795g00216.1	6627.55	-1.65924	0.177282	7.71622e-22	9.17914e-20	Pyruvate kinase family protein	AT3G52990.1	IPR001697	GO:0030955,GO:0000287,GO:0004743,GO:0006096,GO:0003824	2744.29	1964.36	3105.14	10292.2	9803.26	5292.6
3388	Peaxi162Scf00568g00061.1	6586.3	-3.29097	0.440815	3.39069e-16	1.82213e-14	Histone superfamily protein	AT1G07660.1	IPR009072,IPR001951	GO:0005634,GO:0003677,GO:0046982,GO:0006334,GO:0000786	617.433	452.369	721.834	11796.1	6635.3	1010.04
931	Peaxi162Scf00069g02244.1	6555.93	-1.239	0.206398	1.48688e-10	2.57192e-09	phosphoenolpyruvate carboxylase 3	AT3G14940.1	IPR021135	GO:0006099,GO:0015977,GO:0008964,GO:0003824	5054.6	3131.32	5632.26	7031.19	10855.2	16132.8
1561	Peaxi162Scf00146g00614.1	6548.4	-1.12352	0.187575	1.60555e-10	2.75715e-09	type 2 histone deacetylase c [Nicotiana tabacum]	gb|ACZ54947.1|	IPR007087	GO:0046872	2694.94	2659.01	3036.73	9931.08	5141.88	3896.85
2871	Peaxi162Scf00406g00042.1	6541.75	-7.2155	0.660702	1.79043e-28	4.33863e-26	heat shock protein 70	AT3G12580.1	IPR013126		116.401	102.742	89.3566	16290.4	10608.4	25209.3
2174	Peaxi162Scf00258g00921.1	6471.48	-1.38654	0.237054	3.84583e-10	6.05955e-09	Activator of 90 kDa heat shock protein ATPase homolog 1	sp|O95433|AHSA1_HUMAN	IPR015310,IPR023393,IPR013538	GO:0001671,GO:0006950,GO:0051087	3347.8	3088.38	2986.47	10606.1	7303.07	8055.05
152	Peaxi162Scf00006g00149.1	6470.74	-3.2731	0.427679	7.99042e-17	4.68873e-15	Unknown protein		IPR006814	GO:0009523,GO:0042651,GO:0015979,GO:0009654	1565.09	1574.86	2252.07	10464.5	5865.01	41182.4
3162	Peaxi162Scf00476g00222.1	6448.65	-1.03099	0.212072	8.96159e-08	8.11255e-07	translocon at the inner envelope membrane of chloroplasts 20	AT1G04940.1	IPR005691		2875.87	2784.76	3563.09	9915.13	6748.76	3150.69
1773	Peaxi162Scf00171g00924.1	6441.69	-7.24093	0.508971	1.28196e-46	9.86768e-44	purple acid phosphatase 17	AT3G17790.1	IPR024927,IPR004843	GO:0016787,GO:0003993	156.889	98.1412	80.9794	12262.5	24472.3	18123.9
4433	Peaxi162Scf01220g00002.1	6437.59	2.74704	0.448054	8.46141e-12	1.91726e-10	Unknown protein		IPR004231		25168	16880.3	27297	910.482	1464.71	6609.44
2202	Peaxi162Scf00264g00035.1	6394.03	1.34471	0.220561	8.54109e-11	1.55987e-09	subtilisin-like serine protease 2	AT4G34980.1	IPR015500,IPR023828	GO:0004252,GO:0006508,GO:0042802,GO:0043086	10030.8	10764.9	12708.2	2823.32	5089.93	4685.31
331	Peaxi162Scf00015g10238.1	6382.62	-2.789	0.424661	4.46407e-13	1.3039e-11	Histone superfamily protein	AT1G07660.1	IPR009072,IPR001951		600.985	479.972	981.526	9683.52	5480.2	979.106
440	Peaxi162Scf00020g00516.1	6379.63	-1.50403	0.22168	9.9603e-13	2.72954e-11	plasma membrane intrinsic protein 1	AT4G00430.1	IPR023271,IPR000425	GO:0016020,GO:0006810,GO:0005215	2114.2	2574.67	3103.75	10111.6	9702.11	3297.77
1869	Peaxi162Scf00189g00005.1	6355.85	1.87252	0.412699	2.73856e-07	2.19715e-06	FASCICLIN-like arabinogalactan 6	AT2G20520.1	IPR000782		9954.85	7639.68	11958.4	1025.97	1626.02	4307.18
1041	Peaxi162Scf00078g00422.1	6344.13	-1.0687	0.209439	2.5255e-08	2.61969e-07	40S ribosomal protein S5	sp|O65731|RS5_CICAR	IPR000235,IPR023798	GO:0003723,GO:0006412,GO:0003735,GO:0015935	2929.01	2505.67	2696.06	9706.49	5286.78	2893.76
844	Peaxi162Scf00061g00247.1	6330.11	-1.32619	0.151439	1.7929e-19	1.60692e-17	ankyrin repeat family protein / regulator of chromosome condensation (RCC1) family protein	AT3G03790.2	IPR009091,IPR020683	GO:0005515	3876.67	3999.25	4021.05	7431.88	11753.3	11301.1
4294	Peaxi162Scf01058g00167.1	6315.49	-2.43385	0.336384	1.01156e-14	4.19548e-13	tubulin beta chain 2	AT5G62690.1	IPR000217,IPR023123	GO:0051258,GO:0005874,GO:0043234,GO:0006184,GO:0007017,GO:0005525,GO:0005200,GO:0003924	1127.32	688.522	1115.56	10401.3	5707.12	1253.71
4540	Peaxi162Scf01412g00012.1	6284.76	4.33287	0.487077	9.0426e-21	9.39103e-19	Aluminium induced protein with YGL and LRDR motifs	AT4G27450.1	IPR024286		4338.48	17084.2	15055.2	692.273	360.198	633.799
535	Peaxi162Scf00032g00106.1	6250.95	2.59277	0.702626	2.52814e-06	1.58666e-05	Glucan endo-1,3-beta-glucosidase	sp|P23432|E13C_TOBAC	IPR017853,IPR000490	GO:0004553,GO:0005975,GO:0003824	36637.3	10898.3	9279.12	814.776	2809.82	3197.4
725	Peaxi162Scf00045g02031.1	6246.91	-1.60993	0.303132	7.72522e-09	9.06216e-08	early nodulin-like protein 15	AT4G31840.1	IPR008972	GO:0009055,GO:0005507	1727.04	1449.12	1942.11	9167.99	6212.22	1589.55
3252	Peaxi162Scf00519g00054.1	6229.56	-1.17203	0.257502	3.7326e-07	2.88414e-06	40S ribosomal protein S17	sp|P49215|RS17_SOLLC	IPR001210	GO:0005840,GO:0006412,GO:0005622,GO:0003735	2586.13	2005.76	2655.57	10229	4743.4	2496.69
3295	Peaxi162Scf00536g00915.1	6181.13	-1.22076	0.215261	1.06474e-09	1.53022e-08	Dihydroxy-acid dehydratase	sp|Q7UJ69|ILVD_RHOBA	IPR000581,IPR015928	GO:0004160,GO:0008152,GO:0003824,GO:0009082	2611.44	2294.05	3184.73	10215.6	6354.39	3175.94
1516	Peaxi162Scf00136g00222.1	6181.07	1.57836	0.3616	7.57816e-07	5.4817e-06	Bifunctional inhibitor/lipid-transfer protein/seed storage 2S albumin superfamily protein	AT2G45180.1	IPR016140		8356.86	14905.2	12211.1	3354.17	5558.81	1646.36
561	Peaxi162Scf00034g00315.1	6121.19	-2.92242	0.324027	1.1352e-21	1.33226e-19	tonoplast intrinsic protein 2	AT5G47450.1	IPR023271,IPR000425	GO:0016020,GO:0006810,GO:0005215	1004.59	515.241	1150.47	9160.33	9145.07	3430.97
4420	Peaxi162Scf01205g00158.1	6115.86	-1.08595	0.195156	1.99643e-09	2.69879e-08	3-oxoacyl-[acyl-carrier-protein] synthase 2	sp|Q9KQH9|FABF_VIBCH	IPR020841	GO:0008152,GO:0003824	3077.04	2521	3367.63	9338.34	7268.21	3223.28
949	Peaxi162Scf00071g00835.1	6112.7	1.22864	0.410393	0.000165444	0.000651594	HXXXD-type acyl-transferase family protein	AT5G67150.1	IPR003480,IPR023213	GO:0016747	16825.1	9547.29	9515.08	3925.86	6096.71	2976.46
3771	Peaxi162Scf00732g00451.1	6112.41	1.1105	0.493344	0.00170993	0.00503947	Peroxidase superfamily protein	AT5G05340.1	IPR010255	GO:0006979,GO:0020037,GO:0004601,GO:0055114	18939.3	9076.52	8446.99	1256.3	2407.93	9536.02
1791	Peaxi162Scf00175g00013.1	6028.91	-1.14403	0.167179	6.09633e-13	1.75134e-11	Carbohydrate-binding X8 domain superfamily protein	AT1G26450.1	IPR012946		2482.39	3028.57	3221.03	8728.38	7140.4	3994.7
1266	Peaxi162Scf00106g01318.1	5982.56	-1.16999	0.241499	9.0653e-08	8.19509e-07	Unknown protein		IPR025558		2344.48	1838.61	2418.21	9084.4	4452.24	2227.13
2705	Peaxi162Scf00369g00124.1	5944.05	-1.40181	0.209525	1.86146e-12	4.87164e-11	phosphoenolpyruvate carboxylase 4	AT1G68750.1	IPR021135	GO:0006099,GO:0015977,GO:0008964,GO:0003824	3838.71	4217	3475.13	6560.96	10854.5	14320.4
4292	Peaxi162Scf01058g00156.1	5901.57	-1.54478	0.273483	1.22885e-09	1.745e-08	RNA-binding (RRM/RBD/RNP motifs) family protein	AT1G07350.1	IPR012677	GO:0000166,GO:0003676	2815.14	4016.12	3551.92	10483.6	7167.05	14764.2
3040	Peaxi162Scf00446g00018.1	5877.67	-1.34005	0.239261	1.61167e-09	2.23014e-08	BAX inhibitor 1	AT5G47120.1	IPR006214		3187.12	3933.31	3847.92	8843.86	6933.98	13535.1
3494	Peaxi162Scf00618g00333.1	5870.15	-1.19311	0.385495	0.00012341	0.000504729	heat shock protein 70 (Hsp 70) family protein	AT5G28540.1	IPR013126		5003.99	1758.87	2256.25	7824.91	5680.47	10385.7
4260	Peaxi162Scf01023g00417.1	5839.51	-2.32885	0.291853	4.36472e-17	2.6689e-15	ATP binding microtubule motor family protein	AT2G37420.1	IPR027640,IPR027417,IPR001752	GO:0007018,GO:0005524,GO:0003777,GO:0008017,GO:0005871	1263.97	821.932	1227.26	10380.9	5622.37	1881.2
1298	Peaxi162Scf00110g00146.1	5809.88	1.0614	0.311464	4.77635e-05	0.000217055	BURP domain-containing protein	AT5G25610.1	IPR004873		8261.97	7662.68	9025.02	2009.82	2687.47	6083.59
1442	Peaxi162Scf00128g01227.1	5746.99	-1.01516	0.275238	1.74094e-05	8.84875e-05	REF/SRPP-like protein	sp|Q9FYF7|Y1736_ARATH	IPR008802		4682.62	6432.85	4289.12	7682.63	8495.07	17671.9
4429	Peaxi162Scf01211g00117.1	5730.46	-3.08875	0.289962	7.2174e-29	1.79892e-26	Unknown protein				1153.89	1547.26	1347.33	11280.5	11614.5	13396.9
3472	Peaxi162Scf00608g00918.1	5712.51	-3.16984	0.445633	5.16037e-15	2.23967e-13	histone H2A 11	AT3G54560.1	IPR009072	GO:0005634,GO:0003677,GO:0046982,GO:0006334,GO:0000786	549.111	384.897	904.736	10518.7	7048.81	951.961
3893	Peaxi162Scf00786g00435.1	5701.86	-1.40147	0.263842	7.97808e-09	9.34202e-08	DEAD-box ATP-dependent RNA helicase 31	sp|Q9FFQ1|RH31_ARATH	IPR014014,IPR027417,IPR014001,IPR001650	GO:0005524,GO:0004386,GO:0008026,GO:0003676	2001.6	1784.94	2171.09	9696.28	4884.2	2212.61
171	Peaxi162Scf00007g00102.1	5683.02	-1.21056	0.480123	0.000703139	0.00232083	glucose-6-phosphate/phosphate translocator 2	AT1G61800.1	IPR004853,IPR004696	GO:0016020,GO:0006810,GO:0016021,GO:0005215	6575.41	1843.21	2383.31	5196.83	16031.9	10062.5
2266	Peaxi162Scf00274g00052.1	5652.24	-1.23318	0.191876	1.02232e-11	2.27124e-10	malate dehydrogenase	AT3G47520.1	IPR001557	GO:0016616,GO:0044262,GO:0003824,GO:0055114,GO:0006108,GO:0016615,GO:0005975,GO:0030060,GO:0016491	3066.92	2439.73	2365.16	8427.86	6888.87	3877.92
350	Peaxi162Scf00016g01135.1	5644.62	1.32403	0.186406	1.02308e-13	3.44151e-12	cold-regulated 413-plasma membrane 2	AT3G50830.1	IPR008892		7039.75	10005.8	9185.58	2441.14	3647.09	4047.73
2897	Peaxi162Scf00411g00049.1	5633.28	-1.12378	0.224534	4.092e-08	4.02449e-07	60S ribosomal protein L35	sp|Q9M5L0|RL35_EUPES	IPR001854	GO:0005840,GO:0006412,GO:0005622,GO:0003735	2303.99	2180.57	2419.61	8739.22	4716.75	2404.52
1032	Peaxi162Scf00076g00528.1	5607.2	-1.93752	0.201811	5.92526e-23	7.95231e-21	Chaperone protein ClpB 2	sp|Q8YM56|CLPB2_NOSS1	IPR023150,IPR001270,IPR027417,IPR028299	GO:0005524,GO:0019538,GO:0016485,GO:0000166,GO:0017111,GO:0009408,GO:0005737	2520.34	2637.54	2789.6	7946.14	9229.82	14383.6
3186	Peaxi162Scf00488g00026.1	5497.52	1.09904	0.22486	7.5147e-08	6.92003e-07	UDP-Glycosyltransferase superfamily protein	AT2G36970.1	IPR002213	GO:0008152,GO:0016758	9804.28	12276.8	9104.6	2524.72	4783.05	6489.5
2373	Peaxi162Scf00299g00847.1	5494.96	-1.10656	0.129428	1.00635e-18	8.05415e-17					3314.91	3536.15	3438.83	7153.06	7160.9	8241.28
1975	Peaxi162Scf00207g01041.1	5405.37	-9.12128	0.668665	1.90852e-43	1.28071e-40	Pyridoxal phosphate phosphatase-related protein	AT1G17710.1	IPR006383,IPR023214	GO:0008152,GO:0016791	51.8745	26.0687	12.5658	10142.3	15807.7	33697.4
491	Peaxi162Scf00026g00023.1	5388.68	1.65267	0.22084	6.37394e-15	2.71681e-13	S-adenosylmethionine decarboxylase proenzyme	sp|O80402|DCAM_NICSY	IPR016067,IPR001985,IPR018167	GO:0004014,GO:0006597,GO:0008295	5340.54	11292.4	11816	2424.55	2663.55	3573.01
2200	Peaxi162Scf00264g00024.1	5374.72	1.14465	0.185475	5.19764e-11	9.9508e-10	Phototropic-responsive NPH3 family protein	AT5G67385.1	IPR011333,IPR027356	GO:0005515	6365.38	10973.4	9112.98	3249.53	4819.27	3475.16
37	Peaxi162Scf00001g00303.1	5315.24	-1.64881	0.278775	2.53569e-10	4.12953e-09	cellulose synthase-like D5	AT1G02730.1	IPR005150,IPR013083	GO:0016760,GO:0016020,GO:0030244	1804.22	1347.91	1546.99	8027.81	5597.76	2174.74
2920	Peaxi162Scf00420g00016.1	5304.22	-1.163	0.16063	3.5769e-14	1.33349e-12	Pentatricopeptide repeat (PPR) superfamily protein	AT4G35850.1	IPR002885		2662.05	2113.1	2589.95	8168.18	5311.38	3459.38
130	Peaxi162Scf00004g03912.1	5298.62	-1.8002	0.297621	1.01942e-10	1.83411e-09	ubiquitin-conjugating enzyme 20	AT1G50490.1	IPR016135,IPR023313	GO:0016881	1477.79	1174.63	1426.91	8295.79	5413.22	1660.88
123	Peaxi162Scf00004g01917.1	5269.54	-1.00012	0.167983	2.10737e-10	3.49949e-09	Dihydrolipoyllysine-residue acetyltransferase component of pyruvate dehydrogenase complex	sp|O66119|ODP2_ZYMMO	IPR004167,IPR001078,IPR023213	GO:0016746,GO:0008152	2683.56	2574.67	3163.78	8111.39	5854.07	3435.39
834	Peaxi162Scf00060g00003.1	5209.56	-2.56117	0.463357	4.80054e-10	7.41647e-09	Histone superfamily protein	AT1G07660.1	IPR009072,IPR001951	GO:0005634,GO:0003677,GO:0046982,GO:0006334,GO:0000786	464.34	418.633	798.625	6317.86	4886.94	432.423
3555	Peaxi162Scf00647g00324.1	5202.19	-1.18385	0.206647	7.60405e-10	1.12623e-08	DNA gyrase subunit A	sp|Q55738|GYRA_SYNY3	IPR024946,IPR013760	GO:0003677,GO:0005524,GO:0003918,GO:0005694,GO:0006265,GO:0006259,GO:0003916	2260.97	2197.44	2588.55	8508.89	5359.23	2849.57
3571	Peaxi162Scf00656g00311.1	5197.38	-4.73782	0.322315	3.39466e-50	3.55366e-47	purple acid phosphatase 12	AT2G27190.1	IPR004843,IPR025733,IPR008963	GO:0046872,GO:0016787,GO:0003993	531.398	621.049	410.482	7654.56	12969.9	22183.6
2316	Peaxi162Scf00285g00928.1	5188.56	-2.25948	0.330009	2.55142e-13	7.82804e-12	ATP binding microtubule motor family protein	AT3G63480.2	IPR010544,IPR027640,IPR027417,IPR001752	GO:0007018,GO:0005524,GO:0003777,GO:0008017,GO:0005871	1199.44	688.522	1144.88	8713.7	5798.03	1410.9
2104	Peaxi162Scf00241g00034.1	5071.15	-2.26282	0.313405	1.77691e-14	7.09979e-13	structural maintenance of chromosomes 2	AT5G62410.1	IPR010935,IPR027417,IPR003395,IPR024704	GO:0030261,GO:0006281,GO:0005524,GO:0005515,GO:0000796,GO:0007062,GO:0051276,GO:0005694,GO:0006310,GO:0007076	1033.69	561.245	1242.62	8498.05	4824.74	1480.34
4407	Peaxi162Scf01178g00016.1	5062.46	1.00729	0.391543	0.000817365	0.00264057	alpha/beta-Hydrolases superfamily protein	AT2G45600.1	IPR013094	GO:0016787,GO:0008152	9352.6	8913.98	10759.1	1550.44	3252.72	7438.93
1989	Peaxi162Scf00209g00324.1	5061.59	-2.0362	0.161093	8.47616e-38	3.96124e-35	Mitochondrial outer membrane protein porin 1	sp|Q9SRH5|VDAC1_ARATH	IPR023614,IPR027246	GO:0006820,GO:0055085,GO:0008308,GO:0005741,GO:0044070	2085.1	1818.68	2233.91	6345.94	9952.95	9464.69
258	Peaxi162Scf00013g00227.1	5059.98	-1.65886	0.319257	1.38106e-08	1.52698e-07	NAP1-related protein 2	AT1G18800.1	IPR002164	GO:0005634,GO:0006334	1170.34	963.01	1471.59	7915.52	3144.04	1411.53
3997	Peaxi162Scf00839g00013.1	5049.46	1.07252	0.253371	1.68821e-06	1.10982e-05	Leucine-rich repeat (LRR) family protein	AT3G20820.1	IPR013210,IPR001611	GO:0005515	4465	7041.63	7836.85	2438.59	3470.07	2676.6
42	Peaxi162Scf00001g00371.1	5038.8	-1.6607	0.377884	6.31286e-07	4.63563e-06	Endoglucanase 17	sp|O81416|GUN17_ARATH	IPR008928,IPR001701	GO:0004553,GO:0005975,GO:0003824	1244.99	903.205	2240.9	8480.82	6315.43	965.218
4547	Peaxi162Scf01416g00014.1	5022.52	1.25411	0.365521	3.65774e-05	0.000170849	Protein kinase superfamily protein	AT2G33580.1	IPR018392,IPR013320,IPR011009	GO:0005524,GO:0004674,GO:0016998,GO:0004672,GO:0006468,GO:0016772	9654.99	13643.2	5743.95	1657.63	2420.23	6618.91
2132	Peaxi162Scf00248g00003.1	4989.89	-1.0838	0.216951	4.37223e-08	4.2569e-07	UDP-Glycosyltransferase superfamily protein	AT4G27570.1	IPR002213	GO:0008152,GO:0016758	3815.94	3398.14	2735.15	7055.44	10639.9	4487.09
3599	Peaxi162Scf00672g00514.1	4974.22	-1.30085	0.321284	3.26927e-06	1.99208e-05	31-kDa RNA binding protein	AT4G24770.1	IPR012677	GO:0000166,GO:0003676	1638.48	2185.17	2834.28	9203.08	7246.34	1657.09
4548	Peaxi162Scf01416g00119.1	4925.48	1.14244	0.252663	4.34958e-07	3.3265e-06	Auxin-responsive protein IAA4	sp|P33077|IAA4_ARATH	IPR003311	GO:0005634,GO:0006355,GO:0046983	7650.86	4440.89	7119.21	2578.95	2759.92	2809.8
485	Peaxi162Scf00025g03018.1	4908.2	-1.51326	0.244693	5.05878e-11	9.71338e-10	Ribonucleoside-diphosphate reductase large subunit	sp|Q9SJ20|RIR1_ARATH	IPR000788,IPR008926	GO:0004748,GO:0005524,GO:0006260,GO:0055114,GO:0005971	1589.13	1265.1	1894.64	7122.43	4156.29	3037.69
4380	Peaxi162Scf01157g00213.1	4898.01	-1.58186	0.267128	2.48572e-10	4.06079e-09	60S ribosomal protein L23	sp|P49690|RL23_ARATH	IPR023571,IPR000218	GO:0005840,GO:0006412,GO:0003735	1573.95	1406.18	1669.85	8861.73	4268.38	1715.8
2308	Peaxi162Scf00284g00620.1	4896.1	-1.28152	0.189779	1.17549e-12	3.17806e-11	UDP-glucose pyrophosphorylase 3 isoform 1 [Theobroma cacao] gb|EOY17714.1| UDP-glucose pyrophosphorylase 3 isoform 1 [Theobroma cacao]	ref|XP_007008904.1|	IPR002618	GO:0008152,GO:0016779	2836.65	3142.05	3504.45	6032.02	9405.47	8431.92
4389	Peaxi162Scf01161g00121.1	4883.73	-1.2611	0.276978	3.60662e-07	2.7967e-06	AP2-like ethylene-responsive transcription factor	sp|Q94AN4|AP2L1_ARATH	IPR016177	GO:0003677,GO:0006355,GO:0003700	1752.35	1337.17	1951.88	7240.47	3668.96	2112.87
536	Peaxi162Scf00032g00102.1	4873.62	1.35729	0.5742	0.000877943	0.00280751	Glucan endo-1,3-beta-glucosidase	sp|P23432|E13C_TOBAC	IPR017853,IPR000490	GO:0004553,GO:0005975,GO:0003824	22522.4	8535.21	5830.52	1308.62	4268.38	5041.35
2997	Peaxi162Scf00435g01012.1	4866.46	-1.2278	0.248998	5.81561e-08	5.4847e-07	transducin family protein / WD-40 repeat family protein	AT3G21540.1	IPR015943,IPR020472,IPR011047,IPR007148	GO:0005515	1969.97	1274.3	1890.45	7345.75	3320.38	2123.61
4128	Peaxi162Scf00934g00138.1	4864.93	1.85954	0.434677	8.5399e-07	6.07992e-06	Tetraspanin family protein	AT5G46700.1	IPR018499	GO:0016021	21285	9044.32	5746.75	1673.58	2496.1	4269.3
819	Peaxi162Scf00058g00078.1	4819.7	-1.35017	0.229429	3.09137e-10	4.95737e-09	beta glucosidase 17	AT2G44480.1	IPR001360,IPR017853	GO:0004553,GO:0005975,GO:0003824	2701.27	2663.61	4628.39	4812.09	9579.08	12384.3
2794	Peaxi162Scf00391g00434.1	4776.67	-1.12779	0.154001	1.92762e-14	7.62052e-13	Hydroxyproline-rich glycoprotein family protein isoform 2 [Theobroma cacao] gb|EOY03909.1| Hydroxyproline-rich glycoprotein family protein isoform 2 [Theobroma cacao]	ref|XP_007032983.1|	IPR006636		2320.44	2626.81	2524.32	7728.57	5604.6	3403.83
3842	Peaxi162Scf00763g00048.1	4748.46	1.97	0.4297	1.93796e-07	1.61838e-06	Leucine-rich receptor-like protein kinase family protein	AT4G28490.1	IPR025875,IPR001611,IPR011009	GO:0005524,GO:0005515,GO:0004674,GO:0004672,GO:0006468,GO:0016772	16525.2	9996.6	5316.72	1223.76	1440.11	4272.46
4324	Peaxi162Scf01086g00147.1	4748.23	-1.84429	0.259127	8.188e-14	2.80482e-12	kinesin 1	AT4G21270.1	IPR027640,IPR027417,IPR001752	GO:0007018,GO:0005524,GO:0003777,GO:0008017,GO:0005871	1324.7	1061.15	1517.67	7742.61	5345.56	1790.29
2372	Peaxi162Scf00299g00835.1	4746.34	2.47689	0.186446	5.74941e-42	3.58257e-39	conserved hypothetical protein [Ricinus communis] gb|EEF48608.1| conserved hypothetical protein [Ricinus communis]	ref|XP_002514025.1|			6982.82	8406.4	8906.34	895.807	1816.03	1528.31
1660	Peaxi162Scf00159g01025.1	4742.93	-7.32436	0.517404	3.41006e-46	2.54985e-43	conserved hypothetical protein [Ricinus communis] gb|EEF36373.1| conserved hypothetical protein [Ricinus communis]	ref|XP_002526033.1|			89.8315	93.5408	48.8669	7322.78	17251.9	15688.4
3015	Peaxi162Scf00441g00015.1	4742.06	-2.14675	0.355647	6.42225e-11	1.20399e-09	DNA (cytosine-5)-methyltransferase 1	sp|Q9AXT8|CMT1_MAIZE	IPR001525,IPR023779,IPR016197,IPR001025	GO:0003677,GO:0008168,GO:0006306	1048.88	530.576	1084.84	8120.33	4049.66	977.212
2689	Peaxi162Scf00365g00925.1	4719.02	1.76301	0.387016	2.84765e-07	2.27352e-06	Peroxidase superfamily protein	AT4G37530.1	IPR010255	GO:0006979,GO:0020037,GO:0004601,GO:0055114	16926.3	8417.14	10295.6	909.206	1915.13	6376.5
3731	Peaxi162Scf00714g00017.1	4678.26	2.3608	0.458439	5.92491e-09	7.15586e-08	Pathogenesis-related thaumatin superfamily protein	AT1G75050.1	IPR001938		18654.6	8687.03	6315	923.243	1282.91	3343.86
131	Peaxi162Scf00004g04619.1	4660.97	-1.0235	0.198256	1.89699e-08	2.0272e-07	L-ascorbate oxidase	sp|Q40588|ASO_TOBAC	IPR017760	GO:0005507,GO:0005576,GO:0055114,GO:0016491	2649.4	1835.55	2825.9	4991.38	5204.08	5339.31
1744	Peaxi162Scf00167g01221.1	4631.65	-1.87666	0.275367	6.57479e-13	1.87031e-11	Chalcone-flavanone isomerase family protein	AT5G05270.1	IPR016087	GO:0016872,GO:0045430,GO:0009813	2278.68	2214.31	1995.17	8666.49	13465.4	3347.65
971	Peaxi162Scf00072g01012.1	4619.66	-2.50151	0.525435	3.0602e-08	3.1006e-07					550.376	421.7	996.885	8235.81	5214.33	212.739
1571	Peaxi162Scf00147g01713.1	4613.97	1.32833	0.488774	0.00034438	0.00124452	Auxin-responsive family protein	AT5G47530.1	IPR017214,IPR004877,IPR005018	GO:0016021	17734.8	7086.1	5776.07	1260.77	1943.84	6537.47
1087	Peaxi162Scf00083g00320.1	4566.04	-2.24519	0.322751	1.22882e-13	4.05032e-12	Chalcone-flavanone isomerase family protein	AT5G66230.1			1046.35	765.194	896.358	7792.37	4988.09	1244.24
1007	Peaxi162Scf00074g01143.1	4554.13	-2.35461	0.371216	5.80949e-12	1.35993e-10	High mobility group B protein 13	sp|Q9T012|HMG13_ARATH	IPR009071		1007.12	737.592	943.829	8506.34	5774.1	1109.78
1739	Peaxi162Scf00167g00732.1	4527.17	7.76368	0.309918	2.97468e-139	3.89251e-135					10724.1	10467.4	15771.4	44.6627	46.4772	73.859
4581	Peaxi162Scf01568g00001.1	4509.11	-1.05659	0.464342	0.0017484	0.00513437	Chlorophyll a-b binding protein 7, chloroplastic	sp|P27491|CB27_TOBAC	IPR022796,IPR023329	GO:0016020,GO:0009765	1875.07	3740.1	2119.43	9182.66	8787.6	2157.06
4448	Peaxi162Scf01253g00002.1	4491.27	-6.68727	0.590188	2.02946e-30	5.77316e-28	17.6 kDa class II heat shock protein	AT5G12020.1	IPR008978		149.297	92.0073	76.7908	9324.94	12993.1	13742.8
977	Peaxi162Scf00073g01422.1	4484.24	-2.72806	0.401265	1.05489e-13	3.53941e-12	SPX domain gene 2	AT2G26660.1	IPR004331		931.211	2686.61	791.644	6238.75	12706	13819.2
442	Peaxi162Scf00020g00726.1	4474.98	-1.00177	0.138169	3.39734e-14	1.27381e-12	phosphate transporter 4	AT2G29650.1	IPR011701,IPR016196	GO:0055085,GO:0016021	2405.21	2792.42	3311.78	6201.74	6696.81	4518.66
2663	Peaxi162Scf00362g00643.1	4462.08	-1.47482	0.292041	3.11381e-08	3.14882e-07	Basic-leucine zipper (bZIP) transcription factor family protein	AT2G16770.1	IPR004827	GO:0006355,GO:0043565,GO:0003700	1382.9	824.999	1701.96	6748.54	3355.24	1650.15
2410	Peaxi162Scf00305g00514.1	4432.5	-2.12045	0.335062	1.09729e-11	2.41728e-10	Glucan endo-1,3-beta-glucosidase 2	sp|Q9C7U5|E132_ARATH	IPR012946,IPR017853,IPR000490	GO:0004553,GO:0005975,GO:0003824	988.146	591.914	1137.9	7112.22	5051.66	856.639
2668	Peaxi162Scf00362g00091.1	4406.27	-1.08749	0.223976	8.8923e-08	8.05261e-07	cold shock domain protein 3	AT2G17870.1	IPR012340	GO:0003677,GO:0006355,GO:0003676	2028.17	1619.33	2219.95	6887	3399.67	2870.4
4125	Peaxi162Scf00934g00134.1	4396.66	-1.00112	0.141742	1.32918e-13	4.35368e-12	plastid developmental protein DAG, putative	AT3G06790.2			2400.15	2389.12	2508.97	6962.28	4201.4	3786.38
1237	Peaxi162Scf00102g01349.1	4385.56	1.3423	0.273685	6.56308e-08	6.11689e-07	Hydroxymethylglutaryl-CoA synthase	sp|P54873|HMCS_ARATH	IPR010122	GO:0008299,GO:0004421,GO:0008152,GO:0003824	10120.6	6408.31	6257.75	1792.25	2999.83	3579.95
813	Peaxi162Scf00058g00013.1	4383.72	-2.51319	0.452137	4.50891e-10	6.99068e-09	Histone superfamily protein	AT1G09200.1	IPR000164,IPR009072	GO:0003677,GO:0046982,GO:0006334,GO:0000786	409.935	383.364	788.851	6640.07	3490.57	413.484
779	Peaxi162Scf00050g02219.1	4382.31	-1.829	0.312738	3.27445e-10	5.22216e-09	Cyclin family protein	AT5G06150.1	IPR014400	GO:0005634,GO:0051726,GO:0019901,GO:0000079	1242.46	952.276	1410.16	7452.94	5207.49	1306.74
2052	Peaxi162Scf00226g00320.1	4381.54	-2.57266	0.217437	3.99093e-34	1.3743e-31	HSP20-like chaperones superfamily protein	AT4G02450.1	IPR008978		1060.26	1389.31	1528.84	6392.52	7836.19	10350.4
3221	Peaxi162Scf00501g00003.1	4364.99	-1.89463	0.325815	3.68331e-10	5.83157e-09	Zinc-finger domain of monoamine-oxidase A repressor R1 protein	AT5G38690.1	IPR018500		1067.86	670.12	1341.75	7559.49	3886.31	1129.35
686	Peaxi162Scf00042g00215.1	4363.13	1.73602	0.211246	1.82135e-17	1.19765e-15	Protein of unknown function (DUF594)	AT5G45480.1	IPR007658,IPR025315		10314.2	6902.08	7029.85	1344.99	1805.09	3845.09
374	Peaxi162Scf00016g10236.1	4358.87	-1.15477	0.320591	2.10776e-05	0.000104434	Prefoldin chaperone subunit family protein	AT5G27330.1			1725.78	1258.97	1852.75	7138.38	3921.85	895.778
3648	Peaxi162Scf00684g00330.1	4350.82	1.60188	0.317984	3.19477e-08	3.22446e-07	Organ-specific protein S2 [Medicago truncatula] gb|AES69782.1| Organ-specific protein S2 [Medicago truncatula]	ref|XP_003599531.1|	IPR024489		7611.64	14848.4	11320.4	1571.49	4458.39	4131.06
3090	Peaxi162Scf00457g00010.1	4350.65	-2.96557	0.586992	2.98419e-09	3.84915e-08	hypersensitive response assisting protein [Capsicum annuum]	gb|AAD50436.1|	IPR001568	GO:0003723,GO:0033897	326.43	291.357	816.775	6259.8	5440.56	2044.7
3431	Peaxi162Scf00584g00012.1	4334.14	1.21019	0.149434	4.62619e-17	2.81062e-15	Basic helix-loop-helix DNA-binding superfamily protein isoform 3 [Theobroma cacao] gb|EOX94495.1| Basic helix-loop-helix DNA-binding superfamily protein isoform 3 [Theobroma cacao]	ref|XP_007050338.1|	IPR025610,IPR011598	GO:0046983	6271.76	9726.71	8269.67	2625.53	3988.83	3641.82
3085	Peaxi162Scf00455g00052.1	4324.68	-2.68701	0.424131	2.62767e-12	6.65074e-11	Histone superfamily protein	AT1G09200.1	IPR000164,IPR009072	GO:0003677,GO:0046982,GO:0006334,GO:0000786	493.441	320.492	727.419	6761.3	3867.86	670.413
3028	Peaxi162Scf00444g00238.1	4287.05	-5.63908	0.578862	2.87282e-23	4.02057e-21	heat shock protein 83	prf||1710352A	IPR001404	GO:0006457,GO:0005524,GO:0051082,GO:0006950	226.477	177.881	191.279	9595.47	6415.22	16198.5
2187	Peaxi162Scf00263g00126.1	4273.63	1.17759	0.598094	0.00310605	0.00846792	alcohol dehydrogenase 1	AT1G77120.1	IPR011032,IPR016040,IPR013149,IPR002085	GO:0008270,GO:0055114,GO:0016491	8155.69	4396.42	7554.82	1126.78	1456.51	3671.49
410	Peaxi162Scf00017g02623.1	4244.46	-1.27907	0.163764	4.8352e-16	2.51575e-14	Mannose-1-phosphate guanyltransferase alpha	sp|Q86HG0|GMPPA_DICDI	IPR001451,IPR005835	GO:0009058,GO:0016779	2282.48	2174.44	2788.21	4464.36	6474	7107.51
2532	Peaxi162Scf00329g00432.1	4244.03	-1.05954	0.186548	1.03971e-09	1.49671e-08	Unknown protein				2102.82	2177.51	2303.72	6927.19	4731.1	2597.69
3820	Peaxi162Scf00753g00428.1	4243.89	-1.66727	0.224346	9.36208e-15	3.90774e-13	50S ribosomal protein L13	sp|B8G6P5|RL13_CHLAD	IPR023564,IPR005822	GO:0005840,GO:0006412,GO:0003735	1386.69	1102.55	1415.74	6999.29	3947.14	2029.55
4461	Peaxi162Scf01269g00014.1	4229.72	-3.89132	0.375009	2.06467e-27	4.46566e-25	SPX domain gene 1	AT5G20150.1	IPR004331		703.469	1071.89	402.105	6001.4	13113.4	14929
3669	Peaxi162Scf00689g00336.1	4228.43	-1.3287	0.212532	3.22865e-11	6.47984e-10	nucleobase-ascorbate transporter 7	AT1G60030.1	IPR006043	GO:0016020,GO:0006810,GO:0055085,GO:0005215	1594.19	1191.49	1944.9	5930.58	4491.88	1984.09
2335	Peaxi162Scf00287g00193.1	4216.43	-1.29118	0.305107	1.51194e-06	1.00633e-05	auxin response factor 19	AT1G19220.1	IPR015300,IPR010525,IPR003311	GO:0005634,GO:0003677,GO:0006355,GO:0009725,GO:0046983	1323.43	938.475	1805.28	6104.12	3522.7	1260.65
3257	Peaxi162Scf00520g00614.1	4202.87	-1.08318	0.163112	2.44797e-12	6.21997e-11	Tesmin/TSO1-like CXC domain-containing protein	AT3G22780.1	IPR005172		1972.5	1834.01	2430.78	6049.89	4755.02	2797.17
831	Peaxi162Scf00059g00919.1	4197.1	-1.10542	0.234474	1.76636e-07	1.49025e-06	Nucleic acid-binding, OB-fold-like protein	AT2G33845.1	IPR012340		1853.57	1689.87	1845.77	6997.38	3557.55	1734.11
990	Peaxi162Scf00074g00017.1	4125.06	1.02654	0.15829	7.06682e-12	1.62376e-10	Polyketide cyclase/dehydrase and lipid transport superfamily protein	AT1G64720.1	IPR002913,IPR023393	GO:0008289	7402.87	6558.59	5389.32	3287.82	3281.42	2665.87
76	Peaxi162Scf00003g00245.1	4113.61	1.04757	0.243708	1.28868e-06	8.75772e-06	Leucine-rich repeat (LRR) family protein	AT3G19320.1	IPR001611	GO:0005515	7054.93	7973.97	8190.09	1675.49	3018.97	5832.97
2158	Peaxi162Scf00253g01121.1	4107.61	-1.24653	0.172979	4.70233e-14	1.71161e-12	conserved hypothetical protein [Ricinus communis] gb|EEF36373.1| conserved hypothetical protein [Ricinus communis]	ref|XP_002526033.1|			3584.4	2902.83	2324.67	4605.37	7780.82	9149.05
4327	Peaxi162Scf01087g00121.1	4099.49	1.07591	0.139493	9.86457e-16	4.84363e-14	Cysteine proteinases superfamily protein	AT3G19400.1	IPR013128,IPR025661,IPR000118,IPR025660	GO:0008234,GO:0006508	5721.38	4203.2	4927.18	2170.61	2177.59	2550.35
2678	Peaxi162Scf00363g00727.1	4087.44	-1.38267	0.269829	2.14625e-08	2.25853e-07	ATP-dependent zinc metalloprotease FtsH 2	sp|B3QZS3|FTSH2_PHYMT	IPR027417	GO:0005524,GO:0000166,GO:0017111	1924.42	1114.82	1707.55	6955.27	4583.47	1715.17
4634	Peaxi162Scf02118g00003.1	4072.44	1.8583	0.424746	5.66766e-07	4.21507e-06	mitogen-activated protein kinase 3	AT3G45640.1	IPR011009	GO:0005524,GO:0004674,GO:0004672,GO:0006468,GO:0004707,GO:0016772	15778.7	6868.35	4918.8	1442.61	1632.85	3424.03
4255	Peaxi162Scf01018g00016.1	4058.7	-3.13094	0.504917	2.85243e-12	7.15732e-11	Histone superfamily protein	AT1G09200.1	IPR000164,IPR009072	GO:0003677,GO:0046982,GO:0006334,GO:0000786	245.455	253.02	456.556	6335.73	3087.31	239.884
983	Peaxi162Scf00073g02022.1	4040.62	-1.16791	0.246855	1.58559e-07	1.3508e-06	translocon at the outer envelope membrane of chloroplasts 34	AT5G05000.2	IPR027417,IPR005688	GO:0006886,GO:0015450,GO:0009707,GO:0005525	1532.2	1522.72	1812.26	6499.07	3540.47	1596.49
1931	Peaxi162Scf00201g00232.1	4034.89	-9.10547	0.849889	7.02723e-28	1.58543e-25	Chaperone protein ClpB	sp|Q7NFE9|CLPB_GLOVI	IPR019489,IPR023150,IPR001270,IPR027417,IPR028299,IPR004176	GO:0005524,GO:0019538,GO:0000166,GO:0017111	13.9176	21.4684	11.1696	13100.9	3807.03	16604.4
4529	Peaxi162Scf01372g00033.1	4017.77	-1.43477	0.269086	7.1513e-09	8.49939e-08	somatic embryogenesis receptor-like kinase 2	AT1G34210.1	IPR013210,IPR001611,IPR013320,IPR011009	GO:0005524,GO:0005515,GO:0004672,GO:0006468,GO:0016772	1394.29	1065.75	1633.55	5530.52	4809.02	1494.86
358	Peaxi162Scf00016g01521.1	3994.92	-2.30398	0.324527	3.83519e-14	1.41883e-12	ATP binding microtubule motor family protein	AT3G50240.1	IPR027640,IPR027417,IPR024658,IPR001752	GO:0007018,GO:0005524,GO:0003777,GO:0008017,GO:0005871	1014.72	555.111	836.322	7158.8	4314.17	1509.38
975	Peaxi162Scf00073g01110.1	3985.02	-1.01443	0.140545	4.28504e-14	1.56844e-12	Alba DNA/RNA-binding protein	AT1G29250.1	IPR002775	GO:0003676	2066.12	2358.45	2147.35	6139.21	4370.9	3066.1
2427	Peaxi162Scf00310g00710.1	3978.78	-1.32809	0.213651	4.04216e-11	7.93559e-10	Endoglucanase 8	sp|Q9CAC1|GUN8_ARATH	IPR008928,IPR001701	GO:0004553,GO:0005975,GO:0003824	1689.08	1056.55	1882.07	4922.47	3710.65	3505.46
2507	Peaxi162Scf00325g00079.1	3963.59	-1.93445	0.309683	2.55591e-11	5.22993e-10	syntaxin of plants 111	AT1G08560.1	IPR010989	GO:0016020,GO:0006886,GO:0005484,GO:0005515,GO:0016192	1050.14	740.659	1104.39	6361.25	4459.07	1222.15
2790	Peaxi162Scf00391g00008.1	3958.65	-1.17789	0.153097	1.16131e-15	5.63871e-14	Protein kinase superfamily protein	AT1G18160.1	IPR000270,IPR011009	GO:0005524,GO:0005515,GO:0004674,GO:0004672,GO:0006468,GO:0016772	2024.37	1524.25	1990.98	5684.29	4163.81	2992.87
752	Peaxi162Scf00047g01225.1	3948.84	-1.35452	0.25305	6.38737e-09	7.66455e-08	Chalcone synthase A	sp|P08894|CHSA_PETHY	IPR016039,IPR011141	GO:0016746,GO:0009058,GO:0008152,GO:0016747,GO:0003824	3397.15	2977.97	4257	6790.01	10490.2	11601.6
986	Peaxi162Scf00073g02222.1	3929.75	-1.12256	0.176859	1.69634e-11	3.59764e-10	Kinase interacting family protein, putative isoform 1 [Theobroma cacao] ref|XP_007011383.1| Kinase interacting family protein, putative isoform 1 [Theobroma cacao] gb|EOY20192.1| Kinase interacting family protein, putative isoform 1 [Theobroma cacao] gb|EOY20193.1| Kinase interacting family protein, putative isoform 1 [Theobroma cacao]	ref|XP_007011382.1|			1918.09	1418.45	1803.89	5025.84	3577.37	2967.62
1126	Peaxi162Scf00088g01217.1	3924.51	-1.64504	0.196151	4.65142e-18	3.41945e-16	sucrose phosphate synthase 1F	AT5G20280.1	IPR012819	GO:0009058,GO:0005985,GO:0046524	2735.43	2093.17	1937.92	5108.78	6923.05	9875.65
2887	Peaxi162Scf00408g00833.1	3916.2	-1.08915	0.149141	2.24271e-14	8.68253e-13	50S ribosomal protein L24	sp|Q11HR3|RL24_MESSB	IPR003256	GO:0005840,GO:0006412,GO:0005622,GO:0003735	1918.09	1676.07	1972.83	5584.76	3709.97	2838.84
2622	Peaxi162Scf00352g00717.1	3907.07	-2.00258	0.166118	1.28323e-34	4.53829e-32	Inositol monophosphatase family protein	AT3G02870.1	IPR000760	GO:0046854	1954.78	1524.25	1371.07	5130.47	8503.95	6289.38
582	Peaxi162Scf00035g03126.1	3879.52	-1.02932	0.23377	8.14707e-07	5.83357e-06	Glutamyl-tRNA(Gln) amidotransferase subunit A	sp|B0JSX3|GATA_MICAN	IPR023631,IPR000120	GO:0016884,GO:0006412	1799.16	1682.2	2358.18	6506.09	4394.83	1761.89
1635	Peaxi162Scf00155g00315.1	3859.29	-1.02564	0.195401	1.19161e-08	1.33672e-07	RuvB-like helicase 2	sp|Q9V3K3|RUVB2_DROME	IPR010339,IPR027238,IPR027417	GO:0005524,GO:0000166,GO:0043141,GO:0017111,GO:0003678	1737.16	1630.06	1770.38	5677.27	2924.64	2314.88
4351	Peaxi162Scf01123g00223.1	3830.86	-1.49651	0.282353	8.43836e-09	9.83699e-08	ARM repeat superfamily protein	AT4G15830.1	IPR024395,IPR016024	GO:0005488	1114.67	947.676	1232.84	5159.19	3634.1	1207.63
3604	Peaxi162Scf00673g00223.1	3818.97	2.13926	0.375672	4.90169e-10	7.5549e-09	Adenine nucleotide alpha hydrolases-like superfamily protein	AT3G62550.1	IPR006015	GO:0006950	4217.02	6460.45	6953.06	1438.14	572.079	1539.05
241	Peaxi162Scf00011g01641.1	3809.8	-1.62893	0.165655	7.97579e-24	1.18599e-21	cytochrome c-2	AT4G10040.1	IPR002327,IPR009056	GO:0009055,GO:0020037,GO:0005506	2224.28	1748.14	1509.29	5087.09	5407.07	6885.94
972	Peaxi162Scf00073g00231.1	3805.43	-1.35091	0.249573	4.60185e-09	5.7241e-08	Importin subunit alpha-1	sp|Q96321|IMA1_ARATH	IPR002652,IPR024931,IPR016024	GO:0005634,GO:0005515,GO:0008565,GO:0006606,GO:0005737,GO:0005488	1271.56	1151.63	1500.91	5961.84	3185.74	1468.97
4286	Peaxi162Scf01056g00029.1	3801.4	-1.22065	0.461768	0.000488747	0.00168369	Endo-1,3(4)-beta-glucanase 1	sp|P53753|ENG1_YEAST	IPR005200	GO:0052862,GO:0052861,GO:0016998	1394.29	961.477	974.545	4469.47	4783.73	295.436
4591	Peaxi162Scf01629g00003.1	3786.27	-1.72331	0.284505	1.03031e-10	1.85066e-09	Pectin lyase-like superfamily protein	AT3G53190.1	IPR011050,IPR018082		1332.29	713.057	1147.67	4803.8	4111.86	2420.94
2848	Peaxi162Scf00403g00113.1	3774.42	-1.63314	0.210882	8.66479e-16	4.30296e-14	Enoyl-[acyl-carrier-protein] reductase [NADH], chloroplastic	sp|Q9SLA8|FABI_ARATH	IPR016040		1228.54	1248.23	1510.68	6417.4	4455.66	1997.98
1135	Peaxi162Scf00089g00326.1	3770.39	-1.40618	0.247147	9.76513e-10	1.41546e-08	Nucleic acid-binding, OB-fold-like protein	AT3G48500.1	IPR012340	GO:0003723	1329.76	1229.83	1788.53	6601.15	3943.04	1653.94
3659	Peaxi162Scf00687g00002.1	3748.49	-1.27671	0.236033	4.67752e-09	5.79893e-08	nodulin MtN21 /EamA-like transporter family protein	AT3G18200.1	IPR000620	GO:0016020	1623.29	1623.93	1977.01	4472.66	5098.14	3789.54
1628	Peaxi162Scf00154g00930.1	3747.68	1.09809	0.253794	1.09051e-06	7.56621e-06	Leucine-rich repeat transmembrane protein kinase	AT1G07650.1	IPR021720,IPR001611,IPR013320,IPR011009	GO:0005524,GO:0005515,GO:0004674,GO:0004672,GO:0006468,GO:0016772	7461.07	8128.85	3866.07	1812.67	2727.8	3949.88
1613	Peaxi162Scf00152g01429.1	3743.61	-1.19435	0.191395	3.37522e-11	6.75089e-10	plastid developmental protein DAG, putative	AT1G11430.1			1729.57	1360.18	1699.17	5901.86	3235.63	2236.6
663	Peaxi162Scf00039g01234.1	3743.01	-1.03436	0.146613	1.38391e-13	4.50476e-12	Arginine biosynthesis bifunctional protein ArgJ 1	sp|Q8YVA8|ARGJ1_NOSS1	IPR002813	GO:0004358,GO:0006526	1968.7	1573.33	2113.84	5258.72	4211.65	2401.37
2177	Peaxi162Scf00259g00125.1	3736.02	-1.95801	0.26734	1.56155e-14	6.3067e-13	ATP binding microtubule motor family protein	AT2G37420.1	IPR027640,IPR027417,IPR024658,IPR001752	GO:0007018,GO:0005524,GO:0003777,GO:0008017,GO:0005871	995.738	670.12	982.923	6005.86	3633.42	1325.04
1072	Peaxi162Scf00081g00088.1	3733.44	-2.52693	0.399223	4.06609e-12	9.83491e-11					641.473	739.126	522.178	4236.58	6846.5	1313.68
4234	Peaxi162Scf00991g00324.1	3728.3	-1.04831	0.170588	6.25537e-11	1.17776e-09	glycine-rich RNA-binding protein 3	AT5G61030.1	IPR012677	GO:0000166,GO:0003676	2024.37	1446.05	1868.11	4960.12	3528.16	2918.38
3902	Peaxi162Scf00789g00529.1	3724.87	-2.09582	0.215221	1.15975e-23	1.6769e-21	Splicing factor U2AF 35 kDa subunit	sp|Q01081|U2AF1_HUMAN	IPR012677,IPR009145	GO:0046872,GO:0005634,GO:0003723,GO:0000166,GO:0003676	1432.24	1702.14	1340.35	6536.07	7033.09	6349.98
2280	Peaxi162Scf00281g00321.1	3721.89	-1.30883	0.215166	9.23515e-11	1.6761e-09	conserved hypothetical protein [Ricinus communis] gb|EEF48602.1| conserved hypothetical protein [Ricinus communis]	ref|XP_002514019.1|			1723.25	1303.44	1608.42	5784.46	4392.09	1830.06
3567	Peaxi162Scf00651g00065.1	3721.55	1.08309	0.332216	7.91052e-05	0.00034028	P-loop containing nucleoside triphosphate hydrolases superfamily protein	AT3G28580.1	IPR025753,IPR027417	GO:0005524,GO:0000166,GO:0017111	9189.38	5143.21	3282.46	1999.62	2014.24	3392.47
1470	Peaxi162Scf00129g01541.1	3716.27	1.96314	0.290298	8.34569e-13	2.30883e-11	Unknown protein				6641.2	4867.19	6203.3	955.145	963.718	2299.1
558	Peaxi162Scf00033g00275.1	3713.1	-1.25436	0.275529	3.6215e-07	2.80741e-06	Cyclopropane-fatty-acyl-phospholipid synthase	AT3G23530.1	IPR002937,IPR003333	GO:0055114,GO:0016491,GO:0008610	1671.37	1505.85	1634.95	5898.04	5302.5	1164.07
1273	Peaxi162Scf00107g02028.1	3706.43	-1.34954	0.237361	9.93556e-10	1.43659e-08	Leucine-rich repeat protein kinase family protein	AT5G48740.1	IPR003591,IPR001611,IPR024788,IPR013320,IPR011009	GO:0005524,GO:0005515,GO:0004674,GO:0004672,GO:0006468,GO:0016772	1721.98	1131.69	1250.99	3776.55	3902.03	3357.11
703	Peaxi162Scf00045g00047.1	3690.81	-1.05266	0.203512	1.76256e-08	1.89671e-07	DNA (cytosine-5)-methyltransferase 1	sp|Q9AXT8|CMT1_MAIZE	IPR001525,IPR001025	GO:0003677,GO:0008168,GO:0006306	1687.82	1332.57	1953.28	5039.23	4113.23	1646.99
3509	Peaxi162Scf00620g00533.1	3688.27	-1.08535	0.397151	0.000447544	0.0015619	2-oxoglutarate (2OG) and Fe(II)-dependent oxygenase superfamily protein	AT3G11180.1	IPR027443,IPR005123,IPR026992	GO:0016706,GO:0055114,GO:0016491	2216.69	3974.72	2439.16	6700.05	6271.68	8585.96
4436	Peaxi162Scf01227g00007.1	3675.39	-1.16681	0.130445	3.10238e-20	2.96322e-18	Acyl-CoA N-acyltransferases (NAT) superfamily protein	AT2G39020.1	IPR016181	GO:0008080	2064.86	2096.23	2118.03	5193.64	4043.51	5107.64
795	Peaxi162Scf00054g02318.1	3654.68	1.10727	0.369721	0.000189339	0.000735518	Plant invertase/pectin methylesterase inhibitor superfamily protein	AT5G62350.1	IPR006501	GO:0004857,GO:0030599	11377	4474.62	3687.36	1106.36	1817.39	4956.13
3379	Peaxi162Scf00562g00038.1	3635.5	-1.68709	0.219925	1.49717e-15	7.13706e-14	Condensin complex subunit 3	sp|Q9BPX3|CND3_HUMAN	IPR018247,IPR016024,IPR027165,IPR025977	GO:0000796,GO:0005488,GO:0007076	1151.36	849.534	1253.78	5497.35	3640.94	1807.97
755	Peaxi162Scf00047g01927.1	3631.1	1.71702	0.451434	6.51139e-06	3.67341e-05	1-aminocyclopropane-1-carboxylate oxidase 1	sp|Q08506|ACCO1_PETHY	IPR027443,IPR005123,IPR026992	GO:0016706,GO:0055114,GO:0016491	12248.7	7607.47	6310.81	1837.55	905.621	3913.27
699	Peaxi162Scf00045g00223.1	3631.06	-1.02556	0.278329	1.74315e-05	8.85825e-05	RNA binding	AT3G11964.1	IPR012340,IPR011990	GO:0006396,GO:0003723,GO:0005515,GO:0005622	1684.02	989.079	1715.93	5763.41	2522.07	1444.35
4612	Peaxi162Scf01876g00003.1	3629.68	-1.17641	0.165533	9.47152e-14	3.19844e-12	Leucine-rich receptor-like protein kinase family protein	AT1G08590.1	IPR003591,IPR013210,IPR001611,IPR011009	GO:0005524,GO:0005515,GO:0004674,GO:0004672,GO:0006468,GO:0016772	1728.31	1423.05	1829.02	3767.62	4781	3030.11
4363	Peaxi162Scf01132g00335.1	3628.72	-2.16638	0.306904	7.16048e-14	2.4953e-12	Importin subunit beta-1	sp|P70168|IMB1_MOUSE	IPR027140,IPR016024	GO:0006886,GO:0008536,GO:0006913,GO:0008565,GO:0005488	840.114	552.044	820.964	6139.85	3545.93	1090.84
2528	Peaxi162Scf00329g00117.1	3604.24	-1.54082	0.211218	2.65613e-14	1.01184e-12	40S ribosomal protein S26-3	sp|Q9LYK9|RS263_ARATH	IPR000892	GO:0005840,GO:0006412,GO:0005622,GO:0003735	1293.07	1173.09	1329.18	6247.04	3296.46	1955.06
111	Peaxi162Scf00003g04832.1	3584.12	-1.95738	0.370112	6.28642e-09	7.56075e-08					756.609	420.167	913.113	6050.53	2428.43	667.256
261	Peaxi162Scf00013g00333.1	3566.51	-1.36292	0.229225	2.15197e-10	3.56676e-09	conserved hypothetical protein [Ricinus communis] gb|EEF47859.1| conserved hypothetical protein [Ricinus communis]	ref|XP_002514753.1|	IPR021602,IPR015801	GO:0005507,GO:0048038,GO:0009308	1348.74	1105.62	1277.52	5762.77	2647.15	1676.66
4607	Peaxi162Scf01732g00002.1	3564.1	1.34994	0.372139	1.66697e-05	8.51077e-05	HXXXD-type acyl-transferase family protein	AT3G26040.1	IPR003480,IPR023213	GO:0016747	11694.5	5029.73	6231.23	1411.98	2231.59	4262.99
1984	Peaxi162Scf00209g00021.1	3542.62	-1.07509	0.159225	1.14833e-12	3.11428e-11	O-fucosyltransferase family protein	AT4G16650.1	IPR019378		1894.05	1478.25	1918.37	4817.83	3940.31	2704.38
3995	Peaxi162Scf00836g00036.1	3542.3	-2.99933	0.478337	2.1531e-12	5.54615e-11	Histone superfamily protein	AT1G07660.1	IPR009072,IPR001951	GO:0005634,GO:0003677,GO:0046982,GO:0006334,GO:0000786	309.982	246.886	483.084	6136.02	3050.41	378.133
4246	Peaxi162Scf01010g00117.1	3540.26	-4.85634	0.474707	7.59601e-26	1.41997e-23	17.6 kDa class I heat shock protein 3	sp|P13853|HS17C_ARATH	IPR008978		159.419	455.436	318.333	6802.77	6611.38	15172.7
1452	Peaxi162Scf00129g00132.1	3521.56	-2.17222	0.299123	1.62631e-14	6.53796e-13	Structural maintenance of chromosomes protein 4	sp|Q9FJL0|SMC4_ARATH	IPR010935,IPR027417,IPR003395,IPR024704	GO:0030261,GO:0006281,GO:0005524,GO:0005515,GO:0007062,GO:0051276,GO:0005694,GO:0006310	728.774	414.033	981.526	5850.82	3374.38	1120.51
200	Peaxi162Scf00009g00219.1	3507.31	-1.4163	0.202236	2.14551e-13	6.66887e-12	conserved hypothetical protein [Ricinus communis] gb|EEF52141.1| conserved hypothetical protein [Ricinus communis]	ref|XP_002511539.1|			1691.62	1205.3	1331.97	4837.61	3476.22	3412.67
1932	Peaxi162Scf00201g00243.1	3498.56	-2.75363	0.251771	6.67501e-30	1.83886e-27	Flavonoid 3',5'-hydroxylase	sp|O04790|C75A7_EUSER	IPR001128	GO:0020037,GO:0016705,GO:0005506,GO:0055114	1184.26	745.259	784.663	6523.31	8303.69	4374.1
1736	Peaxi162Scf00166g01045.1	3481.41	1.28308	0.204357	2.69218e-11	5.48731e-10	Phosphate transporter PHO1 homolog 3	sp|Q6R8G7|PHO13_ARATH	IPR004342,IPR004331	GO:0016021	6462.81	5554.18	4515.3	1784.6	2256.19	2484.06
1175	Peaxi162Scf00092g01119.1	3480.06	1.04668	0.191915	3.80235e-09	4.80267e-08	with no lysine (K) kinase 1	AT3G04910.1	IPR011009	GO:0005524,GO:0004674,GO:0004672,GO:0006468,GO:0016772	4148.7	6742.6	5112.87	2038.54	2906.19	2492.9
3199	Peaxi162Scf00494g00027.1	3478.1	-1.4302	0.259272	2.60909e-09	3.4122e-08	Ribosomal protein L18ae family	AT4G26060.1			1226.01	863.335	1147.67	5445.03	2482.43	1357.87
454	Peaxi162Scf00020g00229.1	3461.4	-1.75381	0.225777	6.76518e-16	3.43123e-14	FACT complex subunit SPT16	sp|Q8H6B1|SPT16_MAIZE	IPR013719,IPR000994,IPR013953	GO:0009987	1161.48	978.345	1244.01	5728.32	3207.61	3007.39
897	Peaxi162Scf00065g01018.1	3454.22	-1.21858	0.315972	7.46246e-06	4.15179e-05	Pumilio homology domain family member 6	sp|Q9UU76|PUF6_SCHPO	IPR012337,IPR016024	GO:0003723,GO:0004523,GO:0005488,GO:0003676	1237.4	785.129	1256.58	5427.8	2006.72	989.206
833	Peaxi162Scf00059g00194.1	3446.7	-1.12369	0.320154	3.06557e-05	0.000145951	Microtubule-associated protein 6, putative [Theobroma cacao] gb|EOX99433.1| Microtubule-associated protein 6, putative [Theobroma cacao]	ref|XP_007043602.1|			1290.54	567.379	1235.63	4290.18	2135.22	1069.38
1127	Peaxi162Scf00088g01321.1	3430.11	-1.1012	0.407629	0.000481649	0.00166252	oxophytodienoate-reductase 3	AT2G06050.2	IPR016140,IPR013785	GO:0010181,GO:0003824,GO:0055114,GO:0016491	1198.17	1209.9	1425.52	5020.09	4218.49	513.857
1116	Peaxi162Scf00087g00224.1	3426.56	-1.65378	0.254647	6.7709e-12	1.564e-10	DNA excision repair protein ERCC-6-like	sp|A2BGR3|ERC6L_DANRE	IPR027417,IPR001650,IPR000330	GO:0003677,GO:0005524,GO:0004386,GO:0003676	1177.93	740.659	1196.54	5614.75	3401.72	1375.55
1331	Peaxi162Scf00114g00035.1	3413.86	-1.75521	0.227861	1.12091e-15	5.45267e-14	Argonaute family protein	AT2G27880.1	IPR014811,IPR012337,IPR003100	GO:0005515,GO:0003676	1380.37	932.341	1161.64	5799.14	4123.48	2365.38
3770	Peaxi162Scf00732g00440.1	3405.27	-1.41526	0.275628	2.02989e-08	2.15049e-07	conserved hypothetical protein [Ricinus communis] gb|EEF28662.1| conserved hypothetical protein [Ricinus communis]	ref|XP_002533717.1|	IPR008545		1017.25	924.674	1438.08	5032.22	3522.7	1119.25
1433	Peaxi162Scf00128g00834.1	3398.33	-1.53463	0.177915	6.07711e-19	5.08128e-17	3-oxoacyl-[acyl-carrier-protein] reductase 4	sp|Q949M2|FABG4_BRANA	IPR002347	GO:0004316,GO:0008152,GO:0051287,GO:0006633,GO:0055114,GO:0016491	1281.68	1068.82	1574.91	5197.47	4340.15	2167.79
2722	Peaxi162Scf00374g00623.1	3397.32	-1.14185	0.140658	3.85623e-17	2.40862e-15	EXPRESSED IN: 23 plant structures	AT5G01010.3	IPR009038	GO:0006810,GO:0016021	2286.27	2195.91	2358.18	3518.15	5395.45	6495.81
1498	Peaxi162Scf00132g00910.1	3388.91	1.26982	0.195853	7.12485e-12	1.63422e-10	Adenine nucleotide alpha hydrolases-like superfamily protein	AT3G53990.1	IPR006015	GO:0006950	5000.2	5906.87	4953.71	1640.4	1898.05	2797.81
598	Peaxi162Scf00037g00328.1	3387.82	-1.74183	0.25995	1.63544e-12	4.33209e-11	kinesin 4	AT5G27000.1	IPR027640,IPR027417,IPR001752,IPR011009	GO:0007018,GO:0005524,GO:0006468,GO:0008017,GO:0004674,GO:0004672,GO:0003777,GO:0005871,GO:0016772	1129.85	708.456	1125.33	5561.15	3644.36	1325.68
517	Peaxi162Scf00029g02913.1	3374.66	-1.04021	0.166734	3.47709e-11	6.9359e-10	Outer envelope protein 80, chloroplastic	sp|Q9C5J8|OEP80_ARATH	IPR000184,IPR010827	GO:0019867	1713.12	1501.25	1774.57	5106.87	3550.04	1927.91
153	Peaxi162Scf00006g01615.1	3367.81	-1.39561	0.272924	2.26706e-08	2.37896e-07	ATP-dependent zinc metalloprotease FtsH 3	sp|P72991|FTSH3_SYNY3	IPR000642,IPR027417	GO:0006508,GO:0005524,GO:0004222,GO:0000166,GO:0017111	1244.99	1022.81	1357.1	5589.86	3612.23	1022.66
3755	Peaxi162Scf00723g00045.1	3353.91	-1.83389	0.343634	5.70902e-09	6.93966e-08	high mobility group A	AT1G14900.1	IPR011991,IPR020478	GO:0005634,GO:0003677,GO:0006334,GO:0000786	498.501	719.191	1013.64	4921.83	3010.76	893.252
3577	Peaxi162Scf00658g00836.1	3333.95	-1.44658	0.281365	1.95674e-08	2.07917e-07	Cell division cycle protein 20 homolog	sp|Q5H7C0|CDC20_PIG	IPR015943	GO:0005515	1098.22	814.265	1316.61	4766.15	3492.62	1210.78
2447	Peaxi162Scf00314g00838.1	3333.05	1.31995	0.327116	3.43184e-06	2.07787e-05	respiratory burst oxidase homologue D	AT5G47910.1	IPR000778,IPR017938,IPR011992,IPR013130	GO:0016020,GO:0050664,GO:0005509,GO:0004601,GO:0055114,GO:0016491	11327.6	4313.61	4015.46	1429.85	1966.39	3715.68
3331	Peaxi162Scf00546g00038.1	3331.01	1.17154	0.321042	1.73685e-05	8.83312e-05	leucine-rich repeat/extensin 2	AT1G62440.1			7082.77	3744.7	4439.91	1544.69	2483.79	2081.94
635	Peaxi162Scf00038g01627.1	3329.5	-1.02981	0.180752	9.53447e-10	1.38319e-08	60 kDa chaperonin 3	sp|A5EG60|CH603_BRASB	IPR002423,IPR027409,IPR027413	GO:0044267,GO:0006457,GO:0005524,GO:0042026,GO:0005737	1742.22	1212.96	1535.82	4847.82	2711.4	1956.32
1544	Peaxi162Scf00141g00062.1	3327.3	2.07722	0.400933	9.05471e-09	1.0504e-07	HXXXD-type acyl-transferase family protein	AT5G01210.1	IPR003480,IPR023213	GO:0016747	13787.2	4669.37	6655.67	976.838	1377.23	2835.05
2721	Peaxi162Scf00374g00620.1	3325.16	-1.88023	0.24938	3.46591e-15	1.5666e-13	cyclin-dependent kinase B1	AT3G54180.1	IPR011009	GO:0005524,GO:0004674,GO:0004672,GO:0006468,GO:0016772	914.763	740.659	825.152	4787.85	3373.7	1489.81
585	Peaxi162Scf00036g01311.1	3321.01	-1.10619	0.272335	3.45007e-06	2.08719e-05	DNA topoisomerase 1	sp|Q1RIM1|TOP1_RICBR	IPR023405,IPR000380,IPR023406,IPR025589	GO:0003677,GO:0003917,GO:0005694,GO:0006265,GO:0003916	1566.36	959.943	1484.16	5335.28	2701.83	1297.27
4617	Peaxi162Scf01896g00003.1	3318.52	1.09939	0.370879	0.000211343	0.000808869	FAD-binding Berberine family protein	AT5G44400.1	IPR016166,IPR012951	GO:0016614,GO:0008762,GO:0050660,GO:0003824,GO:0055114,GO:0016491	10429.3	4221.6	3611.96	1285.01	1689.58	4420.81
2733	Peaxi162Scf00376g00824.1	3309.1	-1.74759	0.630622	0.000171341	0.000672593	Unknown protein		IPR008176	GO:0006952	1164.01	644.051	985.715	5802.97	6310.64	981
2008	Peaxi162Scf00217g00313.1	3307.52	-1.0307	0.112627	4.62743e-21	4.98372e-19	Glycosyl hydrolase family protein	AT5G20950.1	IPR026892,IPR002772,IPR017853	GO:0004553,GO:0005975	1753.61	1561.06	1775.96	4392.9	3428.37	2732.78
3262	Peaxi162Scf00523g00004.1	3300.56	-1.7829	0.274142	5.86556e-12	1.3706e-10	myb domain protein 3r-4	AT5G11510.1	IPR009057	GO:0003677,GO:0003682	1019.78	625.65	897.755	5217.89	3003.93	1138.19
4227	Peaxi162Scf00990g00016.1	3297.98	8.4394	0.419908	9.60637e-91	3.59155e-87					10638.1	4339.68	9036.19	15.3129	15.0367	34.7201
4381	Peaxi162Scf01157g00215.1	3295.71	-2.09025	0.420702	2.59008e-08	2.67713e-07	breast cancer associated RING 1	AT1G04020.1	IPR011364	GO:0005634,GO:0003677,GO:0006281,GO:0008270,GO:0004842	589.598	230.018	724.626	5045.61	2014.24	582.034
1425	Peaxi162Scf00128g00219.1	3295.35	-1.05883	0.189069	1.64666e-09	2.26815e-08	MAK16 protein-related	AT1G23280.1	IPR006958		1624.56	1341.77	1412.95	4933.32	2524.12	2032.07
3446	Peaxi162Scf00594g00523.1	3280.61	-2.39148	0.267421	9.67972e-21	9.93443e-19					862.888	1765.01	823.756	5714.92	5411.86	8084.72
3656	Peaxi162Scf00685g00122.1	3272.85	-1.20891	0.237886	2.69366e-08	2.77106e-07	actin-related protein 5	AT3G12380.1	IPR004000	GO:0006281,GO:0006355,GO:0031011	1581.54	1174.63	1607.02	5716.83	3272.54	1685.5
2083	Peaxi162Scf00234g00412.1	3264.12	1.24398	0.580703	0.00182899	0.00534106	Hyoscyamine 6-dioxygenase	sp|P24397|HY6H_HYONI	IPR027443,IPR005123,IPR026992	GO:0016706,GO:0055114,GO:0016491	6007.32	3020.91	4963.48	537.867	598.735	3139.96
2962	Peaxi162Scf00428g00417.1	3258.85	-1.53708	0.231784	2.8082e-12	7.05311e-11	Zinc finger (C3HC4-type RING finger) family protein	AT1G57820.1	IPR015947,IPR003105,IPR013083	GO:0042393,GO:0046872,GO:0005515,GO:0008270	1203.24	867.936	1278.92	5328.27	3442.04	1439.94
884	Peaxi162Scf00064g00135.1	3258.33	-1.01244	0.134373	3.99429e-15	1.78083e-13	AT hook motif DNA-binding family protein	AT2G33620.1	IPR017956,IPR005175	GO:0003677	1804.22	2022.63	1679.62	4716.39	3785.84	2835.68
3014	Peaxi162Scf00441g00013.1	3230.75	-1.07909	0.257363	2.00344e-06	1.28927e-05	rRNA processing protein-related	AT3G22660.1	IPR008610		1343.68	1002.88	1260.77	4762.96	1933.59	1484.76
3265	Peaxi162Scf00526g00042.1	3223.99	1.17326	0.191889	7.43599e-11	1.37338e-09	Ethylene insensitive 3 family protein	AT3G20770.1			5257.04	7793.02	5579.2	1516.62	2361.45	4076.77
1018	Peaxi162Scf00074g01824.1	3223.31	-1.20301	0.23226	1.61518e-08	1.75398e-07	Pectin lyase-like superfamily protein	AT4G23500.1	IPR011050,IPR000743	GO:0005975,GO:0004650	1418.33	1090.29	1245.41	3414.79	3931.42	1778.93
3506	Peaxi162Scf00620g00315.1	3221.72	1.48402	0.3729	3.96974e-06	2.3698e-05	serine protease [Solanum lycopersicum]	emb|CAA07250.1|	IPR023827,IPR015500	GO:0004252,GO:0006508,GO:0042802,GO:0043086	5861.82	7739.35	5600.15	992.789	1401.83	3651.29
1727	Peaxi162Scf00166g00341.1	3217.94	1.835	0.354269	1.29953e-08	1.44232e-07	Protein kinase superfamily protein	AT5G61350.1	IPR024788,IPR013320,IPR011009	GO:0005524,GO:0004672,GO:0006468,GO:0016772	8192.38	8478.48	4444.09	727.365	1070.34	3501.04
2339	Peaxi162Scf00289g00129.1	3213.59	1.64039	0.27239	1.33322e-10	2.33077e-09	FAD/NAD(P)-binding oxidoreductase family protein	AT4G38540.1	IPR003042	GO:0008152,GO:0016491	7453.48	7536.93	5232.95	1198.88	1305.46	3564.8
4615	Peaxi162Scf01890g00023.1	3205.77	1.60517	0.186905	8.37553e-19	6.84987e-17					5530.33	4508.36	5397.7	1601.48	1925.38	1391.33
3811	Peaxi162Scf00745g00849.1	3196.55	-1.45452	0.28699	2.84762e-08	2.90546e-07	ATPase family AAA domain-containing protein 3	sp|Q6NVR9|ATAD3_XENTR	IPR027417,IPR021911	GO:0005524,GO:0000166,GO:0017111	1185.52	755.994	1029	5500.54	2073.02	1211.41
610	Peaxi162Scf00037g01718.1	3194.37	-5.20433	0.424267	1.44505e-35	5.56154e-33	phospholipase D P1	AT3G16785.1	IPR011993,IPR015679,IPR025202	GO:0008152,GO:0005515,GO:0003824,GO:0005543	217.62	234.619	178.713	4149.81	9675.45	10456.4
2089	Peaxi162Scf00236g00005.1	3165.43	-1.48583	0.331396	4.67982e-07	3.55001e-06	Unknown protein				1930.74	2068.63	2760.28	3345.24	4877.37	12708.8
3597	Peaxi162Scf00670g00346.1	3157.23	-1.15331	0.227638	2.95041e-08	2.99749e-07	plastid transcriptionally active 12	AT2G34640.1			1258.91	1324.91	1777.36	5249.15	3550.72	1431.1
869	Peaxi162Scf00063g02323.1	3141.85	1.18801	0.338851	2.93671e-05	0.000140352	glutamate decarboxylase	AT5G17330.1	IPR015424,IPR002129	GO:0019752,GO:0016831,GO:0006536,GO:0004351,GO:0003824,GO:0030170	5377.24	3487.08	5346.04	830.089	1224.13	3507.99
3778	Peaxi162Scf00740g00002.1	3141.4	-1.11642	0.212406	1.09294e-08	1.24147e-07	Pentatricopeptide repeat-containing protein	sp|Q9M3A8|PP273_ARATH	IPR011990,IPR002885	GO:0005515	1467.67	1219.1	1432.5	5105.59	2694.31	1566.82
2573	Peaxi162Scf00341g00012.1	3135.01	-1.09881	0.222955	6.11656e-08	5.73957e-07	Ran BP2/NZF zinc finger-like superfamily protein	AT3G15680.1	IPR001876	GO:0008270	1191.85	1485.92	1366.88	4298.47	3500.82	1331.36
1249	Peaxi162Scf00103g00113.1	3116.99	-1.4676	0.227934	9.99599e-12	2.23378e-10	Ankyrin repeat family protein [Theobroma cacao] gb|EOX96534.1| Ankyrin repeat family protein [Theobroma cacao]	ref|XP_007052377.1|	IPR027001,IPR026961,IPR020683	GO:0005515	1047.61	864.869	1135.11	4572.83	2498.83	1769.46
964	Peaxi162Scf00071g00258.1	3110.26	-1.32278	0.215879	7.0327e-11	1.30905e-09	Plastid transcriptionally active 3 isoform 1 [Theobroma cacao] gb|EOY10798.1| Plastid transcriptionally active 3 isoform 1 [Theobroma cacao]	ref|XP_007030296.1|	IPR003034,IPR002885	GO:0003676	1293.07	1285.04	1580.49	5479.48	3745.51	1650.15
769	Peaxi162Scf00050g00214.1	3088.73	1.41633	0.411017	3.06223e-05	0.000145838	calcium-dependent protein kinase 16	AT2G17890.1	IPR011992,IPR011009	GO:0005524,GO:0004674,GO:0005509,GO:0004672,GO:0006468,GO:0016772	11094.8	6118.49	3215.44	1302.24	1891.89	3355.85
3507	Peaxi162Scf00620g00034.1	3059.87	1.48645	0.33169	4.72342e-07	3.58101e-06	serine protease [Solanum lycopersicum]	emb|CAA07250.1|	IPR023827,IPR015500	GO:0004252,GO:0006508,GO:0042802,GO:0043086	7283.94	4818.12	4688.43	842.85	1231.64	3344.49
4468	Peaxi162Scf01286g00120.1	3056.87	-1.29179	0.123901	1.72491e-26	3.49943e-24	mitochondrial acyl carrier protein 2	AT1G65290.1	IPR009081,IPR003231	GO:0006633	1481.59	1429.18	1565.14	4283.8	4029.16	2809.8
254	Peaxi162Scf00013g00129.1	3044.56	-1.72902	0.248958	3.07635e-13	9.27548e-12	conserved hypothetical protein [Ricinus communis] gb|EEF52141.1| conserved hypothetical protein [Ricinus communis]	ref|XP_002511539.1|			1045.08	897.071	809.794	4591.97	3351.14	1699.39
2171	Peaxi162Scf00258g00618.1	3041.38	-1.18932	0.254005	1.99502e-07	1.65962e-06	actin-11	AT3G12110.1	IPR004000		1675.17	978.345	1209.11	4117.27	3706.55	1580.08
2002	Peaxi162Scf00212g00715.1	3040.6	-1.38148	0.26608	1.50714e-08	1.64621e-07	Hematological and neurological expressed 1-like protein [Theobroma cacao] gb|EOX92127.1| Hematological and neurological expressed 1-like protein [Theobroma cacao]	ref|XP_007047970.1|	IPR025131		916.028	1016.68	1133.71	4616.85	3010.76	908.403
3877	Peaxi162Scf00783g00331.1	3031.99	-1.29024	0.142461	1.19148e-20	1.21332e-18	Small nuclear ribonucleoprotein family protein	AT4G02840.1	IPR027141,IPR010920		1355.06	1419.98	1552.57	4814.64	3372.33	2604.64
3630	Peaxi162Scf00683g00135.1	3030.67	-2.20508	0.318844	1.79694e-13	5.70353e-12	ATP binding microtubule motor family protein	AT1G18370.1	IPR021881,IPR027640,IPR027417,IPR001752	GO:0007018,GO:0005524,GO:0003777,GO:0008017,GO:0005871	737.63	458.503	685.533	5260.63	3243.83	962.061
2505	Peaxi162Scf00325g00034.1	3020.88	1.35749	0.332243	2.73819e-06	1.70703e-05	Ethylene receptor 2	sp|Q0WPQ2|ETR2_ARATH	IPR009082,IPR011006,IPR014525	GO:0016020,GO:0009873,GO:0007165,GO:0005524,GO:0006355,GO:0004673,GO:0000155,GO:0000160,GO:0005515,GO:0004871,GO:0005789,GO:0000156	6054.14	6060.22	5608.52	1216.1	1362.87	3655.08
3198	Peaxi162Scf00493g00434.1	3020.74	-2.06233	0.392863	6.50819e-09	7.79523e-08	Raffinose synthase family protein	AT5G20250.4	IPR013785,IPR008811	GO:0003824	1117.2	1538.06	1255.18	3673.83	2783.16	12179.2
2489	Peaxi162Scf00322g00914.1	3019.36	-1.25083	0.143034	1.92176e-19	1.71069e-17					1863.69	2136.1	1611.21	4392.26	4207.55	5019.89
1080	Peaxi162Scf00081g02735.1	3011.98	-1.28597	0.140567	5.12207e-21	5.49384e-19	Peptidyl-prolyl cis-trans isomerase FKBP5	sp|Q95L05|FKBP5_CHLAE	IPR011990,IPR023114,IPR023566,IPR001179	GO:0006457,GO:0005515	1880.13	1834.01	2063.58	3762.52	4597.14	6000.26
390	Peaxi162Scf00016g03241.1	3008.17	1.31655	0.469713	0.00027152	0.00100851	Protein of unknown function (DUF1005)	AT1G10020.1	IPR010410		4406.8	6920.48	4018.25	1546.61	2379.9	1079.48
314	Peaxi162Scf00015g00410.1	3001.67	-1.8313	0.285539	1.00488e-11	2.242e-10	Pyridoxal biosynthesis lyase PdxS	sp|A9WFT9|PDXS_CHLAA	IPR013785,IPR001852	GO:0042823,GO:0008152,GO:0003824	1394.29	1022.81	1079.26	5154.08	3422.22	4800.21
2545	Peaxi162Scf00332g00444.1	2991.53	-1.12049	0.151937	1.31248e-14	5.35028e-13	Polynucleotidyl transferase, ribonuclease H-like superfamily protein	AT1G80780.3	IPR006941,IPR012337	GO:0005634,GO:0003676	2195.18	1722.07	2016.11	2980.92	4122.11	6119.57
57	Peaxi162Scf00002g00191.1	2989.62	-6.40428	0.593442	8.10491e-28	1.81294e-25	heat shock protein 21	AT4G27670.1	IPR008978		91.0967	78.2062	120.073	6249.59	3823.43	16808.3
2940	Peaxi162Scf00421g00116.1	2987.84	1.38179	0.161667	1.15255e-18	9.16824e-17	trehalose phosphate synthase	AT1G60140.1	IPR006379,IPR001830,IPR023214	GO:0008152,GO:0005992,GO:0003824	4487.78	5307.29	5801.2	1691.44	1524.86	2623.57
4528	Peaxi162Scf01372g00048.1	2970.8	-1.15278	0.13535	1.34627e-18	1.06444e-16	nucleotide-sensitive chloride conductance regulator (ICln) family protein	AT5G62290.2	IPR003521	GO:0006884,GO:0006821	1457.55	1419.98	1612.61	4267.21	3000.51	2907.02
146	Peaxi162Scf00005g00493.1	2968.16	-1.23216	0.0946309	8.47109e-40	4.347e-37	nuclear factor Y, subunit B8	AT2G37060.1	IPR003957,IPR009072	GO:0005634,GO:0003677,GO:0006355,GO:0046982,GO:0043565,GO:0005622	1648.6	1719	1549.78	3763.79	4098.19	3790.8
816	Peaxi162Scf00058g00314.1	2966.86	-1.38451	0.110521	5.27555e-37	2.30111e-34	Chaperone protein DnaJ	sp|A9LZV9|DNAJ_NEIM0	IPR012724	GO:0006457,GO:0005524,GO:0051082,GO:0031072,GO:0009408	1520.81	1303.44	1277.52	4373.76	3357.29	3105.87
2828	Peaxi162Scf00397g00016.1	2953.71	-1.06751	0.201004	8.28605e-09	9.67236e-08	Bifunctional protein FolD 2	sp|Q9LHH7|FOLD2_ARATH	IPR000672	GO:0004488,GO:0003824,GO:0055114,GO:0009396	1486.65	1212.96	1443.67	4731.06	2493.36	1850.89
4498	Peaxi162Scf01327g00134.1	2947.52	1.49184	0.311652	1.13953e-07	1.00922e-06	allene oxide cyclase 3	AT3G25780.1	IPR009410	GO:0016853,GO:0009507	11665.4	3806.04	3208.46	1716.33	2242.52	2119.82
730	Peaxi162Scf00045g02324.1	2945.56	1.2423	0.220484	1.31662e-09	1.85853e-08	ERD (early-responsive to dehydration stress) family protein	AT4G02900.1	IPR027815,IPR003864	GO:0016020	6898.05	4687.77	5195.25	1735.47	1634.22	3392.47
212	Peaxi162Scf00009g01921.1	2944.18	-1.85375	0.186118	1.92374e-24	3.05129e-22	GDP-mannose-dependent alpha-mannosyltransferase	sp|O06423|MGTA_MYCTU	IPR001296	GO:0009058	1122.26	1358.64	1616.8	3707.01	5823.32	5739.54
2527	Peaxi162Scf00329g00121.1	2942.52	-2.75485	0.421884	6.21151e-13	1.77663e-11	Unknown protein		IPR009071		320.104	220.818	522.178	5009.25	2456.45	664.731
3765	Peaxi162Scf00732g00317.1	2935.34	-1.93692	0.446706	6.03688e-07	4.46124e-06	Non-specific lipid-transfer protein	sp|Q39950|NLTP_HELAN	IPR016140,IPR000528	GO:0008289,GO:0006869	913.498	1841.68	1509.29	2404.13	3383.26	13585
3495	Peaxi162Scf00618g00415.1	2923.12	-1.36784	0.183626	8.14654e-15	3.4277e-13	Nuclear migration protein nudC	sp|O35685|NUDC_MOUSE	IPR008978		1365.19	1815.61	1495.33	5193.64	4000.45	3257.37
360	Peaxi162Scf00016g01634.1	2920.83	-1.08571	0.207019	1.1771e-08	1.32328e-07	Peptidyl-prolyl cis-trans isomerase D	sp|Q6DGG0|PPID_RAT	IPR002130,IPR011990	GO:0006457,GO:0003755,GO:0005515	1096.96	1222.16	1484.16	4235.94	2522.07	1693.08
2425	Peaxi162Scf00310g00419.1	2913.73	-2.26506	0.300358	1.60938e-15	7.63026e-14	Cyclin A1	AT1G44110.1	IPR014400	GO:0005634,GO:0051726,GO:0019901,GO:0000079	717.387	567.379	639.458	5171.31	3586.94	1229.09
2572	Peaxi162Scf00340g00812.1	2913.21	-1.16257	0.253245	3.11585e-07	2.46062e-06	growth-regulating factor 1	AT2G22840.1	IPR014978,IPR014977	GO:0005634,GO:0005524,GO:0005515,GO:0006355,GO:0016818	955.25	1061.15	1594.46	3935.43	3261.6	1432.36
548	Peaxi162Scf00033g00069.1	2910.52	1.71698	0.543602	5.80759e-05	0.000258399	alcohol dehydrogenase 1	AT1G77120.1	IPR011032,IPR016040,IPR013149,IPR002085	GO:0008270,GO:0055114,GO:0016491	5569.55	4163.33	6636.12	448.542	888.534	2523.83
107	Peaxi162Scf00003g00429.1	2897.33	-1.05684	0.250936	1.88061e-06	1.2234e-05	C2 calcium/lipid-binding plant phosphoribosyltransferase family protein	AT5G06850.1	IPR013583,IPR000008	GO:0005515	1256.38	812.731	1486.95	4004.97	2947.2	970.899
1828	Peaxi162Scf00182g00120.1	2891.26	-1.09383	0.201648	4.38068e-09	5.46458e-08	DnaJ homolog subfamily C member 3 homolog	sp|Q54M21|DNJC3_DICDI	IPR011990,IPR001623	GO:0005515	1910.5	1188.43	1549.78	4257.64	3429.74	2680.39
1524	Peaxi162Scf00139g00015.1	2885.71	-1.08613	0.247541	8.34269e-07	5.95409e-06	Ycf1 protein	ATCG01130.1	IPR008896,IPR008972	GO:0009055,GO:0005507	2044.62	1346.37	1059.71	2804.18	3163.86	4121.59
1407	Peaxi162Scf00125g00122.1	2880.54	1.06131	0.310168	4.53882e-05	0.000207505	ammonium transporter 1	AT4G13510.1	IPR001905,IPR024041	GO:0016020,GO:0008519,GO:0072488,GO:0015696	5841.58	7175.04	3991.73	1555.54	1667.03	4132.95
1509	Peaxi162Scf00135g00056.1	2868.44	-1.06482	0.307194	3.83437e-05	0.000178224	calcium-dependent protein kinase 33	AT1G50700.1	IPR011009	GO:0005524,GO:0004674,GO:0004672,GO:0006468,GO:0016772	2267.3	3329.13	2187.84	2840.55	4437.2	10724.7
4452	Peaxi162Scf01258g00119.1	2855.21	-1.39779	0.255989	3.55349e-09	4.53529e-08	Auxin-responsive GH3 family protein	AT4G03400.1	IPR004993		935.007	1519.65	1440.88	4122.37	5379.73	1405.85
4506	Peaxi162Scf01336g00120.1	2837.02	-1.08099	0.156748	4.21095e-13	1.23548e-11	Mitogen-activated protein kinase kinase kinase 3	sp|O22042|M3K3_ARATH	IPR011009	GO:0005524,GO:0004674,GO:0004672,GO:0006468,GO:0016772	1668.84	1243.63	1305.44	4059.21	3001.19	2108.45
1436	Peaxi162Scf00128g01042.1	2830.67	1.73226	0.25868	1.69306e-12	4.47116e-11					3514.81	5939.07	6249.38	1540.23	1790.74	1121.77
2692	Peaxi162Scf00366g00125.1	2823.11	-1.23929	0.301744	2.6335e-06	1.64686e-05	Nucleolar protein 6	sp|Q6NRY2|NOL6_XENLA	IPR005554		1110.87	611.849	1020.62	4405.02	1754.51	924.816
1553	Peaxi162Scf00145g00812.1	2821.92	-1.06945	0.279308	9.35351e-06	5.0797e-05	P-loop containing nucleoside triphosphate hydrolases superfamily protein	AT3G10420.2	IPR027417	GO:0000166,GO:0017111	2100.29	2412.13	2205.99	3178.71	5584.78	6560.83
3839	Peaxi162Scf00763g00230.1	2818.01	-1.23393	0.448617	0.000350133	0.00126199	nucleoside diphosphate kinase 2	AT5G63310.1	IPR001564	GO:0006228,GO:0005524,GO:0006241,GO:0006165,GO:0004550,GO:0006183	645.268	778.995	1242.62	3905.44	3482.37	233.571
4114	Peaxi162Scf00926g00007.1	2817.24	-2.69618	0.409386	4.89339e-13	1.42453e-11	DnaJ homolog subfamily B member 5	sp|Q5BIP8|DNJB5_BOVIN	IPR002939,IPR001623	GO:0006457,GO:0051082	669.308	973.744	650.628	6654.11	2859.71	7256.49
1789	Peaxi162Scf00174g01117.1	2814.36	-1.6447	0.46907	2.02968e-05	0.000101025	SEC14 cytosolic factor family protein / phosphoglyceride transfer family protein	AT4G35750.1	IPR001251		652.86	3464.08	1429.71	3144.9	3732.53	14175.3
1768	Peaxi162Scf00171g00044.1	2810.78	-1.35941	0.380338	2.01612e-05	0.000100445	Ornithine decarboxylase	sp|O22616|DCOR_SOLLC	IPR000183	GO:0003824,GO:0006596	916.028	479.972	900.547	3668.09	2468.76	613.598
2329	Peaxi162Scf00286g01048.1	2804.16	1.07632	0.322929	6.15553e-05	0.000272214	UDP-Glycosyltransferase superfamily protein	AT4G14090.1	IPR018247,IPR002213	GO:0008152,GO:0016758	4404.27	6553.99	4621.41	1390.93	2459.19	2768.77
1817	Peaxi162Scf00178g00161.1	2802.81	-1.64223	0.159771	8.73937e-26	1.61069e-23	cinnamyl alcohol dehydrogenase 9	AT4G39330.1	IPR020843,IPR016040,IPR002085	GO:0008270,GO:0016747,GO:0055114,GO:0016491	1580.27	1318.77	1146.28	3759.97	4569.12	4593.78
238	Peaxi162Scf00011g01126.1	2794.5	1.90649	0.432801	4.68488e-07	3.55283e-06	Lactoylglutathione lyase / glyoxalase I family protein	AT1G80160.1	IPR025870		15391.5	5390.1	3219.63	1057.87	1659.51	2729
798	Peaxi162Scf00056g00013.1	2782.28	-1.07373	0.170222	2.20599e-11	4.57111e-10					1363.92	1196.1	1373.86	4075.16	2603.4	1868.57
285	Peaxi162Scf00013g03437.1	2780.98	-3.32413	0.302683	1.63331e-30	4.69728e-28	Flower, cultured cell, putative [Theobroma cacao] gb|EOX96225.1| Flower, cultured cell, putative [Theobroma cacao]	ref|XP_007052068.1|			542.785	532.109	657.609	4566.45	6569	7096.78
1180	Peaxi162Scf00094g00087.1	2772.12	-1.60014	0.316347	2.88195e-08	2.93706e-07	Ribulose bisphosphate carboxylase/oxygenase activase 1, chloroplastic	sp|Q40460|RCA1_TOBAC	IPR027417	GO:0005524	1548.64	1706.74	1466.01	4748.93	3191.89	7721.11
4007	Peaxi162Scf00847g00032.1	2770.69	-1.25702	0.273144	2.87126e-07	2.29097e-06	GATA zinc finger domain-containing protein 10 [Theobroma cacao] gb|EOY07933.1| GATA zinc finger domain-containing protein 10 [Theobroma cacao]	ref|XP_007027431.1|	IPR025067		1544.85	1786.48	1829.02	4428.63	6780.88	2054.8
2903	Peaxi162Scf00415g00518.1	2755.39	-1.17689	0.250544	1.86254e-07	1.56233e-06	[Solanum lycopersicum]	gb|ABD93471.2|			1091.9	900.138	1179.79	4022.84	2524.8	1095.89
246	Peaxi162Scf00011g02911.1	2752.84	-1.60094	0.251836	1.67681e-11	3.56489e-10	Structural maintenance of chromosomes protein 4	sp|Q9FJL0|SMC4_ARATH	IPR010935,IPR027417,IPR003395,IPR024704	GO:0030261,GO:0006281,GO:0005524,GO:0005515,GO:0007062,GO:0051276,GO:0005694,GO:0006310	935.007	536.709	1010.85	4173.41	2733.95	1070.01
865	Peaxi162Scf00062g02315.1	2751.7	-1.12488	0.525327	0.00222226	0.00631953	2-oxoglutarate (2OG) and Fe(II)-dependent oxygenase superfamily protein	AT1G55290.1	IPR027443,IPR005123,IPR026992	GO:0016706,GO:0055114,GO:0016491	2778.45	1162.36	1038.77	1538.95	3837.78	8953.36
2141	Peaxi162Scf00252g00914.1	2750.97	-1.65326	0.238834	3.75771e-13	1.11374e-11	Vacuolar import/degradation, Vid27-related protein	AT4G33400.1	IPR015943,IPR013863	GO:0005515	866.684	690.055	840.511	4324.63	2599.3	1013.83
2970	Peaxi162Scf00429g00017.1	2748.9	-3.7492	0.485259	5.56593e-17	3.33331e-15	DNAJ homologue 3	AT3G44110.1	IPR002939,IPR001623	GO:0006457,GO:0051082	388.426	544.377	304.371	6615.83	3685.37	7983.72
4144	Peaxi162Scf00942g00122.1	2739.37	1.09726	0.184146	1.95058e-10	3.26189e-09	Zinc finger protein CONSTANS-LIKE 5	sp|Q9FHH8|COL5_ARATH	IPR010402,IPR000315	GO:0005515,GO:0008270,GO:0005622	3063.13	5123.27	4410.59	1713.14	1634.22	2329.4
1997	Peaxi162Scf00211g00111.1	2734.82	1.38909	0.299768	2.40985e-07	1.9623e-06	Late embryogenesis abundant (LEA) hydroxyproline-rich glycoprotein family	AT3G52470.1	IPR004864		6575.41	4105.06	4988.61	858.163	1610.3	3032.64
4542	Peaxi162Scf01413g00019.1	2733.15	-2.26362	0.329234	2.06975e-13	6.47936e-12	Cyclin family protein	AT5G06150.1	IPR014400	GO:0005634,GO:0051726,GO:0019901,GO:0000079	546.58	472.304	645.043	4769.34	3241.78	744.272
2529	Peaxi162Scf00329g00119.1	2733.1	-1.01285	0.116487	2.86146e-19	2.4634e-17	Unknown protein				1529.67	1650	1477.18	4086.64	3094.15	2361.6
384	Peaxi162Scf00016g02810.1	2723.93	-1.45997	0.247656	2.94515e-10	4.74908e-09	Mitotic checkpoint protein BUB3.1	sp|Q9LJN8|BUB31_ARATH	IPR015943	GO:0005515	1086.83	938.475	894.962	4517.32	2801.62	1181.74
2110	Peaxi162Scf00241g00628.1	2717.39	-6.4722	0.701345	5.44594e-21	5.81738e-19	18.2 kDa class I heat shock protein	sp|P27880|HSP12_MEDSA	IPR008978		40.4874	127.277	46.0745	7790.46	2094.21	11713.3
4595	Peaxi162Scf01650g00045.1	2699.39	-1.75897	0.313378	1.35244e-09	1.90499e-08	Cell division cycle 20.1, cofactor of APC complex	sp|Q9SZA4|CDC21_ARATH	IPR015943	GO:0005515	803.422	492.239	805.606	4091.75	2836.47	835.175
4532	Peaxi162Scf01372g00036.1	2698.26	-1.44332	0.291328	5.06791e-08	4.84767e-07	FK506 BINDING PROTEIN 53	AT4G25340.1	IPR024057,IPR023566,IPR001179	GO:0006457	1084.3	604.181	804.209	4560.07	1684.8	1089.58
420	Peaxi162Scf00017g03258.1	2687.63	-1.33659	0.305301	7.85157e-07	5.64515e-06	WD repeat and HMG-box DNA-binding protein 1	sp|P59328|WDHD1_MOUSE	IPR022100,IPR015943	GO:0005515	917.293	475.371	1022.02	3891.4	1777.75	995.519
3155	Peaxi162Scf00474g00062.1	2685.38	-1.93819	0.608707	3.94838e-05	0.000182923	sucrose synthase 4	AT3G43190.1	IPR012820	GO:0009058,GO:0016157,GO:0005985	294.799	443.169	1213.3	2899.89	1932.9	5278.71
2323	Peaxi162Scf00286g00077.1	2673.43	-1.73485	0.287451	1.1678e-10	2.07204e-09	ATP binding microtubule motor family protein	AT2G37420.1	IPR010544,IPR027640,IPR027417,IPR001752	GO:0007018,GO:0005524,GO:0003777,GO:0008017,GO:0005871	812.279	593.447	834.926	4528.16	2601.35	900.196
4442	Peaxi162Scf01242g00028.1	2671.58	1.10432	0.244188	4.42215e-07	3.37411e-06	Leucine-rich repeat protein kinase family protein	AT3G28450.1	IPR013210,IPR001611,IPR013320,IPR011009	GO:0005524,GO:0005515,GO:0004672,GO:0006468,GO:0016772	5131.78	6443.58	3438.83	1309.89	1535.8	3711.26
2108	Peaxi162Scf00241g00319.1	2667.46	1.07184	0.14877	4.62926e-14	1.68736e-12	Haloacid dehalogenase-like hydrolase (HAD) superfamily protein	AT5G51460.2	IPR006379,IPR023214	GO:0008152,GO:0005992,GO:0003824	3836.18	3073.04	3979.16	1485.36	1987.58	1584.5
2405	Peaxi162Scf00304g00829.1	2655.97	-1.47508	0.3571	2.1584e-06	1.37741e-05	Fe superoxide dismutase 2	AT5G51100.1	IPR001189	GO:0006801,GO:0004784,GO:0046872,GO:0055114	1663.78	1616.26	2098.48	2221.01	5327.79	9253.84
784	Peaxi162Scf00051g01416.1	2635.32	-1.06214	0.199416	7.64111e-09	8.9796e-08	replication factor C subunit 3	AT1G77470.1	IPR008921,IPR027417	GO:0003677,GO:0005524,GO:0006260,GO:0000166,GO:0017111	1077.98	950.742	1368.27	3781.02	2170.07	1457.61
3958	Peaxi162Scf00815g00234.1	2616.92	-1.70331	0.41856	2.36751e-06	1.49734e-05	60S ribosomal protein L13-2	sp|P41129|RL132_BRANA	IPR001380	GO:0005840,GO:0006412,GO:0005622,GO:0003735	542.785	611.849	724.626	4966.5	1917.87	258.822
4439	Peaxi162Scf01238g00223.1	2610.04	-1.66355	0.341358	6.96784e-08	6.46421e-07	Non-specific lipid-transfer protein 2	sp|Q03461|NLTP2_TOBAC	IPR016140,IPR000528	GO:0008289,GO:0006869	798.361	2290.98	872.623	2151.47	2916.44	8853.62
2809	Peaxi162Scf00392g00730.1	2609.43	-1.4997	0.277817	4.97657e-09	6.12327e-08	Transducin/WD40 repeat-like superfamily protein	AT4G14310.1	IPR015943,IPR011047	GO:0005515	900.845	502.973	911.717	3844.19	2322.49	862.951
96	Peaxi162Scf00003g03625.1	2584.74	-1.10947	0.218237	2.7342e-08	2.80931e-07	3-hydroxyacyl-[acyl-carrier-protein] dehydratase FabZ	sp|P73848|FABZ_SYNY3	IPR010084	GO:0016836,GO:0006633,GO:0005737	1177.93	969.144	1298.46	3927.13	2710.03	1182.38
4055	Peaxi162Scf00895g00019.1	2575.96	1.09405	0.702132	0.00887057	0.0209826	lipoxygenase 2	AT3G45140.1	IPR027433,IPR008976,IPR000907	GO:0016702,GO:0046872,GO:0005515,GO:0005506,GO:0055114,GO:0016165	5312.71	7069.23	4917.41	505.965	1979.38	2399.47
198	Peaxi162Scf00008g00428.1	2570.08	1.65177	0.460913	1.53934e-05	7.92409e-05	homeobox protein 40	AT4G36740.1	IPR009057	GO:0005634,GO:0003677,GO:0006355,GO:0043565,GO:0000976,GO:0003700	5150.76	9978.19	6774.35	728.003	717.662	4333.06
4533	Peaxi162Scf01372g00031.1	2567.65	-2.23648	0.348675	4.89628e-12	1.16289e-10	microtubule-associated protein 65-4	AT3G60840.1	IPR007145	GO:0000226,GO:0000910,GO:0008017	525.071	380.297	593.384	4511.58	2766.07	549.208
4028	Peaxi162Scf00862g00001.1	2555.75	-1.07824	0.300517	2.38962e-05	0.000117026	origin recognition complex 1	AT4G14700.1	IPR020793	GO:0005634,GO:0000808,GO:0006260	947.659	447.769	1259.37	3486.25	1862.5	821.919
3406	Peaxi162Scf00575g00211.1	2550.85	-1.04455	0.151809	4.74504e-13	1.38376e-11	ethylene-dependent gravitropism-deficient and yellow-green-like 2	AT5G05740.1	IPR008915	GO:0006508,GO:0004222	1434.77	1377.04	1661.47	3860.78	3468.02	2139.39
2746	Peaxi162Scf00378g00417.1	2547.07	-2.00393	0.305598	3.0919e-12	7.67518e-11	ATP binding microtubule motor family protein	AT2G37420.1	IPR010544,IPR027640,IPR027417,IPR001752	GO:0007018,GO:0005524,GO:0003777,GO:0008017,GO:0005871	702.204	366.496	573.837	4224.46	2216.55	713.339
1450	Peaxi162Scf00128g01747.1	2543.7	-1.1772	0.155173	2.66547e-15	1.22813e-13	somatic embryogenesis receptor-like kinase 1	AT1G71830.1	IPR025875,IPR013210,IPR001611	GO:0005515	1252.58	1255.9	1718.72	3553.24	3233.58	3009.91
4220	Peaxi162Scf00986g00001.1	2541.13	-2.50296	0.352163	2.12495e-14	8.3003e-13	Histone superfamily protein	AT1G07660.1	IPR009072,IPR001951	GO:0005634,GO:0003677,GO:0046982,GO:0006334,GO:0000786	366.917	401.765	484.48	4660.24	2577.43	595.291
4005	Peaxi162Scf00845g00225.1	2529.53	-1.71635	0.259931	3.19915e-12	7.90603e-11	Reticulon family protein	AT2G20590.1	IPR003388		789.505	726.858	807.002	3996.04	2770.18	1343.35
2667	Peaxi162Scf00362g00846.1	2519.29	-1.11658	0.224858	5.0184e-08	4.80734e-07	Auxin transporter-like protein 5	sp|Q8L883|LAX5_MEDTR	IPR013057		960.311	958.41	1156.05	3337.58	2517.29	1176.06
2460	Peaxi162Scf00316g00521.1	2519.06	-5.11474	0.570479	2.17889e-20	2.11985e-18	Early light-induced protein, chloroplastic	sp|P11432|ELI_PEA	IPR022796,IPR023329		220.15	306.691	138.223	8975.94	6847.18	9131.38
1281	Peaxi162Scf00108g01317.1	2513.74	-1.24142	0.20382	8.6731e-11	1.58287e-09	tRNA N6-adenosine threonylcarbamoyltransferase	sp|Q0CH39|KAE1_ASPTN	IPR017861,IPR000905		1091.9	955.343	1163.03	4268.48	2347.1	1292.85
1701	Peaxi162Scf00163g00523.1	2501.02	-1.18127	0.178623	2.94885e-12	7.34993e-11	Cell division protein FtsZ	sp|P45482|FTSZ_NOSS1	IPR000158	GO:0051258,GO:0043234,GO:0006184,GO:0005525,GO:0005737,GO:0003924	1069.12	993.679	1355.71	3405.85	2698.41	1904.55
4357	Peaxi162Scf01131g00012.1	2499.19	-2.16748	0.384323	6.31866e-10	9.50377e-09	adenine phosphoribosyltransferase 5	AT5G11160.1	IPR005764,IPR000836	GO:0003999,GO:0009116,GO:0006168,GO:0005737	309.982	394.098	652.024	4306.13	2200.83	393.284
2073	Peaxi162Scf00231g00728.1	2474.67	-1.264	0.272541	2.42121e-07	1.97032e-06	Replication protein A 32 kDa subunit A	sp|Q9ZQ19|RFA2A_ARATH	IPR014646	GO:0003676	904.641	522.908	1045.75	3589.61	1712.82	1085.79
4054	Peaxi162Scf00893g00430.1	2473.67	-1.09667	0.197052	1.97946e-09	2.67862e-08	conserved hypothetical protein [Ricinus communis] gb|EEF52815.1| conserved hypothetical protein [Ricinus communis]	ref|XP_002510628.1|	IPR008479		1127.32	1182.29	1326.39	3685.95	3015.55	1403.32
3976	Peaxi162Scf00825g00003.1	2469.27	2.12555	0.406792	6.57687e-09	7.8739e-08	Chlorophyll a-b binding protein 25, chloroplastic	sp|P04782|CB24_PETSP	IPR022796,IPR023329,IPR011009	GO:0016020,GO:0009765,GO:0005524,GO:0004672,GO:0006468,GO:0016772	3974.09	5804.13	4910.42	1494.29	1068.97	363.614
3937	Peaxi162Scf00803g00014.1	2468.34	-6.81579	0.431508	7.78799e-57	9.26453e-54	SPX domain gene 3	AT2G45130.1	IPR004331		99.9533	35.2695	33.5087	3132.13	7970.15	9020.9
3180	Peaxi162Scf00484g00213.1	2466.07	-1.30403	0.205357	1.71335e-11	3.62197e-10	Lon protease homolog, mitochondrial	sp|Q69UZ3|LONM_ORYSJ	IPR027417,IPR027065	GO:0004252,GO:0006508,GO:0005524,GO:0000166,GO:0017111,GO:0004176,GO:0030163	1127.32	711.523	1220.28	3770.81	2699.78	1399.53
3103	Peaxi162Scf00459g00074.1	2443.14	3.8216	0.300943	3.52131e-39	1.77224e-36					6800.62	5983.54	7845.23	211.191	320.556	876.208
4056	Peaxi162Scf00895g00113.1	2434.04	1.24829	0.730753	0.00484862	0.0124564	lipoxygenase 2	AT3G45140.1	IPR027433,IPR008976,IPR000907	GO:0016702,GO:0046872,GO:0005515,GO:0005506,GO:0055114,GO:0016165	5629.02	6245.76	5015.14	480.444	1690.27	2090.78
3735	Peaxi162Scf00714g00058.1	2433.98	-1.93151	0.323028	1.32479e-10	2.32069e-09	GRAS family transcription factor	AT1G63100.1	IPR005202		661.716	414.033	649.232	4087.28	2444.84	682.407
2219	Peaxi162Scf00268g00710.1	2431.68	3.15113	0.491399	6.99637e-13	1.97685e-11	PLANT CADMIUM RESISTANCE 2	AT1G14870.1	IPR006461		8447.96	10366.2	2122.22	461.302	474.34	1121.77
625	Peaxi162Scf00038g01035.1	2417.68	1.51417	0.458696	4.61273e-05	0.00021046	pleiotropic drug resistance 7	AT1G15210.1	IPR027417,IPR013581,IPR013525	GO:0016020,GO:0005524,GO:0000166,GO:0017111,GO:0016887	7547.11	4928.53	2158.52	799.463	913.823	2525.73
1037	Peaxi162Scf00076g01048.1	2415.78	-1.54836	0.257167	1.37854e-10	2.40199e-09	H/ACA ribonucleoprotein complex subunit 1-like protein 2	sp|Q9FK53|NLAL2_ARATH	IPR007504,IPR009000	GO:0042254,GO:0001522,GO:0031429	833.788	667.053	804.209	4112.8	2162.56	884.415
660	Peaxi162Scf00039g00073.1	2408.83	-1.24182	0.26776	2.43297e-07	1.97866e-06	Tetratricopeptide repeat (TPR)-like superfamily protein	AT2G37400.1	IPR011990	GO:0005515	945.128	696.189	1030.39	3838.44	2057.98	885.046
2282	Peaxi162Scf00281g00094.1	2407.23	-1.13118	0.304236	1.37447e-05	7.15987e-05	homeobox protein 22	AT4G24660.1	IPR009057,IPR006456	GO:0003677	732.569	1019.75	1245.41	3932.87	2565.81	722.177
4256	Peaxi162Scf01019g00112.1	2404.87	1.38443	0.208417	2.55804e-12	6.48079e-11	Sugar transport protein 1	sp|P23586|STP1_ARATH	IPR005828,IPR016196	GO:0016020,GO:0006810,GO:0055085,GO:0016021,GO:0022891,GO:0022857,GO:0005215	4542.18	3888.84	3524	960.887	1561.77	1874.88
674	Peaxi162Scf00040g00315.1	2403.35	1.34132	0.212798	2.33539e-11	4.82395e-10	Transmembrane amino acid transporter family protein	AT2G42005.1	IPR013057		5646.73	3494.75	3180.54	1234.61	1828.33	1597.12
2198	Peaxi162Scf00264g00012.1	2399.36	1.43486	0.303544	1.53776e-07	1.31561e-06	LOB domain-containing protein 37	AT5G67420.1	IPR004883		2180	4911.66	3000.43	1348.82	1224.81	854.114
2086	Peaxi162Scf00235g00839.1	2394.36	-1.17479	0.235124	4.20945e-08	4.11988e-07	Cell division protein FtsZ	sp|P73456|FTSZ_SYNY3	IPR000158	GO:0051258,GO:0005874,GO:0043234,GO:0006184,GO:0007017,GO:0005525,GO:0005737,GO:0003924	897.05	998.28	1252.39	3844.82	2551.46	1119.88
3804	Peaxi162Scf00745g00016.1	2393.27	-1.12875	0.267746	1.74873e-06	1.14587e-05	Chloroplast, plasma membrane, plastid, chloroplast envelope, putative [Theobroma cacao] gb|EOX96570.1| Chloroplast, plasma membrane, plastid, chloroplast envelope, putative [Theobroma cacao]	ref|XP_007052413.1|			923.619	987.545	1139.3	3839.08	2601.35	744.272
4485	Peaxi162Scf01311g00024.1	2392.68	-1.49538	0.341081	7.25016e-07	5.27506e-06	F-box/LRR-repeat protein 17	sp|Q8W104|FBL17_ARATH	IPR001810	GO:0005515	727.508	395.632	843.303	3620.23	1895.99	651.475
388	Peaxi162Scf00016g03244.1	2387.16	-2.04281	0.337889	7.41448e-11	1.37037e-09	conserved hypothetical protein [Ricinus communis] gb|EEF40291.1| conserved hypothetical protein [Ricinus communis]	ref|XP_002522091.1|			516.215	409.433	667.382	3749.76	2928.74	570.672
1341	Peaxi162Scf00115g00132.1	2384.5	1.71012	0.638497	0.000232308	0.000878322	kiwellin [Actinidia deliciosa]	gb|AGC39165.1|	IPR009009		8254.37	3086.85	2319.08	226.504	874.181	1860.36
411	Peaxi162Scf00017g02716.1	2369.74	-1.0335	0.135089	1.62021e-15	7.66771e-14	Unknown protein		IPR007834		1357.59	1352.51	1301.26	3255.28	2674.49	2451.87
1287	Peaxi162Scf00109g00029.1	2361.6	1.82661	0.254207	5.10465e-14	1.83005e-12	Glutathione S-transferase family protein	AT1G10370.1	IPR010987,IPR012336	GO:0005515	4681.36	2950.37	2870.58	682.064	665.717	1448.14
2791	Peaxi162Scf00391g00111.1	2358.91	-1.86349	0.300905	3.92186e-11	7.71983e-10	Uveal autoantigen with coiled-coil domains and ankyrin repeats isoform 1 [Theobroma cacao] gb|EOY31303.1| Uveal autoantigen with coiled-coil domains and ankyrin repeats isoform 1 [Theobroma cacao]	ref|XP_007013684.1|			700.939	487.639	636.666	3714.03	2593.84	890.096
2129	Peaxi162Scf00247g00314.1	2351.49	-1.28128	0.2128	1.3419e-10	2.34439e-09	casein kinase I-like 5	AT2G19470.1	IPR011009	GO:0005524,GO:0004674,GO:0004672,GO:0006468,GO:0016772	1080.51	940.008	1084.84	4057.29	2230.22	1599.65
2278	Peaxi162Scf00280g01015.1	2348.52	-1.17179	0.28298	2.35854e-06	1.49203e-05	homeobox protein 33	AT1G75240.1	IPR009057,IPR006456	GO:0003677	784.444	860.269	1299.86	3366.3	2891.84	935.548
97	Peaxi162Scf00003g03627.1	2347.48	-1.02076	0.104007	8.11101e-24	1.19928e-21	mRNA export factor	sp|P78406|RAE1L_HUMAN	IPR015943,IPR020472	GO:0005515	1361.39	1197.63	1382.23	3306.32	2725.07	2069.32
3197	Peaxi162Scf00493g00312.1	2346.3	-1.04275	0.165297	2.22329e-11	4.6033e-10	Aspartate carbamoyltransferase	sp|Q8U373|PYRB_PYRFU	IPR006130	GO:0016743,GO:0016597,GO:0006520,GO:0006207,GO:0004070	1105.81	969.144	1156.05	3358	2160.5	1345.24
1415	Peaxi162Scf00126g01218.1	2341.31	-1.9626	0.289867	7.9e-13	2.21124e-11	phragmoplast orienting kinesin 1	AT3G17360.1			687.021	360.362	639.458	3831.43	2327.96	924.816
4535	Peaxi162Scf01378g00118.1	2324.14	-1.9604	0.313936	2.48956e-11	5.10614e-10	Condensin complex subunit 1	sp|Q9YHY6|CND1_XENLA	IPR026971,IPR024324,IPR016024,IPR026003	GO:0030261,GO:0005634,GO:0005488,GO:0007076,GO:0007067	602.251	303.624	589.195	3683.4	2105.14	559.94
4438	Peaxi162Scf01238g00221.1	2322.48	-1.83618	0.370109	3.90568e-08	3.85865e-07	elongation factor P (EF-P) family protein	AT3G08740.1	IPR020599	GO:0003746,GO:0006414,GO:0043043,GO:0005737	565.559	548.977	854.472	4532.63	2969.07	428.635
1455	Peaxi162Scf00129g00316.1	2318.67	-1.06731	0.185946	7.28665e-10	1.08352e-08	50S ribosomal protein L15	sp|A9H3K5|RL15_GLUDA	IPR021131,IPR005749	GO:0015934,GO:0006412,GO:0003735	1047.61	1001.35	1104.39	3440.31	2179.64	1242.35
2065	Peaxi162Scf00230g00067.1	2311.15	-1.56608	0.283095	2.35457e-09	3.11535e-08	Bax inhibitor-1 family protein	AT1G03070.1	IPR006214		1398.08	1481.32	1322.2	4255.72	3075.69	6043.18
205	Peaxi162Scf00009g00433.1	2304.94	-2.49144	0.296156	7.58884e-19	6.26522e-17	Leucine-rich repeat protein kinase family protein	AT5G62710.1	IPR013210,IPR013320,IPR011009	GO:0005524,GO:0004674,GO:0004672,GO:0006468,GO:0016772	431.444	346.561	466.33	3983.92	2794.78	734.171
3241	Peaxi162Scf00517g00422.1	2290.94	1.12735	0.259248	9.69935e-07	6.80723e-06	Pectin lyase-like superfamily protein	AT3G24670.1	IPR011050,IPR018082		1896.58	2037.96	3226.61	925.795	991.057	1140.08
2115	Peaxi162Scf00242g00092.1	2276.92	3.66897	0.470083	2.72633e-17	1.74026e-15	Chlorophyll a-b binding protein 13, chloroplastic	sp|P04779|CB21_PETSP	IPR022796,IPR023329	GO:0016020,GO:0009765	3202.3	5650.78	7478.03	515.536	471.607	182.438
106	Peaxi162Scf00003g04127.1	2255.54	-1.29099	0.241464	6.58748e-09	7.87938e-08	Chaperone DnaJ-domain superfamily protein	AT3G12170.1	IPR001623		828.727	591.914	936.848	3179.35	1827.65	1097.79
2958	Peaxi162Scf00427g00622.1	2252.35	-1.72454	0.296464	4.31196e-10	6.71836e-09	fructokinase-like 1	AT3G54090.1	IPR011611		675.634	489.172	846.095	4057.29	2444.84	686.826
126	Peaxi162Scf00004g02331.1	2246.92	-1.33109	0.223771	2.10556e-10	3.4987e-09	Thymidine kinase	AT3G07800.1	IPR001267,IPR027417	GO:0005524,GO:0004797	740.161	633.317	918.698	2726.98	1991.68	1330.73
2727	Peaxi162Scf00376g00128.1	2246.11	-1.45957	0.14033	2.4336e-26	4.7887e-24	ARM repeat superfamily protein	AT1G23180.1	IPR016024	GO:0005515,GO:0005488	1000.8	1097.95	1365.48	3339.5	3565.07	2794.02
2468	Peaxi162Scf00318g00042.1	2241.1	2.33866	0.115476	1.07749e-92	4.69985e-89	Unknown protein		IPR015410		3304.79	4046.79	3264.31	620.174	776.442	677.988
1083	Peaxi162Scf00082g00120.1	2238.94	-2.0083	0.331494	7.29474e-11	1.35015e-09	Thioredoxin z	AT3G06730.1	IPR005746,IPR012336	GO:0015035,GO:0006662,GO:0045454	512.419	406.366	681.344	4117.27	2427.06	541.633
3959	Peaxi162Scf00815g00243.1	2235.04	-1.38707	0.353054	5.11797e-06	2.97531e-05	UDP-Glycosyltransferase superfamily protein	AT2G36780.1	IPR002213	GO:0008152,GO:0016758	511.154	964.544	989.904	3196.58	3314.23	730.384
4576	Peaxi162Scf01554g00011.1	2226.86	-1.67125	0.25145	2.4562e-12	6.23485e-11	cyclin a2	AT5G25380.1	IPR014400	GO:0005634,GO:0051726,GO:0019901,GO:0000079	731.304	483.038	681.344	3298.03	2291.73	802.98
1797	Peaxi162Scf00175g00529.1	2226.27	-1.08179	0.260055	2.30873e-06	1.46441e-05	fructokinase-like 2	AT1G69200.1	IPR011611		847.706	808.131	1248.2	3730.62	1978.7	897.04
2519	Peaxi162Scf00328g00620.1	2226.08	-2.39336	0.344265	8.66024e-14	2.93965e-12	Tetratricopeptide repeat (TPR)-like superfamily protein	AT3G51280.1	IPR011990	GO:0005515	471.932	300.557	459.349	3881.19	2697.04	554.258
1004	Peaxi162Scf00074g01038.1	2213.47	-1.21105	0.414567	0.00021254	0.000812975	Unknown protein				2352.07	1329.51	1646.12	2964.33	2384.01	9247.53
932	Peaxi162Scf00069g02239.1	2212.98	1.22806	0.371316	5.79114e-05	0.000257887	Epidermis-specific secreted glycoprotein EP1	sp|Q39688|EP1G_DAUCA	IPR001480		4136.04	6204.36	3778.11	939.194	1172.86	3154.48
4148	Peaxi162Scf00944g00009.1	2200.58	1.8838	0.253985	8.69678e-15	3.64166e-13	Unknown protein				3784.31	5839.4	5242.72	651.438	951.415	2201.25
1745	Peaxi162Scf00167g00138.1	2198.84	-1.51308	0.146885	6.98243e-26	1.31466e-23	CBL-interacting protein kinase 20	AT5G45820.1	IPR020636	GO:0007165,GO:0005524,GO:0004674,GO:0004672,GO:0006468,GO:0016772	1432.24	1211.43	1167.22	2728.26	3795.41	4571.69
444	Peaxi162Scf00020g00728.1	2182.38	1.3854	0.281681	6.10532e-08	5.73107e-07	Unknown protein				2706.33	4032.99	4026.63	957.697	1778.44	1090.21
3147	Peaxi162Scf00473g00015.1	2177.29	1.08632	0.134563	5.54163e-17	3.32638e-15	Ankyrin repeat family protein	AT3G18670.1	IPR026961,IPR020683		2925.22	3379.74	3184.73	1174.63	1594.58	1612.9
1684	Peaxi162Scf00160g01329.1	2172.6	1.58957	0.271627	3.74789e-10	5.92307e-09	UDP-Glycosyltransferase superfamily protein	AT1G22400.1	IPR002213	GO:0008152,GO:0016758	5782.11	4402.55	6217.26	790.531	1367.66	2941.1
215	Peaxi162Scf00009g00195.1	2161.5	-1.16091	0.140887	1.41196e-17	9.47494e-16	Protein of unknown function (DUF740)	AT2G38070.1	IPR008004		1005.86	766.728	1030.39	2340.97	2287.63	1773.88
581	Peaxi162Scf00035g00315.1	2157.78	-2.23473	0.360517	1.94105e-11	4.06394e-10	Leucine-rich repeat receptor-like protein kinase family protein	AT3G24240.1	IPR003591,IPR001611	GO:0005515	379.57	374.163	336.483	2745.48	2575.38	402.753
1315	Peaxi162Scf00111g00540.1	2153.95	-1.44599	0.260112	2.05319e-09	2.76837e-08	conserved hypothetical protein [Ricinus communis] gb|EEF37769.1| conserved hypothetical protein [Ricinus communis]	ref|XP_002524561.1|			802.157	590.38	837.718	3248.26	2106.51	1114.83
2723	Peaxi162Scf00374g00733.1	2150.73	-1.15649	0.125281	2.23241e-21	2.49677e-19	pantothenate kinase 2	AT4G32180.1	IPR016949		1457.55	1189.96	1422.72	2341.6	3025.12	3859.61
3019	Peaxi162Scf00442g00115.1	2143.54	-2.04239	0.3277	2.34189e-11	4.82975e-10	Cyclin B2	AT1G20610.1	IPR014400	GO:0005634,GO:0051726,GO:0019901,GO:0000079	541.519	414.033	515.197	3621.51	2525.49	506.282
2978	Peaxi162Scf00431g00310.1	2141.21	2.82821	0.379908	7.55597e-16	3.80283e-14	3-hydroxy-3-methylglutaryl-coenzyme A reductase	sp|Q01559|HMDH_NICSY	IPR023074,IPR023282,IPR002202	GO:0050661,GO:0008299,GO:0016616,GO:0016021,GO:0015936,GO:0004420,GO:0055114,GO:0050662	8455.55	3441.07	3785.09	454.284	886.484	658.419
3291	Peaxi162Scf00536g00311.1	2137.73	-1.01713	0.131958	1.04165e-15	5.09554e-14	adenylate kinase 1	AT5G63400.1	IPR027417,IPR000850	GO:0005524,GO:0046939,GO:0019201,GO:0016776,GO:0006139,GO:0004017,GO:0019205	1175.4	984.478	1037.37	2857.14	2245.94	1501.8
2939	Peaxi162Scf00420g00852.1	2134.63	-1.60271	0.299069	5.9924e-09	7.23372e-08	Histone-lysine N-methyltransferase Su(var)3-9	sp|Q294B9|SUV39_DROPS	IPR015947,IPR003105,IPR001214,IPR025794,IPR007728,IPR003616	GO:0042393,GO:0016571,GO:0005634,GO:0005515,GO:0008270,GO:0034968,GO:0018024	625.025	326.626	707.872	3234.22	1502.99	729.121
2456	Peaxi162Scf00316g00328.1	2134.56	-4.12424	0.559757	1.55568e-15	7.40249e-14	Early light-induced protein, chloroplastic	sp|P11432|ELI_PEA	IPR022796,IPR023329		407.405	441.635	208.033	6337.01	9373.35	4725.08
1031	Peaxi162Scf00076g00413.1	2132.59	-1.13703	0.233612	8.19331e-08	7.47393e-07	PENTATRICOPEPTIDE REPEAT 596	AT1G80270.1	IPR011990,IPR002885	GO:0005515	871.745	694.655	904.736	3221.46	1618.5	912.822
89	Peaxi162Scf00003g03027.1	2126.79	-3.22465	0.264701	1.3724e-36	5.44197e-34	heat shock protein 70	AT3G12580.1	IPR013126	GO:0006457,GO:0005524,GO:0051082	339.082	458.503	381.162	4327.82	3956.71	3183.51
974	Peaxi162Scf00073g00056.1	2125.7	1.4245	0.48147	0.000150284	0.000598824	calmodulin-binding family protein	AT4G33050.3			5768.19	3752.37	1545.59	1019.59	1142.79	1172.91
3363	Peaxi162Scf00558g00013.1	2124.11	-2.04128	0.246053	6.3863e-18	4.57906e-16	EH domain-containing protein 1	sp|Q9WVK4|EHD1_MOUSE	IPR027417,IPR011992,IPR001401	GO:0005509,GO:0005525,GO:0003924	569.354	492.239	596.176	3580.04	2435.95	1182.38
1187	Peaxi162Scf00096g00026.1	2122.21	1.19656	0.301198	4.71882e-06	2.76278e-05	calmodulin-binding family protein	AT3G58480.1	IPR000048	GO:0005515	4787.64	3974.72	2615.08	877.942	1422.34	2234.08
3705	Peaxi162Scf00699g00653.1	2118.51	-1.76089	0.264904	2.30741e-12	5.90658e-11	Aurora kinase A-B	sp|Q91819|AURAB_XENLA	IPR011009	GO:0005524,GO:0004674,GO:0004672,GO:0006468,GO:0016772	652.86	617.983	744.173	3581.31	2632.11	1056.12
1002	Peaxi162Scf00074g01028.1	2115.48	-1.44108	0.306781	1.76748e-07	1.49037e-06	DNA primase small subunit	sp|P20664|PRI1_MOUSE	IPR002755	GO:0006269,GO:0003896	569.354	348.094	875.415	2974.54	1584.32	753.11
1138	Peaxi162Scf00089g00522.1	2114.09	-1.29767	0.25311	2.12e-08	2.23497e-07	Ribonuclease J	sp|P54122|RNJ_CORGL	IPR011108,IPR009057,IPR004613	GO:0046872,GO:0003723,GO:0003677,GO:0016787,GO:0016788	765.465	683.921	1267.75	3595.99	2340.95	1167.86
4016	Peaxi162Scf00851g00425.1	2112.73	-1.32196	0.283432	2.11497e-07	1.74553e-06	Nucleolar complex protein 2 homolog	sp|Q9ZPV5|NOC2L_ARATH	IPR005343		706	530.576	746.965	3306.32	1325.28	723.44
3456	Peaxi162Scf00599g00048.1	2108.54	-2.20057	0.311373	6.23033e-14	2.19159e-12	Cupredoxin superfamily protein	AT1G21090.1	IPR008972		499.767	328.159	495.65	3715.3	2356.67	541.633
4524	Peaxi162Scf01365g00029.1	2102.62	-1.60753	0.235884	8.0166e-13	2.23525e-11	RNA-binding (RRM/RBD/RNP motifs) family protein	AT5G54580.1	IPR012677	GO:0000166,GO:0003676	707.265	613.382	665.986	3531.55	1770.92	1063.07
3432	Peaxi162Scf00584g00112.1	2098.3	-1.78277	0.194226	3.8585e-21	4.20753e-19	Regulator of chromosome condensation (RCC1) family protein	AT3G53830.1	IPR009091		813.544	1200.7	1163.03	3028.77	3790.62	4479.52
2945	Peaxi162Scf00421g00062.1	2092.23	-1.02995	0.333235	0.000152211	0.000605765	RNA-binding (RRM/RBD/RNP motifs) family protein	AT1G70200.1	IPR012677	GO:0000166,GO:0003676	771.792	794.33	1006.66	3241.88	2175.54	504.388
1711	Peaxi162Scf00164g01131.1	2084.8	1.13713	0.220155	1.76557e-08	1.89917e-07	phytochrome B	AT2G18790.1	IPR001294	GO:0016020,GO:0007165,GO:0005524,GO:0006355,GO:0042803,GO:0018298,GO:0000155,GO:0017006,GO:0009585,GO:0005515,GO:0009584,GO:0004871,GO:0009881	3275.69	4243.07	3607.77	1064.25	1340.32	2405.15
1300	Peaxi162Scf00110g00183.1	2074.71	-1.28722	0.392458	6.04764e-05	0.000268122	Peroxiredoxin-2B	sp|Q9XEX2|PRX2B_ARATH	IPR012336	GO:0016491	666.777	734.525	735.796	3003.89	2761.97	277.129
4192	Peaxi162Scf00972g00028.1	2073.67	3.0618	0.365186	2.4486e-19	2.13608e-17					6421.05	4897.86	6599.82	208.639	719.713	1047.91
641	Peaxi162Scf00038g00177.1	2066.88	1.00073	0.335394	0.00022748	0.000861939	Mitochondrial substrate carrier family protein	AT1G72820.1	IPR002067,IPR023395	GO:0055085	2706.33	5288.89	3447.21	1179.73	1075.13	2799.7
3723	Peaxi162Scf00711g00052.1	2065.04	-1.91909	0.296705	6.33591e-12	1.47524e-10	CYCLIN B2	AT1G76310.1	IPR014400	GO:0005634,GO:0051726,GO:0019901,GO:0000079	535.193	427.834	587.799	3295.47	2336.16	708.289
4112	Peaxi162Scf00925g00033.1	2058.89	-1.82216	0.317991	6.54781e-10	9.81458e-09	conserved hypothetical protein [Ricinus communis] gb|EEF52549.1| conserved hypothetical protein [Ricinus communis]	ref|XP_002510362.1|			550.376	271.422	656.213	3230.39	1751.1	737.959
2510	Peaxi162Scf00327g00413.1	2058.13	-1.85569	0.675802	0.000156285	0.000619904	heat shock transcription factor A2	AT2G26150.1	IPR011991,IPR027725	GO:0005634,GO:0006355,GO:0043565,GO:0009408,GO:0003700	592.129	1462.92	375.577	4966.5	1045.05	6715.49
650	Peaxi162Scf00038g02247.1	2054.73	-1.54504	0.295229	1.19006e-08	1.33555e-07	CCAAT/enhancer-binding protein zeta	sp|Q03701|CEBPZ_HUMAN	IPR005612,IPR016024	GO:0005488	673.104	400.232	626.892	3379.69	1294.53	698.189
2536	Peaxi162Scf00330g00089.1	2049.4	1.88778	0.257862	1.7665e-14	7.06897e-13	conserved hypothetical protein [Ricinus communis] gb|EEF30824.1| conserved hypothetical protein [Ricinus communis]	ref|XP_002531558.1|	IPR001305	GO:0051082,GO:0031072	2220.48	3976.25	4481.79	1077.65	944.58	698.189
2515	Peaxi162Scf00328g00315.1	2041.7	-1.3163	0.158518	8.8612e-18	6.18417e-16	conserved hypothetical protein [Ricinus communis] gb|EEF31222.1| conserved hypothetical protein [Ricinus communis]	ref|XP_002531137.1|	IPR014729	GO:0006950	986.881	1162.36	1146.28	2992.4	3130.37	2280.16
20	Peaxi162Scf00001g00126.1	2037.88	-1.59312	0.123606	5.47815e-39	2.66967e-36	Unknown protein		IPR012677	GO:0000166,GO:0003676	913.498	1235.97	1033.19	2925.41	2930.8	3866.55
1994	Peaxi162Scf00210g00093.1	2036.87	-1.1552	0.29308	5.50512e-06	3.17135e-05	Downstream neighbor of son, putative isoform 1 [Theobroma cacao] gb|EOY08572.1| Downstream neighbor of son, putative isoform 1 [Theobroma cacao]	ref|XP_007028070.1|	IPR024861		755.344	529.042	931.263	2987.94	1796.21	603.498
2190	Peaxi162Scf00263g00516.1	2029.28	1.10223	0.25091	8.05517e-07	5.77566e-06	Pathogen-related protein isoform 1 [Theobroma cacao] gb|EOY16639.1| Pathogen-related protein isoform 1 [Theobroma cacao]	ref|XP_007019414.1|			4282.81	3838.24	2976.69	847.316	1515.29	2474.59
1234	Peaxi162Scf00102g01336.1	2027.31	-2.98002	0.372271	6.65959e-18	4.73609e-16	Unknown protein				366.917	131.877	261.089	2302.05	2966.34	1297.27
1446	Peaxi162Scf00128g01523.1	2022.57	-1.4163	0.231275	7.32031e-11	1.35392e-09	Gap junction beta-4 protein isoform 1 [Theobroma cacao] gb|EOX99744.1| Gap junction beta-4 protein isoform 1 [Theobroma cacao]	ref|XP_007043913.1|	IPR003323		1099.49	555.111	763.72	2829.7	2907.56	1052.33
208	Peaxi162Scf00009g00102.1	2015.36	1.36382	0.363764	1.0447e-05	5.61066e-05	NAD(P)-binding Rossmann-fold superfamily protein	AT3G51680.1	IPR002347	GO:0008152,GO:0016491	4781.31	5926.81	3081.41	657.818	1455.15	2619.79
1352	Peaxi162Scf00117g00166.1	2015.04	-1.13426	0.175014	7.0803e-12	1.62543e-10	Protein of unknown function (DUF604)	AT4G23490.1	IPR006740		1071.65	844.934	1079.26	2376.7	3052.46	1364.81
3779	Peaxi162Scf00740g00139.1	2012.34	-1.01563	0.15966	1.60207e-11	3.4171e-10	Gamma-irradiation and mitomycin c induced 1, putative isoform 5 [Theobroma cacao] gb|EOY23568.1| Gamma-irradiation and mitomycin c induced 1, putative isoform 5 [Theobroma cacao]	ref|XP_007039067.1|			1036.23	950.742	1091.83	2868.62	2270.55	1270.12
955	Peaxi162Scf00071g00913.1	2010.76	-1.62194	0.160085	3.97405e-25	6.88773e-23	T-complex protein 1 subunit theta	sp|Q552J0|TCPQ_DICDI	IPR002423,IPR027410,IPR027409,IPR027413	GO:0044267,GO:0006457,GO:0005524,GO:0051082	1138.71	966.077	1210.5	2535.57	2999.14	4908.79
1529	Peaxi162Scf00139g01321.1	2009.36	-1.26278	0.25085	3.43138e-08	3.43808e-07	Unknown protein		IPR005635		826.197	616.449	925.679	3208.06	1986.22	850.326
1350	Peaxi162Scf00117g00129.1	2008.82	-1.02344	0.490773	0.00305051	0.00834078	Unknown protein				1423.39	1455.25	1882.07	2546.41	2464.66	7461.03
307	Peaxi162Scf00015g00247.1	2005.16	-1.10373	0.226406	7.99143e-08	7.31271e-07	centromere protein C homologue [Nicotiana tabacum]	dbj|BAI48084.1|			828.727	809.665	1016.43	3054.29	2007.4	962.061
3280	Peaxi162Scf00534g00017.1	2001.56	-1.26404	0.208257	9.92683e-11	1.79169e-09	Uveal autoantigen with coiled-coil domains and ankyrin repeats isoform 2 [Theobroma cacao] gb|EOY06495.1| Uveal autoantigen with coiled-coil domains and ankyrin repeats isoform 2 [Theobroma cacao]	ref|XP_007035569.1|			798.361	647.118	868.434	2535.57	2170.76	1093.37
318	Peaxi162Scf00015g00532.1	2000.27	-1.95636	0.278444	1.35136e-13	4.4098e-12	Gb:AAF35421.1, putative [Theobroma cacao] gb|EOY26600.1| Gb:AAF35421.1, putative [Theobroma cacao]	ref|XP_007023978.1|			625.025	433.968	598.968	3536.65	2394.94	960.799
191	Peaxi162Scf00008g01718.1	1999.75	-1.62282	0.224974	4.76793e-14	1.73187e-12	Digalactosyldiacylglycerol synthase 2, chloroplastic	sp|Q6DW73|DGDG2_LOTJA			1255.11	884.804	791.644	2774.83	4423.53	2254.28
789	Peaxi162Scf00053g00528.1	1998.03	1.03443	0.554778	0.00513878	0.0130849	Alternative oxidase 3, mitochondrial	sp|O03376|AOX3_SOYBN	IPR002680	GO:0055114,GO:0009916	7564.82	3304.6	2249.27	1018.95	970.553	2652.61
4425	Peaxi162Scf01209g00011.1	1997.57	1.35561	0.23359	5.01213e-10	7.69792e-09	basic helix-loop-helix (bHLH) DNA-binding superfamily protein	AT5G10570.1	IPR011598	GO:0046983	2402.68	3108.31	2429.38	1345.62	1132.54	469.036
262	Peaxi162Scf00013g00429.1	1995.43	1.0236	0.194553	1.11596e-08	1.26377e-07	Dof-type zinc finger DNA-binding family protein	AT1G69570.1	IPR003851	GO:0003677,GO:0006355	2703.8	4730.71	3431.85	1161.87	1410.72	2548.45
206	Peaxi162Scf00009g00529.1	1995.17	1.03936	0.270637	9.21006e-06	5.01116e-05	zinc ion binding	AT1G74770.1	IPR017921,IPR008913,IPR013083,IPR012312	GO:0005515,GO:0008270	4123.39	3658.82	3443.02	850.506	1958.88	2233.45
3329	Peaxi162Scf00546g00222.1	1994.54	-2.17253	0.288351	2.12366e-15	9.907e-14	Plant protein of unknown function (DUF936)	AT4G13370.1	IPR010341		468.136	371.096	425.84	3239.96	2185.79	703.87
2226	Peaxi162Scf00269g01617.1	1987.23	-1.153	0.344352	5.37068e-05	0.000240967	GDSL esterase/lipase	sp|Q9SF78|GDL29_ARATH	IPR001087	GO:0016787,GO:0016788,GO:0006629	687.021	645.585	925.679	2620.43	2487.21	554.89
3455	Peaxi162Scf00599g00009.1	1985.34	-1.77676	0.434897	2.06373e-06	1.32312e-05	Unknown protein		IPR003496	GO:0006950	1533.46	1009.01	1433.89	1769.28	2375.8	11931.7
4322	Peaxi162Scf01084g00017.1	1981.69	1.15073	0.206359	1.83658e-09	2.50111e-08	Ethylene insensitive 3 family protein	AT3G20770.1			3471.8	5172.35	2763.07	1227.59	1306.83	2381.16
3871	Peaxi162Scf00781g00021.1	1980.71	-1.06881	0.208015	2.09506e-08	2.21266e-07	pentatricopeptide repeat 336	AT1G61870.1	IPR002885		936.272	696.189	867.038	2866.07	1762.71	869.264
2183	Peaxi162Scf00262g00035.1	1980.41	1.71723	0.327714	1.05752e-08	1.20699e-07	beta glucosidase 46	AT1G61820.1	IPR001360,IPR017853	GO:0004553,GO:0005975,GO:0003824	4780.05	2054.83	3373.21	502.775	606.254	1712.65
391	Peaxi162Scf00016g03342.1	1979.74	-2.41085	0.307098	9.78638e-17	5.65385e-15	conserved hypothetical protein [Ricinus communis] gb|EEF40245.1| conserved hypothetical protein [Ricinus communis]	ref|XP_002522045.1|			403.609	331.226	450.972	3667.45	2366.23	782.148
4217	Peaxi162Scf00984g00255.1	1972.89	-1.83298	0.195498	5.81744e-22	7.04853e-20	Argonaute family protein	AT2G27880.1	IPR014811,IPR012337,IPR003100	GO:0005515,GO:0003676	547.846	535.176	538.932	2445.6	2195.36	1337.67
1735	Peaxi162Scf00166g00078.1	1960.08	-1.44755	0.23667	7.69949e-11	1.41696e-09	Ribonucleoside-diphosphate reductase small chain	sp|P49730|RIR2_TOBAC	IPR000358,IPR009078	GO:0009186,GO:0055114,GO:0016491	766.731	433.968	667.382	2629.36	1852.94	887.571
1911	Peaxi162Scf00196g00078.1	1954.36	3.0607	0.741931	2.37274e-07	1.93433e-06	Eukaryotic aspartyl protease family protein	AT1G03230.1	IPR021109,IPR001461	GO:0006508,GO:0004190	3608.44	9535.03	2555.04	419.83	377.969	607.285
414	Peaxi162Scf00017g03028.1	1948.47	-1.8208	0.350697	1.2384e-08	1.38092e-07	ATP binding microtubule motor family protein [Theobroma cacao] gb|EOY22258.1| ATP binding microtubule motor family protein [Theobroma cacao]	ref|XP_007037757.1|	IPR027640,IPR027417,IPR001752	GO:0007018,GO:0005524,GO:0003777,GO:0008017,GO:0005871	531.398	305.158	608.742	3411.6	1919.23	362.982
1971	Peaxi162Scf00207g00735.1	1945.93	-1.17722	0.280234	1.81517e-06	1.18437e-05					645.268	729.925	734.4	2978.37	1625.33	559.94
413	Peaxi162Scf00017g00288.1	1937.63	-1.94364	0.314529	3.83345e-11	7.59463e-10	BURP domain-containing protein	AT1G23760.1	IPR004873		469.401	384.897	478.896	3028.13	2156.4	410.959
3634	Peaxi162Scf00683g00043.1	1936.22	1.26885	0.429271	0.000178881	0.000698312	Calcium-binding EF-hand family protein	AT1G18210.1	IPR011992	GO:0005509	7351	2516.4	1598.65	1060.42	952.782	1975.26
3521	Peaxi162Scf00628g00006.1	1934.87	-1.06954	0.255766	2.12053e-06	1.35555e-05	Branched-chain-amino-acid aminotransferase 6	sp|Q9LPM9|BCAT6_ARATH	IPR001544	GO:0004084,GO:0008152,GO:0009081,GO:0003824	2080.04	1364.78	2024.49	2110.63	2776.33	7429.46
2557	Peaxi162Scf00335g00310.1	1933.44	1.22691	0.206484	2.15066e-10	3.56676e-09	Protein of unknown function, DUF538	AT3G07470.1	IPR007493		2788.57	2473.46	3416.49	735.659	1343.05	1475.92
4364	Peaxi162Scf01132g00347.1	1933.43	-1.38533	0.278944	4.8029e-08	4.62971e-07	TRNA pseudouridine synthase B [Theobroma cacao] gb|EOY07101.1| TRNA pseudouridine synthase B [Theobroma cacao]	ref|XP_007026599.1|	IPR025640		684.491	742.192	818.171	3471.57	2204.93	630.011
3225	Peaxi162Scf00503g00112.1	1932.33	1.29341	0.337656	7.92825e-06	4.3904e-05	conserved hypothetical protein [Ricinus communis] gb|EEF52384.1| conserved hypothetical protein [Ricinus communis]	ref|XP_002510197.1|	IPR004864		5014.12	1677.6	2169.69	795.635	1388.85	1057.38
913	Peaxi162Scf00067g00621.1	1922.05	-1.63474	0.312221	1.13613e-08	1.2855e-07	Kinase interacting (KIP1-like) family protein	AT1G03470.1	IPR011684		540.254	440.102	647.835	3090.66	1910.35	518.276
1988	Peaxi162Scf00209g00226.1	1921.25	-1.5863	0.303302	1.19511e-08	1.3395e-07	Single-stranded DNA-binding protein WHY1, chloroplastic	sp|Q9LL85|WHY1_SOLTU	IPR013742	GO:0003677,GO:0006355	542.785	604.181	640.854	3608.75	1658.82	564.359
2995	Peaxi162Scf00434g00743.1	1919.61	1.94613	0.28751	8.19911e-13	2.27308e-11	receptor like protein 50	AT4G13920.1	IPR003591,IPR025875,IPR001611	GO:0005515	6352.73	3453.34	2603.91	511.707	686.222	1796.61
3598	Peaxi162Scf00670g00332.1	1918.11	-1.05801	0.287137	1.67971e-05	8.56916e-05	Transducin/WD40 repeat-like superfamily protein	AT4G05410.1	IPR015943,IPR020472	GO:0005515	819.87	541.31	700.891	2945.19	1060.09	687.457
1977	Peaxi162Scf00207g01227.1	1918.09	1.05749	0.73609	0.0120406	0.0273537	HAD superfamily, subfamily IIIB acid phosphatase	AT4G29270.1	IPR005519,IPR023214	GO:0003993	3989.28	2455.06	3995.92	229.056	159.936	2449.97
144	Peaxi162Scf00005g04612.1	1907.46	-1.09332	0.214862	2.68669e-08	2.76498e-07	Unknown protein				943.863	590.38	931.263	2711.67	1732.64	1085.79
2518	Peaxi162Scf00328g00619.1	1906.99	-1.28683	0.287246	5.02283e-07	3.78281e-06	Protein of unknown function (DUF630 and DUF632)	AT1G02110.1	IPR006868,IPR006867		656.655	785.129	827.945	3235.5	1993.05	766.998
3622	Peaxi162Scf00681g00116.1	1887.1	-1.61782	0.228378	1.21357e-13	4.02031e-12	Thioredoxin-like protein 4A	sp|P83876|TXN4A_HUMAN	IPR004123,IPR012336	GO:0005681,GO:0007067	1075.45	1111.76	1129.52	2610.22	2657.4	5398.65
3930	Peaxi162Scf00801g00733.1	1885.82	-1.05018	0.263267	4.92867e-06	2.87461e-05	Rhodanese-like domain-containing protein 11, chloroplastic	sp|Q0WWT7|STR11_ARATH	IPR001763		880.602	743.726	1086.24	3252.72	1998.52	801.087
1288	Peaxi162Scf00109g00112.1	1882	1.33945	0.326225	2.53733e-06	1.59085e-05	Glutathione S-transferase family protein	AT1G10370.1	IPR010987,IPR012336	GO:0005515	5660.65	2777.09	2341.42	643.144	851.626	2357.18
896	Peaxi162Scf00065g00328.1	1880.82	-1.22878	0.216364	1.01628e-09	1.46681e-08	Unknown protein		IPR025486		770.526	691.588	819.568	2747.4	1889.84	965.218
2783	Peaxi162Scf00388g00051.1	1873.35	1.03228	0.395942	0.000708472	0.00233543	Late embryogenesis abundant (LEA) hydroxyproline-rich glycoprotein family	AT3G52470.1	IPR004864		4386.56	3057.71	3631.51	435.781	852.309	3296.51
2306	Peaxi162Scf00284g00526.1	1868.57	1.11696	0.380387	0.000226266	0.000858427	Cytosolic endo-beta-N-acetylglucosaminidase	sp|Q8NFI3|ENASE_HUMAN	IPR005201	GO:0033925,GO:0005737	7258.64	3490.14	1449.25	1034.9	1397.73	2418.41
3780	Peaxi162Scf00740g00124.1	1865.5	-1.24903	0.191619	5.63407e-12	1.32241e-10	Starch synthase 1, chloroplastic/amyloplastic	sp|Q9FNF2|SSY1_ARATH	IPR011835	GO:0009058,GO:0009011,GO:0009250	855.297	858.735	1123.94	2313.53	2358.72	2320.56
937	Peaxi162Scf00071g00018.1	1864.94	-1.02612	0.260302	6.15373e-06	3.49423e-05	Unknown protein		IPR000892	GO:0005840,GO:0006412,GO:0005622,GO:0003735	798.361	608.782	802.813	2668.92	1460.61	721.546
2201	Peaxi162Scf00264g00328.1	1864.44	-1.95913	0.315323	3.03846e-11	6.13104e-10	conserved hypothetical protein [Ricinus communis] gb|EEF29221.1| conserved hypothetical protein [Ricinus communis]	ref|XP_002533162.1|	IPR026939		670.573	1398.51	716.249	3269.31	2932.16	5608.87
14	Peaxi162Scf00000g00587.1	1864.36	-2.07063	0.25723	4.59719e-17	2.8045e-15	kinesin 4	AT5G27000.1	IPR021720,IPR027640,IPR027417,IPR001752	GO:0007018,GO:0005524,GO:0003777,GO:0008017,GO:0005871	516.215	329.693	520.781	3047.28	2214.5	826.969
2485	Peaxi162Scf00321g00513.1	1852.08	1.23934	0.344738	2.02741e-05	0.000100931	Leucine-rich receptor-like protein kinase family protein	AT1G09970.1	IPR013210,IPR001611,IPR011009	GO:0005524,GO:0005515,GO:0004674,GO:0004672,GO:0006468,GO:0016772	4682.62	3395.07	3046.5	683.34	1022.5	2489.74
1644	Peaxi162Scf00156g01113.1	1844.9	1.53966	0.474861	5.45404e-05	0.000244326	ankyrin repeat family protein	AT1G03670.1	IPR027001,IPR026961,IPR020683	GO:0005515	1994.01	3263.19	3250.35	1010.65	1294.53	86.4845
3084	Peaxi162Scf00454g00523.1	1844.35	-2.21213	0.331911	9.89384e-13	2.71417e-11	ATP binding microtubule motor family protein	AT3G50240.1	IPR027640,IPR027417,IPR001752	GO:0007018,GO:0005524,GO:0003777,GO:0008017,GO:0005871	454.218	196.282	439.802	3137.24	1892.58	523.957
4611	Peaxi162Scf01867g00005.1	1843.21	1.59532	0.543784	0.000132903	0.000538256	Xyloglucan endotransglucosylase/hydrolase family protein	AT5G57560.1	IPR016455,IPR008985	GO:0048046,GO:0016762,GO:0004553,GO:0005618,GO:0006073,GO:0005975	4564.96	1835.55	2869.18	628.469	1038.22	700.083
642	Peaxi162Scf00038g01959.1	1839.6	-5.96543	0.403864	4.93948e-50	4.97197e-47	3-oxoacyl-[acyl-carrier-protein] synthase 2	sp|Q9KQH9|FABF_VIBCH	IPR020841,IPR017568	GO:0008152,GO:0016747,GO:0006633,GO:0003824	83.5053	81.2731	73.9984	2838	5886.2	6805.76
4271	Peaxi162Scf01039g00238.1	1838.99	-1.57548	0.411312	6.68081e-06	3.75765e-05	Rho GTPase-activating protein 2	sp|F4JI46|RGAP2_ARATH	IPR000095,IPR008936	GO:0007165,GO:0005622	549.111	550.511	540.328	3225.29	2240.47	222.84
4398	Peaxi162Scf01172g00037.1	1838.87	-1.22973	0.124798	5.75782e-24	8.66022e-22	DNA-directed RNA polymerases II, IV and V subunit 6A	sp|Q9FJ98|RPD6A_ARATH	IPR006110	GO:0003899,GO:0003677,GO:0006351	900.845	1087.22	977.338	2659.99	2126.33	2270.69
733	Peaxi162Scf00046g00119.1	1835.38	1.08692	0.485998	0.00184611	0.00538384	purple acid phosphatase 27	AT5G50400.1	IPR004843,IPR025733,IPR008963	GO:0046872,GO:0016787,GO:0003993	2734.17	2263.38	2601.11	267.976	308.936	2232.18
1268	Peaxi162Scf00107g00211.1	1826.34	-1.22645	0.145434	2.84502e-18	2.17076e-16	Unknown protein		IPR002775	GO:0003676	856.562	869.469	904.736	2885.85	1966.39	1433.62
2428	Peaxi162Scf00310g00823.1	1825.86	1.05319	0.474544	0.00204321	0.00587484	Leucine-rich repeat receptor-like protein kinase family protein	AT2G33170.1	IPR003591,IPR013210,IPR001611,IPR011009	GO:0005524,GO:0005515,GO:0004672,GO:0006468,GO:0016772	6637.41	3002.51	1660.08	724.175	952.782	2631.78
797	Peaxi162Scf00055g01910.1	1825.42	1.54556	0.589868	0.000342568	0.00123892	WRKY DNA-binding protein 33	AT2G38470.1	IPR003657	GO:0006355,GO:0043565,GO:0003700	4772.46	3560.68	2215.76	678.874	554.992	1426.68
1894	Peaxi162Scf00193g00722.1	1821.77	-1.06365	0.134412	2.02173e-16	1.11157e-14	50S ribosomal protein L2	sp|B5YDU6|RL2_DICT6	IPR002171	GO:0005840,GO:0003723,GO:0015934,GO:0006412,GO:0005622,GO:0016740,GO:0003735	988.146	829.599	985.715	2674.66	1898.73	1407.74
1232	Peaxi162Scf00102g01140.1	1821.51	2.15491	0.551856	2.40135e-06	1.51618e-05	Bifunctional inhibitor/lipid-transfer protein/seed storage 2S albumin superfamily protein	AT1G62790.1	IPR016140		8291.07	3404.27	2626.25	343.265	434.015	1744.21
2509	Peaxi162Scf00327g00048.1	1820.31	-1.24351	0.27589	4.48064e-07	3.41178e-06	IQ-domain 6	AT2G26180.1	IPR000048	GO:0005515	540.254	602.648	731.607	2728.89	1487.95	564.99
3579	Peaxi162Scf00659g00012.1	1817.96	1.06373	0.202208	1.09144e-08	1.2403e-07	TRICHOME BIREFRINGENCE-LIKE 45	AT2G30010.1	IPR026057,IPR025846		3369.31	2830.76	2962.73	966.63	1341.69	1884.35
4466	Peaxi162Scf01280g00016.1	1817.9	-1.55628	0.272698	8.78064e-10	1.28379e-08	Rho termination factor	AT1G06190.1	IPR011112	GO:0006353	580.742	561.245	705.079	3300.58	1900.1	609.811
2590	Peaxi162Scf00344g01718.1	1814.02	-1.7155	0.58595	0.000115661	0.000476386	ATP-dependent zinc metalloprotease FtsH	sp|O78516|FTSH_GUITH	IPR005936,IPR027417	GO:0016020,GO:0006508,GO:0005524,GO:0004222,GO:0000166,GO:0017111	714.856	1272.77	671.571	5145.15	1109.98	5446
3534	Peaxi162Scf00638g00013.1	1809.51	-3.7509	0.325183	4.48434e-33	1.48557e-30	60S ribosomal protein L24	sp|O65743|RL24_CICAR	IPR023441,IPR000988		218.885	168.68	187.09	4167.03	2477.64	1439.94
2785	Peaxi162Scf00389g00950.1	1805.55	-1.50214	0.0908732	2.40091e-62	3.49079e-59	Adenylate kinase isoenzyme 6 homolog	sp|Q9FJI1|KAD6_ARATH	IPR027417		1032.43	961.477	881	2461.56	2821.44	2925.95
3004	Peaxi162Scf00437g00320.1	1801.77	1.443	0.46927	0.000102704	0.000429031	Sugar transport protein 13	sp|Q94AZ2|STP13_ARATH	IPR005828,IPR016196	GO:0016020,GO:0006810,GO:0055085,GO:0016021,GO:0022891,GO:0022857,GO:0005215	6137.64	2913.57	2476.85	544.886	583.015	2340.76
767	Peaxi162Scf00049g00208.1	1791.63	-1.76227	0.267635	3.49976e-12	8.60021e-11	F-box/LRR-repeat protein 17	sp|Q8W104|FBL17_ARATH	IPR001810	GO:0005515	549.111	360.362	631.081	2621.7	1839.27	1112.3
4390	Peaxi162Scf01164g00001.1	1790.23	1.11408	0.3592	0.000131735	0.000534105	RING/U-box superfamily protein	AT2G04240.1	IPR013083	GO:0005515,GO:0008270	3880.47	5443.77	3325.74	879.856	747.052	3490.94
933	Peaxi162Scf00069g02248.1	1789.48	1.33169	0.370604	1.91504e-05	9.59758e-05	Epidermis-specific secreted glycoprotein EP1	sp|Q39688|EP1G_DAUCA	IPR001480		3684.36	4281.41	2846.85	661.647	777.126	2333.82
4315	Peaxi162Scf01073g00117.1	1789.37	-1.05814	0.149047	9.97959e-14	3.36134e-12	50S ribosomal protein L4	sp|B6IRQ7|RL4_RHOCS	IPR023574,IPR002136	GO:0005840,GO:0006412,GO:0003735	852.766	877.137	903.339	2611.49	1823.55	1183.64
1301	Peaxi162Scf00110g01814.1	1783.01	-1.71481	0.298483	6.58874e-10	9.87028e-09	Enolase	AT2G36530.1	IPR000941	GO:0000287,GO:0004634,GO:0006096,GO:0000015	516.215	446.236	622.704	3197.85	1824.23	612.336
636	Peaxi162Scf00038g01650.1	1780.61	1.19999	0.231196	1.52621e-08	1.66327e-07	C2H2-like zinc finger protein	AT5G66730.1	IPR013087	GO:0046872,GO:0003676	2999.87	3606.69	2496.4	1155.49	1289.74	1309.89
600	Peaxi162Scf00037g00636.1	1778.58	1.38902	0.461041	0.000131967	0.000534864	Linoleate 9S-lipoxygenase 6	sp|Q41238|LOX16_SOLTU	IPR027433,IPR008976,IPR000907	GO:0016702,GO:0046872,GO:0005515,GO:0005506,GO:0055114,GO:0016165	4042.42	3376.67	2390.29	375.805	444.267	2257.44
1376	Peaxi162Scf00121g00414.1	1777.46	-1.25574	0.181222	3.42826e-13	1.02188e-11	conserved hypothetical protein [Ricinus communis] gb|EEF52363.1| conserved hypothetical protein [Ricinus communis]	ref|XP_002510176.1|			1226.01	1265.1	1304.05	2457.09	2576.07	4324.23
3699	Peaxi162Scf00697g00054.1	1777.24	-2.79139	0.463956	1.57491e-11	3.36192e-10	Histone superfamily protein	AT1G09200.1	IPR000164,IPR012337,IPR009072	GO:0003677,GO:0046982,GO:0006334,GO:0003676,GO:0000786	165.745	142.611	291.805	3159.57	1468.82	179.282
782	Peaxi162Scf00051g00732.1	1775.44	-1.06641	0.249073	1.36778e-06	9.22346e-06	Sister chromatid cohesion protein PDS5 homolog A	sp|Q29RF7|PDS5A_HUMAN	IPR016024	GO:0005488	706	432.434	982.923	2292.48	1377.91	1082
3542	Peaxi162Scf00643g00112.1	1773.23	1.00098	0.133501	5.31708e-15	2.30386e-13	vesicle-associated membrane protein 713	AT5G11150.1	IPR011012,IPR001388	GO:0006810,GO:0016021,GO:0016192	2655.72	3224.86	2881.75	1129.97	1372.44	1785.24
460	Peaxi162Scf00021g02316.1	1773.18	-1.05472	0.250951	1.95783e-06	1.26922e-05	Dihydroorotate dehydrogenase (quinone)	sp|A8HZX8|PYRD_AZOC5	IPR013785,IPR012135	GO:0016020,GO:0006222,GO:0004158,GO:0004152,GO:0006207,GO:0003824,GO:0055114	760.405	564.312	765.116	2607.67	1266.5	775.836
991	Peaxi162Scf00074g00131.1	1772.93	-1.18513	0.175594	1.17201e-12	3.17195e-11					903.376	913.939	956.395	2668.28	2476.96	1362.29
1133	Peaxi162Scf00089g00329.1	1771.17	-1.12597	0.211082	7.12825e-09	8.4797e-08	nucleoside diphosphate kinase 2	AT5G63310.1	IPR001564	GO:0006228,GO:0005524,GO:0006241,GO:0006165,GO:0004550,GO:0006183	850.236	886.337	903.339	2816.94	2322.49	897.04
3075	Peaxi162Scf00452g00335.1	1765.42	-1.22565	0.241699	2.8453e-08	2.90526e-07	Protein kinase superfamily protein	AT1G18160.1	IPR000270,IPR011009	GO:0005524,GO:0005515,GO:0004674,GO:0004672,GO:0006468,GO:0016772	689.552	501.44	776.285	2623.62	1561.09	692.507
317	Peaxi162Scf00015g00523.1	1764.69	-1.57079	0.343494	3.01349e-07	2.39423e-06	alpha/beta-Hydrolases superfamily protein	AT1G80280.1			456.749	386.431	660.401	2815.67	1830.38	323.212
2947	Peaxi162Scf00422g00412.1	1763.44	-1.33208	0.224614	2.34526e-10	3.84889e-09	Protein of unknown function (DUF630 and DUF632)	AT4G39790.1	IPR006867		661.716	565.845	794.436	2634.46	1660.88	1046.65
3810	Peaxi162Scf00745g00859.1	1760.37	-1.82678	0.263158	2.8942e-13	8.77684e-12	Serine/threonine-protein kinase 36	sp|Q69ZM6|STK36_MOUSE	IPR011009	GO:0005524,GO:0004674,GO:0004672,GO:0006468,GO:0016772	550.376	283.689	585.006	2760.16	1737.43	861.058
2797	Peaxi162Scf00391g00528.1	1759.15	1.67892	0.510094	4.00167e-05	0.000185064	wall associated kinase 3	AT1G21240.1	IPR013695,IPR025287,IPR000742,IPR013320,IPR009030,IPR011009	GO:0005524,GO:0030247,GO:0006468,GO:0004674,GO:0005515,GO:0004672,GO:0005509,GO:0016021,GO:0016772	4575.08	3801.44	2880.35	433.229	567.978	1801.02
612	Peaxi162Scf00037g01717.1	1755.27	1.34237	0.245823	3.53396e-09	4.51378e-08	Protein phosphatase 2C family protein	AT5G27930.1	IPR001932,IPR015655	GO:0003824	5111.54	3457.94	2328.86	918.777	1088.8	2051.64
4622	Peaxi162Scf01986g00004.1	1754.67	-1.03073	0.293261	3.33185e-05	0.000157312	Nucleolar complex protein 4 homolog B	sp|Q6NU91|NOC4B_XENLA	IPR005612,IPR027193	GO:0042254	797.096	423.234	614.327	2486.44	1055.31	577.616
449	Peaxi162Scf00020g01714.1	1753.4	-1.14491	0.299762	9.10382e-06	4.9647e-05	Bifunctional pinoresinol-lariciresinol reductase	sp|Q9LD12|PILR4_THUPL	IPR016040,IPR008030		622.494	1225.23	1337.56	1955.59	3750.3	2013.13
2050	Peaxi162Scf00225g00525.1	1747.69	1.3416	0.302131	5.9257e-07	4.38951e-06	sodium hydrogen exchanger 2	AT3G05030.1	IPR018422,IPR006153	GO:0055085,GO:0015385,GO:0016021,GO:0006885,GO:0015299,GO:0006812,GO:0006814	2930.28	3812.17	4118.78	611.88	850.259	2468.28
3122	Peaxi162Scf00464g00002.1	1747.46	-1.35751	0.215352	2.33811e-11	4.82577e-10	Plant protein of unknown function (DUF827)	AT2G38370.1	IPR008545		1475.26	717.657	737.192	1954.95	3093.47	2803.49
2162	Peaxi162Scf00254g00123.1	1740.65	-1.6275	0.501344	4.90514e-05	0.000222637	heat shock protein 70	AT3G12580.1	IPR013126		1470.2	734.525	487.273	3189.56	2806.4	4381.67
2281	Peaxi162Scf00281g00415.1	1739.61	-1.12334	0.150255	6.11259e-15	2.6225e-13	Protein CutA, chloroplastic	sp|P93009|CUTA_ARATH	IPR004323	GO:0010038	1139.97	1173.09	1225.86	2109.36	2807.77	2977.72
3338	Peaxi162Scf00548g00226.1	1734.17	-2.46759	0.278463	1.61007e-20	1.62066e-18	Adiponectin receptor protein	sp|Q9VCY8|ADRL_DROME	IPR004254	GO:0016021	718.652	599.581	678.552	2241.43	4019.59	5507.23
2275	Peaxi162Scf00276g00412.1	1733.62	-1.32233	0.234819	1.35216e-09	1.90499e-08	myb domain protein 3r-4	AT5G11510.1	IPR009057	GO:0003677,GO:0003682	786.974	550.511	693.91	2689.97	1853.62	813.712
4603	Peaxi162Scf01694g00020.1	1731.55	-1.02381	0.250214	3.27347e-06	1.99418e-05	Unknown protein				600.985	509.107	854.472	2242.71	1475.65	563.728
2876	Peaxi162Scf00407g00069.1	1731.12	-2.2763	0.277909	8.93218e-18	6.21713e-16	ATP binding microtubule motor family protein isoform 1 [Theobroma cacao] gb|EOY07615.1| ATP binding microtubule motor family protein isoform 1 [Theobroma cacao]	ref|XP_007027113.1|	IPR027640,IPR027417,IPR001752	GO:0007018,GO:0005524,GO:0003777,GO:0008017,GO:0005871	446.627	283.689	356.03	2940.72	1960.24	724.702
626	Peaxi162Scf00038g01129.1	1728.49	-2.49108	0.43768	2.21669e-10	3.66012e-09	Unknown protein				254.312	213.15	354.634	3049.19	2094.89	210.214
1944	Peaxi162Scf00202g00187.1	1726.02	1.02814	0.214657	1.28594e-07	1.12182e-06	trehalose phosphate synthase	AT1G60140.1	IPR006379,IPR001830,IPR023214	GO:0008152,GO:0005992,GO:0003824	2689.88	1841.68	2172.48	1117.84	918.608	1087.05
325	Peaxi162Scf00015g01118.1	1722.95	-1.2478	0.225781	2.42916e-09	3.19786e-08	actin-11	AT3G12110.1	IPR004000		592.129	742.192	827.945	2358.19	2378.54	660.312
898	Peaxi162Scf00065g01219.1	1721.3	-1.29729	0.24973	1.48492e-08	1.62398e-07	Condensin-2 complex subunit H2	sp|Q9LUR0|CNDH2_ARATH	IPR009378		703.469	452.369	713.457	2601.29	1577.49	702.608
138	Peaxi162Scf00005g02811.1	1712.7	2.92047	0.388411	3.51669e-16	1.87827e-14	MLP-like protein 28	AT1G70830.1	IPR023393,IPR000916	GO:0006952,GO:0009607	4653.52	3178.85	6086.02	232.246	269.294	1162.81
2637	Peaxi162Scf00357g00729.1	1712.52	2.50421	0.460175	8.85655e-10	1.29308e-08	Plant neutral invertase family protein	AT1G56560.1	IPR024746,IPR008928	GO:0033926,GO:0003824	6261.63	3913.38	2479.65	611.88	562.51	725.965
2283	Peaxi162Scf00282g00014.1	1711.65	1.17506	0.485903	0.00098537	0.00310588	annexin 4	AT2G38750.1	IPR001464	GO:0005544,GO:0005509	5518.94	1242.1	1614	602.309	590.533	1746.1
1493	Peaxi162Scf00132g00008.1	1708.5	-1.88218	0.382807	4.59741e-08	4.45625e-07	conserved hypothetical protein [Ricinus communis] gb|EEF44425.1| conserved hypothetical protein [Ricinus communis]	ref|XP_002517907.1|			366.917	153.346	456.556	2473.04	1177.65	445.679
2621	Peaxi162Scf00351g00910.1	1705.72	-1.11221	0.247912	5.20941e-07	3.90422e-06	Pentatricopeptide repeat-containing protein	sp|Q9LYT2|PP287_ARATH	IPR011990,IPR002885	GO:0005515	659.186	656.319	1042.96	2883.3	1711.45	843.382
2443	Peaxi162Scf00314g00534.1	1702.06	-1.26576	0.180342	1.82931e-13	5.78201e-12	serine carboxypeptidase-like 45	AT1G28110.1	IPR001563	GO:0006508,GO:0004185	665.512	538.243	922.886	1775.66	2116.08	1389.43
3702	Peaxi162Scf00699g00413.1	1701.89	1.02658	0.280663	1.9351e-05	9.687e-05	Leucine-rich receptor-like protein kinase family protein	AT4G28490.1	IPR003591,IPR013210,IPR001611,IPR011009	GO:0005524,GO:0005515,GO:0004674,GO:0004672,GO:0006468,GO:0016772	3395.88	2977.97	2032.86	1060.42	1406.62	1318.73
3223	Peaxi162Scf00502g00011.1	1698.45	1.04613	0.381708	0.000462435	0.00160509	UDP-Glycosyltransferase superfamily protein	AT2G18570.1	IPR002213	GO:0008152,GO:0016758	4562.43	1972.02	2594.13	863.267	1404.57	1522
2185	Peaxi162Scf00262g00611.1	1692.06	-2.24168	0.327436	2.675e-13	8.15936e-12	Abnormal spindle-like microcephaly-associated protein homolog	sp|Q8CJ27|ASPM_MOUSE	IPR027417,IPR001715,IPR016024,IPR000048	GO:0005515,GO:0005488	401.079	219.284	367.2	2804.82	1869.34	445.048
982	Peaxi162Scf00073g01924.1	1685.42	-2.29949	0.370895	1.65273e-11	3.51655e-10	Fe superoxide dismutase 2	AT5G51100.1	IPR001189	GO:0006801,GO:0004784,GO:0046872,GO:0055114	308.717	295.957	434.217	3464.55	1955.46	310.587
1905	Peaxi162Scf00195g00411.1	1684.4	-2.4761	0.303176	6.22305e-18	4.47427e-16	Hydroxyproline-rich glycoprotein family protein	AT3G25690.1			377.039	303.624	247.127	2961.14	1939.05	662.838
4121	Peaxi162Scf00928g00130.1	1682.64	2.39137	1.09138	0.000290733	0.00107027	jasmonate ZIM-domain protein 1 [Nicotiana tabacum]	dbj|BAG68655.1|	IPR010399,IPR018467		15905.2	1539.59	929.867	339.437	509.882	905.247
1103	Peaxi162Scf00085g00531.1	1682.15	-2.06862	0.286204	2.60283e-14	9.95885e-13	kinesin 4	AT5G27000.1	IPR021720,IPR027640,IPR027417,IPR001752	GO:0007018,GO:0005524,GO:0003777,GO:0008017,GO:0005871	465.605	323.559	416.067	2829.7	1971.18	633.168
4681	Peaxi162Scf41243g00006.1	1680.44	-1.65425	0.379639	7.45484e-07	5.40595e-06	ferric reduction oxidase 2	AT1G01580.1	IPR013121,IPR017938,IPR013130	GO:0055114,GO:0016491	335.287	749.86	973.149	2117.65	3067.49	2179.16
1904	Peaxi162Scf00195g00313.1	1679.36	-1.48274	0.15375	5.11274e-23	6.89719e-21	COP9 signalosome complex subunit 7 [Theobroma cacao] gb|EOY27122.1| COP9 signalosome complex subunit 7 [Theobroma cacao]	ref|XP_007024500.1|			964.107	1145.49	883.793	2080.65	3267.75	3195.51
2574	Peaxi162Scf00341g00027.1	1674.09	-1.28422	0.365813	2.68127e-05	0.000129444	Tesmin/TSO1-like CXC domain-containing protein	AT3G22780.1	IPR005172		588.333	257.621	677.155	2682.32	1151.68	386.34
804	Peaxi162Scf00057g00323.1	1668.13	-1.10899	0.330645	5.50336e-05	0.000246371	MATE efflux family protein	AT4G00350.1	IPR002528	GO:0016020,GO:0055085,GO:0015238,GO:0015297,GO:0006855	1200.71	1559.52	1140.69	3622.79	3126.27	2672.18
4	Peaxi162Scf00000g00062.1	1667.57	-5.98879	0.731691	4.1476e-17	2.56007e-15	22.0 kDa class IV heat shock protein	sp|P30236|HSP41_SOYBN	IPR008978		34.1613	41.4033	104.715	4082.81	1662.93	7363.81
1972	Peaxi162Scf00207g00737.1	1666.62	-1.2338	0.24151	2.33721e-08	2.44668e-07	alpha/beta-Hydrolases superfamily protein	AT1G52700.1	IPR003140	GO:0016787	735.1	602.648	786.059	2110.63	1654.72	1527.05
3294	Peaxi162Scf00536g00089.1	1662.77	-2.21825	0.290213	8.24703e-16	4.11895e-14	DNA polymerase delta subunit 4 family protein [Populus trichocarpa] gb|EEE99832.1| DNA polymerase delta subunit 4 family protein [Populus trichocarpa]	ref|XP_002325451.1|	IPR007218	GO:0005634,GO:0006260	328.96	285.223	357.426	2611.49	1730.59	518.907
1431	Peaxi162Scf00128g00833.1	1655.24	-2.12853	0.314508	5.92805e-13	1.70674e-11	Mitotic spindle checkpoint protein MAD2	sp|Q9LU93|MAD2_ARATH	IPR027097,IPR003511	GO:0007094	364.387	323.559	378.369	2639.57	1982.11	457.674
1049	Peaxi162Scf00078g00078.1	1651.39	1.54177	0.33507	2.68106e-07	2.15564e-06					2798.69	2780.15	3052.09	373.253	1429.86	874.946
1367	Peaxi162Scf00119g01015.1	1649.94	-1.37221	0.296841	2.54741e-07	2.05957e-06	UDP-N-acetylmuramoyl-L-alanyl-D-glutamate--2,6-diaminopimelate ligase	sp|Q65JY4|MURE_BACLD	IPR005761	GO:0009058,GO:0005524,GO:0051301,GO:0016881,GO:0008360,GO:0005737,GO:0016874	621.229	407.899	791.644	2938.17	1563.14	620.542
2568	Peaxi162Scf00339g00086.1	1645.9	-1.00311	0.273005	1.86779e-05	9.38952e-05	Glucan endo-1,3-beta-glucosidase 13	sp|Q9FJU9|E1313_ARATH	IPR012946,IPR017853,IPR000490	GO:0004553,GO:0005975,GO:0003824	965.372	532.109	519.385	2145.09	1351.26	899.565
1146	Peaxi162Scf00089g01020.1	1644.69	1.9098	0.353849	3.76635e-09	4.7664e-08	BTB and TAZ domain protein 2	AT3G48360.1	IPR000197,IPR011333	GO:0005634,GO:0005515,GO:0006355,GO:0004402,GO:0008270,GO:0003712	2514.02	2741.82	2585.76	273.081	442.217	1154.6
540	Peaxi162Scf00032g00147.1	1644.19	2.20609	0.466144	6.48539e-08	6.05095e-07	cytochrome P450, family 71, subfamily A, polypeptide 25	AT3G48280.1	IPR001128	GO:0020037,GO:0016705,GO:0005506,GO:0055114	5188.72	3769.23	2293.95	451.094	403.258	1187.43
3696	Peaxi162Scf00695g00218.1	1639.9	1.63869	0.439707	9.32437e-06	5.06914e-05	Delta(24)-sterol reductase	sp|P93472|DIM_PEA	IPR016166	GO:0016614,GO:0008762,GO:0050660,GO:0003824,GO:0055114,GO:0016491	5625.22	2536.34	2987.86	698.653	958.933	1359.13
2438	Peaxi162Scf00314g00225.1	1631.68	-1.21471	0.244752	4.9553e-08	4.7578e-07	zinc finger (Ran-binding) family protein	AT1G48570.1	IPR001876	GO:0008270	679.43	466.17	686.929	2521.53	1200.2	795.405
2775	Peaxi162Scf00385g00719.1	1627.94	-1.83744	0.254586	4.00557e-14	1.47026e-12	Mitotic spindle checkpoint protein BUBR1	sp|O22806|BUBR1_ARATH	IPR015661		501.032	383.364	450.972	2632.55	1688.21	736.697
2350	Peaxi162Scf00295g00059.1	1624.61	-1.36143	0.277382	6.43613e-08	6.00928e-07	Pollen Ole e 1 allergen and extensin family protein	AT4G08685.1	IPR006041		857.827	541.31	727.419	1523.64	1841.32	2512.47
1025	Peaxi162Scf00075g01553.1	1616.39	-1.53569	0.260545	2.95361e-10	4.75979e-09	serine/threonine protein kinase 2	AT3G08720.1	IPR016024,IPR011009	GO:0005524,GO:0004674,GO:0004672,GO:0006468,GO:0005488,GO:0016772	623.759	346.561	527.762	2261.85	1518.03	844.013
2734	Peaxi162Scf00376g00829.1	1614.17	-3.02954	0.573638	7.92642e-10	1.17001e-08					261.903	182.481	221.995	2728.26	3101.67	754.372
3119	Peaxi162Scf00463g00214.1	1612.78	-1.69595	0.267615	1.8299e-11	3.84969e-10	SC35-like splicing factor 33	AT1G55310.1	IPR012677	GO:0000166,GO:0003676	761.67	1068.82	876.812	2551.52	2180.33	4615.24
3289	Peaxi162Scf00536g00112.1	1606	-1.55605	0.18071	6.91667e-19	5.72836e-17	Tubulin gamma-1 chain	sp|P38557|TBG1_ARATH	IPR000217,IPR023123	GO:0005874,GO:0006184,GO:0007020,GO:0003924,GO:0051258,GO:0000930,GO:0043234,GO:0005525,GO:0007017,GO:0031122	611.107	487.639	769.304	2415.62	1816.71	1427.94
2077	Peaxi162Scf00232g00116.1	1598.42	1.39483	0.544317	0.000490695	0.00168951	Late embryogenesis abundant hydroxyproline-rich glycoprotein family, putative [Theobroma cacao] gb|EOY11917.1| Late embryogenesis abundant hydroxyproline-rich glycoprotein family, putative [Theobroma cacao]	ref|XP_007020392.1|	IPR004864		2191.38	4617.23	3871.65	878.58	1180.38	1037.18
1333	Peaxi162Scf00114g00053.1	1598.39	-2.03811	0.497936	1.40549e-06	9.42429e-06	Histone H2B.10	sp|Q9FFC0|H2B10_ARATH	IPR000558,IPR009072	GO:0005634,GO:0003677,GO:0046982,GO:0006334,GO:0000786	191.05	139.544	286.22	1249.92	1706.67	159.081
651	Peaxi162Scf00038g02224.1	1594.37	-4.87633	0.468363	1.21174e-26	2.55746e-24	17.4 kDa class III heat shock protein	sp|Q9SYG1|HS174_ARATH	IPR008978		97.4229	145.678	92.149	4184.9	2512.5	3694.85
2665	Peaxi162Scf00362g00848.1	1593.38	1.70928	0.325394	9.93722e-09	1.14265e-07	Senescence/dehydration-associated protein-related	AT2G17840.1	IPR009686		7052.4	2758.69	1371.07	884.96	1103.83	1123.67
3757	Peaxi162Scf00723g00517.1	1592.83	-1.76376	0.329628	5.67315e-09	6.90549e-08	Glucan endo-1,3-beta-glucosidase 3	sp|Q9ZU91|E133_ARATH	IPR012946,IPR017853,IPR000490	GO:0004553,GO:0005975,GO:0003824	488.38	308.225	449.575	2469.21	1660.88	532.795
3073	Peaxi162Scf00452g00237.1	1590.93	-1.32786	0.251978	9.97794e-09	1.14632e-07	cyclin b3	AT1G16330.1	IPR013763	GO:0005634	522.541	461.57	698.098	2298.86	1561.77	626.224
1053	Peaxi162Scf00078g01015.1	1589.47	-1.52261	0.300296	2.78067e-08	2.84825e-07	Sucrose-phosphate synthase family protein	AT4G10120.1	IPR012819	GO:0009058,GO:0005985,GO:0046524	838.849	1030.48	1241.22	1968.35	2622.54	5108.27
1101	Peaxi162Scf00084g00922.1	1588.22	-1.16893	0.143589	3.21946e-17	2.03028e-15	Phosphoacetylglucosamine mutase	sp|P57750|AGM1_ARATH	IPR016657	GO:0005975,GO:0004610,GO:0016868	935.007	639.451	981.526	1745.68	2033.38	2097.72
4641	Peaxi162Scf02851g00002.1	1583.01	-1.40901	0.321755	7.6463e-07	5.52184e-06					818.605	340.427	681.344	2425.83	2170.76	788.461
4359	Peaxi162Scf01132g00127.1	1582.8	-1.42375	0.346312	2.39643e-06	1.51454e-05	DNAJ heat shock N-terminal domain-containing protein	AT3G08970.1	IPR001623,IPR012336		1024.84	903.205	830.737	2395.2	1479.75	4394.93
4660	Peaxi162Scf06293g00003.1	1582.56	-2.18169	1.42154	0.00155324	0.00462743					306.186	207.016	29.3201	2448.16	2433.9	2744.15
1782	Peaxi162Scf00174g00026.1	1582.25	-2.50327	0.506858	1.26801e-08	1.41213e-07	Pectin lyase-like superfamily protein	AT5G47500.1	IPR011050	GO:0005618,GO:0030599,GO:0042545	210.029	173.28	294.598	2721.88	1796.21	133.199
3047	Peaxi162Scf00449g00010.1	1581.64	1.14523	0.189801	1.2229e-10	2.16101e-09	Sigma factor SigB regulation protein RsbQ	sp|O07015|RSBQ_BACSU			1868.75	4373.42	2267.42	994.703	1105.2	1604.07
2300	Peaxi162Scf00284g00224.1	1581.19	-1.71527	0.363281	1.38457e-07	1.1959e-06	receptor-like kinase 1	AT1G48480.1	IPR003591,IPR013210,IPR001611,IPR011009	GO:0005524,GO:0005515,GO:0004672,GO:0006468,GO:0016772	325.165	338.894	543.121	2527.27	1721.71	207.689
4279	Peaxi162Scf01051g00015.1	1578.8	-1.10298	0.275191	4.34054e-06	2.56136e-05	Cytosolic sulfotransferase 5	sp|Q9M1V2|SOT5_ARATH	IPR000863,IPR027417	GO:0008146	1176.67	1498.19	1055.52	1568.3	2893.2	4212.49
1731	Peaxi162Scf00166g00531.1	1576.9	-1.9612	0.28971	7.97862e-13	2.22848e-11	TPX2 (targeting protein for Xklp2) protein family	AT5G15510.1	IPR027329,IPR009675	GO:0005874,GO:0005819,GO:0007067	475.727	369.563	393.728	2769.73	1770.92	655.894
1422	Peaxi162Scf00127g00202.1	1575.46	-1.83439	0.306319	1.41635e-10	2.46131e-09	conserved hypothetical protein [Ricinus communis] gb|EEF46281.1| conserved hypothetical protein [Ricinus communis]	ref|XP_002516279.1|			444.096	349.628	393.728	2367.76	1586.38	648.95
4517	Peaxi162Scf01350g00012.1	1569	1.14886	0.235136	7.42646e-08	6.846e-07	receptor like protein 50	AT4G13920.1	IPR003591,IPR025875,IPR013210,IPR001611	GO:0005515	2687.35	2726.48	1598.65	910.482	1042.32	1034.66
2381	Peaxi162Scf00300g00015.1	1568.05	1.40238	0.482495	0.000180437	0.000703863	Rhodanese/Cell cycle control phosphatase superfamily protein	AT4G35770.1	IPR001763		1682.76	5022.07	3237.78	683.34	424.446	1928.54
1284	Peaxi162Scf00109g00024.1	1567.23	1.36773	0.260932	1.15932e-08	1.30665e-07	Glutathione S-transferase family protein	AT1G10370.1	IPR010987,IPR012336	GO:0005515	3409.8	3766.17	1722.91	916.224	1176.97	1141.34
1081	Peaxi162Scf00082g00021.1	1566.05	-1.16884	0.160613	2.72556e-14	1.03378e-12	Peptidyl-prolyl cis-trans isomerase H	sp|P0C1I3|PPIH_RHIO9	IPR024936,IPR002130	GO:0006457,GO:0003755	767.996	785.129	746.965	2444.33	1757.25	1107.89
2464	Peaxi162Scf00318g00210.1	1565.45	-1.23347	0.14779	5.96413e-18	4.3118e-16	Mitochondrial substrate carrier family protein	AT3G53940.1	IPR002067,IPR023395	GO:0055085	775.587	667.053	652.024	2162.95	1711.45	1161.54
2669	Peaxi162Scf00362g00956.1	1565.37	-1.55712	0.255557	8.86215e-11	1.614e-09	zinc transporter 10 precursor	AT1G31260.1	IPR023631,IPR006041,IPR000120,IPR003689	GO:0016020,GO:0055085,GO:0046873,GO:0016884,GO:0030001	501.032	617.983	545.913	2467.3	2033.38	695.032
895	Peaxi162Scf00065g00029.1	1561.33	1.22721	0.247337	4.97938e-08	4.77356e-07	beta-xylosidase 1	AT5G49360.1	IPR026892,IPR002772,IPR026891,IPR017853	GO:0004553,GO:0005975	2016.78	2436.66	2335.84	506.603	807.883	1414.68
404	Peaxi162Scf00017g00244.1	1558.05	1.0068	0.283806	3.03479e-05	0.000144669	Pentatricopeptide repeat-containing protein	sp|Q9FJY7|PP449_ARATH	IPR002885		3244.06	1694.47	2092.9	576.149	760.038	1864.78
1770	Peaxi162Scf00171g00239.1	1557.84	1.66215	0.331359	3.44913e-08	3.45454e-07	GRAM domain-containing protein / ABA-responsive protein-related	AT5G08350.1	IPR011993,IPR004182		4318.24	2336.99	2400.06	406.431	644.529	1542.83
243	Peaxi162Scf00011g00209.1	1543.71	-1.15132	0.274851	1.93947e-06	1.25888e-05	homeobox protein 31	AT1G14440.1	IPR009057,IPR006456	GO:0003677	554.172	667.053	737.192	2265.04	1961.61	472.193
3764	Peaxi162Scf00732g00236.1	1539.26	1.61882	0.42559	7.13422e-06	3.98527e-05	WRKY DNA-binding protein 70	AT3G56400.1	IPR003657	GO:0006355,GO:0043565,GO:0003700	3934.87	3237.12	1681.02	429.4	418.294	1605.33
1541	Peaxi162Scf00141g00032.1	1538.57	-1.16642	0.170047	5.45899e-13	1.57516e-11	ATP binding protein, putative [Ricinus communis] gb|EEF35528.1| ATP binding protein, putative [Ricinus communis]	ref|XP_002526897.1|			946.394	522.908	721.834	2042.36	1773.65	1258.76
61	Peaxi162Scf00003g00418.1	1537.39	1.39747	0.304934	3.05058e-07	2.41783e-06	Glucan endo-1,3-beta-glucosidase 14	sp|Q9ZQG9|E1314_ARATH	IPR017853,IPR000490	GO:0004553,GO:0005975,GO:0003824	5739.09	1907.62	1728.49	930.899	1150.99	1182.38
1468	Peaxi162Scf00129g01334.1	1536.84	-1.6472	0.303349	4.00294e-09	5.03416e-08	polyribonucleotide nucleotidyltransferase, putative	AT5G14580.1	IPR012162,IPR027408	GO:0006396,GO:0003723,GO:0004654,GO:0000175,GO:0006402	463.075	320.492	501.235	2788.87	1110.67	472.824
644	Peaxi162Scf00038g01961.1	1536.71	1.51878	0.652196	0.000754555	0.00246689	jasmonate ZIM-domain protein 10 [Nicotiana tabacum]	gb|AGU37280.1|	IPR010399,IPR018467		8260.7	1364.78	1453.44	579.34	645.212	1436.78
914	Peaxi162Scf00067g01120.1	1528.47	1.63162	0.169949	7.76645e-23	1.02139e-20	CASP-like protein 6	sp|C6TBD0|CSPL6_SOYBN	IPR006702		1871.28	2999.44	3211.25	724.813	910.406	905.878
3905	Peaxi162Scf00790g00013.1	1528.22	1.12267	0.316279	2.64383e-05	0.000127919	Phototropic-responsive NPH3 family protein	AT5G67385.1	IPR011333,IPR027356	GO:0005515	1379.1	2611.47	2175.27	543.609	1127.07	883.152
187	Peaxi162Scf00008g00612.1	1527.71	-2.09303	0.335313	2.00554e-11	4.18223e-10	targeting protein for XKLP2	AT1G03780.3	IPR027329,IPR027330,IPR009675	GO:0005874,GO:0005819,GO:0007067	380.835	233.085	400.708	2603.84	1726.49	443.154
532	Peaxi162Scf00032g00420.1	1526.3	1.19235	0.314424	9.80622e-06	5.30245e-05	Protein kinase superfamily protein	AT1G66920.1	IPR025287,IPR013320,IPR011009	GO:0005524,GO:0004674,GO:0030247,GO:0004672,GO:0006468,GO:0016772	3533.79	2930.43	2228.33	477.253	617.189	2351.5
1839	Peaxi162Scf00184g00001.1	1525.72	1.49896	0.272417	2.80827e-09	3.64921e-08	Tetratricopeptide repeat (TPR)-like superfamily protein	AT4G17940.1	IPR011990	GO:0005515	2789.84	5304.22	3688.75	616.984	856.41	2421.57
4560	Peaxi162Scf01487g00006.1	1522.75	1.29057	0.253458	2.54379e-08	2.63658e-07	Transcription elongation factor (TFIIS) family protein	AT5G05140.1	IPR017923	GO:0005634,GO:0003677,GO:0006351	4575.08	2775.55	2305.12	769.475	1057.36	1883.72
2559	Peaxi162Scf00335g00076.1	1517.59	-1.20946	0.23068	1.15193e-08	1.29982e-07	Plastin-2	sp|Q6P698|PLSL_DANRE	IPR001715	GO:0005515	642.738	460.037	738.588	2149.55	1627.38	716.496
147	Peaxi162Scf00005g00505.1	1517.25	-4.52688	0.508454	1.28266e-20	1.30111e-18	ascorbate peroxidase 2	AT3G09640.1	IPR010255	GO:0006979,GO:0020037,GO:0004601,GO:0055114	141.706	226.951	171.732	3109.8	1015.66	9249.42
2327	Peaxi162Scf00286g00940.1	1515.75	1.41773	0.255315	2.12519e-09	2.85076e-08	cytochrome P450, family 83, subfamily B, polypeptide 1	AT4G31500.1	IPR001128	GO:0020037,GO:0016705,GO:0005506,GO:0055114	3077.04	3835.17	2285.57	909.844	1308.88	1022.03
1730	Peaxi162Scf00166g00424.1	1514.77	-1.91104	0.263798	3.0046e-14	1.13305e-12	Unknown protein				441.566	343.494	371.388	2210.81	1742.21	674.832
2016	Peaxi162Scf00218g00126.1	1514.37	-1.14174	0.228221	4.11223e-08	4.03378e-07	Eukaryotic aspartyl protease family protein	AT1G01300.1	IPR021109,IPR001461	GO:0006508,GO:0004190	678.164	378.764	558.479	1550.44	1444.89	771.417
1507	Peaxi162Scf00134g00614.1	1512.78	-1.03888	0.188777	2.89372e-09	3.74723e-08	Tetratricopeptide repeat (TPR)-like superfamily protein	AT2G31240.1	IPR011990	GO:0005515	737.63	588.847	670.174	2176.99	1317.76	775.836
4284	Peaxi162Scf01054g00024.1	1511.52	1.19908	0.424001	0.000288363	0.00106292	Peroxidase family protein	AT4G30170.1	IPR010255	GO:0006979,GO:0020037,GO:0004601,GO:0055114	3891.85	1945.96	2155.73	266.062	569.345	2082.57
157	Peaxi162Scf00006g00389.1	1510.4	1.13536	0.273712	2.33769e-06	1.48027e-05	alpha/beta-Hydrolases superfamily protein	AT3G63010.1	IPR013094	GO:0016787,GO:0008152	4067.72	3450.27	2358.18	708.862	1057.36	2395.05
3161	Peaxi162Scf00476g00124.1	1503.56	-1.0449	0.198293	1.05168e-08	1.20085e-07	Protein of unknown function (DUF630 and DUF632)	AT4G35240.1	IPR006867		657.921	694.655	841.907	1956.23	2024.49	748.059
309	Peaxi162Scf00015g00327.1	1498.48	-1.96329	0.449634	5.10612e-07	3.83781e-06	sulfate transporter 3	AT3G15990.1	IPR001902	GO:0016020,GO:0055085,GO:0015116,GO:0008272,GO:0016021,GO:0008271	1053.94	650.185	1037.37	2148.28	4172.01	6387.23
1026	Peaxi162Scf00075g01925.1	1498.31	-2.55936	0.893259	4.03766e-05	0.000186597	Unknown protein				77.1792	16.868	78.187	982.58	543.373	114.892
3374	Peaxi162Scf00560g00216.1	1495.96	-4.68726	0.436831	2.86709e-28	6.64023e-26	multiprotein bridging factor 1C	AT3G24500.1	IPR010982,IPR013729	GO:0003677,GO:0043565	137.91	134.944	113.092	2756.33	2441.42	5254.09
534	Peaxi162Scf00032g00821.1	1495.52	1.17005	0.4438	0.000532867	0.0018149	NAD kinase 1	AT3G21070.2	IPR002504	GO:0003951,GO:0008152,GO:0006741,GO:0019674	5736.56	2297.12	1186.77	804.568	987.64	1578.82
375	Peaxi162Scf00016g00234.1	1488.22	-2.45148	0.418628	9.29252e-11	1.68534e-09	UDP-Glycosyltransferase superfamily protein	AT4G15480.1	IPR002213	GO:0008152,GO:0016758	525.071	412.5	491.461	2441.78	5785.04	739.853
2943	Peaxi162Scf00421g00516.1	1484.12	-1.09298	0.222164	6.41206e-08	5.98894e-07	nucleobase-ascorbate transporter 7	AT1G60030.1	IPR006043	GO:0016020,GO:0006810,GO:0055085,GO:0005215	557.967	536.709	723.23	1731	1566.55	790.355
228	Peaxi162Scf00011g00138.1	1478.42	-1.31479	0.296905	6.30242e-07	4.63186e-06	homolog of separase	AT4G22970.1	IPR011990,IPR005314	GO:0005634,GO:0008233,GO:0006508,GO:0005515	444.096	380.297	547.309	2132.33	1211.82	368.664
1575	Peaxi162Scf00149g00049.1	1475.2	-1.09271	0.166164	3.77538e-12	9.18266e-11	ribosomal protein L30 family protein	AT5G55140.1	IPR005996,IPR016082	GO:0015934,GO:0006412,GO:0003735	722.448	674.72	681.344	2185.92	1365.61	1015.72
2570	Peaxi162Scf00340g00071.1	1473.08	-2.22329	0.278223	5.23711e-17	3.15807e-15	ATP binding microtubule motor family protein	AT3G51150.2	IPR027640,IPR027417,IPR001752	GO:0007018,GO:0005524,GO:0003777,GO:0008017,GO:0005871	335.287	265.288	304.371	2386.27	1569.97	562.465
387	Peaxi162Scf00016g03133.1	1472.72	-2.26245	0.535476	5.52873e-07	4.1176e-06	ethylene-dependent gravitropism-deficient and yellow-green-like 3	AT1G17870.1			398.548	801.997	462.141	2325.65	1226.86	6435.21
2535	Peaxi162Scf00330g00043.1	1468.44	5.89648	0.249102	1.67186e-124	1.09386e-120	3-oxo-5-alpha-steroid 4-dehydrogenase family protein	AT2G38050.1	IPR001104	GO:0016627,GO:0016021,GO:0005737,GO:0006629	2904.97	2453.53	2968.31	51.6812	66.2983	20.2008
3524	Peaxi162Scf00632g00417.1	1462.11	-2.21761	0.261389	8.79934e-19	7.15179e-17	cyclin a2	AT5G25380.1	IPR014400	GO:0005634,GO:0051726,GO:0019901,GO:0000079	317.573	251.487	335.087	2196.77	1766.13	500.6
4589	Peaxi162Scf01607g00114.1	1461.36	-1.10169	0.293623	1.23393e-05	6.50548e-05	RAN GTPase activating protein 1	AT3G63130.1	IPR025265,IPR003590		555.437	341.961	645.043	2075.54	1178.33	371.189
2234	Peaxi162Scf00271g00022.1	1458.97	-1.03947	0.139677	7.99036e-15	3.3674e-13	Leucine-rich repeat protein kinase family protein	AT4G22730.1	IPR013210,IPR001611,IPR013320,IPR011009	GO:0005524,GO:0005515,GO:0004672,GO:0006468,GO:0016772	812.279	677.787	659.005	1659.54	1675.91	1183.64
499	Peaxi162Scf00026g00288.1	1456.98	1.31913	0.279948	1.68393e-07	1.4276e-06	NAD(P)-linked oxidoreductase superfamily protein	AT1G14345.1	IPR005182		1995.27	2876.76	2543.87	1042.56	1101.78	613.598
1036	Peaxi162Scf00076g01031.1	1456.12	-1.62889	0.305953	7.14964e-09	8.49939e-08	ARM repeat superfamily protein	AT1G54385.1	IPR016024,IPR007022	GO:0005681,GO:0000398,GO:0005488,GO:0000387	492.175	266.821	413.274	2196.77	1337.59	412.853
3477	Peaxi162Scf00610g00354.1	1455.17	2.69318	0.579278	3.5746e-08	3.56113e-07	xyloglucan endotransglucosylase/hydrolase 24	AT4G30270.1	IPR016455,IPR008985	GO:0048046,GO:0016762,GO:0004553,GO:0005618,GO:0006073,GO:0005975	6289.47	1774.21	2352.59	269.891	578.914	438.104
2120	Peaxi162Scf00244g00029.1	1450.36	-1.13474	0.204976	2.31638e-09	3.06947e-08	Cysteine proteinases superfamily protein isoform 1 [Theobroma cacao] gb|EOY19029.1| Cysteine proteinases superfamily protein isoform 1 [Theobroma cacao]	ref|XP_007010219.1|	IPR003323		1121	1137.82	994.092	1842.66	2692.26	2927.22
2684	Peaxi162Scf00364g00057.1	1450.19	1.02729	0.155179	2.86879e-12	7.17772e-11	YELLOW STRIPE like 7	AT1G65730.1	IPR004813	GO:0055085	2694.94	1820.21	1739.66	987.047	913.823	1087.05
3130	Peaxi162Scf00465g00119.1	1449.77	-1.01632	0.271926	1.43105e-05	7.4339e-05	p21-activated protein kinase-interacting protein 1-like	sp|Q6TNS2|PK1IP_DANRE	IPR015943,IPR020472,IPR011047	GO:0005515	654.125	417.1	505.423	2009.19	894.002	559.94
3411	Peaxi162Scf00576g00063.1	1442.75	1.05004	0.341979	0.000158564	0.000627613	GRAS family transcription factor	AT5G48150.1	IPR005202		5387.36	2090.1	1433.89	1006.19	1405.25	1389.43
4188	Peaxi162Scf00970g00006.1	1439.82	1.03787	0.174912	2.32233e-10	3.81689e-09	Unknown protein		IPR005061		2660.78	2399.86	1728.49	859.439	958.25	1378.07
696	Peaxi162Scf00045g00007.1	1437.09	-1.06175	0.244297	1.02661e-06	7.17036e-06	Ubiquitin carboxyl-terminal hydrolase 20	sp|Q9FPS7|UBP20_ARATH	IPR001394	GO:0006511,GO:0004221	640.207	547.444	614.327	2136.79	1071.71	804.874
3672	Peaxi162Scf00690g00006.1	1435.56	1.45872	0.181698	9.07028e-17	5.26338e-15	C2H2-like zinc finger protein	AT5G66730.1	IPR022755,IPR013087	GO:0046872,GO:0003676	2334.35	2720.35	2328.86	572.959	870.763	1162.18
1554	Peaxi162Scf00145g00103.1	1434.64	1.5451	0.121942	9.0118e-38	4.13768e-35	conserved hypothetical protein [Ricinus communis] gb|EEF32784.1| conserved hypothetical protein [Ricinus communis]	ref|XP_002529592.1|	IPR025124		2279.95	2252.65	2629.04	669.941	815.401	936.179
837	Peaxi162Scf00060g00621.1	1433.76	-1.24357	0.172698	4.88675e-14	1.76889e-12	conserved hypothetical protein [Ricinus communis] gb|EEF35601.1| conserved hypothetical protein [Ricinus communis]	ref|XP_002526795.1|			557.967	538.243	762.323	2104.89	1464.71	962.693
2674	Peaxi162Scf00362g01196.1	1428.66	-1.14855	0.117244	9.80292e-24	1.43325e-21	Unknown protein				883.132	713.057	784.663	2154.66	1897.36	1308.63
2167	Peaxi162Scf00257g00118.1	1428.61	1.12603	0.335718	5.40472e-05	0.000242411	G-type lectin S-receptor-like serine/threonine-protein kinase	sp|Q9SXB8|Y1133_ARATH	IPR001480,IPR003609,IPR021820,IPR000858,IPR013320,IPR024171,IPR011009	GO:0005524,GO:0004674,GO:0004672,GO:0048544,GO:0006468,GO:0016772	3307.32	2606.87	2430.78	509.793	749.103	2146.96
4502	Peaxi162Scf01333g00148.1	1427.45	-1.08331	0.131046	1.1159e-17	7.60526e-16	Argonaute family protein	AT2G27040.1	IPR014811,IPR012337,IPR003100	GO:0005515,GO:0003676	798.361	686.988	1031.79	1982.39	1821.49	1633.11
163	Peaxi162Scf00007g00129.1	1424.24	-2.35997	0.307775	4.72756e-16	2.46464e-14	B-box type zinc finger family protein	AT3G21890.1	IPR000315	GO:0008270,GO:0005622	260.638	191.682	349.049	2522.17	1467.45	463.986
1809	Peaxi162Scf00177g00226.1	1424.12	1.72329	0.330747	1.22937e-08	1.37378e-07	multidrug resistance-associated protein 6	AT3G21250.1	IPR027417,IPR011527	GO:0006810,GO:0055085,GO:0005524,GO:0000166,GO:0042626,GO:0017111,GO:0016021,GO:0016887	3128.92	3497.81	3324.34	616.984	1116.82	1000.57
2124	Peaxi162Scf00245g00053.1	1424.04	-2.57373	0.614996	3.63232e-07	2.81497e-06	2-oxoglutarate (2OG) and Fe(II)-dependent oxygenase superfamily protein	AT5G24530.1	IPR027443,IPR005123,IPR026992	GO:0016706,GO:0055114,GO:0016491	449.157	311.291	371.388	865.819	888.534	6986.94
3427	Peaxi162Scf00583g00223.1	1420.62	-1.09171	0.317314	4.09434e-05	0.000189049	Uridylate kinase	sp|Q2JS42|PYRH_SYNJA	IPR001048,IPR015963	GO:0006221,GO:0033862,GO:0005737	440.301	519.841	731.607	2166.14	1208.41	631.274
3375	Peaxi162Scf00560g00212.1	1416.95	-1.51418	0.343208	6.37038e-07	4.67131e-06	DNA mismatch repair protein MutS	sp|Q46CE2|MUTS_METBF	IPR007860,IPR007696,IPR000432,IPR027417,IPR015536,IPR007695	GO:0005524,GO:0006298,GO:0030983	337.817	233.085	569.648	2090.22	1136.64	400.859
531	Peaxi162Scf00032g00422.1	1413.59	1.26642	0.244967	1.69453e-08	1.83051e-07	Protein kinase superfamily protein	AT1G66920.1	IPR025287,IPR013320,IPR011009	GO:0005524,GO:0004674,GO:0030247,GO:0004672,GO:0006468,GO:0016772	3288.34	3257.06	2433.57	507.241	1034.8	1978.41
4504	Peaxi162Scf01333g10016.1	1408.74	1.54875	0.469027	4.44565e-05	0.000203582	1-aminocyclopropane-1-carboxylate oxidase 4	sp|Q08508|ACCO4_PETHY	IPR027443,IPR005123,IPR026992	GO:0016706,GO:0055114,GO:0016491	5849.17	2993.31	1433.89	815.414	635.644	1434.25
3207	Peaxi162Scf00498g00030.1	1408.06	-1.99446	0.283352	1.1608e-13	3.86013e-12	Unknown protein		IPR009424		377.039	326.626	407.689	2458.37	1796.89	498.075
3356	Peaxi162Scf00553g00913.1	1406.41	1.6358	0.157658	3.19538e-26	6.19454e-24	Pathogenesis-related thaumatin superfamily protein	AT1G75800.1	IPR001938		2414.06	2985.64	2242.29	786.064	697.157	921.029
334	Peaxi162Scf00015g00308.1	1405.23	-3.04896	0.357354	6.9784e-20	6.49935e-18	RNA-binding protein 42	sp|Q91V81|RBM42_MOUSE	IPR012677	GO:0000166,GO:0003676	294.799	394.098	376.973	2781.85	2565.81	4201.13
3354	Peaxi162Scf00553g00527.1	1397.71	-1.4243	0.286508	4.66736e-08	4.51736e-07	Pentatricopeptide repeat-containing protein	sp|P0C8A0|PP275_ARATH	IPR002885,IPR008972	GO:0009055,GO:0005507	502.297	345.027	487.273	1847.12	1214.56	805.505
4068	Peaxi162Scf00900g00013.1	1396.13	1.08092	0.257709	1.98759e-06	1.28121e-05	Transmembrane 9 superfamily member 1	sp|Q5R8F1|TM9S1_PONAB	IPR004240	GO:0016021	2792.37	2272.58	1679.62	563.389	699.891	1706.96
2514	Peaxi162Scf00328g00314.1	1396	-1.10645	0.309275	2.41609e-05	0.000118123	Peroxidase superfamily protein	AT5G42180.1	IPR010255	GO:0006979,GO:0020037,GO:0004601,GO:0055114	660.451	530.576	640.854	1075.73	1128.44	2153.91
3246	Peaxi162Scf00517g00623.1	1392.87	1.65017	0.310826	7.6649e-09	8.99946e-08	RPM1 interacting protein 4 transcript 2 [Lactuca saligna]	gb|ACZ64227.1|	IPR008700		3317.44	3549.95	1967.24	431.953	515.35	1633.74
1741	Peaxi162Scf00167g00082.1	1388.47	1.73765	0.420307	1.76564e-06	1.15608e-05	Ethylene-responsive transcription factor 1	sp|Q40476|ERF1_TOBAC	IPR016177	GO:0003677,GO:0006355,GO:0003700	2373.58	3692.56	2046.82	597.843	457.937	1026.45
161	Peaxi162Scf00007g00011.1	1387.35	1.00135	0.403449	0.00107636	0.0033591	HXXXD-type acyl-transferase family protein	AT5G17540.1	IPR003480,IPR023213	GO:0016747	2650.66	2048.7	1537.21	570.407	640.428	1403.32
3272	Peaxi162Scf00528g00063.1	1379.69	2.31377	0.402827	2.5095e-10	4.09452e-09	PATATIN-like protein 5	AT4G37060.1	IPR016035	GO:0008152,GO:0006629	3130.18	4859.52	2781.22	228.418	538.588	1130.61
970	Peaxi162Scf00072g00411.1	1379.05	1.07374	0.439242	0.00106551	0.00332801	Tetraspanin family protein	AT5G46700.1	IPR018499	GO:0016021	4475.13	2997.91	2242.29	424.296	727.914	2628.62
1526	Peaxi162Scf00139g00016.1	1378.09	2.05995	0.458467	2.52789e-07	2.04505e-06	Unknown protein				3247.85	2001.16	1347.33	292.222	281.597	751.847
2480	Peaxi162Scf00319g00815.1	1372.08	-2.16663	0.334	3.57394e-12	8.75782e-11	ATP binding microtubule motor family protein	AT3G63480.2	IPR027640,IPR027417,IPR001752	GO:0007018,GO:0005524,GO:0003777,GO:0008017,GO:0005871	303.656	211.617	361.615	2383.71	1561.77	388.233
202	Peaxi162Scf00009g00333.1	1371.21	1.69973	0.308131	2.42173e-09	3.19012e-08	SPFH/Band 7/PHB domain-containing membrane-associated protein family	AT5G62740.1	IPR001107	GO:0016020	3115	2698.88	1808.07	537.229	384.804	1233.51
2597	Peaxi162Scf00344g00199.1	1370.3	-1.89946	0.312535	7.6374e-11	1.40759e-09	Unknown protein				327.695	332.76	361.615	2270.14	1535.8	349.726
1723	Peaxi162Scf00165g01213.1	1366.33	-2.3635	0.346509	2.34194e-13	7.25335e-12	Unknown protein		IPR000347	GO:0046872	260.638	184.015	277.843	2353.09	1503.67	249.353
142	Peaxi162Scf00005g00455.1	1361.72	-1.15626	0.304375	9.79985e-06	5.3001e-05	ROP interactive partner 3	AT2G37080.1			540.254	515.241	610.138	2119.57	1607.56	352.251
3145	Peaxi162Scf00472g00514.1	1361.52	1.72602	0.278579	4.38027e-11	8.53929e-10	Subtilase family protein	AT3G14240.1	IPR015500,IPR023828	GO:0004252,GO:0006508,GO:0042802,GO:0043086	3645.13	2553.2	2126.41	479.806	619.24	1249.29
2452	Peaxi162Scf00315g00820.1	1361.32	1.53512	0.469963	5.06446e-05	0.000229113	Xyloglucan endotransglucosylase/hydrolase family protein	AT5G57560.1	IPR016455,IPR008264,IPR008985	GO:0048046,GO:0016762,GO:0004553,GO:0005618,GO:0006073,GO:0005975	3915.89	2407.53	2793.79	303.707	589.85	1687.39
3610	Peaxi162Scf00677g00217.1	1360.22	-1.51759	0.218769	3.47134e-13	1.0312e-11	MORC family CW-type zinc finger protein 3	sp|Q14149|MORC3_HUMAN	IPR013083,IPR003594,IPR011124	GO:0005524,GO:0008270	446.627	417.1	582.214	2075.54	1526.91	722.177
2808	Peaxi162Scf00392g00731.1	1357.62	-2.16528	0.329758	2.12522e-12	5.48513e-11	ATP binding microtubule motor family protein	AT2G37420.1	IPR027640,IPR027417,IPR001752	GO:0007018,GO:0005524,GO:0003777,GO:0008017,GO:0005871	306.186	236.152	326.71	2254.19	1628.07	398.334
1927	Peaxi162Scf00201g00127.1	1355.3	1.01315	0.338962	0.000219417	0.000835982	diacylglycerol kinase 2	AT5G63770.1	IPR002219,IPR001206,IPR016064,IPR000756	GO:0004143,GO:0007205,GO:0003951,GO:0008152,GO:0035556	5453.15	1774.21	1192.35	1044.47	1078.54	1559.88
174	Peaxi162Scf00007g01617.1	1352.68	1.28509	0.486177	0.000450566	0.00157014	Auxin-responsive GH3 family protein	AT5G54510.1	IPR004993		1704.27	4031.45	4709.37	313.915	475.707	2634.94
2166	Peaxi162Scf00257g10112.1	1346.86	1.54204	0.318092	8.36212e-08	7.60935e-07	B-box type zinc finger family protein	AT5G54470.1			1535.99	3487.08	2141.77	708.862	570.029	965.218
366	Peaxi162Scf00016g00193.1	1346.69	-1.21204	0.240595	3.3843e-08	3.39741e-07	AP2/B3-like transcriptional factor family protein, putative [Theobroma cacao] gb|EOX98226.1| AP2/B3-like transcriptional factor family protein, putative [Theobroma cacao]	ref|XP_007042395.1|	IPR015300,IPR007930	GO:0003677	550.376	547.444	552.894	1995.15	1509.14	547.314
3693	Peaxi162Scf00694g00439.1	1346.43	1.56356	0.35771	7.44027e-07	5.39837e-06	Subtilase family protein	AT5G67360.1	IPR015500,IPR023828	GO:0004252,GO:0006508,GO:0042802,GO:0043086	3575.55	2281.78	2662.55	296.05	487.327	1784.61
4489	Peaxi162Scf01313g00241.1	1345.39	-1.28681	0.268708	1.16686e-07	1.02925e-06	DNA-directed RNA polymerase 2A	sp|Q8L6J2|RPO2A_TOBAC	IPR024075,IPR002092	GO:0003899,GO:0003677,GO:0006351	502.297	326.626	572.441	2065.33	1028.65	574.459
2975	Peaxi162Scf00430g00218.1	1344.87	1.81401	0.492719	9.08028e-06	4.95502e-05	Flotillin-like protein 1	sp|D2XNQ8|FLOT1_MEDTR	IPR001107		3861.49	2022.63	2443.34	162.7	346.528	1412.79
1075	Peaxi162Scf00081g01230.1	1344.57	-1.02133	0.222947	3.56992e-07	2.77277e-06	acyl-CoA-binding domain 3	AT4G24230.2	IPR014352	GO:0000062	1208.3	746.793	1008.05	1219.29	1811.93	3329.97
2244	Peaxi162Scf00272g00828.1	1338.21	-1.064	0.167085	1.49884e-11	3.21263e-10	rhodanese-like domain-containing protein / PPIC-type PPIASE domain-containing protein	AT5G19370.1	IPR001763,IPR000297	GO:0016853	687.021	639.451	720.438	2011.74	1528.28	873.683
4194	Peaxi162Scf00975g10014.1	1337.65	2.24847	0.493981	1.37441e-07	1.18751e-06	conserved hypothetical protein [Ricinus communis] gb|EEF28301.1| conserved hypothetical protein [Ricinus communis]	ref|XP_002534085.1|			2324.23	6517.19	3775.32	325.4	598.735	1259.39
18	Peaxi162Scf00000g00841.1	1336.56	-1.60305	0.216863	1.28512e-14	5.25764e-13	kinesin 1	AT4G21270.1	IPR027640,IPR027417,IPR001752	GO:0007018,GO:0005524,GO:0003777,GO:0008017,GO:0005871	517.48	292.89	476.103	1964.52	1381.33	737.328
2523	Peaxi162Scf00328g01215.1	1331.61	1.04231	0.406934	0.000798656	0.0025878	calcium-dependent protein kinase 16	AT2G17890.1	IPR011992,IPR011009	GO:0005524,GO:0004674,GO:0005509,GO:0004672,GO:0006468,GO:0016772	4170.21	2404.46	1549.78	630.383	1010.88	1671.61
2923	Peaxi162Scf00420g00252.1	1329.05	-1.72413	0.281369	6.69e-11	1.2506e-09	TPX2 family protein, putative isoform 2 [Theobroma cacao] gb|EOY02639.1| TPX2 family protein, putative isoform 2 [Theobroma cacao]	ref|XP_007031713.1|	IPR027329		377.039	464.637	421.651	2343.52	1645.84	487.975
2751	Peaxi162Scf00380g00041.1	1327.98	2.36345	0.452374	3.97818e-09	5.00784e-08	AP2/ERF and B3 domain-containing transcription factor	sp|Q9C6P5|RAVL2_ARATH	IPR016177,IPR015300	GO:0003677,GO:0006355,GO:0003700	2292.6	3891.91	1672.64	491.29	326.707	480.399
4250	Peaxi162Scf01012g00238.1	1327.62	-1.01692	0.213336	1.45524e-07	1.25074e-06	copper ion binding	AT4G05400.1			642.738	522.908	614.327	2009.19	1138.69	644.531
1292	Peaxi162Scf00110g00120.1	1325.96	-1.43218	0.274755	1.35035e-08	1.49555e-07	Ankyrin repeat family protein	AT3G09890.1	IPR020683	GO:0005515	439.036	380.297	413.274	2074.27	863.245	630.011
1695	Peaxi162Scf00161g01217.1	1321.49	-1.87766	0.33491	1.24131e-09	1.76078e-08	conserved hypothetical protein [Ricinus communis] gb|EEF41707.1| conserved hypothetical protein [Ricinus communis]	ref|XP_002520745.1|			360.591	233.085	358.823	2141.26	1358.09	366.77
4115	Peaxi162Scf00926g00514.1	1321.07	-1.3334	0.221153	1.28962e-10	2.26362e-09	Unknown protein				607.311	487.639	572.441	2272.7	1217.29	913.453
3732	Peaxi162Scf00714g00331.1	1320.19	-2.34212	0.55763	5.27029e-07	3.94308e-06	Heat stress transcription factor B-2b	sp|Q9T0D3|HFB2B_ARATH	IPR011991,IPR027725	GO:0005634,GO:0006355,GO:0043565,GO:0009408,GO:0003700	603.516	478.438	185.694	2799.08	879.649	4466.26
2608	Peaxi162Scf00347g00420.1	1319.79	1.3937	0.631112	0.00122848	0.00377975	Chitinase-3-like protein 2	sp|Q15782|CH3L2_HUMAN	IPR017853	GO:0004553,GO:0006032,GO:0005975,GO:0004568,GO:0003824	3924.75	1683.73	770.701	153.767	564.561	970.899
2712	Peaxi162Scf00372g00210.1	1316.18	1.45097	0.246338	3.03281e-10	4.86943e-09	Protein of unknown function, DUF538	AT3G07460.1	IPR007493		2239.46	2747.95	2275.8	550.628	963.034	998.675
1130	Peaxi162Scf00088g01621.1	1314.92	-2.5786	0.432841	3.68709e-11	7.33801e-10	transcription factor MYB82-like [Solanum tuberosum] ref|XP_006358297.1| PREDICTED: transcription factor MYB82-like [Solanum tuberosum] tuber-specific and sucrose-responsive element binding factor [Solanum tuberosum]	ref|NP_001275316.1|	IPR009057	GO:0003677,GO:0003682	160.684	315.892	194.071	2020.67	2230.9	350.988
3259	Peaxi162Scf00521g00028.1	1313.15	4.22464	0.546476	1.19685e-16	6.82413e-15	Oxidative stress 3, putative isoform 1 [Theobroma cacao] gb|EOY26953.1| Oxidative stress 3, putative isoform 1 [Theobroma cacao]	ref|XP_007024331.1|			1293.07	7055.43	3197.29	130.16	168.138	263.872
1766	Peaxi162Scf00170g00615.1	1312.98	-1.05277	0.245924	1.38774e-06	9.32442e-06	shikimate kinase like 2	AT2G35500.1	IPR000623,IPR008978		535.193	754.46	961.98	2175.71	1949.99	861.058
346	Peaxi162Scf00016g00938.1	1312.9	1.52812	0.386459	4.27759e-06	2.52763e-05	Unknown protein		IPR024489		3083.37	3138.98	3720.86	421.744	1063.51	1526.42
976	Peaxi162Scf00073g01119.1	1312.61	-1.79263	0.304467	2.69203e-10	4.36242e-09	Transcription factor HY5	sp|Q9SM50|HY5_SOLLC	IPR004827,IPR001630	GO:0005634,GO:0003677,GO:0006355,GO:0043565,GO:0003700	473.197	762.127	318.333	2027.69	2169.39	1642.57
1776	Peaxi162Scf00171g01025.1	1308.84	1.08022	0.275271	6.27386e-06	3.55551e-05	Mitochondrial phosphate carrier protein 3, mitochondrial	sp|Q9FMU6|MPCP3_ARATH	IPR023395,IPR018108		3256.71	1953.62	1734.08	645.696	818.135	1566.82
3830	Peaxi162Scf00757g00314.1	1305.31	-2.71553	0.246014	2.42661e-30	6.82868e-28	alpha/beta-Hydrolases superfamily protein	AT3G44510.2			431.444	364.962	325.314	1449.63	3119.44	3148.79
902	Peaxi162Scf00065g01533.1	1305.25	-1.20965	0.204621	2.57612e-10	4.18755e-09	conserved hypothetical protein [Ricinus communis] gb|EEF45561.1| conserved hypothetical protein [Ricinus communis]	ref|XP_002516947.1|	IPR026171	GO:0006281	540.254	384.897	569.648	1708.03	1159.88	740.484
4171	Peaxi162Scf00955g00322.1	1304.9	-1.10879	0.132652	5.15639e-18	3.78005e-16	Calcium-dependent lipid-binding (CaLB domain) family protein	AT5G55530.1	IPR000008	GO:0005515	694.612	599.581	679.948	1343.07	1535.8	1462.66
2140	Peaxi162Scf00252g00416.1	1304.71	-1.10837	0.24219	3.42075e-07	2.67637e-06	Uroporphyrinogen decarboxylase	AT3G14930.1	IPR006361	GO:0004853,GO:0006779	554.172	654.785	640.854	2136.16	1550.15	554.89
3041	Peaxi162Scf00446g00213.1	1304.64	-1.67485	0.35049	1.09015e-07	9.70417e-07	Protein kinase superfamily protein	AT4G16970.1	IPR011009	GO:0005524,GO:0004674,GO:0004672,GO:0006468,GO:0016772	350.469	136.478	448.179	1915.39	1092.9	327
2289	Peaxi162Scf00282g00025.1	1302.07	1.47484	0.293473	3.52698e-08	3.51905e-07	Protein kinase superfamily protein	AT5G24080.1	IPR003609,IPR000858,IPR013320,IPR013032,IPR011009	GO:0005524,GO:0004674,GO:0004672,GO:0048544,GO:0006468,GO:0016772	2631.68	3312.26	1450.65	534.039	709.46	1214.57
3694	Peaxi162Scf00695g00008.1	1299.64	1.75687	0.50723	2.07011e-05	0.000102861	Cytochrome P450 superfamily protein	AT3G44970.1	IPR001128	GO:0020037,GO:0016705,GO:0005506,GO:0055114	3023.9	2686.61	3557.51	309.449	808.566	1078.22
885	Peaxi162Scf00064g01321.1	1295.95	-1.14662	0.456456	0.000789183	0.0025609	Phot isoform 1 [Theobroma cacao]	ref|XP_007018667.1|	IPR002683	GO:0009523,GO:0019898,GO:0005509,GO:0015979,GO:0009654	445.362	590.38	590.591	2463.47	1811.93	158.45
3153	Peaxi162Scf00474g00525.1	1293.37	-2.49877	0.352998	2.64268e-14	1.00818e-12	ARM repeat superfamily protein	AT2G07170.1	IPR016024,IPR026003	GO:0005515,GO:0005488	215.089	168.68	231.769	2284.82	1290.42	265.766
3629	Peaxi162Scf00682g00114.1	1292.51	-1.11899	0.201564	2.12752e-09	2.85242e-08	Unknown protein		IPR006121	GO:0046872,GO:0030001	818.605	624.116	543.121	1965.16	1544	995.519
3867	Peaxi162Scf00777g00053.1	1291.59	-1.00681	0.216811	2.68082e-07	2.15564e-06	Trypsin family protein with PDZ domain	AT5G39830.1	IPR009003,IPR001940	GO:0004252,GO:0006508,GO:0005515,GO:0003824	595.924	640.984	834.926	1826.07	1722.39	841.488
3437	Peaxi162Scf00586g00077.1	1288.76	1.0681	0.641875	0.00753814	0.0182245	Cytochrome P450 superfamily protein	AT3G44970.1	IPR001128	GO:0020037,GO:0016705,GO:0005506,GO:0055114	3011.25	1369.38	1989.58	289.032	685.538	1010.04
3715	Peaxi162Scf00703g00116.1	1287.19	-1.34614	0.283686	1.43074e-07	1.23171e-06	Unknown protein				459.279	409.433	601.761	2168.06	1414.14	452.623
1708	Peaxi162Scf00164g00711.1	1284.01	1.8729	0.436513	7.96646e-07	5.72147e-06	pop3 peptide [Arabidopsis thaliana]	gb|AAM63750.1|	IPR011008		4553.57	2330.85	2094.3	273.081	439.483	1366.08
1429	Peaxi162Scf00128g00740.1	1280.44	-1.68922	0.283686	1.95636e-10	3.26739e-09	TPX2 (targeting protein for Xklp2) protein family	AT3G26050.1			436.505	323.559	431.425	2077.46	1455.15	598.448
3511	Peaxi162Scf00620g00924.1	1280.38	-1.01206	0.198201	2.58064e-08	2.66948e-07	DNA-directed RNA polymerase IV subunit 1	sp|Q9LQ02|NRPD1_ARATH	IPR021602,IPR006592,IPR015801,IPR007066,IPR007083	GO:0003899,GO:0003677,GO:0005507,GO:0048038,GO:0006351,GO:0009308	785.709	386.431	730.211	1702.29	1272.65	1042.23
321	Peaxi162Scf00015g00721.1	1280.23	1.32645	0.314854	1.62034e-06	1.06924e-05	Transcription factor CYCLOIDEA	sp|Q9SBV9|CYCLD_ANTMH	IPR005333		2350.8	4589.63	2838.47	522.554	906.305	2119.19
3030	Peaxi162Scf00444g00429.1	1279.7	-1.72955	0.248109	2.56443e-13	7.85874e-12	ATP binding microtubule motor family protein, putative isoform 1 [Theobroma cacao] gb|EOY23230.1| ATP binding microtubule motor family protein, putative isoform 1 [Theobroma cacao]	ref|XP_007038729.1|	IPR027640,IPR027417,IPR001752,IPR010994	GO:0007018,GO:0005524,GO:0003777,GO:0008017,GO:0005871	425.118	323.559	371.388	2033.43	1248.05	645.162
179	Peaxi162Scf00007g00272.1	1272.33	-1.84276	0.274621	1.39793e-12	3.73699e-11	conserved hypothetical protein [Ricinus communis] gb|EEF44510.1| conserved hypothetical protein [Ricinus communis]	ref|XP_002517992.1|			466.871	271.422	351.842	2017.48	1373.81	794.142
611	Peaxi162Scf00037g01715.1	1268.13	-1.15908	0.328577	2.77839e-05	0.000133688	Deoxyuridine 5'-triphosphate nucleotidohydrolase	sp|P32518|DUT_SOLLC	IPR008180	GO:0016787,GO:0046080	436.505	249.953	601.761	1713.14	852.993	644.531
322	Peaxi162Scf00015g00098.1	1264.79	2.30478	0.301897	7.10702e-16	3.59069e-14	LOB domain-containing protein 41	AT3G02550.1	IPR004883		2831.59	2593.07	2131.99	457.474	227.601	731.015
1775	Peaxi162Scf00171g00106.1	1264.53	1.39771	0.480792	0.000181046	0.000706029	mitogen-activated protein kinase kinase 4	AT1G51660.1	IPR011009	GO:0005524,GO:0004674,GO:0004672,GO:0006468,GO:0016772	3576.81	2352.32	2387.5	491.928	559.093	1500.54
1122	Peaxi162Scf00088g00817.1	1262.02	-1.29782	0.280791	2.59136e-07	2.08994e-06	Heparanase-like protein 3	sp|Q9FZP1|HPSE3_ARATH	IPR005199	GO:0016020,GO:0005975,GO:0003824,GO:0016798	437.77	364.962	529.159	1675.49	1533.06	325.106
2436	Peaxi162Scf00314g10019.1	1261.52	-1.18767	0.51503	0.00131063	0.00399726	Alpha-glucan phosphorylase 1	sp|Q9LIB2|PHS1_ARATH	IPR000811	GO:0005975,GO:0008184	523.806	538.243	1213.3	1324.57	2152.99	3243.48
2197	Peaxi162Scf00264g00118.1	1260.4	-1.20031	0.229173	1.18676e-08	1.33299e-07	UPF0553 protein C9orf64 homolog	sp|Q1JP73|CI064_BOVIN	IPR019438		487.114	426.301	583.61	1914.12	1172.18	541.002
2094	Peaxi162Scf00237g00125.1	1260.1	1.04907	0.34315	0.000166043	0.000653558	RING/U-box superfamily protein	AT4G33565.1	IPR013083	GO:0005515,GO:0008270	3206.1	2001.16	1355.71	572.321	794.213	1431.73
3267	Peaxi162Scf00526g00719.1	1259.9	-1.25575	0.197536	1.61756e-11	3.44732e-10	lipid binding protein, putative [Ricinus communis] gb|EEF40736.1| lipid binding protein, putative [Ricinus communis]	ref|XP_002521629.1|	IPR016140		749.017	473.838	536.14	1709.95	1687.53	972.162
729	Peaxi162Scf00045g00234.1	1258.99	-2.23261	0.386042	2.40366e-10	3.93888e-09	Protein BREAST CANCER SUSCEPTIBILITY 1 homolog	sp|Q8RXD4|BRCA1_ARATH	IPR011364,IPR013083	GO:0005634,GO:0003677,GO:0006281,GO:0005515,GO:0008270,GO:0004842	208.763	107.342	277.843	1979.84	929.543	255.035
1360	Peaxi162Scf00118g01929.1	1258.76	-1.60406	0.298766	5.67726e-09	6.90549e-08	Condensin-2 complex subunit G2	sp|Q2TAW0|CNDG2_XENLA	IPR016024,IPR024741	GO:0005634,GO:0005488	402.344	246.886	369.992	1967.71	1021.13	371.82
2517	Peaxi162Scf00328g00521.1	1250.53	1.54447	0.297731	1.51311e-08	1.65136e-07	ubiquitin-conjugating enzyme 10	AT5G53300.1	IPR016135,IPR023313	GO:0016881	2498.83	2294.05	2904.09	428.762	885.8	1120.51
2737	Peaxi162Scf00377g00720.1	1249.08	1.20521	0.170699	1.33173e-13	4.35659e-12	Unknown protein				1843.44	2688.15	2429.38	622.088	824.97	1483.49
4289	Peaxi162Scf01056g10028.1	1245.56	1.05094	0.209876	4.19482e-08	4.10863e-07	Endo-1,3(4)-beta-glucanase 1	sp|Q9UT45|ENG1_SCHPO	IPR005200	GO:0052862,GO:0052861,GO:0016998	2667.11	1409.25	1394.8	708.224	740.901	1068.12
3792	Peaxi162Scf00740g00551.1	1244.24	1.16554	0.382542	0.000149095	0.000594814	Leucine-rich receptor-like protein kinase family protein	AT1G17230.1	IPR003591,IPR025875,IPR013210,IPR013320,IPR011009	GO:0005524,GO:0004674,GO:0004672,GO:0006468,GO:0016772	5502.49	1380.11	1228.65	713.966	900.153	1510.01
1661	Peaxi162Scf00159g01111.1	1242.08	1.34162	0.50383	0.000396862	0.00140716	MLP-like protein 43	AT1G70890.1	IPR023393,IPR000916	GO:0006952,GO:0009607	1990.21	1009.01	1875.09	375.167	652.047	491.131
1608	Peaxi162Scf00152g01234.1	1237.65	-1.24869	0.14822	3.0905e-18	2.34439e-16					760.405	828.066	766.512	1718.24	1917.87	2080.05
1538	Peaxi162Scf00140g01322.1	1223.1	-2.06263	0.319554	5.45487e-12	1.28381e-10	ROP guanine nucleotide exchange factor 5	AT5G05940.1	IPR005512	GO:0005089	304.921	251.487	287.617	2140.62	1405.25	308.693
2099	Peaxi162Scf00238g00032.1	1220.92	-1.86644	0.38305	5.8083e-08	5.47978e-07	Cell division control protein 45 homolog	sp|Q55GA4|CDC45_DICDI	IPR003874	GO:0006270	285.942	147.212	311.352	1842.66	1010.88	236.096
2631	Peaxi162Scf00355g00021.1	1220.07	-1.4273	0.244248	3.988e-10	6.25344e-09	Glycosyl hydrolase family protein	AT5G20950.1	IPR026892,IPR002772,IPR017853	GO:0004553,GO:0005975	439.036	384.897	421.651	1963.88	1069.66	507.544
3461	Peaxi162Scf00602g00111.1	1214.34	-1.65369	0.386627	1.0503e-06	7.32412e-06	Phosphate transporter PHO1	sp|Q8S403|PHO1_ARATH	IPR004342,IPR004331	GO:0016021	551.641	814.265	1125.33	1267.78	2453.72	5232
688	Peaxi162Scf00042g02616.1	1205.94	1.23056	0.320369	7.88273e-06	4.36982e-05	Major facilitator superfamily protein	AT4G34950.1	IPR010658,IPR016196		1919.36	1527.32	2548.06	312.001	556.359	1441.2
2503	Peaxi162Scf00324g00088.1	1199.59	2.16746	0.604971	7.54661e-06	4.19415e-05	xyloglucan endotransglucosylase/hydrolase 25	AT5G57550.1	IPR016455,IPR008264,IPR008985	GO:0048046,GO:0016762,GO:0004553,GO:0005618,GO:0006073,GO:0005975	3705.86	1834.01	2468.48	257.768	243.322	839.594
2961	Peaxi162Scf00428g00317.1	1199.44	-1.62222	0.314188	1.66801e-08	1.80461e-07	conserved hypothetical protein [Ricinus communis] gb|EEF30482.1| conserved hypothetical protein [Ricinus communis]	ref|XP_002531909.1|			356.795	294.423	333.691	1853.5	1124.34	336.469
2642	Peaxi162Scf00359g00096.1	1192.99	-1.70907	0.260913	4.55721e-12	1.09319e-10	Aspartyl/glutamyl-tRNA(Asn/Gln) amidotransferase subunit B, putative isoform 4, partial [Theobroma cacao] gb|EOX93105.1| Aspartyl/glutamyl-tRNA(Asn/Gln) amidotransferase subunit B, putative isoform 4, partial [Theobroma cacao]	ref|XP_007048948.1|			397.283	213.15	347.653	1699.1	1055.31	579.509
4205	Peaxi162Scf00981g00045.1	1187.95	-2.17086	0.312874	1.65959e-13	5.30318e-12	Targeting protein for XKLP2, putative isoform 4 [Theobroma cacao] gb|EOX99472.1| Targeting protein for XKLP2, putative isoform 4 [Theobroma cacao]	ref|XP_007043641.1|	IPR027329,IPR027330,IPR009675	GO:0005874,GO:0005819,GO:0007067	283.412	208.55	342.068	2136.79	1545.37	405.278
4360	Peaxi162Scf01132g00111.1	1186.16	1.41899	0.394053	1.75463e-05	8.89762e-05	verticillium wilt disease resistance protein [Solanum lycopersicum]	gb|AAK58682.1|AF272367_1	IPR003591,IPR013210,IPR001611	GO:0005515	2842.98	2554.74	1929.54	338.799	481.175	1554.2
3690	Peaxi162Scf00694g00219.1	1186.08	1.26692	0.324114	5.88734e-06	3.36635e-05	Receptor-like protein kinase	sp|P93194|RPK1_IPONI	IPR003591,IPR025875,IPR013210,IPR001611	GO:0005515	2949.26	1958.22	1788.53	351.56	548.841	1612.9
3744	Peaxi162Scf00716g00024.1	1185.89	1.00294	0.36657	0.000501624	0.00172193	basic helix-loop-helix (bHLH) DNA-binding superfamily protein	AT1G01260.1	IPR025610,IPR011598	GO:0046983	3603.38	1323.37	1104.39	930.899	932.961	737.959
1320	Peaxi162Scf00111g01220.1	1182.12	-1.01389	0.303073	6.36991e-05	0.000280604	Chalcone-flavanone isomerase family protein	AT1G53520.1	IPR016087	GO:0016872,GO:0045430,GO:0009813	407.405	564.312	652.024	1741.85	1517.34	366.139
2019	Peaxi162Scf00220g00233.1	1181.63	-2.1922	0.314062	1.17925e-13	3.91652e-12	65-kDa microtubule-associated protein 5	sp|Q9ZVJ3|MA655_ARATH	IPR007145	GO:0000226,GO:0000910,GO:0008017	229.007	170.214	263.881	1954.95	1084.7	260.085
1639	Peaxi162Scf00156g00007.1	1177.75	-1.80916	0.274966	3.46951e-12	8.53388e-11	conserved hypothetical protein [Ricinus communis] gb|EEF47333.1| conserved hypothetical protein [Ricinus communis]	ref|XP_002514779.1|			346.674	283.689	343.464	1749.5	1411.4	490.5
1129	Peaxi162Scf00088g01622.1	1173.14	-1.16263	0.186034	3.172e-11	6.37101e-10	Protein kinase superfamily protein	AT5G15080.1	IPR013320,IPR011009	GO:0005524,GO:0004674,GO:0004672,GO:0006468,GO:0016772	661.716	596.514	633.873	1096.79	1589.11	1704.44
1814	Peaxi162Scf00178g00113.1	1173.13	-1.101	0.12713	3.83335e-19	3.23622e-17	PHD finger family protein / bromo-adjacent homology (BAH) domain-containing protein	AT4G22140.1	IPR013083,IPR001025	GO:0003677,GO:0005515,GO:0008270	585.802	575.046	719.041	1535.76	1340.32	1227.2
3990	Peaxi162Scf00829g00053.1	1170.58	-9.80832	1.02667	6.06565e-23	8.09919e-21	phosphate transporter 1	AT3G54700.1	IPR005828,IPR016196	GO:0055085,GO:0006817,GO:0005315,GO:0016021,GO:0022857	0	0	6.98098	1277.35	2658.08	5689.04
3346	Peaxi162Scf00550g00410.1	1170.5	1.89354	0.232204	2.62424e-17	1.67919e-15	Protein kinase superfamily protein	AT1G67000.1	IPR025287,IPR013320,IPR011009	GO:0005524,GO:0004674,GO:0030247,GO:0004672,GO:0006468,GO:0016772	1506.89	2096.23	1436.69	641.868	381.386	269.554
4107	Peaxi162Scf00921g00013.1	1170.06	-1.21655	0.312465	6.44456e-06	3.64278e-05	RmlC-like cupins superfamily protein	AT2G32650.1	IPR014710		382.1	343.494	508.216	1923.05	823.603	411.591
182	Peaxi162Scf00007g00287.1	1166.22	-1.00829	0.159613	2.14173e-11	4.44852e-10	CK25 [Nicotiana tabacum]	gb|ABE01833.1|			646.534	548.977	558.479	1611.69	1062.82	960.168
4690	Peaxi162Scf50128g00001.1	1160.54	-5.17854	1.21025	3.08011e-07	2.43755e-06	actin depolymerizing factor 1	AT3G46010.2	IPR002108,IPR017904	GO:0003779,GO:0015629,GO:0005622,GO:0030042	63.2616	0	62.8289	2094.68	1673.18	2946.79
3786	Peaxi162Scf00740g00325.1	1160.39	1.92314	0.353224	2.86274e-09	3.71263e-08	Protein yippee-like	sp|Q2V3E2|YIPL5_ARATH	IPR004910		2592.46	2488.8	1873.7	230.97	341.744	1071.27
2906	Peaxi162Scf00415g00078.1	1160.19	-1.11741	0.291512	8.80534e-06	4.819e-05	cellulose synthase A4	AT5G44030.1	IPR005150,IPR013083	GO:0016760,GO:0016020,GO:0005515,GO:0030244,GO:0008270	531.398	657.852	752.55	1561.92	1356.72	1681.71
2880	Peaxi162Scf00408g00320.1	1159.76	-1.11938	0.193451	5.45486e-10	8.31445e-09	COBW domain-containing protein 1	sp|Q8VEH6|CBWD1_MOUSE	IPR027417,IPR003495,IPR000313,IPR011629		557.967	410.966	533.347	1689.53	1063.51	645.162
402	Peaxi162Scf00017g02335.1	1157.77	-2.39797	0.294067	8.64327e-18	6.04821e-16	E2F transcription factor-like E2FE	sp|Q8LSZ4|E2FE_ARATH	IPR011991,IPR015633	GO:0006355,GO:0005667,GO:0003700	226.477	157.946	242.938	1882.85	1170.81	501.863
690	Peaxi162Scf00042g02726.1	1155.35	-2.31124	0.368835	1.05586e-11	2.33162e-10	Auxin transporter-like protein 2	sp|Q9S836|LAX2_ARATH	IPR013057		211.294	111.942	234.561	1576.6	1077.18	447.573
441	Peaxi162Scf00020g00611.1	1153.9	-1.51917	0.247858	7.12201e-11	1.32379e-09	plasma membrane intrinsic protein 1	AT4G23400.1	IPR023271,IPR000425	GO:0016020,GO:0006810,GO:0005215	412.466	447.769	565.46	1930.71	1751.78	638.218
2011	Peaxi162Scf00217g01216.1	1152.36	-1.07904	0.184295	3.66624e-10	5.80807e-09	Bifunctional aspartokinase/homoserine dehydrogenase 1	sp|P27725|AK1H_SERMA	IPR001342,IPR016040	GO:0006520,GO:0055114	576.946	437.035	544.517	1729.09	1090.85	599.079
2376	Peaxi162Scf00299g01143.1	1146.68	1.38035	0.511021	0.000339019	0.00122768	HXXXD-type acyl-transferase family protein	AT3G26040.1	IPR003480,IPR023213	GO:0016747	4616.83	1257.43	1749.43	449.18	796.947	1056.12
396	Peaxi162Scf00017g00818.1	1146.52	1.9926	0.397184	2.40283e-08	2.50635e-07	AMP-dependent synthetase and ligase family protein	AT2G17650.1	IPR025110,IPR000873	GO:0008152,GO:0003824	2615.23	2211.24	3401.14	283.927	911.089	609.811
948	Peaxi162Scf00071g00082.1	1145.8	1.07959	0.462326	0.00143182	0.00430813	Glyoxylate reductase	sp|A1RYE4|GYAR_THEPD	IPR006139,IPR016040	GO:0016616,GO:0008152,GO:0051287,GO:0048037,GO:0055114	3088.43	1651.53	1454.84	722.26	1235.06	395.809
3709	Peaxi162Scf00700g00136.1	1143.82	-1.83938	0.275893	1.87677e-12	4.90678e-11	FUNCTIONS IN: molecular_function unknown	AT3G01810.1	IPR019448		339.082	223.885	424.444	1917.95	1455.83	409.697
938	Peaxi162Scf00071g00030.1	1136.4	2.13171	0.420056	1.40853e-08	1.55399e-07	ferric reduction oxidase 6	AT5G49730.1	IPR013121,IPR017938,IPR013130	GO:0055114,GO:0016491	975.494	4077.46	2028.67	538.505	632.91	221.577
1189	Peaxi162Scf00096g00716.1	1133.67	2.84627	0.433105	3.84018e-13	1.13433e-11	beta-fructofuranosidase, insoluble isoenzyme 1-like precursor [Solanum tuberosum] gb|AEV46341.1| apoplastic invertase [Solanum tuberosum]	ref|NP_001275327.1|	IPR001362,IPR023296,IPR008985	GO:0004553,GO:0005975	2478.59	1987.36	1933.73	195.24	164.037	425.479
1227	Peaxi162Scf00102g01048.1	1133.19	-1.09558	0.427853	0.000738293	0.00241916	conserved hypothetical protein [Ricinus communis] gb|EEF43162.1| conserved hypothetical protein [Ricinus communis]	ref|XP_002519298.1|	IPR025287	GO:0030247	728.774	154.879	284.824	903.464	1021.81	1091.47
1488	Peaxi162Scf00131g10121.1	1130.74	-2.0368	0.301358	7.55763e-13	2.12222e-11	DNA binding protein, putative [Ricinus communis] gb|EEF29041.1| DNA binding protein, putative [Ricinus communis]	ref|XP_002533342.1|	IPR015300	GO:0003677	301.125	200.883	307.163	1924.96	1279.49	393.284
4003	Peaxi162Scf00843g00220.1	1128.52	2.02161	0.400676	1.98714e-08	2.10889e-07	WRKY family transcription factor	AT4G23810.1	IPR003657	GO:0006355,GO:0043565,GO:0003700	3648.93	2136.1	1626.57	285.842	434.015	870.527
2966	Peaxi162Scf00428g01020.1	1127.64	2.90421	0.250903	3.22714e-33	1.08279e-30	basic helix-loop-helix (bHLH) DNA-binding superfamily protein	AT2G42280.1	IPR011598	GO:0046983	3025.17	3677.23	2352.59	350.922	395.739	410.959
117	Peaxi162Scf00003g05122.1	1118.87	-1.86337	0.31383	1.85962e-10	3.12777e-09	Cyclin B1	AT2G26760.1	IPR014400	GO:0005634,GO:0051726,GO:0019901,GO:0000079	268.229	268.355	295.994	1870.73	1118.87	315.006
230	Peaxi162Scf00011g00352.1	1116.39	-2.82676	0.374498	3.42713e-16	1.83418e-14	F-box/RNI-like superfamily protein	AT1G10780.1	IPR001810	GO:0005515	139.176	124.21	164.751	1938.36	1192	217.789
1631	Peaxi162Scf00154g01144.1	1114.46	1.42143	0.233452	9.09963e-11	1.65379e-09	G-type lectin S-receptor-like serine/threonine-protein kinase	sp|O65238|Y5537_ARATH	IPR001480,IPR003609,IPR013320,IPR011009	GO:0005524,GO:0004674,GO:0004672,GO:0006468,GO:0016772	2263.5	1896.88	1904.41	412.811	563.194	1176.69
415	Peaxi162Scf00017g00308.1	1112.93	-1.04275	0.173185	1.35787e-10	2.36913e-09	Protein of unknown function, DUF617	AT5G23100.1	IPR006460		459.279	743.726	594.78	1401.13	1353.31	1068.75
1430	Peaxi162Scf00128g00741.1	1111.75	-7.10019	0.723376	1.88001e-23	2.674e-21	Small heat shock protein, chloroplastic	sp|P09886|HS21C_PEA	IPR008978		24.0394	16.868	30.7163	2503.67	2558.29	6389.75
2334	Peaxi162Scf00287g00133.1	1111.53	-1.61076	0.274571	3.42022e-10	5.44468e-09	Leucine-rich receptor-like protein kinase family protein	AT1G75640.1	IPR003591,IPR025875,IPR013210,IPR001611,IPR011009	GO:0005524,GO:0005515,GO:0004674,GO:0004672,GO:0006468,GO:0016772	360.591	283.689	409.086	1642.95	1315.03	486.712
1500	Peaxi162Scf00132g01312.1	1108.48	-1.93938	0.2855	7.02907e-13	1.9823e-11	microtubule-associated protein 65-9	AT5G62250.1	IPR007145	GO:0000226,GO:0000910,GO:0008017	272.025	226.951	337.88	1913.48	1176.28	360.457
1077	Peaxi162Scf00081g01812.1	1107.07	2.08792	0.265704	2.06583e-16	1.13343e-14	Sigma factor SigB regulation protein RsbQ	sp|O07015|RSBQ_BACSU			1528.4	2540.94	2448.93	327.952	415.561	697.558
1050	Peaxi162Scf00078g00748.1	1106.82	-1.27771	0.200816	1.56984e-11	3.35382e-10	Dynamin related protein 4C	AT1G60500.1	IPR022812,IPR020850,IPR000375	GO:0005525,GO:0003924	465.605	510.641	587.799	1614.88	1556.99	770.785
2679	Peaxi162Scf00363g00728.1	1104.14	-1.0869	0.226879	1.2278e-07	1.07575e-06	Metalloprotease m41 ftsh, putative isoform 8 [Theobroma cacao] gb|EOY10847.1| Metalloprotease m41 ftsh, putative isoform 8 [Theobroma cacao]	ref|XP_007030345.1|	IPR000642	GO:0006508,GO:0005524,GO:0004222	494.706	464.637	550.102	1754.61	1156.46	477.243
133	Peaxi162Scf00005g00041.1	1102.66	-1.2663	0.309995	2.85654e-06	1.76901e-05					545.315	682.388	985.715	1153.58	2440.73	2249.23
888	Peaxi162Scf00064g01525.1	1102.48	-1.87874	0.326147	5.16005e-10	7.91117e-09	Aurora kinase A-A	sp|Q91820|AURAA_XENLA	IPR011009	GO:0005524,GO:0004674,GO:0004672,GO:0006468,GO:0016772	288.473	240.753	371.388	1997.06	1299.99	341.519
4570	Peaxi162Scf01514g00021.1	1095.79	-1.11728	0.232773	1.1547e-07	1.02071e-06	Cytochrome P450 superfamily protein	AT5G07990.1	IPR001128	GO:0020037,GO:0016705,GO:0005506,GO:0055114	700.939	725.324	844.699	985.771	1504.36	2723.95
2092	Peaxi162Scf00237g00110.1	1094.79	1.00915	0.391966	0.000810131	0.00262011	MATE efflux family protein	AT5G65380.1	IPR002528	GO:0016020,GO:0055085,GO:0015238,GO:0015297,GO:0006855	2196.44	2660.55	1627.97	514.898	996.525	1219.62
1085	Peaxi162Scf00082g01114.1	1093.42	-3.93318	0.429004	3.30198e-22	4.11505e-20	Aldolase-type TIM barrel family protein	AT4G21320.1	IPR013785,IPR003830,IPR015500	GO:0019295,GO:0003824	92.3619	208.55	180.109	2510.68	1517.34	3816.68
4636	Peaxi162Scf02239g00020.1	1091.64	-1.59682	0.287234	2.00447e-09	2.70687e-08	Tetratricopeptide repeat (TPR)-like superfamily protein isoform 2 [Theobroma cacao] gb|EOX93693.1| Tetratricopeptide repeat (TPR)-like superfamily protein isoform 2 [Theobroma cacao]	ref|XP_007049536.1|	IPR013940	GO:0005515	403.609	150.279	378.369	1512.15	1045.74	485.45
2330	Peaxi162Scf00286g01042.1	1091.31	-1.5836	0.406411	5.15379e-06	2.99169e-05	terpene synthase 21	AT5G23960.1	IPR008949,IPR008930	GO:0000287,GO:0016829,GO:0008152,GO:0010333	626.29	492.239	636.666	1546.61	2768.13	1786.5
1311	Peaxi162Scf00111g10031.1	1090.02	1.40255	0.609662	0.000964982	0.0030508	Unknown protein				3552.77	1804.88	1038.77	285.842	258.358	1181.11
3888	Peaxi162Scf00786g00119.1	1087.77	-1.9949	0.315335	1.40585e-11	3.01578e-10	Acid phosphatase/vanadium-dependent haloperoxidase-related protein	AT3G61770.1	IPR003832		501.032	532.109	399.312	1614.24	3312.87	1301.06
521	Peaxi162Scf00030g00157.1	1086.11	1.82923	0.530413	1.98508e-05	9.91251e-05	EXORDIUM like 2	AT5G64260.1	IPR006766		2298.93	1418.45	1834.6	289.032	612.405	328.894
4072	Peaxi162Scf00904g00122.1	1086.07	-1.20349	0.227089	8.49681e-09	9.89191e-08	purple acid phosphatase 27	AT5G50400.1	IPR004843,IPR025733,IPR008963	GO:0046872,GO:0016787,GO:0003993	630.086	737.592	800.021	1349.45	1731.27	2174.74
4109	Peaxi162Scf00922g00028.1	1084.73	-1.85326	0.251476	1.28573e-14	5.25764e-13	DNA cross-link repair 1A protein	sp|Q5QJC4|DCR1A_CHICK	IPR013761,IPR011084,IPR001279	GO:0016787,GO:0005515	261.903	194.749	295.994	1622.53	829.754	426.741
28	Peaxi162Scf00001g10213.1	1083.16	-1.16682	0.24898	1.97017e-07	1.64208e-06	BRCT domain-containing protein	sp|O04251|Y4211_ARATH	IPR001357		436.505	334.293	442.594	1597.65	841.373	464.618
3782	Peaxi162Scf00740g00143.1	1077.51	1.97478	0.27434	3.817e-14	1.41494e-12	alpha/beta-Hydrolases superfamily protein	AT5G53050.2	IPR000639	GO:0003824	3007.46	1777.27	1470.2	408.345	342.427	738.59
1045	Peaxi162Scf00078g00543.1	1077.14	1.7701	0.181182	1.3848e-23	1.98041e-21	Beta-glucosidase, GBA2 type family protein	AT5G49900.1	IPR024462,IPR014551	GO:0016020,GO:0006665,GO:0016021,GO:0006680,GO:0003824,GO:0004348	2057.27	2281.78	1922.56	460.026	589.85	732.909
883	Peaxi162Scf00064g00132.1	1076.66	2.16303	0.435738	2.30852e-08	2.41955e-07	conserved hypothetical protein [Ricinus communis] gb|EEF49599.1| conserved hypothetical protein [Ricinus communis]	ref|XP_002513096.1|	IPR007658,IPR025315		3147.9	2953.44	1336.16	255.854	285.698	876.208
3768	Peaxi162Scf00732g00046.1	1075.09	1.4851	0.424133	2.38549e-05	0.000116889	ovate family protein [Populus trichocarpa] gb|EEE92703.1| ovate family protein [Populus trichocarpa]	ref|XP_002309180.1|	IPR006458,IPR025830	GO:0003677	2397.61	2106.97	2624.85	170.356	829.071	1163.44
3154	Peaxi162Scf00474g00522.1	1074	-1.68703	0.332233	2.4891e-08	2.58398e-07	ATP binding microtubule motor family protein	AT3G43210.1	IPR021881,IPR027640,IPR027417,IPR001752	GO:0007018,GO:0005524,GO:0003777,GO:0008017,GO:0005871	282.147	222.351	420.255	1738.02	1246.68	302.38
1801	Peaxi162Scf00175g01035.1	1072.61	1.07935	0.518065	0.002779	0.00769621	HXXXD-type acyl-transferase family protein	AT3G26040.1	IPR003480,IPR023213	GO:0016747	3130.18	2002.69	2387.5	258.406	501.68	1943.06
3612	Peaxi162Scf00677g00035.1	1072.18	2.64282	0.269667	1.36068e-24	2.22565e-22	Unknown protein				1880.13	3214.12	2010.52	269.253	256.308	549.208
2346	Peaxi162Scf00293g00715.1	1071.78	1.33635	0.279541	1.20775e-07	1.05925e-06	conserved hypothetical protein [Ricinus communis] gb|EEF35960.1| conserved hypothetical protein [Ricinus communis]	ref|XP_002526384.1|	IPR019616		1258.91	1528.86	1977.01	867.733	568.662	315.637
3677	Peaxi162Scf00691g00021.1	1070.06	1.12556	0.176408	1.36748e-11	2.94069e-10	bZIP transcription factor [Nicotiana benthamiana]	emb|CBM56257.1|	IPR004827	GO:0006355,GO:0043565,GO:0003700	1543.58	1972.02	1312.43	623.364	804.465	713.339
3854	Peaxi162Scf00773g00038.1	1069.7	1.41237	0.327538	1.02502e-06	7.16117e-06	TMV resistance protein N	sp|Q40392|TMVRN_NICGU			2687.35	2220.44	1195.14	381.547	624.024	1070.01
3808	Peaxi162Scf00745g00852.1	1068.16	-2.46666	0.309173	2.99846e-17	1.89548e-15	Unknown protein		IPR001810,IPR015943,IPR015915	GO:0005515	273.29	182.481	291.805	2165.51	1474.28	828.863
3781	Peaxi162Scf00740g00131.1	1064.48	-1.57335	0.16983	1.91709e-21	2.15331e-19	conserved hypothetical protein [Ricinus communis] gb|EEF40454.1| conserved hypothetical protein [Ricinus communis]	ref|XP_002521930.1|	IPR015419		411.2	409.433	453.764	1826.71	1306.83	758.791
1086	Peaxi162Scf00082g00151.1	1062.48	1.47469	0.65095	0.000942665	0.00298891	Unknown protein		IPR002912	GO:0016597,GO:0008152	3053.01	1939.82	1103	162.7	193.427	1148.92
2695	Peaxi162Scf00366g00031.1	1060.87	-1.08164	0.152566	1.06608e-13	3.56783e-12	homeobox protein 24	AT2G18350.1	IPR009057,IPR006456	GO:0003677	483.319	570.445	679.948	1293.94	1207.72	1258.76
3787	Peaxi162Scf00740g00335.1	1060.69	1.83172	0.448701	1.96342e-06	1.27127e-05	U-box domain-containing protein 44, putative isoform 3 [Theobroma cacao] gb|EOY23638.1| U-box domain-containing protein 44, putative isoform 3 [Theobroma cacao]	ref|XP_007039137.1|	IPR013083,IPR016024	GO:0005515,GO:0000151,GO:0016567,GO:0005488,GO:0004842	3165.61	3674.16	1313.82	251.387	269.294	1402.69
2826	Peaxi162Scf00395g00513.1	1058.77	1.00735	0.22133	4.16886e-07	3.19576e-06	tubulin beta-1 chain	AT1G75780.1	IPR000217,IPR023123	GO:0051258,GO:0005874,GO:0043234,GO:0006184,GO:0007017,GO:0005525,GO:0005200,GO:0003924	1475.26	1803.34	2169.69	448.542	737.483	1378.07
2144	Peaxi162Scf00252g01218.1	1057.68	1.10585	0.198631	1.95143e-09	2.64753e-08	Protein phosphatase 2C family protein	AT1G47380.1	IPR001932,IPR015655	GO:0003824	1923.15	1292.7	1350.12	541.695	678.703	814.975
739	Peaxi162Scf00046g00161.1	1056.49	-1.31647	0.131528	1.27928e-24	2.10567e-22	Zinc-binding dehydrogenase family protein	AT5G16990.1	IPR020843,IPR016040,IPR002085	GO:0008270,GO:0016747,GO:0055114,GO:0016491	538.989	539.776	547.309	1399.22	1485.9	1232.25
2135	Peaxi162Scf00249g00815.1	1054	1.76813	0.782849	0.000601785	0.00202044	F-box/kelch-repeat protein	sp|O80582|FBK46_ARATH	IPR001810,IPR015916	GO:0005515	656.655	5980.48	1475.78	351.56	216.666	890.096
1916	Peaxi162Scf00198g00043.1	1052.45	-1.32445	0.309749	1.23507e-06	8.43062e-06	Phosphate transporter PHO1 homolog 1	sp|Q93ZF5|PHO11_ARATH	IPR004342,IPR004331	GO:0016021	474.462	400.232	596.176	1152.3	1177.65	1706.33
1104	Peaxi162Scf00085g01215.1	1049.25	1.03233	0.36668	0.000373838	0.00133639	1-deoxy-D-xylulose 5-phosphate synthase 1	AT3G21500.2	IPR009014,IPR005477	GO:0008152,GO:0016114,GO:0008661,GO:0003824	3403.47	1475.18	1910	451.094	786.694	1637.52
3837	Peaxi162Scf00760g00318.1	1048.54	1.15934	0.154457	4.90886e-15	2.14474e-13	protein kinase 1B	AT2G28930.1	IPR011009	GO:0005524,GO:0004674,GO:0004672,GO:0006468,GO:0016772	1575.21	2232.71	1741.06	662.285	781.91	978.474
1536	Peaxi162Scf00140g01336.1	1045.15	-2.38552	0.48633	1.93893e-08	2.06276e-07	Endoglucanase 17	sp|O81416|GUN17_ARATH	IPR008928,IPR001701	GO:0004553,GO:0005975,GO:0003824	75.9139	138.011	226.184	1420.91	1062.82	277.129
944	Peaxi162Scf00071g00616.1	1044.74	1.12523	0.331151	4.61852e-05	0.000210687	Rapid alkalinization factor	sp|Q945T0|RALF_TOBAC	IPR008801		1632.15	1315.7	1482.76	417.278	686.905	710.814
408	Peaxi162Scf00017g02433.1	1039.26	1.17673	0.334737	2.86347e-05	0.000137152	Unknown protein		IPR012416		1873.81	1860.08	1886.26	271.805	468.189	1481.6
3467	Peaxi162Scf00604g00422.1	1037.97	-1.90058	0.270051	1.34693e-13	4.40083e-12	RNA-binding (RRM/RBD/RNP motifs) family protein	AT2G37510.1	IPR012677	GO:0000166,GO:0003676	299.86	193.215	282.032	1764.82	852.309	473.455
3901	Peaxi162Scf00789g00035.1	1031.7	1.28004	0.365977	2.81979e-05	0.000135382	lysine histidine transporter 1	AT5G40780.2	IPR013057		2259.7	1873.88	1795.51	209.277	386.854	1550.41
875	Peaxi162Scf00064g00427.1	1029.93	1.12884	0.175831	1.05649e-11	2.33162e-10	Erythronate-4-phosphate dehydrogenase family protein	AT1G75180.1			1355.06	1967.42	1986.79	571.045	647.946	1129.98
3517	Peaxi162Scf00625g00027.1	1029.56	-2.24245	0.432467	6.38409e-09	7.66413e-08	ATP synthase subunit alpha, mitochondrial	sp|P05495|ATPAM_NICPL	IPR004100,IPR027417,IPR023366	GO:0046034,GO:0015992	299.86	139.544	282.032	1085.94	1283.59	1614.17
1915	Peaxi162Scf00198g00411.1	1029.29	-1.05471	0.329809	0.000101863	0.000426334					414.996	699.256	617.119	1197.6	1101.1	1737.27
2623	Peaxi162Scf00352g01036.1	1027.55	-1.76216	0.247292	8.33316e-14	2.84338e-12	Unknown protein				361.856	230.018	302.975	1623.81	1051.89	534.058
586	Peaxi162Scf00036g00178.1	1026.02	1.01767	0.266238	1.01583e-05	5.47697e-05	VACUOLAR SORTING RECEPTOR 6	AT1G30900.1	IPR001881	GO:0005509	2321.7	1883.08	1160.24	535.953	579.598	1334.51
397	Peaxi162Scf00017g00098.1	1024.47	1.55226	0.247161	2.75892e-11	5.61022e-10	AMP-dependent synthetase and ligase family protein	AT2G17650.1	IPR025110,IPR000873	GO:0008152,GO:0003824	1768.79	1791.08	2665.34	469.597	498.263	1040.34
3759	Peaxi162Scf00724g00713.1	1021.76	-1.74586	0.383616	2.95049e-07	2.34632e-06	growth-regulating factor 5	AT3G13960.1	IPR014978,IPR014977	GO:0005634,GO:0005524,GO:0005515,GO:0006355,GO:0016818	254.312	360.362	293.201	1818.41	1441.48	206.427
1139	Peaxi162Scf00089g00622.1	1020.9	1.53432	0.281931	3.89213e-09	4.90896e-08	SNF1-related protein kinase regulatory subunit gamma 1	AT3G48530.1	IPR013785,IPR000644	GO:0030554,GO:0003824	1753.61	2777.09	2779.83	375.167	608.304	1364.18
984	Peaxi162Scf00073g02123.1	1020.84	-1.44047	0.201449	7.52757e-14	2.599e-12	Protein kinase superfamily protein	AT3G17850.1	IPR011009,IPR000961	GO:0005524,GO:0004674,GO:0004672,GO:0006468,GO:0016772	652.86	660.919	540.328	1027.24	1459.25	2736.57
3829	Peaxi162Scf00757g00221.1	1019.96	-1.60504	0.258319	4.15996e-11	8.14898e-10	Unknown protein				361.856	315.892	378.369	1818.41	901.52	692.507
4486	Peaxi162Scf01312g00048.1	1019.1	1.7216	0.563678	7.92065e-05	0.000340603	alpha/beta-Hydrolases superfamily protein	AT1G68620.1	IPR013094	GO:0016787,GO:0008152	2593.73	1423.05	1447.86	215.657	197.528	849.063
4014	Peaxi162Scf00850g00009.1	1015.55	2.84282	0.615488	3.2059e-08	3.2332e-07	Eukaryotic aspartyl protease family protein	AT5G10770.1	IPR021109,IPR001461	GO:0006508,GO:0004190	5459.48	1878.48	1398.99	166.528	336.959	460.199
1324	Peaxi162Scf00111g01423.1	1015.48	-1.04838	0.295023	2.81568e-05	0.000135259	conserved hypothetical protein [Ricinus communis] gb|EEF37843.1| conserved hypothetical protein [Ricinus communis]	ref|XP_002524516.1|			461.81	368.029	443.991	1798.63	727.914	368.033
3895	Peaxi162Scf00786g00438.1	1014.74	-1.04086	0.195875	8.2801e-09	9.66972e-08	Histone superfamily protein	AT1G01370.1	IPR000164,IPR009072	GO:0003677,GO:0046982,GO:0006334,GO:0000786	474.462	473.838	544.517	1493.01	1123.65	588.347
3919	Peaxi162Scf00799g00311.1	1013.5	3.26108	0.588654	1.47708e-10	2.55667e-09	BURP domain-containing protein	AT5G25610.1	IPR004873		4093.03	1881.55	3113.52	156.32	204.363	433.054
1219	Peaxi162Scf00102g00735.1	1012.16	1.45332	0.259938	1.71586e-09	2.35479e-08	lon protease 2	AT5G47040.1	IPR015947,IPR027417,IPR027065	GO:0004252,GO:0006508,GO:0005524,GO:0000166,GO:0017111,GO:0006515,GO:0004176,GO:0030163	1338.62	1705.2	2409.84	458.112	591.217	821.919
2753	Peaxi162Scf00380g00098.1	1009.22	1.04488	0.178731	3.92261e-10	6.16332e-09	NRC1 [Solanum lycopersicum] gb|ABC26878.1| NRC1 [Solanum lycopersicum]	ref|NP_001234202.1|	IPR002182,IPR027417	GO:0043531	1775.12	1610.13	1183.97	534.677	619.923	982.893
4221	Peaxi162Scf00986g00014.1	1008.79	1.22869	0.317018	6.86911e-06	3.8522e-05	exocyst subunit exo70 family protein H7	AT5G59730.1	IPR004140,IPR016159	GO:0000145,GO:0006887	1763.73	1939.82	1516.27	538.505	695.107	784.042
3489	Peaxi162Scf00616g00315.1	1000.04	-1.61795	0.237018	7.39339e-13	2.07833e-11	mitogen-activated protein kinase 12	AT2G46070.1	IPR011009	GO:0005524,GO:0004674,GO:0004672,GO:0006468,GO:0004707,GO:0016772	396.018	254.554	283.428	1491.1	971.236	557.415
2711	Peaxi162Scf00371g00107.1	999.644	1.06921	0.453423	0.00136668	0.00414311	Calmodulin-binding protein	AT5G57580.1	IPR012416		2907.5	1334.11	786.059	507.241	640.428	789.724
3178	Peaxi162Scf00483g00321.1	998.6	1.13701	0.979893	0.0153169	0.0337572	Cysteine proteinases superfamily protein	AT3G49340.1	IPR013128,IPR025661,IPR025660	GO:0008234,GO:0006508	6986.61	1327.97	1590.27	334.333	1075.81	280.286
1755	Peaxi162Scf00169g00005.1	989.939	1.5545	0.192629	6.54038e-17	3.87259e-15	Unknown protein				2281.21	1580.99	1939.32	377.081	526.969	1006.25
2656	Peaxi162Scf00362g00344.1	989.628	1.36448	0.341154	3.89046e-06	2.32633e-05	expansin-like A2	AT4G38400.1	IPR007118	GO:0019953,GO:0005576	3373.11	1044.28	836.322	492.566	575.497	761.948
4075	Peaxi162Scf00904g00464.1	988.033	-1.13664	0.272668	2.13723e-06	1.3649e-05	Leucine-rich repeat receptor-like protein kinase PEPR2 [Medicago truncatula] gb|AET02917.1| Leucine-rich repeat receptor-like protein kinase PEPR2 [Medicago truncatula]	ref|XP_003628441.1|			412.466	230.018	438.406	1335.42	837.272	396.44
355	Peaxi162Scf00016g01334.1	987.964	1.64408	0.233847	1.75964e-13	5.61e-12	maternal effect embryo arrest 14	AT2G15890.1			862.888	1702.14	2074.75	578.064	356.781	477.874
4044	Peaxi162Scf00882g00218.1	986.263	-1.18221	0.362094	7.0033e-05	0.000305015	WUSCHEL related homeobox 4	AT1G46480.1	IPR009057	GO:0003677,GO:0006355,GO:0043565,GO:0003700	794.566	303.624	360.219	773.942	1053.25	1948.11
714	Peaxi162Scf00045g01524.1	982.081	-2.40647	0.342321	4.81692e-14	1.74603e-12	7-dehydrocholesterol reductase, putative [Ricinus communis] gb|EEF48723.1| 7-dehydrocholesterol reductase, putative [Ricinus communis]	ref|XP_002513320.1|	IPR013865		275.821	512.174	304.371	1909.01	2064.13	2391.27
3092	Peaxi162Scf00457g00215.1	979.15	1.56716	0.254842	6.24422e-11	1.17651e-09	trehalose phosphate synthase	AT1G60140.1	IPR006379,IPR001830,IPR023214	GO:0008152,GO:0005992,GO:0003824	2029.43	2764.82	1482.76	523.192	577.547	896.409
1220	Peaxi162Scf00102g00077.1	977.513	2.45873	0.334146	3.80199e-15	1.70672e-13	beta-amylase 1	AT3G23920.1	IPR001554,IPR017853	GO:0005975,GO:0000272,GO:0016161,GO:0003824	1568.89	2077.83	1679.62	295.412	339.693	250.616
3230	Peaxi162Scf00515g00132.1	976.7	1.07523	0.248169	1.07958e-06	7.5063e-06	Cysteine-rich receptor-like protein kinase 2	sp|Q9CAL3|CRK2_ARATH	IPR002902,IPR013320,IPR011009	GO:0005524,GO:0004674,GO:0004672,GO:0006468,GO:0016772	1959.84	2261.85	1266.35	444.713	635.644	1357.24
4111	Peaxi162Scf00924g00013.1	973.94	1.42554	0.426514	4.34764e-05	0.000199723	MLP-like protein 28	AT1G70830.1	IPR023393,IPR000916	GO:0006952,GO:0009607	1882.67	1234.43	2859.41	384.738	474.34	1023.29
1676	Peaxi162Scf00160g00626.1	973.444	-2.29054	0.294132	2.235e-16	1.21644e-14	serine carboxypeptidase-like 2	AT1G73300.1	IPR001563	GO:0006508,GO:0004185	606.046	423.234	420.255	1901.36	3360.03	2372.96
4036	Peaxi162Scf00876g00431.1	965.131	-1.22695	0.229742	6.79812e-09	8.10909e-08	Embryo defective 3006, putative isoform 2 [Theobroma cacao] gb|EOY25373.1| Embryo defective 3006, putative isoform 2 [Theobroma cacao]	ref|XP_007040872.1|			344.143	305.158	457.953	1360.94	949.364	421.691
2338	Peaxi162Scf00289g00058.1	964.163	-1.06618	0.188256	1.13942e-09	1.62861e-08	calcium-dependent protein kinase 29	AT1G76040.2	IPR011992,IPR011009	GO:0005524,GO:0004674,GO:0005509,GO:0004672,GO:0006468,GO:0016772	465.605	472.304	591.987	1091.69	1369.71	868.633
4013	Peaxi162Scf00848g00318.1	964.026	-1.72908	0.417464	1.72614e-06	1.13192e-05	CYCLIN A3	AT1G47230.1	IPR014400	GO:0005634,GO:0051726,GO:0019901,GO:0000079	160.684	154.879	284.824	1344.35	850.942	125.623
2777	Peaxi162Scf00385g00108.1	961.2	-1.04709	0.207956	3.64286e-08	3.62223e-07	Domain of unknown function (DUF23)	AT2G33570.1	IPR008166		617.433	289.823	531.951	1329.67	1181.75	614.229
1612	Peaxi162Scf00152g01427.1	957.769	-1.5679	0.20589	2.38466e-15	1.10851e-13	Kinetochore protein nuf2 [Morus notabilis]	gb|EXB29028.1|	IPR005549	GO:0000775,GO:0007067	414.996	222.351	386.747	1523.64	980.805	657.156
3915	Peaxi162Scf00798g00114.1	956.935	1.17206	0.214853	3.62722e-09	4.6104e-08	GDSL esterase/lipase 5	sp|Q9SSA7|GLIP5_ARATH	IPR001087	GO:0016787,GO:0016788,GO:0006629	2034.49	1465.98	1633.55	422.382	557.726	1193.74
1702	Peaxi162Scf00163g00115.1	955.79	1.14261	0.692269	0.00668986	0.0164596	Cytochrome P450 superfamily protein	AT5G07990.1	IPR001128	GO:0020037,GO:0016705,GO:0005506,GO:0055114	3130.18	1357.11	2785.41	166.528	397.106	1474.02
1448	Peaxi162Scf00128g00166.1	952.782	-7.52594	1.00767	1.19542e-14	4.91135e-13	BAG family molecular chaperone regulator 5 [Morus notabilis]	gb|EXB40337.1|	IPR003103,IPR000048	GO:0005515,GO:0051087	16.448	10.7342	2.79239	2459	399.157	4773.69
939	Peaxi162Scf00071g00210.1	947.994	-1.42475	0.321398	5.98999e-07	4.43212e-06	phytochrome interacting factor 3	AT1G09530.1	IPR011598	GO:0046983	373.243	745.259	448.179	1777.58	2162.56	684.301
2477	Peaxi162Scf00319g00058.1	946.426	-1.30002	0.277706	1.95647e-07	1.63274e-06	Unknown protein		IPR005683	GO:0006886,GO:0005741	374.509	242.286	360.219	1475.15	753.203	364.876
192	Peaxi162Scf00008g01818.1	941.271	1.52024	0.208097	2.45791e-14	9.44583e-13	NAD(P)-binding Rossmann-fold superfamily protein	AT3G61220.2	IPR002347	GO:0008152,GO:0016491	1771.33	2143.77	1640.53	412.173	589.85	859.795
165	Peaxi162Scf00007g00315.1	940.888	1.10246	0.40256	0.000429378	0.00150714	WRKY family transcription factor	AT1G62300.1	IPR003657	GO:0006355,GO:0043565,GO:0003700	2086.37	1781.88	1355.71	263.51	464.088	1332.62
916	Peaxi162Scf00067g00235.1	939.283	-1.33812	0.271498	5.82147e-08	5.48824e-07	WEE1 kinase homolog	AT1G02970.1	IPR011009	GO:0005524,GO:0004674,GO:0004672,GO:0006468,GO:0016772	375.774	226.951	378.369	1462.39	861.195	339.625
3864	Peaxi162Scf00776g00325.1	938.352	-1.16562	0.292111	4.47013e-06	2.62953e-05	Thymidylate kinase	sp|P23919|KTHY_HUMAN	IPR018094,IPR027417	GO:0004798,GO:0005524,GO:0006233	364.387	190.148	371.388	1244.81	675.286	347.832
855	Peaxi162Scf00062g00921.1	937.347	1.21814	0.216424	1.35997e-09	1.91457e-08	5'-AMP-activated protein kinase beta-2 subunit protein	AT5G21170.1	IPR014756,IPR006828	GO:0005515	773.057	1622.4	1915.58	713.328	511.249	542.896
712	Peaxi162Scf00045g01436.1	936.215	-1.1388	0.124042	3.54803e-21	3.88517e-19	Peptidyl-prolyl cis-trans isomerase-like 3	sp|P0CP87|PPIL3_CRYNB	IPR024936,IPR002130	GO:0006457,GO:0003755	537.724	628.717	568.252	1438.78	1153.73	1284.64
792	Peaxi162Scf00054g00191.1	935.578	2.52533	0.536511	3.77329e-08	3.74624e-07	Cysteine-rich repeat secretory protein 55	sp|Q9LV60|CRR55_ARATH	IPR002902		4129.72	1403.11	1397.59	160.786	319.189	496.813
4147	Peaxi162Scf00944g00032.1	929.253	-1.15046	0.149269	1.03725e-15	5.08349e-14	hexokinase 2	AT2G19860.1	IPR001312	GO:0005524,GO:0016773,GO:0005975	489.645	357.295	459.349	1128.69	900.837	943.123
3034	Peaxi162Scf00444g00851.1	928.433	-1.08916	0.220066	5.52795e-08	5.24554e-07	VASCULAR-RELATED NAC-DOMAIN 6	AT5G52380.1	IPR001878	GO:0008270,GO:0003676	466.871	320.492	360.219	1377.53	734.749	462.092
3264	Peaxi162Scf00525g00623.1	926.441	-1.64617	0.24132	7.56778e-13	2.12279e-11	conserved hypothetical protein [Ricinus communis] gb|EEF39261.1| conserved hypothetical protein [Ricinus communis]	ref|XP_002523076.1|	IPR008493		430.179	483.038	424.444	1601.48	1242.58	1565.56
1867	Peaxi162Scf00188g01311.1	924.941	1.65189	0.351116	1.56794e-07	1.33723e-06	acylsugar acetyltransferase [Solanum habrochaites]	gb|AFU55350.1|	IPR003480,IPR023213	GO:0016747	1877.6	1630.06	2157.12	290.946	552.258	771.417
463	Peaxi162Scf00023g00085.1	921.892	1.414	0.596176	0.000791981	0.00256871	receptor like protein 50	AT4G13920.1	IPR003591,IPR013210,IPR001611	GO:0005515	2758.21	1565.66	1107.18	238.627	191.377	1046.02
3846	Peaxi162Scf00767g00518.1	921.831	-1.05622	0.171406	5.60817e-11	1.0651e-09	Amidohydrolase family	AT3G55850.2	IPR013108,IPR011059	GO:0016810	390.957	406.366	580.818	1350.09	1033.43	576.353
426	Peaxi162Scf00018g00027.1	919.367	1.04553	0.314122	6.49552e-05	0.000285705	conserved hypothetical protein [Ricinus communis] gb|EEF48392.1| conserved hypothetical protein [Ricinus communis]	ref|XP_002513809.1|			1529.67	3301.53	1477.18	549.352	833.172	1365.45
1176	Peaxi162Scf00092g00123.1	917.097	-2.90317	0.469081	4.26635e-12	1.02813e-10	Heat shock 70 kDa protein 8	sp|Q9SKY8|HSP7H_ARATH	IPR013126		177.133	237.686	268.07	2670.19	886.484	2324.98
1265	Peaxi162Scf00106g01215.1	916.808	-1.94666	0.160681	6.82608e-35	2.4472e-32	purple acid phosphatase 15	AT3G07130.1	IPR004843,IPR025733,IPR008963	GO:0046872,GO:0016787,GO:0003993	387.161	406.366	497.046	1108.27	1775.02	2205.67
3557	Peaxi162Scf00647g00043.1	916.645	-1.84548	0.296092	3.12173e-11	6.2797e-10	Family of unknown function (DUF566)	AT2G44190.1	IPR007573		239.129	182.481	269.466	1486.63	906.988	292.28
1501	Peaxi162Scf00133g00055.1	915.674	-3.8678	0.272503	6.57482e-48	5.37718e-45	Plant protein of unknown function (DUF827)	AT5G16730.1			154.358	98.1412	128.45	1334.78	2669.02	1732.85
4573	Peaxi162Scf01539g00004.1	914.632	-2.19539	0.432506	1.235e-08	1.3783e-07					660.451	253.02	499.838	976.838	1389.53	5196.01
2421	Peaxi162Scf00309g00625.1	912.735	-1.30953	0.250281	1.21795e-08	1.36277e-07	ASYNAPTIC 3 [Arabidopsis thaliana] dbj|BAF00383.1| hypothetical protein [Arabidopsis thaliana] gb|AEC10781.1| ASYNAPTIC 3 [Arabidopsis thaliana]	ref|NP_850466.2|			420.057	207.016	286.22	1252.47	694.424	462.092
2326	Peaxi162Scf00286g00929.1	911.778	-4.51695	0.63517	2.08655e-14	8.16249e-13	Peptidyl-prolyl cis-trans isomerase FKBP5	sp|Q64378|FKBP5_MOUSE	IPR011990,IPR023566,IPR001179	GO:0006457,GO:0005515	136.645	64.4051	125.658	3110.44	559.093	4721.3
236	Peaxi162Scf00011g01125.1	910.506	-1.2535	0.246981	2.77624e-08	2.84595e-07	Kinetochore protein NDC80-like protein [Medicago truncatula] gb|AES64683.1| Kinetochore protein NDC80-like protein [Medicago truncatula]	ref|XP_003594432.1|	IPR005550		409.935	248.42	340.672	1369.23	769.607	393.284
3049	Peaxi162Scf00449g00016.1	907.734	1.93603	0.358896	3.68845e-09	4.67686e-08	Transducin family protein / WD-40 repeat family protein [Theobroma cacao] gb|EOX98408.1| Transducin family protein / WD-40 repeat family protein [Theobroma cacao]	ref|XP_007042577.1|	IPR015943	GO:0005515	1522.07	3062.31	2637.42	213.743	341.06	1131.24
3381	Peaxi162Scf00564g00519.1	907.606	1.16169	0.180222	8.92918e-12	2.00934e-10	Protein kinase superfamily protein	AT1G25390.1	IPR011009	GO:0005524,GO:0004674,GO:0004672,GO:0006468,GO:0016772	1768.79	1404.65	1151.86	483.634	688.272	698.82
2055	Peaxi162Scf00227g00213.1	907.336	-1.20829	0.305817	5.12284e-06	2.97707e-05	Ribosomal protein S5 domain 2-like superfamily protein	AT3G46210.1	IPR015847,IPR020568,IPR027408		396.018	226.951	357.426	1517.9	689.639	280.917
1449	Peaxi162Scf00128g01632.1	905.029	-2.09315	0.621588	1.74842e-05	8.87815e-05	Bidirectional sugar transporter N3	sp|P93332|NOD3_MEDTR	IPR004316	GO:0016021	201.172	570.445	263.881	1804.38	1941.79	2235.97
4012	Peaxi162Scf00848g00031.1	904.8	1.19079	0.334598	2.40761e-05	0.000117753	SCARECROW-like 8	AT5G52510.1	IPR005202		3042.88	1074.95	1336.16	355.388	604.203	1177.96
2231	Peaxi162Scf00270g00064.1	903.988	1.5974	0.345929	2.42244e-07	1.97071e-06	Protein of unknown function, DUF584	AT5G60680.1	IPR007608		1465.14	2692.75	1669.85	394.308	339.01	995.519
4306	Peaxi162Scf01069g10012.1	903.679	-3.91613	0.375516	1.2574e-27	2.74229e-25	Protein of unknown function (DUF506)	AT3G07350.1	IPR006502		105.014	217.751	72.6022	1289.48	2061.4	2917.75
2735	Peaxi162Scf00377g00043.1	900.165	1.16315	0.309123	1.12444e-05	5.99099e-05	GATA transcription factor 2	AT2G45050.1	IPR016679	GO:0005634,GO:0003677,GO:0006355,GO:0043565,GO:0008270,GO:0003700,GO:0045893	1252.58	2850.69	1932.34	500.861	659.566	1285.27
4435	Peaxi162Scf01227g00032.1	899.79	-1.57196	0.263542	1.92601e-10	3.22493e-09	Fe superoxide dismutase 3	AT5G23310.1	IPR001189	GO:0006801,GO:0004784,GO:0046872,GO:0055114	304.921	260.687	371.388	1591.91	997.892	377.502
2652	Peaxi162Scf00362g00246.1	898.496	-1.13565	0.250825	4.2419e-07	3.24605e-06	catalytic, putative [Ricinus communis] gb|EEF36580.1| catalytic, putative [Ricinus communis]	ref|XP_002525806.1|	IPR013078		406.14	289.823	375.577	1419.64	746.369	349.094
2884	Peaxi162Scf00408g00710.1	895.827	-1.10703	0.272833	3.512e-06	2.11976e-05	Growth-regulating factor 3	sp|Q6AWY6|GRF3_ORYSJ	IPR014978	GO:0005634,GO:0005524,GO:0006355,GO:0016818	304.921	352.695	471.915	1274.8	886.484	468.405
3296	Peaxi162Scf00536g00092.1	895.1	-1.04473	0.498957	0.00287454	0.00792892	Chalcone synthase J	sp|P22928|CHSJ_PETHY	IPR016039,IPR011141	GO:0016746,GO:0009058,GO:0008152,GO:0016747,GO:0003824	460.545	1010.55	421.651	1573.4	1389.53	2096.46
3023	Peaxi162Scf00442g00620.1	894.604	-2.36951	0.625781	2.5648e-06	1.60659e-05	Adenine nucleotide alpha hydrolases-like superfamily protein	AT3G03270.2	IPR006015	GO:0006950	198.641	481.505	174.525	1892.42	997.892	2986.56
2567	Peaxi162Scf00339g00512.1	892.583	-1.11428	0.157595	1.22027e-13	4.03739e-12	nuclear factor Y, subunit A2	AT3G05690.1	IPR001289	GO:0006355,GO:0003700	712.326	630.25	660.401	981.304	1382.01	2090.15
3271	Peaxi162Scf00528g00515.1	892.267	1.15374	0.253957	3.914e-07	3.01363e-06	alpha/beta-Hydrolases superfamily protein	AT1G47480.1	IPR013094	GO:0016787,GO:0008152	2053.47	1657.67	1488.35	389.204	566.611	1231.62
332	Peaxi162Scf00015g00243.1	888.088	1.06276	0.294332	2.22636e-05	0.000109739	LEM3 (ligand-effect modulator 3) family protein / CDC50 family protein	AT1G54320.1	IPR005045	GO:0016020	2784.78	1160.83	1058.32	407.069	757.988	1019.51
818	Peaxi162Scf00058g00049.1	888.001	-1.44302	0.334459	1.00339e-06	7.02321e-06	Double-strand-break repair protein rad21 homolog	sp|Q3SWX9|RAD21_BOVIN	IPR023093,IPR006910	GO:0000228,GO:0005515	242.925	139.544	356.03	1290.75	660.249	277.129
347	Peaxi162Scf00016g00930.1	887.311	1.81587	0.358728	2.41681e-08	2.51593e-07	BURP domain-containing protein	AT5G25610.1	IPR004873		2206.56	2373.79	2772.85	251.387	689.639	923.554
1990	Peaxi162Scf00209g00515.1	887.224	1.97022	0.305173	6.34668e-12	1.4755e-10	Homeobox-leucine zipper protein family	AT1G27045.1	IPR009057,IPR003106	GO:0005634,GO:0003677,GO:0006355,GO:0043565,GO:0000976,GO:0003700	3045.41	1798.74	1150.47	415.364	436.065	558.677
1408	Peaxi162Scf00125g01319.1	886.294	-1.07285	0.393224	0.000461891	0.00160363	Major facilitator superfamily protein	AT1G04570.1	IPR016196,IPR004324		790.77	619.516	488.669	1614.88	889.218	2189.26
2424	Peaxi162Scf00310g00017.1	886.112	-1.00059	0.195737	2.52969e-08	2.623e-07	Unknown protein		IPR001810,IPR006566	GO:0005515	383.365	384.897	439.802	1196.96	902.204	426.11
2633	Peaxi162Scf00357g00012.1	885.32	3.4151	1.30301	4.50549e-05	0.000206106	terpene synthase 21	AT5G23960.2	IPR008949,IPR008930	GO:0000287,GO:0016829,GO:0008152,GO:0010333	3373.11	2563.94	1380.84	178.651	144.216	38.5077
3081	Peaxi162Scf00454g00220.1	884.05	-1.04341	0.217139	1.17581e-07	1.03463e-06	vernalization5/VIN3-like	AT4G30200.3	IPR013783	GO:0005515	384.631	291.357	494.254	1186.75	901.52	454.517
1956	Peaxi162Scf00205g00930.1	882.153	-1.305	0.302931	1.08031e-06	7.5086e-06	ASF1 like histone chaperone	AT1G66740.1	IPR006818	GO:0006333,GO:0005634	279.616	171.747	316.937	1235.24	597.368	242.409
4668	Peaxi162Scf22755g00002.1	879.23	1.83571	0.379688	7.22032e-08	6.67007e-07					2316.64	1367.84	2066.37	223.952	456.57	739.222
2986	Peaxi162Scf00434g00337.1	878.18	1.28035	0.419791	0.00013087	0.000531173	receptor like protein 50	AT4G13920.1	IPR003591,IPR025875,IPR013210,IPR001611	GO:0005515	3511.02	1653.07	1400.39	360.492	477.758	1445.62
926	Peaxi162Scf00069g00161.1	877.375	-2.18397	0.345555	1.01049e-11	2.2526e-10	Dynamin related protein 5A	AT1G53140.1	IPR022812,IPR027417,IPR001401	GO:0005525,GO:0003924	197.376	141.078	175.921	1506.41	876.915	206.427
2925	Peaxi162Scf00420g00350.1	877.113	2.42023	0.452947	1.8504e-09	2.5183e-08	lysine histidine transporter 1	AT5G40780.1	IPR013057		2462.14	1599.39	1336.16	116.761	160.62	582.034
2370	Peaxi162Scf00299g00717.1	876.786	-1.28188	0.425098	0.000145981	0.00058399	MADS-box transcription factor 47	sp|Q5K4R0|MAD47_ORYSJ	IPR002100,IPR002487	GO:0005634,GO:0003677,GO:0006355,GO:0003700,GO:0046983	221.416	575.046	202.449	1514.07	1092.9	275.867
1512	Peaxi162Scf00136g00059.1	876.481	-1.05328	0.257521	3.20041e-06	1.95605e-05	conserved hypothetical protein [Ricinus communis] gb|EEF48111.1| conserved hypothetical protein [Ricinus communis]	ref|XP_002514157.1|			384.631	331.226	385.35	1292.67	808.566	355.407
652	Peaxi162Scf00038g02243.1	875.328	1.1831	0.340594	3.32159e-05	0.000156912	Unknown protein				1732.1	1662.27	2204.59	338.161	425.129	1432.36
2448	Peaxi162Scf00314g01027.1	872.748	-2.21615	0.301353	7.43548e-15	3.14368e-13	tubby like protein 8	AT1G16070.1	IPR025659		194.846	154.879	175.921	1397.94	955.516	288.492
2451	Peaxi162Scf00315g00813.1	872.007	-1.08747	0.330986	7.19583e-05	0.000312205	EF-hand domain-containing protein 1, putative [Theobroma cacao] gb|EOY32080.1| EF-hand domain-containing protein 1, putative [Theobroma cacao]	ref|XP_007014461.1|			478.258	904.739	583.61	1525.55	913.823	2244.18
1079	Peaxi162Scf00081g02413.1	870.805	-3.03328	0.413136	1.11252e-15	5.42192e-14	nucleobase-ascorbate transporter 7	AT1G60030.1	IPR006043	GO:0016020,GO:0006810,GO:0055085,GO:0005215	370.713	361.895	242.938	2270.78	3923.22	2678.49
3061	Peaxi162Scf00450g00740.1	870.021	-2.16538	0.266396	1.96764e-17	1.28738e-15	Inositol-1,4,5-trisphosphate 5-phosphatase 4 isoform 1 [Theobroma cacao] gb|EOY12430.1| Inositol-1,4,5-trisphosphate 5-phosphatase 4 isoform 1 [Theobroma cacao]	ref|XP_007020905.1|			430.179	438.568	466.33	1004.91	1503.67	3859.61
566	Peaxi162Scf00034g00911.1	866.282	-4.72504	0.381296	1.34392e-36	5.41105e-34	sulfate transporter 3	AT3G15990.1	IPR001902	GO:0016020,GO:0055085,GO:0015116,GO:0008272,GO:0016021,GO:0008271	74.6487	119.61	97.7338	1444.52	3232.21	3323.66
1508	Peaxi162Scf00134g01716.1	865.488	-3.55407	0.398477	1.89069e-21	2.13282e-19	17.8 kDa class I heat shock protein	sp|Q9LNW0|HS178_ARATH	IPR008978		141.706	184.015	181.506	1815.22	1422.34	3165.84
2293	Peaxi162Scf00282g00516.1	864.971	2.20148	0.479184	1.24235e-07	1.08777e-06	Wound-induced protein	sp|Q02243|WIN_SOYBN	IPR009009,IPR001002	GO:0050832,GO:0008061,GO:0042742	3717.25	1396.98	1468.8	211.829	233.069	742.378
3340	Peaxi162Scf00549g00018.1	864.083	-1.50324	0.298998	3.46948e-08	3.46829e-07	Histone-lysine N-methyltransferase E(z)	sp|P42124|EZ_DROME	IPR001005,IPR001214,IPR025778,IPR026489	GO:0031519,GO:0005515,GO:0003682	325.165	145.678	287.617	1352.64	750.47	234.203
3134	Peaxi162Scf00469g00218.1	863.675	-1.90365	0.265474	5.18029e-14	1.84957e-12	glycerol-3-phosphatase 1	AT4G25840.1	IPR023465,IPR006439,IPR023214	GO:0016787,GO:0008152,GO:0009231,GO:0008531	369.448	498.373	445.387	1180.37	1435.32	2610.32
1926	Peaxi162Scf00201g00024.1	862.888	-1.08976	0.197107	2.44245e-09	3.21374e-08	SWI/SNF-related matrix-associated actin-dependent regulator of chromatin subfamily A-like protein 1	sp|Q9NZC9|SMAL1_HUMAN	IPR003615,IPR027417,IPR001650,IPR000330	GO:0003677,GO:0005524,GO:0004386,GO:0004519,GO:0003676	450.423	268.355	520.781	1282.46	883.75	588.978
4395	Peaxi162Scf01165g00215.1	861.565	-1.14807	0.204084	1.38718e-09	1.94763e-08	SHV3-like 1	AT5G55480.1	IPR004129	GO:0006071,GO:0008081,GO:0008889,GO:0006629	380.835	289.823	430.029	1207.81	911.089	430.529
1467	Peaxi162Scf00129g01325.1	860.412	-1.17436	0.254551	2.78498e-07	2.23028e-06	tRNA (adenine(58)-N(1))-methyltransferase catalytic subunit TRM61	sp|P0CS09|TRM61_CRYNB	IPR014816	GO:0031515,GO:0030488,GO:0016429	397.283	220.818	297.39	1202.07	657.515	350.988
1503	Peaxi162Scf00133g00111.1	860.254	1.30584	0.536281	0.000782649	0.00254349	hydrogen peroxide-induced 1 [Nicotiana tabacum]	gb|ACK38177.1|			1520.81	3902.64	2052.41	471.511	264.51	1571.24
4103	Peaxi162Scf00918g00415.1	857.904	1.75847	0.278294	1.97264e-11	4.1169e-10	Concanavalin A-like lectin protein kinase family protein	AT5G06740.1	IPR013320,IPR008985,IPR011009	GO:0030246,GO:0005524,GO:0004674,GO:0004672,GO:0006468,GO:0016772	1721.98	1846.28	1842.98	252.026	339.01	901.459
4616	Peaxi162Scf01896g00007.1	857.802	-1.81329	0.306573	2.24956e-10	3.70506e-09	vacuolar protein sorting-associated protein 2.3	AT1G03950.1	IPR005024	GO:0015031	273.29	199.349	277.843	1411.34	1072.39	385.077
1143	Peaxi162Scf00089g00843.1	857.2	-8.43089	1.12555	6.91439e-15	2.9281e-13	18.2 kDa class I heat shock protein	sp|P27880|HSP12_MEDSA	IPR008978		3.7957	9.20073	0	3545.58	606.254	2824.32
4252	Peaxi162Scf01013g00226.1	856.828	-9.99017	1.73269	1.90834e-10	3.19944e-09	heat shock protein 70	AT3G12580.1	IPR013126	GO:0006457,GO:0005524,GO:0051082	1.26523	0	0	4117.91	96.3718	1878.04
1968	Peaxi162Scf00207g00045.1	854.748	1.97139	0.358841	2.03879e-09	2.75037e-08	CBL-interacting protein kinase 25	AT5G25110.1	IPR020636	GO:0007165,GO:0005524,GO:0004674,GO:0004672,GO:0006468,GO:0016772	1546.11	2626.81	1883.47	296.05	469.556	614.861
3121	Peaxi162Scf00464g00005.1	854.04	1.26001	0.258912	7.99029e-08	7.31271e-07	Unknown protein				1066.59	1450.65	1055.52	486.824	648.63	261.979
3013	Peaxi162Scf00440g00059.1	854.021	1.24821	0.27958	5.444e-07	4.06258e-06	cytochrome P450, family 71, subfamily A, polypeptide 22	AT3G48310.1	IPR001128	GO:0020037,GO:0016705,GO:0005506,GO:0055114	1991.48	1074.95	987.111	460.664	709.46	411.591
3274	Peaxi162Scf00528g00820.1	853.114	-1.09406	0.248262	7.5998e-07	5.49432e-06	heme oxygenase 2	AT2G26550.2	IPR016084,IPR016053	GO:0006788,GO:0004392,GO:0055114	378.304	334.293	423.048	1373.7	859.828	355.407
1604	Peaxi162Scf00152g01116.1	852.34	-1.27239	0.35447	2.02154e-05	0.000100658					422.588	220.818	272.258	976.838	1094.95	428.004
4553	Peaxi162Scf01446g00032.1	852.303	-2.16363	0.32625	1.37846e-12	3.6925e-11	Cyclin B2	AT1G20610.1	IPR014400	GO:0005634,GO:0051726,GO:0019901,GO:0000079	177.133	142.611	242.938	1481.53	1022.5	259.454
618	Peaxi162Scf00038g00014.1	849.884	12.7898	1.1623	4.29721e-31	1.3077e-28	Unknown protein				1834.59	1387.78	1798.3	0	0	0
1899	Peaxi162Scf00194g00933.1	849.152	2.05349	0.235194	1.48966e-19	1.349e-17	Leucine-rich repeat protein kinase family protein	AT1G79620.1	IPR001611,IPR013320,IPR011009	GO:0005524,GO:0005515,GO:0004674,GO:0004672,GO:0006468,GO:0016772	1684.02	1663.8	1517.67	270.529	345.845	499.969
747	Peaxi162Scf00047g00725.1	845.818	1.20952	0.207	3.88295e-10	6.11437e-09	Unknown protein				1508.16	996.746	1142.09	416.002	370.45	724.702
437	Peaxi162Scf00020g00232.1	845.243	-1.6071	0.205915	5.43588e-16	2.78946e-14	alpha/beta-Hydrolases superfamily protein	AT3G49050.1	IPR002921,IPR005592	GO:0016042,GO:0004091,GO:0004806,GO:0006629	584.537	437.035	487.273	865.181	1395	2518.15
4034	Peaxi162Scf00876g00004.1	844.651	9.80647	0.515615	6.8389e-82	1.49151e-78	Unknown protein				1743.49	1751.21	1674.04	1.27608	2.05046	1.89382
3897	Peaxi162Scf00787g00026.1	844.154	-1.60657	0.298754	5.41498e-09	6.61739e-08	end binding protein 1C	AT5G67270.1	IPR027328,IPR004953	GO:0008017	297.33	182.481	291.805	1307.98	854.36	386.971
596	Peaxi162Scf00037g00231.1	843.806	1.25165	0.409064	0.000130485	0.000529909	peroxisomal adenine nucleotide carrier 1	AT3G05290.1	IPR023395,IPR018108		3971.56	782.062	741.381	588.272	665.717	710.183
79	Peaxi162Scf00003g02437.1	843.39	3.34073	0.151709	5.77479e-110	3.02264e-106					1418.33	1990.43	1707.55	191.412	125.762	180.544
1485	Peaxi162Scf00131g00029.1	840.039	1.02939	0.260139	5.7586e-06	3.29922e-05	Unknown protein		IPR025558		1247.52	1591.73	1598.65	476.615	809.933	731.646
4197	Peaxi162Scf00976g00315.1	838.566	2.68704	0.703723	1.34272e-06	9.07081e-06	cytochrome P450, family 71, subfamily B, polypeptide 35	AT3G26310.1	IPR001128	GO:0020037,GO:0016705,GO:0005506,GO:0055114	2998.6	1898.42	1256.58	207.363	158.569	333.313
3083	Peaxi162Scf00454g00515.1	835.637	-1.60051	0.292157	3.13642e-09	4.03755e-08	ATP binding microtubule motor family protein	AT3G50240.1	IPR027640,IPR027417,IPR001752	GO:0007018,GO:0005524,GO:0003777,GO:0008017,GO:0005871	251.781	145.678	290.409	1281.18	676.653	297.961
698	Peaxi162Scf00045g00127.1	834.986	1.07601	0.385686	0.000380142	0.00135596	PLATZ transcription factor family protein	AT4G17900.1	IPR006734		1849.77	2444.33	1218.88	362.406	414.194	1462.66
2441	Peaxi162Scf00314g00429.1	833.584	1.20929	0.340473	2.43641e-05	0.000119006	nudix hydrolase homolog 17	AT2G01670.1	IPR015797	GO:0016787	2114.2	1206.83	1249.6	428.124	458.62	876.208
3281	Peaxi162Scf00534g00001.1	831.163	1.04231	0.252951	2.8356e-06	1.75855e-05	defective in induced resistance 1 protein [Nicotiana tabacum]	gb|AEB33949.1|	IPR016140		700.939	783.596	717.645	442.799	285.698	268.291
1406	Peaxi162Scf00125g00064.1	830.478	1.8869	0.314359	1.22498e-10	2.16322e-09	cationic amino acid transporter 7	AT3G10600.1	IPR002293	GO:0016020,GO:0003333,GO:0015171	1303.19	1634.66	2976.69	368.787	400.524	696.295
1321	Peaxi162Scf00111g10126.1	830.002	-1.97712	0.467811	9.00844e-07	6.37361e-06	conserved hypothetical protein [Ricinus communis] gb|EEF40126.1| conserved hypothetical protein [Ricinus communis]	ref|XP_002522268.1|			113.871	84.3401	192.675	1147.19	574.13	132.568
1973	Peaxi162Scf00207g00942.1	828.95	-1.11781	0.244342	3.42972e-07	2.68098e-06	Unknown protein		IPR001569	GO:0005840,GO:0006412,GO:0005622,GO:0003735	345.408	325.093	315.54	1302.24	585.749	390.127
382	Peaxi162Scf00016g02736.1	825.313	1.76486	0.258598	6.90125e-13	1.95257e-11	LOB domain-containing protein 37	AT5G67420.1	IPR004883		1004.59	1873.88	1350.12	297.326	332.175	542.264
4308	Peaxi162Scf01070g10014.1	825.234	-2.48433	0.196148	1.81276e-38	8.62576e-36	Serine/arginine-rich splicing factor RSZ21	sp|O81127|RZP21_ARATH	IPR012677,IPR001878	GO:0000166,GO:0008270,GO:0003676	208.763	289.823	254.108	1535.76	1431.22	1373.02
2929	Peaxi162Scf00420g00544.1	824.428	-1.51513	0.264553	7.86817e-10	1.16272e-08	P-loop containing nucleoside triphosphate hydrolases superfamily protein	AT3G27120.1	IPR015415,IPR027417	GO:0005524,GO:0000166,GO:0017111	294.799	142.611	298.786	1221.21	624.708	401.49
3097	Peaxi162Scf00459g00129.1	823.451	1.30877	0.265862	6.00979e-08	5.65356e-07	poly(ADP-ribose) glycohydrolase 2	AT2G31865.2	IPR007724	GO:0004649,GO:0005975	1954.78	1683.73	1112.77	354.75	405.308	1032.13
4507	Peaxi162Scf01342g00005.1	821.968	1.26874	1.0173	0.0102569	0.0237888	Cysteine proteinases superfamily protein	AT3G49340.1	IPR013128,IPR025661,IPR025660	GO:0008234,GO:0006508	5200.1	1286.57	1466.01	229.694	834.539	179.913
2221	Peaxi162Scf00268g01216.1	821.418	-2.18035	0.349377	1.6858e-11	3.57819e-10	PSL1a [Solanum chacoense x Solanum tuberosum]	gb|AED89984.1|	IPR008984,IPR026721,IPR002716	GO:0005515	201.172	122.676	191.279	1429.85	931.594	232.309
2565	Peaxi162Scf00338g00223.1	820.633	-1.82431	0.29818	6.50758e-11	1.21885e-09	Plant protein of unknown function (DUF936)	AT1G23790.1	IPR010341		222.681	184.015	226.184	1270.34	878.965	277.129
4370	Peaxi162Scf01144g00004.1	820.259	1.10388	0.241199	3.42657e-07	2.68012e-06	Unknown protein				1396.82	840.334	1010.85	486.824	362.248	572.565
1374	Peaxi162Scf00120g01525.1	816.354	-1.16363	0.141262	1.44405e-17	9.66555e-16	bZIP protein	AT5G04840.1			427.648	348.094	449.575	1000.45	1010.19	795.405
353	Peaxi162Scf00016g01220.1	816.023	1.05917	0.387825	0.000467241	0.00161919	Guanine nucleotide-binding protein alpha-2 subunit	sp|P93163|GPA2_SOYBN	IPR001019,IPR027417,IPR011011	GO:0031683,GO:0007186,GO:0007165,GO:0019001,GO:0004871,GO:0003924	2244.52	1381.64	862.85	316.467	447.684	1075.69
1457	Peaxi162Scf00129g00430.1	815.422	2.18244	0.324134	6.67191e-13	1.89177e-11	Protein of unknown function (DUF1637)	AT5G39890.1	IPR014710,IPR012864	GO:0047800,GO:0055114	1145.04	1766.54	1604.23	252.026	136.014	520.801
1880	Peaxi162Scf00191g00034.1	811.84	-2.27874	0.345887	1.4105e-12	3.76677e-11	basic helix-loop-helix (bHLH) DNA-binding superfamily protein	AT4G38070.1			137.91	115.009	199.656	1359.66	870.08	198.851
1458	Peaxi162Scf00129g00533.1	810.441	-1.27096	0.122642	3.28708e-26	6.32545e-24	NADH dehydrogenase [ubiquinone] complex I, assembly factor 7	sp|Q54S83|NDUF7_DICDI	IPR003788,IPR023614,IPR027246	GO:0006820,GO:0055085,GO:0008308,GO:0005741,GO:0044070	383.365	378.764	388.143	1201.43	883.75	731.646
3352	Peaxi162Scf00553g00220.1	807.891	-1.99172	0.310983	8.55614e-12	1.93537e-10	ATP binding microtubule motor family protein, putative isoform 5 [Theobroma cacao] gb|EOY15065.1| ATP binding microtubule motor family protein, putative isoform 5 [Theobroma cacao]	ref|XP_007017840.1|	IPR027640,IPR027417,IPR001752	GO:0007018,GO:0005524,GO:0003777,GO:0008017,GO:0005871	268.229	87.407	198.26	1357.11	781.226	267.029
1480	Peaxi162Scf00130g01019.1	807.612	-2.05791	0.336072	4.48597e-11	8.69671e-10	N-acetyltransferases	AT2G41450.1	IPR016181,IPR001357		159.419	96.6077	219.203	1244.81	665.717	274.604
83	Peaxi162Scf00003g02544.1	807.526	1.62228	0.264195	6.51087e-11	1.21885e-09	progesterone 5-beta-reductase [Atropa belladonna]	gb|ADG46023.1|	IPR016040		2410.27	1527.32	1027.6	301.155	531.07	683.038
140	Peaxi162Scf00005g04018.1	807.093	1.10862	0.159312	2.70564e-13	8.23363e-12	Ph isoform 3, partial [Theobroma cacao]	ref|XP_007027276.1|	IPR000326	GO:0016020,GO:0003824	1515.75	1341.77	1027.6	427.486	696.474	630.643
3025	Peaxi162Scf00444g00014.1	806.244	-1.55198	0.290699	6.78779e-09	8.10417e-08	Unknown protein				212.559	254.554	261.089	1208.45	829.754	265.766
3983	Peaxi162Scf00828g00210.1	805.71	1.31642	0.243549	4.79013e-09	5.92171e-08	ARM repeat superfamily protein, putative isoform 4 [Theobroma cacao] gb|EOY00284.1| ARM repeat superfamily protein, putative isoform 4 [Theobroma cacao]	ref|XP_007044452.1|	IPR016024	GO:0005515,GO:0005488	747.752	1458.32	1646.12	407.707	438.799	614.229
1409	Peaxi162Scf00126g00232.1	803.481	1.33632	0.345812	6.78319e-06	3.81032e-05	beta-xylosidase 1	AT5G49360.1	IPR026892,IPR002772,IPR026891,IPR017853	GO:0004553,GO:0005975	843.91	601.115	1094.62	558.284	160.62	179.282
2417	Peaxi162Scf00308g00815.1	802.007	-1.05716	0.28137	1.26282e-05	6.64841e-05	5'-3' exonuclease family protein	AT1G29630.2	IPR006084	GO:0003677,GO:0006281,GO:0003824,GO:0016788,GO:0004518	294.799	210.083	413.274	1158.04	657.515	266.398
3742	Peaxi162Scf00715g00119.1	800.898	1.03636	0.262381	5.89002e-06	3.36714e-05	Protein kinase superfamily protein	AT5G47070.1	IPR013320,IPR011009	GO:0005524,GO:0004674,GO:0004672,GO:0006468,GO:0016772	1713.12	1234.43	846.095	534.677	605.57	575.722
2345	Peaxi162Scf00291g00082.1	800.344	1.44509	0.229279	2.3905e-11	4.91066e-10	purine permease 10	AT4G18210.1	IPR004853		1046.35	1696	1600.04	392.394	585.066	541.633
2449	Peaxi162Scf00314g01029.1	799.725	1.63278	0.444058	1.12402e-05	5.99004e-05	conserved hypothetical protein [Ricinus communis] gb|EEF33990.1| conserved hypothetical protein [Ricinus communis]	ref|XP_002528397.1|			1468.93	1809.48	1249.6	390.48	214.615	620.542
2750	Peaxi162Scf00378g00828.1	799.604	2.75817	0.493907	2.24261e-10	3.69593e-09	tyrosine-rich hydroxyproline-rich glycoprotein, partial [Petroselinum crispum]	gb|AAA98492.1|	IPR006041,IPR006706	GO:0005199,GO:0009664	2582.34	1378.58	1297.07	96.3439	79.9681	482.293
354	Peaxi162Scf00016g01230.1	799.557	1.68681	0.372597	3.45033e-07	2.69387e-06	Unknown protein				1442.36	3071.51	2218.56	274.995	442.217	1130.61
1901	Peaxi162Scf00194g01021.1	799.552	1.58381	0.151813	1.77388e-26	3.57109e-24	NADH dehydrogenase (ubiquinone)s	AT1G14450.1	IPR012576	GO:0022900,GO:0005747,GO:0005739	1320.9	1202.23	1264.95	387.29	356.097	494.287
3826	Peaxi162Scf00757g00113.1	798.935	-1.59051	0.152779	2.23525e-26	4.43171e-24	Splicing factor U2AF 35 kDa subunit	sp|Q01081|U2AF1_HUMAN	IPR012677,IPR009145	GO:0046872,GO:0005634,GO:0003723,GO:0000166,GO:0003676	378.304	452.369	397.916	1184.2	1277.44	1312.42
2660	Peaxi162Scf00362g00442.1	797.834	-1.09966	0.254115	1.08573e-06	7.53903e-06	Serine/threonine-protein kinase ATR	sp|Q9FKS4|ATR_ARATH	IPR011990,IPR016024,IPR014009,IPR003152,IPR011009	GO:0005515,GO:0004674,GO:0016773,GO:0005488,GO:0016772	359.326	190.148	490.065	1029.16	827.704	531.533
1812	Peaxi162Scf00177g01132.1	797.234	1.1799	0.260621	4.16872e-07	3.19576e-06	nematode resistance-like protein [Solanum tuberosum]	gb|AAP44394.1|	IPR003591,IPR025875		1848.5	1404.65	1082.05	327.314	476.391	982.893
2262	Peaxi162Scf00274g00438.1	795.293	1.71415	0.709836	0.000452235	0.00157449	atypical CYS HIS rich thioredoxin 5	AT5G61440.1	IPR005746,IPR012336	GO:0015035,GO:0006662,GO:0045454	437.77	1002.88	456.556	234.798	78.6011	67.5463
2277	Peaxi162Scf00280g00078.1	794.789	-1.28284	0.263833	8.13823e-08	7.42628e-07	TRNA-processing ribonuclease BN [Theobroma cacao] gb|EOY14652.1| TRNA-processing ribonuclease BN [Theobroma cacao]	ref|XP_007017427.1|			313.778	257.621	332.295	1315	715.612	322.581
4237	Peaxi162Scf00993g00008.1	793.129	4.74167	0.347377	1.02699e-43	7.073e-41	Leucine-rich repeat receptor-like protein kinase family protein	AT4G08850.1	IPR013210,IPR001611,IPR013320,IPR011009	GO:0005524,GO:0005515,GO:0004672,GO:0006468,GO:0016772	1896.58	1324.91	1358.5	43.3867	51.2616	71.3339
3248	Peaxi162Scf00518g00025.1	792.521	1.94863	0.344962	8.88452e-10	1.29535e-08	Unknown protein				1024.84	2186.71	1385.03	253.302	247.423	571.934
3316	Peaxi162Scf00541g00526.1	792.236	1.41179	0.212122	2.36056e-12	6.02714e-11	sphingoid base hydroxylase 1	AT1G69640.1	IPR006694	GO:0005506,GO:0006633,GO:0055114,GO:0016491	1523.34	1797.21	1181.18	389.204	473.657	759.422
3593	Peaxi162Scf00668g00120.1	791.166	2.74916	0.471293	5.27514e-11	1.00901e-09	NAD(P)-binding Rossmann-fold superfamily protein	AT4G27250.1	IPR001509,IPR016040	GO:0044237,GO:0003824,GO:0050662	2577.28	1534.99	2219.95	63.1659	127.812	617.386
4070	Peaxi162Scf00901g00032.1	788.997	1.19144	0.210212	1.08422e-09	1.55566e-08	Unknown protein				1023.57	918.54	756.739	475.339	369.767	285.336
1158	Peaxi162Scf00089g01634.1	788.696	-1.31332	0.212413	4.96538e-11	9.55046e-10	Kinetochore protein spc25, putative [Theobroma cacao] gb|EOY20873.1| Kinetochore protein spc25, putative [Theobroma cacao]	ref|XP_007036372.1|	IPR013255		282.147	315.892	343.464	1234.61	753.887	453.255
2206	Peaxi162Scf00264g00067.1	788.594	1.19285	0.422552	0.00029506	0.0010844	Disease resistance protein (CC-NBS-LRR class) family	AT1G12220.1	IPR027417,IPR000767	GO:0043531,GO:0006952,GO:0000166,GO:0017111	2238.2	1383.18	770.701	324.124	416.244	871.158
1274	Peaxi162Scf00107g02025.1	788.389	-1.5816	0.170503	1.71609e-21	1.94423e-19	conserved hypothetical protein [Ricinus communis] gb|EEF41240.1| conserved hypothetical protein [Ricinus communis]	ref|XP_002521089.1|	IPR015414		365.652	363.429	498.442	1136.99	1450.36	1184.27
2917	Peaxi162Scf00418g00104.1	786.994	-1.22695	0.208686	3.13186e-10	5.00696e-09	Ribosomal protein L12 family protein	AT4G36420.1	IPR000206	GO:0005840,GO:0006412,GO:0005622,GO:0003735	350.469	271.422	337.88	1232.05	710.827	405.278
1718	Peaxi162Scf00165g00015.1	786.554	1.27455	0.331683	7.63729e-06	4.24184e-05	Protein of unknown function (DUF506)	AT3G22970.1	IPR006502		1401.88	2547.07	1372.46	417.278	397.79	1162.18
3504	Peaxi162Scf00620g00235.1	785.605	-1.47615	0.258346	8.51563e-10	1.24993e-08	Cell cycle regulated microtubule associated protein	AT4G22860.1	IPR027330,IPR009675	GO:0005874,GO:0005819,GO:0007067	294.799	233.085	295.994	1251.83	824.286	362.351
1362	Peaxi162Scf00119g00121.1	783.925	-1.35374	0.239738	1.24247e-09	1.76147e-08	single-strand DNA-binding protein [Arabidopsis thaliana] dbj|BAB02216.1| unnamed protein product [Arabidopsis thaliana] gb|AEE76119.1| single-strand DNA-binding protein [Arabidopsis thaliana]	ref|NP_188488.1|	IPR000424	GO:0003697,GO:0006260	292.269	188.615	293.201	1122.31	628.809	340.888
1460	Peaxi162Scf00129g00538.1	783.735	1.74597	0.241935	4.37496e-14	1.59912e-12	Protein of unknown function (DUF569)	AT1G59710.1	IPR007679,IPR008999		1174.14	2097.77	1045.75	387.928	466.139	367.401
2123	Peaxi162Scf00245g00411.1	781.814	-1.67017	0.281423	2.22477e-10	3.67116e-09	Unknown protein		IPR015300	GO:0003677	189.785	230.018	284.824	1113.38	762.772	529.639
2401	Peaxi162Scf00304g00222.1	781.395	-1.17158	0.230622	2.73577e-08	2.80931e-07	Unknown protein				299.86	312.825	416.067	1251.83	842.057	352.251
576	Peaxi162Scf00035g00202.1	779.096	1.57443	0.245138	1.10569e-11	2.43372e-10	Glutathione S-transferase 3	sp|P46417|GSTX3_SOYBN	IPR010987,IPR012336	GO:0005515	1771.33	1159.29	1292.88	253.94	345.845	743.641
1204	Peaxi162Scf00099g00207.1	778.757	-1.1772	0.176687	2.11128e-12	5.45453e-11	Galactose mutarotase-like superfamily protein	AT3G61610.1	IPR011013,IPR008183	GO:0030246,GO:0016853,GO:0005975,GO:0003824	413.731	323.559	393.728	1048.94	1004.73	590.241
2952	Peaxi162Scf00423g00412.1	778.44	1.39565	0.275454	2.8843e-08	2.93831e-07	DNAJ-like 20	AT4G13830.2	IPR001623		1171.6	2301.72	1552.57	351.56	394.372	1032.76
4500	Peaxi162Scf01327g00137.1	778.377	1.76872	0.367674	8.68305e-08	7.87948e-07	Rhomboid-related intramembrane serine protease family protein	AT5G38510.1	IPR002610	GO:0004252,GO:0006508,GO:0016021	1119.73	1967.42	2094.3	265.424	309.62	773.942
1012	Peaxi162Scf00074g01513.1	777.542	3.27811	0.699354	1.4601e-08	1.59984e-07	Dirigent protein 6	sp|Q9SUQ8|DIR6_ARATH	IPR004265		2330.56	1068.82	529.159	45.3008	69.7157	203.901
3021	Peaxi162Scf00442g00314.1	774.949	1.59236	0.283247	1.41304e-09	1.97652e-08	Protein kinase superfamily protein	AT2G17220.2	IPR013320,IPR011009	GO:0005524,GO:0004674,GO:0004672,GO:0006468,GO:0016772	2374.84	1430.71	1006.66	366.235	429.914	688.72
5	Peaxi162Scf00000g00071.1	773.788	1.2382	0.244437	2.92332e-08	2.97112e-07	Protein NRT1/ PTR FAMILY 4.3	sp|Q93VV5|PTR16_ARATH	IPR000109,IPR016196	GO:0016020,GO:0006810,GO:0005215	1352.53	1847.81	1862.53	430.038	453.152	1139.45
2817	Peaxi162Scf00394g00212.1	772.681	1.32745	0.120457	2.88363e-29	7.47202e-27	Unknown protein		IPR008011		927.415	1114.82	957.791	465.131	394.372	318.793
2422	Peaxi162Scf00309g00810.1	770.837	-2.1949	0.303757	2.01016e-14	7.91097e-13	DHHC-type zinc finger family protein	AT4G01730.1	IPR001594	GO:0008270	183.459	170.214	161.959	1375.61	882.383	297.961
2163	Peaxi162Scf00255g00124.1	764.221	1.01641	0.265243	9.78528e-06	5.29332e-05	Protein kinase superfamily protein	AT1G62400.1	IPR011009	GO:0005524,GO:0004674,GO:0004672,GO:0006468,GO:0016772	1124.79	1880.02	1107.18	340.075	618.556	921.029
1149	Peaxi162Scf00089g00111.1	763.904	2.09212	0.460667	1.92893e-07	1.61336e-06	Leucine-rich repeat protein kinase family protein	AT2G31880.1	IPR025875,IPR001611,IPR011009	GO:0005524,GO:0005515,GO:0004674,GO:0004672,GO:0006468,GO:0016772	2854.36	1524.25	981.526	140.369	175.656	736.697
1121	Peaxi162Scf00088g00042.1	762.318	1.42607	0.287166	4.79069e-08	4.62135e-07	serine-rich protein-related	AT5G11090.1			885.663	2375.32	1316.61	405.793	470.24	701.345
2483	Peaxi162Scf00320g00619.1	762.117	1.15117	0.391214	0.000212769	0.000813733	Leucine-rich receptor-like protein kinase family protein	AT5G46330.1	IPR003591,IPR013210,IPR001611,IPR013320,IPR011009	GO:0005515,GO:0016772	2223.01	953.809	555.686	424.934	631.543	385.077
3206	Peaxi162Scf00498g00029.1	760.888	-1.2221	0.215536	1.07102e-09	1.5384e-08	cinnamyl alcohol dehydrogenase 9	AT4G39330.1	IPR020843,IPR016040,IPR002085	GO:0008270,GO:0016747,GO:0055114,GO:0016491	598.455	259.154	389.539	886.875	738.85	1428.57
1055	Peaxi162Scf00078g01223.1	760.44	-2.10864	0.432825	4.01912e-08	3.95727e-07	Group 2 isoform 1 [Theobroma cacao] gb|EOX97533.1| Group 2 isoform 1 [Theobroma cacao]	ref|XP_007041702.1|	IPR004864		127.788	99.6746	221.995	1317.55	835.905	116.786
2757	Peaxi162Scf00381g00038.1	760.148	1.15427	0.456198	0.000741138	0.00242788	G-type lectin S-receptor-like serine/threonine-protein kinase	sp|O81832|Y4729_ARATH	IPR001480,IPR003609,IPR000858,IPR013320,IPR024171,IPR011009	GO:0005524,GO:0004674,GO:0004672,GO:0048544,GO:0006468,GO:0016772	2274.89	969.144	734.4	199.068	331.492	922.291
530	Peaxi162Scf00032g00035.1	759.878	1.45972	0.617466	0.000755167	0.00246797	Protein kinase superfamily protein	AT1G67000.1	IPR025287,IPR013320,IPR011009	GO:0005524,GO:0004674,GO:0030247,GO:0004672,GO:0006468,GO:0016772	2706.33	909.339	593.384	186.946	249.473	651.475
4135	Peaxi162Scf00938g00430.1	759.754	1.03466	0.18459	1.62249e-09	2.23956e-08	Cyclin-dependent kinase inhibitor family protein	AT2G32710.2	IPR003175	GO:0005634,GO:0004861,GO:0007050	867.949	1702.14	1304.05	537.229	465.455	815.606
1545	Peaxi162Scf00141g00720.1	759.028	-1.42838	0.31177	3.04762e-07	2.41622e-06	laccase 10	AT5G01190.1	IPR017761	GO:0046274,GO:0048046,GO:0052716,GO:0005507,GO:0055114,GO:0016491	306.186	364.962	434.217	907.292	911.089	1435.52
1163	Peaxi162Scf00090g02113.1	758.322	-1.3831	0.215619	1.15271e-11	2.5241e-10	Cell division cycle protein 27 homolog B	sp|Q8LGU6|CD27B_ARATH	IPR026819,IPR011990	GO:0030154,GO:0005515,GO:0051302,GO:0005680	315.043	233.085	309.956	1202.7	730.648	407.172
3940	Peaxi162Scf00807g00217.1	757.703	3.5741	0.528461	5.93141e-14	2.10055e-12	xyloglucan endotransglucosylase/hydrolase 15	AT4G14130.1	IPR016455,IPR008264,IPR008985	GO:0048046,GO:0016762,GO:0004553,GO:0005618,GO:0006073,GO:0005975	2918.89	571.979	1132.32	116.761	105.941	120.573
2494	Peaxi162Scf00323g00620.1	756.763	3.00452	0.386374	4.03941e-17	2.50573e-15	tyrosine-rich hydroxyproline-rich glycoprotein, partial [Petroselinum crispum]	gb|AAA98492.1|	IPR006041		1981.35	1036.62	1453.44	231.608	186.592	89.0096
1326	Peaxi162Scf00112g00133.1	756.123	-1.91158	0.299993	1.18978e-11	2.59266e-10	SCP1-like small phosphatase 5	AT5G11860.1	IPR004274,IPR023214	GO:0005515,GO:0016791	196.111	139.544	180.109	1099.34	780.543	223.471
3347	Peaxi162Scf00550g00443.1	755.157	1.15106	0.174464	3.26065e-12	8.03527e-11	Protein kinase superfamily protein	AT1G67000.1	IPR025287,IPR013320,IPR011009	GO:0005524,GO:0004674,GO:0030247,GO:0004672,GO:0006468,GO:0016772	1210.83	1127.09	991.3	431.953	524.919	496.181
2805	Peaxi162Scf00392g00022.1	755.041	1.15119	0.426147	0.000450344	0.00156958	NRC1 [Solanum lycopersicum] gb|ABC26878.1| NRC1 [Solanum lycopersicum]	ref|NP_001234202.1|	IPR002182,IPR027417	GO:0043531	1491.71	2186.71	936.848	230.97	306.203	1195
1883	Peaxi162Scf00191g00103.1	754.595	-9.2492	0.886784	1.31528e-26	2.71042e-24	Unknown protein				1.26523	6.13382	0	1263.32	2684.74	1877.41
1599	Peaxi162Scf00152g00612.1	753.688	-1.30591	0.233208	1.61478e-09	2.23191e-08	squalene monooxygenase 2	AT5G24140.1	IPR003042	GO:0008152,GO:0050660,GO:0016021,GO:0004506,GO:0055114,GO:0016491	374.509	398.698	328.106	1109.55	1326.65	432.423
4310	Peaxi162Scf01071g00036.1	753.688	11.0679	1.20614	6.94633e-22	8.30102e-20	Unknown protein				897.05	1090.29	966.168	0	0	0.631274
744	Peaxi162Scf00047g00422.1	752.949	-1.48432	0.164564	1.81126e-20	1.80074e-18	purple acid phosphatase 15	AT3G07130.1	IPR004843,IPR025733,IPR008963	GO:0046872,GO:0016787,GO:0003993	336.552	429.368	413.274	981.304	1193.37	1202.58
3801	Peaxi162Scf00744g00354.1	752.312	-1.21274	0.325982	1.28143e-05	6.73016e-05	Breast cancer type 2 susceptibility protein homolog	sp|O35923|BRCA2_RAT	IPR012340,IPR015525	GO:0006302,GO:0003697,GO:0006281,GO:0005515,GO:0000724,GO:0006310	291.003	159.479	330.899	1186.75	600.102	227.259
594	Peaxi162Scf00037g00018.1	750.073	1.18296	0.245178	9.96646e-08	8.93873e-07	Protein kinase superfamily protein	AT1G54820.1	IPR013320,IPR011009	GO:0005524,GO:0004674,GO:0004672,GO:0006468,GO:0016772	1139.97	1384.71	1249.6	574.873	580.965	408.434
1582	Peaxi162Scf00150g00218.1	743.933	-1.11743	0.418391	0.000516661	0.0017666	Flavonoid 3',5'-hydroxylase 1	sp|P48418|C75A1_PETHY	IPR001128	GO:0020037,GO:0016705,GO:0005506,GO:0055114	478.258	849.534	562.667	1461.11	1563.82	1873.62
1469	Peaxi162Scf00129g01540.1	741.581	-1.18545	0.387658	0.000140616	0.000565901	Denticleless protein homolog A	sp|Q4V837|DTLA_XENLA	IPR015943,IPR020472	GO:0005515	261.903	102.742	326.71	1045.75	566.611	215.264
2336	Peaxi162Scf00288g00816.1	741.109	1.79424	0.381728	1.42354e-07	1.22672e-06	Peroxidase superfamily protein	AT2G18980.1	IPR010255	GO:0006979,GO:0020037,GO:0004601,GO:0055114	1107.08	817.332	1271.94	117.399	172.922	520.17
4493	Peaxi162Scf01320g00018.1	739.833	-1.64047	0.345928	1.32365e-07	1.14972e-06	Auxin efflux carrier family protein	AT1G73590.1	IPR004776	GO:0055085,GO:0016021	202.437	104.275	231.769	899.635	784.644	187.488
668	Peaxi162Scf00039g00333.1	737.651	1.41948	0.334516	1.37527e-06	9.26675e-06	Cytochrome P450 superfamily protein	AT3G28740.1	IPR001128	GO:0020037,GO:0016705,GO:0005506,GO:0055114	2123.06	1858.55	1422.72	351.56	448.368	1021.4
857	Peaxi162Scf00062g01613.1	736.723	2.17639	0.483291	1.96302e-07	1.63664e-06	alpha/beta-Hydrolases superfamily protein	AT2G45600.1	IPR013094	GO:0016787,GO:0008152	2400.15	1193.03	2083.13	140.369	150.367	746.797
2860	Peaxi162Scf00404g00032.1	736.319	-1.65783	0.3934	1.36437e-06	9.20279e-06	Glutaredoxin family protein	AT5G03870.1	IPR012336	GO:0015035,GO:0009055,GO:0045454	203.702	159.479	226.184	1184.2	850.259	101.004
647	Peaxi162Scf00038g00211.1	735.225	1.29476	0.456158	0.000250083	0.000937668	Cytochrome P450 superfamily protein	AT5G07990.1	IPR001128	GO:0020037,GO:0016705,GO:0005506,GO:0055114	1988.94	846.467	963.376	310.087	286.381	674.832
4204	Peaxi162Scf00981g00419.1	734.74	-1.37718	0.349647	4.94175e-06	2.88105e-05	squamosa promoter binding protein-like 5	AT3G15270.1	IPR017238	GO:0005634,GO:0003677	198.641	354.228	305.767	845.402	1150.31	502.494
27	Peaxi162Scf00001g00201.1	734.696	-1.89919	0.373329	1.92988e-08	2.05564e-07	beta-xylosidase 2	AT1G02640.1	IPR026892,IPR002772,IPR026891,IPR017853	GO:0004553,GO:0005975	92.3619	141.078	198.26	986.409	660.249	170.444
1029	Peaxi162Scf00076g00023.1	732.423	-1.99709	0.179727	7.70379e-30	2.10017e-27	DNA mismatch repair protein MutL	sp|B9EBI5|MUTL_MACCJ	IPR002099	GO:0005634,GO:0005524,GO:0006298,GO:0030983	330.226	340.427	277.843	1054.04	1635.59	1206.36
525	Peaxi162Scf00031g00144.1	732.353	1.68793	0.406997	1.75286e-06	1.14829e-05	Ethylene-responsive transcription factor 4	sp|Q9LW49|ERF4_NICSY	IPR016177	GO:0003677,GO:0006355,GO:0003700	3255.44	900.138	952.206	341.989	265.877	761.316
2754	Peaxi162Scf00380g00099.1	730.231	2.0652	0.259044	8.68254e-17	5.04957e-15	Disease resistance protein (CC-NBS-LRR class) family	AT5G35450.1	IPR027417,IPR000767	GO:0043531,GO:0006952	1355.06	1097.95	984.319	282.651	180.441	311.218
2650	Peaxi162Scf00362g00025.1	728.443	1.05297	0.132506	1.55024e-16	8.68767e-15	ARID/BRIGHT DNA-binding domain-containing protein	AT2G17410.2	IPR008978		988.146	1426.11	1002.47	498.947	488.694	624.961
951	Peaxi162Scf00071g00837.1	726.159	-1.07732	0.254735	1.71039e-06	1.12328e-05	Chlorophyll(ide) b reductase NOL, chloroplastic	sp|Q8LEU3|NOL_ARATH	IPR002347	GO:0008152,GO:0016491	341.613	458.503	425.84	1230.78	1133.22	407.172
3033	Peaxi162Scf00444g00857.1	725.014	-1.06648	0.188761	1.23236e-09	1.74904e-08	tubulin beta chain 2	AT5G62690.1	IPR000217,IPR023123	GO:0051258,GO:0005874,GO:0043234,GO:0006184,GO:0007017,GO:0005525,GO:0005200,GO:0003924	323.899	338.894	459.349	959.611	900.153	583.297
2924	Peaxi162Scf00420g00254.1	722.785	-2.09961	0.340332	3.11857e-11	6.27816e-10	Zinc finger family protein, putative [Theobroma cacao] gb|EOY02653.1| Zinc finger family protein, putative [Theobroma cacao]	ref|XP_007031727.1|	IPR013083	GO:0046872,GO:0005515,GO:0008270	136.645	139.544	196.864	1218.02	829.071	193.17
3848	Peaxi162Scf00769g00038.1	721.421	-1.08776	0.286898	1.06847e-05	5.72426e-05	Disease resistance-responsive (dirigent-like protein) family protein	AT5G49040.1	IPR004265		231.537	348.094	385.35	1001.72	980.121	253.772
77	Peaxi162Scf00003g02442.1	720.689	-1.87829	0.378153	3.6116e-08	3.59389e-07	CYCLIN D3	AT5G67260.1	IPR013763	GO:0005634	126.523	121.143	195.468	928.985	807.199	110.473
2076	Peaxi162Scf00232g00118.1	720.682	-1.26904	0.199801	1.68177e-11	3.57252e-10	kinesin-like protein 1	AT3G44730.1	IPR027640,IPR027417,IPR001715,IPR001752	GO:0007018,GO:0005524,GO:0005515,GO:0003777,GO:0008017,GO:0005871	336.552	282.156	368.596	954.507	830.438	690.614
2302	Peaxi162Scf00284g00035.1	720.336	1.25532	0.239421	1.14877e-08	1.29718e-07	UDP-Glycosyltransferase superfamily protein	AT3G11340.1	IPR002213	GO:0008152,GO:0016758	1056.47	1545.72	1619.59	315.829	498.946	856.639
41	Peaxi162Scf00001g00352.1	712.662	3.09477	0.336018	1.43825e-22	1.84511e-20	Ethylene-responsive transcription factor 1	sp|Q6K7E6|ERF1_ORYSJ	IPR016177	GO:0003677,GO:0006355,GO:0003700	1107.08	1899.95	1787.13	176.099	177.023	170.444
2521	Peaxi162Scf00328g00117.1	712.274	1.69345	0.510595	3.62644e-05	0.000169538	Unknown protein		IPR001623		778.118	2717.28	988.507	361.768	280.913	462.092
1329	Peaxi162Scf00113g00410.1	708.254	-1.96373	0.283058	2.49043e-13	7.67691e-12	WD repeat-containing protein 76	sp|Q4KLQ5|WDR76_XENLA	IPR015943	GO:0005515	178.398	108.875	215.014	1166.97	643.162	296.067
602	Peaxi162Scf00037g00632.1	707.434	-1.41378	0.233109	1.05235e-10	1.88509e-09	cyclin family	AT3G05330.1			275.821	251.487	269.466	1077.01	786.694	369.926
667	Peaxi162Scf00039g00199.1	707.056	1.06677	0.322777	6.88228e-05	0.000300344	Leucine-rich receptor-like protein kinase family protein	AT1G09970.1	IPR001611,IPR011009	GO:0005524,GO:0005515,GO:0004674,GO:0004672,GO:0006468,GO:0016772	1442.36	1384.71	1470.2	255.854	466.139	1114.83
3553	Peaxi162Scf00647g00012.1	706.793	-1.14629	0.279996	2.92702e-06	1.80838e-05	[Oryza sativa Japonica Group] dbj|BAF20829.2| [Oryza sativa Japonica Group]	ref|NP_001058915.2|			263.168	159.479	344.861	996.617	590.533	256.297
3231	Peaxi162Scf00515g00131.1	706.37	1.04718	0.264269	5.52297e-06	3.17814e-05	Cysteine-rich receptor-like protein kinase 2	sp|Q9CAL3|CRK2_ARATH	IPR002902,IPR013320,IPR011009	GO:0005524,GO:0004674,GO:0004672,GO:0006468,GO:0016772	1355.06	1778.81	957.791	322.21	435.382	1076.95
2189	Peaxi162Scf00263g00515.1	704.479	1.39526	0.305028	3.17709e-07	2.50369e-06	Pathogen-related protein isoform 2, partial [Theobroma cacao] gb|EOY16640.1| Pathogen-related protein isoform 2, partial [Theobroma cacao]	ref|XP_007019415.1|			1738.43	1050.42	921.49	227.78	298.684	766.998
2179	Peaxi162Scf00259g00710.1	702.371	-1.326	0.401163	5.3617e-05	0.000240606	Heat stress transcription factor A-6b	sp|Q9LUH8|HFA6B_ARATH	IPR011991,IPR027725	GO:0005634,GO:0006355,GO:0043565,GO:0009408,GO:0003700	308.717	398.698	291.805	1478.98	576.864	859.164
344	Peaxi162Scf00016g00064.1	700.825	-2.067	0.321772	6.61181e-12	1.53131e-10	syntaxin of plants 112	AT2G18260.1	IPR010989	GO:0016020,GO:0006886,GO:0005484,GO:0005515,GO:0016192	189.785	102.742	168.94	1137.62	761.405	220.946
2635	Peaxi162Scf00357g00116.1	699.369	-1.96528	0.285044	3.35017e-13	1.00203e-11	Serine/threonine-protein kinase haspin	sp|Q2KIP2|HASP_BOVIN	IPR024604		250.516	119.61	157.77	1083.39	801.731	335.838
3633	Peaxi162Scf00683g00336.1	698.893	1.29519	0.398666	6.67823e-05	0.000292561	Octicosapeptide/Phox/Bem1p family protein	AT2G01190.1	IPR000270	GO:0005515	904.641	805.064	974.545	264.786	472.29	203.27
1475	Peaxi162Scf00130g00518.1	694.324	-1.71602	0.333142	1.67922e-08	1.81598e-07	kinesin 4	AT5G27000.1	IPR027640,IPR027417,IPR001715,IPR001752	GO:0007018,GO:0005524,GO:0005515,GO:0003777,GO:0008017,GO:0005871	202.437	136.478	201.052	1125.5	682.121	152.768
3251	Peaxi162Scf00519g00115.1	692.135	1.14962	0.174106	3.1462e-12	7.7899e-11	Ethylene receptor 2	sp|Q0WPQ2|ETR2_ARATH	IPR009082,IPR011006,IPR014525	GO:0016020,GO:0009873,GO:0007165,GO:0005524,GO:0006355,GO:0004673,GO:0000155,GO:0000160,GO:0005515,GO:0004871,GO:0005789,GO:0000156	1191.85	1358.64	1038.77	365.597	535.854	665.994
2618	Peaxi162Scf00351g00214.1	690.975	-2.12546	0.343157	2.54106e-11	5.2036e-10	Unknown protein				135.38	118.076	203.845	1150.38	878.965	179.282
1546	Peaxi162Scf00141g00718.1	690.881	1.00939	0.216555	2.45775e-07	1.99633e-06	8-amino-7-oxononanoate synthase [Theobroma cacao] gb|EOY07291.1| 8-amino-7-oxononanoate synthase [Theobroma cacao]	ref|XP_007026789.1|			498.501	1124.02	1192.35	486.186	358.148	480.399
4430	Peaxi162Scf01216g00045.1	688.907	-1.07555	0.233085	2.91421e-07	2.3217e-06	Protein of unknown function (DUF761)	AT1G61260.1	IPR025520,IPR008480		365.652	407.899	379.766	1070.63	1051.2	454.517
4172	Peaxi162Scf00956g00017.1	687.537	-1.59954	0.204821	5.24243e-16	2.71146e-14	Root hair defective 3 GTP-binding protein (RHD3)	AT5G45160.1	IPR027417,IPR008803		309.982	492.239	344.861	936.642	1198.15	1468.34
2989	Peaxi162Scf00434g00335.1	685.169	-1.39287	0.242585	7.21636e-10	1.0749e-08	Mitochondrial inner membrane translocase complex, subunit Tim44-related protein	AT5G27395.1	IPR007379		296.064	156.412	266.674	1034.26	610.355	355.407
3756	Peaxi162Scf00723g00516.1	683.43	1.83472	0.614524	8.28177e-05	0.00035456	PLANT CADMIUM RESISTANCE 2	AT1G14870.1	IPR006461		2226.81	1562.59	691.117	158.872	152.418	607.285
3343	Peaxi162Scf00549g00428.1	683.135	-1.58966	0.287673	2.4194e-09	3.18983e-08	Microtubule-associated protein RP/EB family member 1C	sp|Q9FGQ6|EB1C_ARATH	IPR027328,IPR001715,IPR004953	GO:0005515,GO:0008017	222.681	150.279	215.014	1022.14	615.139	272.079
4476	Peaxi162Scf01294g00230.1	680.375	1.04079	0.236492	8.14183e-07	5.83141e-06	SPX domain-containing membrane protein	sp|Q93ZQ5|SPXM3_ARATH	IPR004331,IPR011701,IPR016196	GO:0055085,GO:0016021	1492.97	1188.43	1049.94	290.308	531.753	883.783
1294	Peaxi162Scf00110g00034.1	680.289	-2.18964	0.45845	5.45187e-08	5.17522e-07	Unknown protein		IPR008147	GO:0006807,GO:0004356,GO:0006542	408.67	168.68	146.601	1929.43	1533.75	467.143
993	Peaxi162Scf00074g00153.1	680.095	-2.07964	0.299344	1.89268e-13	5.95354e-12	Disease resistance-responsive (dirigent-like protein) family protein	AT1G64160.1	IPR004265		148.032	122.676	170.336	1096.79	701.258	219.052
4162	Peaxi162Scf00951g00333.1	678.285	1.74659	0.400206	6.70223e-07	4.90641e-06	proline transporter 2	AT3G55740.1	IPR013057		1547.38	1887.68	1708.94	257.768	404.625	668.519
4057	Peaxi162Scf00895g00211.1	677.904	1.70886	0.579169	0.000109272	0.000453354	receptor-like protein kinase 1	AT5G60900.1	IPR001480,IPR003609,IPR000858,IPR013320,IPR011009	GO:0005524,GO:0004674,GO:0004672,GO:0048544,GO:0006468,GO:0016772	2016.78	1331.04	999.677	136.54	140.798	720.915
1588	Peaxi162Scf00152g00027.1	677.448	-1.29153	0.246452	1.16518e-08	1.31213e-07	DNA repair and recombination protein RAD54	sp|A4PBL4|RAD54_ORYSJ	IPR027417,IPR001650,IPR000330	GO:0003677,GO:0005524,GO:0004386,GO:0003676	296.064	127.277	318.333	877.942	706.043	346.569
3357	Peaxi162Scf00553g10111.1	675.841	5.17002	0.959788	2.14534e-09	2.87337e-08	Chaperone DnaJ-domain superfamily protein	AT2G17880.1	IPR001623		971.698	4795.12	671.571	66.9941	25.9725	47.9768
559	Peaxi162Scf00033g02833.1	675.201	-1.26271	0.269231	1.88845e-07	1.58203e-06	Unknown protein				270.76	182.481	231.769	905.378	545.423	315.637
3372	Peaxi162Scf00560g00015.1	672.044	-1.32966	0.26186	2.73272e-08	2.80904e-07	ubiquitin-conjugating enzyme 37	AT3G24515.1	IPR016135,IPR023313	GO:0016881	306.186	167.147	240.146	997.893	612.405	308.062
3575	Peaxi162Scf00658g00631.1	668.559	-1.04954	0.176658	2.20685e-10	3.64619e-09					296.064	332.76	395.124	1050.21	681.437	460.83
3933	Peaxi162Scf00802g00238.1	667.579	-2.24234	0.217092	2.06752e-26	4.13045e-24	5'-AMP-activated protein kinase beta-2 subunit protein	AT4G16360.1	IPR014756,IPR006828	GO:0005515	297.33	193.215	199.656	942.384	1238.48	1229.09
4088	Peaxi162Scf00915g00040.1	665.268	-1.21857	0.23821	2.25843e-08	2.37085e-07	Flap endonuclease GEN-like 2	sp|Q9M2Z3|GENL2_ARATH	IPR006084	GO:0003677,GO:0006281,GO:0003824,GO:0004518	292.269	303.624	314.144	1093.6	758.671	388.233
1222	Peaxi162Scf00102g00833.1	664.847	-1.06416	0.202651	1.14771e-08	1.29692e-07	Calcium-binding EF-hand family protein	AT5G24270.1	IPR001125	GO:0005509	514.949	467.704	460.745	696.739	950.731	1509.38
2971	Peaxi162Scf00429g00042.1	664.323	-1.28411	0.425458	0.000144408	0.000578758	conserved hypothetical protein [Ricinus communis] gb|EEF48682.1| conserved hypothetical protein [Ricinus communis]	ref|XP_002513735.1|	IPR021410		382.1	214.684	470.518	568.493	811.3	1710.75
854	Peaxi162Scf00062g00099.1	662.968	-1.54468	0.321471	1.02703e-07	9.18606e-07	rib [Populus trichocarpa]	ref|XP_002315368.1|			185.989	173.28	244.334	1214.83	549.524	169.813
4050	Peaxi162Scf00889g00221.1	662.829	-1.89423	0.430005	4.75869e-07	3.60358e-06	EF-hand domain-containing protein 1, putative [Theobroma cacao] gb|EOY32080.1| EF-hand domain-containing protein 1, putative [Theobroma cacao]	ref|XP_007014461.1|			296.064	407.899	339.276	1193.13	510.565	2845.15
4033	Peaxi162Scf00875g00111.1	662.47	1.92286	0.617095	4.96214e-05	0.000225068	NAC domain containing protein 36	AT2G17040.1	IPR003441	GO:0003677,GO:0006355	3629.95	1800.28	564.064	193.326	266.56	699.451
2145	Peaxi162Scf00252g01219.1	662.286	-2.41484	0.381505	5.42466e-12	1.27785e-10	AP2/B3-like transcriptional factor family protein	AT5G42700.1	IPR015300	GO:0003677	125.258	107.342	146.601	1237.16	871.447	164.762
376	Peaxi162Scf00016g02429.1	662.055	2.37508	0.458771	4.97301e-09	6.12177e-08	Plant basic secretory protein (BSP) family protein	AT2G15220.1	IPR007541		1592.93	769.795	1385.03	302.431	146.266	163.5
4182	Peaxi162Scf00964g00023.1	660.427	-1.20415	0.169827	1.07317e-13	3.58696e-12	conserved hypothetical protein [Ricinus communis] gb|EEF39375.1| conserved hypothetical protein [Ricinus communis]	ref|XP_002522945.1|			291.003	274.489	316.937	941.746	667.084	484.818
2512	Peaxi162Scf00328g00118.1	660.246	1.51849	0.288932	1.06527e-08	1.21425e-07	conserved hypothetical protein [Ricinus communis] gb|EEF31745.1| conserved hypothetical protein [Ricinus communis]	ref|XP_002530637.1|			972.964	1349.44	1196.54	199.706	334.226	604.129
4236	Peaxi162Scf00993g00025.1	658.293	-1.39307	0.326251	1.23874e-06	8.45347e-06	Zinc-finger domain of monoamine-oxidase A repressor R1	AT2G23530.1	IPR018866		165.745	157.946	258.296	999.808	542.006	146.456
4624	Peaxi162Scf02035g00030.1	656.914	-1.86722	0.282085	2.50037e-12	6.34081e-11	ERD (early-responsive to dehydration stress) family protein	AT4G04340.2	IPR027815,IPR003864	GO:0016020	203.702	127.277	203.845	1051.49	783.277	262.61
2481	Peaxi162Scf00320g00008.1	655.304	-1.524	0.320665	1.32956e-07	1.15409e-06	DNA repair protein RAD51 homolog	sp|Q40134|RAD51_SOLLC	IPR016467,IPR027417	GO:0003677,GO:0006281,GO:0005524,GO:0003684,GO:0000166,GO:0017111,GO:0008094,GO:0006259	216.355	134.944	209.43	1000.45	569.345	203.27
2433	Peaxi162Scf00311g00133.1	654.471	1.18381	0.259203	3.45492e-07	2.69665e-06	Major facilitator superfamily protein	AT2G39210.1	IPR010658,IPR011701,IPR016196	GO:0055085,GO:0016021	984.351	1665.33	1281.71	290.308	628.125	698.189
2802	Peaxi162Scf00391g00733.1	654.213	1.16266	0.245654	1.57506e-07	1.3427e-06	Unknown protein		IPR001305	GO:0051082,GO:0031072	813.544	1265.1	1334.76	359.216	453.836	619.911
1441	Peaxi162Scf00128g01224.1	653.568	-1.38501	0.310262	5.26974e-07	3.94308e-06					211.294	136.478	311.352	1158.68	531.07	195.695
4303	Peaxi162Scf01067g00002.1	653.488	-1.41234	0.2085	1.05821e-12	2.88483e-11	U1 small nuclear ribonucleoprotein C	sp|F6HQ26|RU1C_VITVI	IPR017340	GO:0005685,GO:0000398,GO:0008270,GO:0000387	326.43	489.172	287.617	1079.56	792.846	1179.22
185	Peaxi162Scf00008g00043.1	652.512	-1.04962	0.262746	4.81342e-06	2.81187e-05	Heavy metal transport/detoxification superfamily protein isoform 1 [Theobroma cacao] gb|EOY28979.1| Heavy metal transport/detoxification superfamily protein isoform 1 [Theobroma cacao]	ref|XP_007026357.1|	IPR006121	GO:0046872,GO:0030001	245.455	260.687	344.861	859.439	752.52	286.598
3665	Peaxi162Scf00688g00427.1	650.894	1.37947	0.482787	0.000214708	0.00081995	GDSL esterase/lipase 1	sp|Q9FLN0|GLIP1_ARATH	IPR001087	GO:0016787,GO:0016788,GO:0006629	1944.66	944.609	674.363	121.866	209.147	773.31
4053	Peaxi162Scf00893g00005.1	650.097	-1.2492	0.256188	7.63054e-08	7.01436e-07	conserved hypothetical protein [Ricinus communis] gb|EEF52857.1| conserved hypothetical protein [Ricinus communis]	ref|XP_002510670.1|			316.308	223.885	231.769	929.623	623.341	406.54
369	Peaxi162Scf00016g02125.1	649.531	1.2174	0.333965	1.70356e-05	8.67562e-05	UDP-Glycosyltransferase superfamily protein	AT2G36780.1	IPR002213	GO:0008152,GO:0016758	2078.78	631.784	1027.6	279.461	428.547	732.909
2074	Peaxi162Scf00231g01015.1	649.461	1.8143	0.516905	1.64824e-05	8.42996e-05	basic helix-loop-helix (bHLH) DNA-binding superfamily protein	AT5G57150.1	IPR011598	GO:0046983	4890.12	886.337	558.479	322.848	386.854	724.071
4522	Peaxi162Scf01363g00020.1	649.26	-1.70807	0.274815	3.92318e-11	7.71983e-10	RAC-like GTP binding protein 5	AT1G75840.1	IPR002041,IPR005225,IPR001806,IPR027417	GO:0016020,GO:0007165,GO:0006184,GO:0005622,GO:0003924,GO:0006886,GO:0006913,GO:0007264,GO:0005525,GO:0015031	198.641	144.145	221.995	1005.55	659.566	311.218
217	Peaxi162Scf00009g02530.1	648.198	1.08506	0.119315	7.81519e-21	8.21411e-19	F-box family protein	AT3G06240.1	IPR001810,IPR011043,IPR017451	GO:0005515	912.232	1050.42	973.149	368.787	442.9	549.84
2487	Peaxi162Scf00322g00010.1	647.931	1.47084	0.561779	0.000380977	0.00135838	Unknown protein				2756.94	1778.81	802.813	271.167	286.381	893.252
2850	Peaxi162Scf00403g00524.1	645.019	1.03372	0.546598	0.00483212	0.0124176	cyclic nucleotide gated channel 1	AT5G53130.1	IPR005821,IPR014710	GO:0016020,GO:0055085,GO:0005216,GO:0006811	1661.25	1464.45	745.569	190.774	222.817	969.637
3525	Peaxi162Scf00634g00013.1	643.404	1.11531	0.271301	2.77937e-06	1.73014e-05	Unknown protein				1532.2	1028.95	784.663	252.026	310.303	868.002
1715	Peaxi162Scf00164g01135.1	642.294	1.90464	0.332532	6.0266e-10	9.09586e-09	Unknown protein				1894.05	1101.02	830.737	236.075	332.859	358.564
2799	Peaxi162Scf00391g00621.1	641.772	1.10099	0.277414	5.1235e-06	2.97707e-05	myb domain protein 6	AT4G09460.1	IPR009057	GO:0003677,GO:0003682	749.017	1706.74	1121.15	387.928	329.441	819.393
3191	Peaxi162Scf00492g00068.1	641.481	-2.20617	0.585679	3.6729e-06	2.20771e-05	Early light-induced protein 1, chloroplastic	sp|P93735|ELIP1_ARATH	IPR022796,IPR023329		299.86	340.427	104.715	1169.53	1952.72	1366.71
3129	Peaxi162Scf00465g00085.1	641.115	1.11607	0.325255	4.12705e-05	0.000190391	Mitochondrial transcription termination factor family protein	AT2G34620.1	IPR003690		745.222	1436.85	938.244	382.824	641.795	265.766
29	Peaxi162Scf00001g00231.1	640.692	-1.8253	0.270559	1.11446e-12	3.03185e-11	myb domain protein 111	AT5G49330.1	IPR009057	GO:0003677,GO:0003682	210.029	346.561	261.089	929.623	1267.87	890.096
740	Peaxi162Scf00046g00168.1	640.598	-1.91909	0.206904	1.34348e-21	1.55576e-19	Zinc-binding dehydrogenase family protein	AT5G16990.1	IPR020843,IPR016040,IPR002085	GO:0008270,GO:0016747,GO:0055114,GO:0016491	204.968	213.15	273.655	1016.4	1066.92	633.799
677	Peaxi162Scf00041g01422.1	640.269	2.57938	0.689562	2.13672e-06	1.3649e-05	Leucine-rich repeat receptor-like protein kinase family protein	AT4G08850.1	IPR003591,IPR025875,IPR013210,IPR001611,IPR011009	GO:0004713,GO:0005524,GO:0005515,GO:0004672,GO:0006468,GO:0016772	2624.09	1225.23	887.981	96.3439	93.6378	388.865
785	Peaxi162Scf00052g00326.1	640.022	-1.10863	0.233806	1.54424e-07	1.32073e-06	Protein of unknown function (DUF760)	AT1G32160.1	IPR008479		242.925	363.429	399.312	1118.48	784.644	391.39
1687	Peaxi162Scf00160g01528.1	639.652	1.42875	0.39922	1.88876e-05	9.48403e-05	sulfate transporter 1	AT1G22150.1	IPR011547,IPR002645,IPR018045	GO:0015116,GO:0008272,GO:0016021,GO:0008271	1513.22	1292.7	1541.4	144.835	249.473	999.938
820	Peaxi162Scf00058g01114.1	638.163	-2.04498	0.180635	6.62684e-31	1.97895e-28	serine/threonine protein kinase 2	AT3G08720.1	IPR016024,IPR011009	GO:0005524,GO:0004674,GO:0004672,GO:0006468,GO:0005488,GO:0016772	188.52	147.212	216.411	941.746	912.456	496.181
3435	Peaxi162Scf00586g00001.1	636.896	-1.91483	0.333384	5.4246e-10	8.27797e-09	C2 calcium/lipid-binding plant phosphoribosyltransferase family protein	AT3G03680.1	IPR013583,IPR000008	GO:0005515	201.172	87.407	228.976	1057.87	874.864	223.471
1610	Peaxi162Scf00152g00135.1	634.699	2.56984	0.446431	1.25498e-10	2.21173e-09	Transmembrane emp24 domain-containing protein 10	sp|Q90515|TMEDA_TAKRU	IPR009038	GO:0006810,GO:0016021	2360.92	1855.48	946.621	116.761	135.331	497.444
162	Peaxi162Scf00007g00012.1	633.534	1.72079	0.550972	6.44e-05	0.000283501	HXXXD-type acyl-transferase family protein	AT5G17540.1	IPR003480,IPR023213	GO:0016747	1706.8	967.61	941.037	132.712	136.014	576.353
516	Peaxi162Scf00029g00287.1	632.362	1.02162	0.241701	1.81934e-06	1.18679e-05	loricrin-related	AT5G64550.1	IPR000270,IPR003035	GO:0005515	1401.88	1058.08	751.154	455.56	575.497	451.992
3306	Peaxi162Scf00539g00007.1	632.106	1.52907	0.308198	4.80495e-08	4.62999e-07	Sugar transport protein 14	sp|Q8GW61|STP14_ARATH	IPR005828,IPR016196	GO:0016020,GO:0006810,GO:0055085,GO:0016021,GO:0022891,GO:0022857,GO:0005215	1393.02	881.737	967.564	155.044	231.019	644.531
601	Peaxi162Scf00037g00631.1	631.944	1.07104	0.375173	0.000312052	0.00114092	Chaperone DnaJ-domain superfamily protein	AT3G05345.1	IPR001623		1317.11	1866.22	1059.71	292.222	644.529	806.137
814	Peaxi162Scf00058g00014.1	631.047	-3.62929	0.475113	9.70463e-17	5.61902e-15	Histone superfamily protein	AT1G09200.1	IPR000164,IPR009072	GO:0003677,GO:0046982,GO:0006334,GO:0000786	43.0179	41.4033	58.6403	1131.88	737.483	82.6969
1305	Peaxi162Scf00111g00022.1	629.73	3.71877	0.955799	5.36928e-07	4.01255e-06	Xyloglucan endotransglucosylase/hydrolase family protein	AT5G57560.1	IPR016455,IPR008264,IPR008985	GO:0048046,GO:0016762,GO:0004553,GO:0005618,GO:0006073,GO:0005975	2716.45	608.782	874.019	31.2639	29.39	166.025
4483	Peaxi162Scf01306g00019.1	629.301	1.12897	0.309663	1.82293e-05	9.20468e-05	basic helix-loop-helix (bHLH) DNA-binding superfamily protein	AT3G20640.1	IPR011598	GO:0046983	1926.95	1078.02	918.698	360.492	660.933	604.76
973	Peaxi162Scf00073g00226.1	629.233	-1.17339	0.41217	0.000280484	0.00103797	Chaperone DnaJ-domain superfamily protein	AT1G56300.1	IPR001623		440.301	585.78	406.293	595.291	957.566	2270.69
1946	Peaxi162Scf00203g00052.1	629.092	-1.65516	0.218935	3.56548e-15	1.60883e-13	Unknown protein				225.211	249.953	252.712	847.954	822.236	721.546
3353	Peaxi162Scf00553g00533.1	628.142	-9.40992	1.54109	4.45427e-11	8.65558e-10	heat shock protein 70	AT3G12580.1	IPR013126		0	0	2.79239	3585.78	95.6883	1507.48
2816	Peaxi162Scf00393g01011.1	628.068	-2.28707	0.42327	1.81279e-09	2.47623e-08	Unknown protein				130.319	84.3401	152.185	1163.15	811.983	99.11
738	Peaxi162Scf00046g00818.1	627.043	-1.21659	0.532504	0.0013274	0.00404182	Tetratricopeptide repeat (TPR)-like superfamily protein	AT5G20190.1	IPR011990	GO:0005515	394.752	446.236	393.728	289.032	1387.48	2099.62
4301	Peaxi162Scf01064g00115.1	626.811	1.3227	0.295738	5.14822e-07	3.86722e-06	CASP-like protein	sp|A7PHN8|CSPL4_VITVI	IPR006702		1109.61	1260.5	1192.35	192.688	381.386	736.065
3408	Peaxi162Scf00576g00126.1	625.728	2.94277	0.278022	1.92591e-28	4.62414e-26	Unknown protein				1376.57	1344.84	1445.06	90.6016	102.523	320.687
3652	Peaxi162Scf00684g00566.1	625.468	2.29356	0.36527	1.01668e-11	2.26254e-10	Calmodulin-binding family protein [Populus trichocarpa] gb|EEE87794.2| Calmodulin-binding family protein [Populus trichocarpa]	ref|XP_002313839.2|	IPR012442		2692.41	1375.51	1301.26	178.013	241.271	561.202
196	Peaxi162Scf00008g03526.1	625.232	2.04888	0.346515	1.6312e-10	2.7902e-09	basic helix-loop-helix (bHLH) DNA-binding superfamily protein	AT2G18300.3	IPR011598	GO:0046983	587.068	2194.37	1366.88	308.811	352.68	241.778
2526	Peaxi162Scf00329g10011.1	623.051	-1.06119	0.199075	7.46552e-09	8.78903e-08	Leucine-rich repeat receptor-like protein kinase family protein	AT4G08850.1	IPR003591,IPR013210,IPR001611	GO:0005515	365.652	245.353	244.334	594.653	559.093	713.971
2113	Peaxi162Scf00241g00135.1	620.379	1.79931	0.292279	5.27813e-11	1.00901e-09	O-methyltransferase family protein	AT4G35160.1	IPR016461	GO:0008171,GO:0008168,GO:0046983	935.007	660.919	1207.71	192.05	186.592	368.033
3283	Peaxi162Scf00535g00125.1	618.448	1.39584	0.371644	9.99442e-06	5.39418e-05	Protein kinase superfamily protein	AT2G33580.1	IPR018392,IPR013320,IPR011009	GO:0005524,GO:0016998,GO:0004672,GO:0006468,GO:0016772	1756.14	1067.29	841.907	210.553	325.34	689.351
2001	Peaxi162Scf00212g00617.1	618.349	-1.10733	0.136384	3.79503e-17	2.37607e-15	mRNA capping enzyme family protein	AT3G09100.2	IPR017074	GO:0006397,GO:0005634,GO:0006370,GO:0004725,GO:0016791,GO:0008138,GO:0004651,GO:0006470,GO:0016311,GO:0004484	345.408	369.563	409.086	696.739	783.96	987.944
1306	Peaxi162Scf00111g00013.1	617.383	1.25989	0.602603	0.00202195	0.00582268	xyloglucan endotransglucosylase/hydrolase 16	AT3G23730.1	IPR016455,IPR008264,IPR008985	GO:0048046,GO:0016762,GO:0004553,GO:0005618,GO:0006073,GO:0005975	1635.95	424.767	763.72	232.884	268.611	333.313
458	Peaxi162Scf00021g01720.1	617.195	-1.1757	0.251161	2.01535e-07	1.67493e-06	Unknown protein		IPR010865		322.634	257.621	265.277	898.359	899.47	240.515
3822	Peaxi162Scf00753g00057.1	616.781	2.01049	0.366902	2.07045e-09	2.78876e-08	Unknown protein				1733.37	1324.91	625.496	248.835	289.115	275.867
1370	Peaxi162Scf00120g00037.1	616.305	1.16816	0.155702	5.04545e-15	2.19708e-13	UDP-Glycosyltransferase superfamily protein	AT2G36970.1	IPR002213	GO:0008152,GO:0016758	730.039	924.674	1143.49	397.498	380.019	436.21
3317	Peaxi162Scf00541g00527.1	614.767	-1.60953	0.340388	1.43682e-07	1.23612e-06	Origin recognition complex subunit 6	sp|Q9ZVH3|ORC6_ARATH	IPR008721	GO:0003677,GO:0006260,GO:0005664	120.197	98.1412	199.656	814.776	428.547	172.969
380	Peaxi162Scf00016g02732.1	613.382	-1.68556	0.281095	1.52468e-10	2.63557e-09	somatic embryogenesis receptor-like kinase 2	AT1G34210.1	IPR013210,IPR001611	GO:0005515	172.072	133.411	203.845	921.967	591.217	246.828
1771	Peaxi162Scf00171g10044.1	611.178	1.92091	0.514711	6.5762e-06	3.70518e-05	Ornithine decarboxylase	sp|O22616|DCOR_SOLLC	IPR000183	GO:0003824,GO:0006596	1441.1	1091.82	2630.43	106.553	212.565	771.417
1963	Peaxi162Scf00207g00328.1	610.413	1.01516	0.127268	1.23132e-16	7.0054e-15	Major facilitator superfamily protein	AT1G79710.1	IPR016196,IPR004324		706	1016.68	834.926	394.308	411.46	434.316
3921	Peaxi162Scf00799g00518.1	606.494	1.48613	0.639941	0.000805696	0.00260738	BURP domain-containing protein	AT5G25610.1	IPR004873		1382.9	254.554	857.265	72.0984	98.4222	448.836
2273	Peaxi162Scf00275g00077.1	604.24	1.10279	0.380709	0.000261699	0.000976327	MAC/Perforin domain-containing protein	AT1G14780.1	IPR020864		1038.76	1476.72	987.111	165.89	229.652	1008.78
3874	Peaxi162Scf00782g00007.1	603.886	-1.12672	0.363729	0.000131511	0.000533444	DNA repair protein RAD5	sp|Q4IJ84|RAD5_GIBZE	IPR013083,IPR027417,IPR001650,IPR009060,IPR014905,IPR000330	GO:0003677,GO:0005524,GO:0005515,GO:0016818,GO:0008270,GO:0004386,GO:0003676	217.62	101.208	259.693	782.236	488.01	178.019
35	Peaxi162Scf00001g00285.1	603.687	-1.10444	0.241286	3.41472e-07	2.67244e-06	Unknown protein		IPR013088	GO:0006355,GO:0043565,GO:0008270,GO:0003700	264.434	322.026	319.729	907.93	886.484	276.498
2534	Peaxi162Scf00329g00814.1	603.343	-1.24804	0.293198	1.37939e-06	9.28021e-06	zinc knuckle (CCHC-type) family protein	AT3G02820.1	IPR012923,IPR001878	GO:0005634,GO:0008270,GO:0048478,GO:0007049,GO:0006974,GO:0003676	218.885	133.411	282.032	852.42	439.483	349.094
277	Peaxi162Scf00013g01911.1	602.696	1.17565	0.21746	4.7545e-09	5.88044e-08	Lysosomal Pro-X carboxypeptidase	sp|P42785|PCP_HUMAN	IPR008758	GO:0006508,GO:0008236	1022.31	805.064	1082.05	263.51	304.836	659.05
2516	Peaxi162Scf00328g00414.1	602.009	-1.03294	0.294296	3.38367e-05	0.0001595	Basic-leucine zipper transcription factor family protein, putative [Theobroma cacao] gb|EOX90780.1| Basic-leucine zipper transcription factor family protein, putative [Theobroma cacao]	ref|XP_007046623.1|	IPR004827	GO:0006355,GO:0043565,GO:0003700	358.061	302.091	336.483	733.107	974.654	534.058
1917	Peaxi162Scf00198g00069.1	601.022	-1.32982	0.281604	1.60065e-07	1.36185e-06	60 kDa chaperonin 2	sp|Q8YVS8|CH602_NOSS1	IPR002423,IPR027409,IPR027413	GO:0044267,GO:0006457,GO:0005524,GO:0042026,GO:0005737	231.537	173.28	212.222	1017.67	429.23	227.259
2758	Peaxi162Scf00382g00013.1	600.689	1.68689	0.450134	8.25258e-06	4.55266e-05	alpha/beta-Hydrolases superfamily protein	AT1G68620.1	IPR013094	GO:0016787,GO:0008152	1703	2416.73	848.888	272.443	191.377	826.969
3012	Peaxi162Scf00440g00049.1	600.576	1.09315	0.292203	1.29899e-05	6.80597e-05		sp|P14232.1|TGA1A_TOBAC	IPR004827,IPR025422	GO:0006355,GO:0043565,GO:0006351,GO:0003700	1017.25	1062.68	1276.12	226.504	351.996	859.164
33	Peaxi162Scf00001g00286.1	600.304	-1.36698	0.300045	3.47863e-07	2.71192e-06	Unknown protein		IPR021899		201.172	240.753	231.769	855.611	801.731	232.94
286	Peaxi162Scf00014g00010.1	598.485	1.88943	0.295947	1.13232e-11	2.48608e-10	ammonium transporter 2	AT2G38290.1	IPR001905,IPR002229,IPR024041	GO:0016020,GO:0008519,GO:0072488,GO:0015696	1315.84	1524.25	881	194.602	281.597	453.255
108	Peaxi162Scf00003g04342.1	596.682	-1.74123	0.323005	4.66342e-09	5.78419e-08	squamosa promoter binding protein-like 15	AT3G57920.1	IPR004333	GO:0005634,GO:0003677	164.48	105.808	138.223	685.254	660.249	155.925
1304	Peaxi162Scf00111g00032.1	595.148	1.28963	0.586871	0.00148368	0.0044449	xyloglucan endotransglucosylase/hydrolase 15	AT4G14130.1	IPR013320,IPR008985	GO:0048046,GO:0016762,GO:0004553,GO:0005618,GO:0006073,GO:0005975	1463.87	458.503	812.587	211.829	210.514	386.34
4201	Peaxi162Scf00980g00018.1	593.434	2.00412	0.352322	6.51167e-10	9.76602e-09	basic helix-loop-helix (bHLH) DNA-binding superfamily protein	AT5G48560.1	IPR011598	GO:0046983	537.724	1673	1549.78	174.823	304.152	362.351
1245	Peaxi162Scf00102g01634.1	591.392	1.27776	0.408273	0.00010114	0.000423646	1-aminocyclopropane-1-carboxylate synthase 9	AT3G49700.1	IPR015424	GO:0009058,GO:0003824,GO:0030170	1973.76	535.176	632.477	370.701	375.235	359.195
44	Peaxi162Scf00001g04022.1	589.308	-1.15033	0.179555	1.1535e-11	2.5241e-10	Protein of unknown function, DUF538	AT1G02816.1	IPR007493		441.566	489.172	410.482	707.586	1166.03	1203.21
2525	Peaxi162Scf00329g00002.1	588.904	-1.5669	0.240766	6.3483e-12	1.4755e-10	Eukaryotic aspartyl protease family protein	AT3G20015.1	IPR021109,IPR001461	GO:0006508,GO:0004190	182.193	197.816	252.712	876.028	798.997	299.855
613	Peaxi162Scf00037g01814.1	588.107	-1.44379	0.245439	3.17308e-10	5.06975e-09	Single-stranded DNA-binding protein, mitochondrial	sp|Q84J78|SSBP_ARATH	IPR000424	GO:0003697,GO:0006260	221.416	151.812	205.241	944.936	444.951	276.498
1047	Peaxi162Scf00078g00626.1	587.058	1.2726	0.26144	7.93536e-08	7.26649e-07					1266.5	1539.59	774.889	258.406	440.85	687.457
4011	Peaxi162Scf00848g00224.1	586.019	-1.21938	0.199657	7.79954e-11	1.43143e-09	MATE efflux family protein	AT4G00350.1	IPR002528	GO:0016020,GO:0055085,GO:0015238,GO:0015297,GO:0006855	356.795	311.291	376.973	997.893	1109.98	426.11
3698	Peaxi162Scf00695g00039.1	584.974	2.92661	0.920101	1.01789e-05	5.48427e-05	Cytochrome P450 superfamily protein	AT3G44970.1	IPR001128	GO:0020037,GO:0016705,GO:0005506,GO:0055114	3139.04	568.912	707.872	49.129	41.0093	284.705
2274	Peaxi162Scf00276g00123.1	583.251	-2.71434	0.417408	8.17738e-13	2.26946e-11	U-box domain-containing protein [Medicago truncatula] gb|AES83539.1| U-box domain-containing protein [Medicago truncatula]	ref|XP_003636401.1|	IPR016024	GO:0005488	78.4444	111.942	100.526	1097.43	917.924	143.93
3120	Peaxi162Scf00463g00024.1	582.481	2.4425	0.740597	1.25064e-05	6.58824e-05	F-box/kelch-repeat protein	sp|Q9LMR5|FK126_ARATH	IPR001810,IPR015916	GO:0005515	606.046	3990.05	833.53	139.093	137.381	413.484
522	Peaxi162Scf00030g00152.1	582.243	1.77562	0.698625	0.000300239	0.00110158	conserved hypothetical protein [Ricinus communis] gb|EEF48526.1| conserved hypothetical protein [Ricinus communis]	ref|XP_002513943.1|	IPR006766		732.569	774.395	1319.41	115.485	317.822	120.573
3371	Peaxi162Scf00560g00129.1	581.928	-1.89919	0.206241	2.57079e-21	2.82689e-19	ATP binding microtubule motor family protein isoform 1 [Theobroma cacao] gb|EOY30805.1| ATP binding microtubule motor family protein isoform 1 [Theobroma cacao]	ref|XP_007013186.1|	IPR027640,IPR027417,IPR001752	GO:0007018,GO:0005524,GO:0003777,GO:0008017,GO:0005871	215.089	190.148	213.618	934.728	950.731	513.857
3146	Peaxi162Scf00473g00011.1	581.022	1.15391	0.17304	2.02396e-12	5.26008e-11	Mitochondrial import inner membrane translocase subunit TIM17-2	sp|Q9SP35|TI172_ARATH	IPR003397	GO:0006886,GO:0005744,GO:0015450	981.82	783.596	913.113	310.725	374.551	482.293
2440	Peaxi162Scf00314g00438.1	580.556	-2.32179	0.393949	1.01969e-10	1.83411e-09	Zinc-finger domain of monoamine-oxidase A repressor R1 isoform 1 [Theobroma cacao] ref|XP_007036918.1| Zinc-finger domain of monoamine-oxidase A repressor R1 isoform 1 [Theobroma cacao] gb|EOY21418.1| Zinc-finger domain of monoamine-oxidase A repressor R1 isoform 1 [Theobroma cacao] gb|EOY21419.1| Zinc-finger domain of monoamine-oxidase A repressor R1 isoform 1 [Theobroma cacao]	ref|XP_007036917.1|	IPR018866		110.075	96.6077	114.488	1023.41	682.121	118.048
1962	Peaxi162Scf00207g00234.1	580.374	-1.59793	0.491447	4.98278e-05	0.000225847	40S ribosomal protein S27-2	sp|Q9M2F1|RS272_ARATH	IPR011332,IPR000592	GO:0005840,GO:0006412,GO:0005622,GO:0003735	105.014	99.6746	106.111	790.531	308.253	66.2838
3645	Peaxi162Scf00684g00013.1	579.93	1.03515	0.306842	5.58976e-05	0.000249897	SAUR-like auxin-responsive protein family	AT4G34760.1	IPR003676		531.398	1051.95	1008.05	292.222	543.373	306.168
3776	Peaxi162Scf00739g00034.1	579.569	1.04248	0.255843	3.45463e-06	2.08946e-05	RING/U-box superfamily protein	AT3G10910.1	IPR013083	GO:0005515,GO:0008270	675.634	1743.54	906.132	376.443	559.776	565.621
1260	Peaxi162Scf00105g01010.1	578.527	-1.40911	0.171365	1.81238e-17	1.19476e-15	Unknown protein				288.473	268.355	309.956	690.358	724.497	951.33
1271	Peaxi162Scf00107g00141.1	577.97	1.94198	0.348283	1.35182e-09	1.90499e-08	Unknown protein				1301.92	955.343	1348.73	89.3255	278.18	476.612
1177	Peaxi162Scf00092g01414.1	576.765	2.03174	0.486245	1.00718e-06	7.04594e-06	Haloacid dehalogenase-like hydrolase (HAD) superfamily protein	AT2G32150.1	IPR010237,IPR023214		3666.64	2059.43	1031.79	214.381	275.446	866.108
1145	Peaxi162Scf00089g00092.1	575.57	3.49808	0.407489	3.57139e-20	3.39879e-18	alpha/beta-Hydrolases superfamily protein	AT2G45600.1	IPR013094	GO:0016787,GO:0008152	2352.07	1309.57	1650.3	84.8592	149.684	200.114
4169	Peaxi162Scf00953g00416.1	575.26	-1.94448	0.239157	2.97331e-17	1.88413e-15	carotenoid cleavage dioxygenase 1	AT3G63520.1	IPR004294		283.412	308.225	298.786	644.42	1130.49	1828.8
2307	Peaxi162Scf00284g00626.1	575.017	-2.26219	0.327363	1.62825e-13	5.22217e-12	Mad3/BUB1 region 1, putative isoform 1 [Theobroma cacao] gb|EOY17707.1| Mad3/BUB1 region 1, putative isoform 1 [Theobroma cacao]	ref|XP_007008897.1|	IPR015661		127.788	78.2062	145.204	1036.81	642.478	168.55
2708	Peaxi162Scf00371g00318.1	574.646	-1.39612	0.312319	5.10981e-07	3.83947e-06	cellulose synthase family protein	AT4G18780.1	IPR005150,IPR013083	GO:0016760,GO:0016020,GO:0030244	241.659	280.622	335.087	875.39	750.47	844.644
145	Peaxi162Scf00005g00472.1	574.214	-1.23758	0.263513	1.8407e-07	1.54549e-06	Pentatricopeptide repeat-containing protein	sp|Q9ASZ8|PPR37_ARATH	IPR011990,IPR002885	GO:0005515	285.942	185.548	300.182	909.206	647.946	393.915
1479	Peaxi162Scf00130g00093.1	573.434	1.8292	0.442156	1.58149e-06	1.04703e-05	Glucan endo-1,3-beta-glucosidase	sp|Q03773|E13A_SOYBN	IPR017853,IPR000490	GO:0004553,GO:0005975,GO:0003824	1938.34	1378.58	839.114	154.406	187.276	645.162
2161	Peaxi162Scf00254g00421.1	572.694	4.35399	0.430239	8.07783e-26	1.49932e-23	Mitochondrial isoform 1 [Theobroma cacao] ref|XP_007036668.1| Mitochondrial isoform 1 [Theobroma cacao] gb|EOY21167.1| Mitochondrial isoform 1 [Theobroma cacao] gb|EOY21169.1| Mitochondrial isoform 1 [Theobroma cacao]	ref|XP_007036666.1|	IPR013219		1007.12	1002.88	1052.73	81.031	34.8579	25.8822
1704	Peaxi162Scf00164g00313.1	571.169	3.20737	0.756303	1.26755e-07	1.10762e-06	Chalcone synthase B	sp|P22924|CHSB_PETHY	IPR016039,IPR011141	GO:0016746,GO:0009058,GO:0008152,GO:0016747,GO:0003824	908.437	490.706	512.404	31.2639	12.3028	112.367
4648	Peaxi162Scf03294g00014.1	571.148	-2.12362	0.30833	2.62577e-13	8.0317e-12	Major pollen allergen Bet v 1-G	sp|P43180|BEV1G_BETPN	IPR024949,IPR023393,IPR000916	GO:0006952,GO:0009607	374.509	171.747	375.577	849.23	1129.12	2388.74
1006	Peaxi162Scf00074g01129.1	570.868	1.35122	0.301669	4.96175e-07	3.74003e-06	lysine histidine transporter 1	AT5G40780.2	IPR013057		935.007	966.077	1566.53	210.553	270.661	765.735
4703	Peaxi162Scf75488g00004.1	570.866	-1.26571	0.367751	3.48741e-05	0.000163799	Unknown protein		IPR000892	GO:0005840,GO:0006412,GO:0005622,GO:0003735	213.824	190.148	235.957	1125.5	412.143	215.896
3079	Peaxi162Scf00454g00012.1	570.835	1.12609	0.230238	7.30095e-08	6.73979e-07	GATA transcription factor 24	sp|Q8GXL7|GAT24_ARATH	IPR013088,IPR010399,IPR010402	GO:0005515,GO:0006355,GO:0043565,GO:0008270,GO:0003700	802.157	1260.5	1083.45	302.431	403.941	656.525
2800	Peaxi162Scf00391g00620.1	570.667	-1.34134	0.56345	0.000859914	0.00275625	proteinase inhibitor type II precursor NGPI-1 [Nicotiana glutinosa]	gb|AAF18450.1|AF205851_1	IPR003465	GO:0004867	163.215	59.8048	90.7528	595.291	394.372	80.1718
4084	Peaxi162Scf00911g00008.1	570.296	-1.09073	0.206203	9.20314e-09	1.0662e-07	Calcium-dependent lipid-binding (CaLB domain) family protein	AT1G66360.1	IPR000008	GO:0005515	425.118	386.431	319.729	652.714	782.593	1087.05
3973	Peaxi162Scf00821g00047.1	569.963	1.93788	0.363626	5.21158e-09	6.38541e-08	cinnamyl alcohol dehydrogenase 9	AT4G39330.1	IPR020843,IPR016040,IPR002085	GO:0008270,GO:0016747,GO:0055114,GO:0016491	2011.72	1001.35	945.225	246.283	301.418	373.083
2400	Peaxi162Scf00304g00221.1	569.904	-1.52997	0.258129	2.42829e-10	3.97192e-09	Unknown protein				165.745	168.68	213.618	760.543	642.478	278.392
1844	Peaxi162Scf00185g00084.1	569.215	2.22876	0.388755	3.24543e-10	5.17903e-09	UDP-Glycosyltransferase superfamily protein	AT2G36770.1	IPR002213	GO:0008152,GO:0016758	1780.18	1212.96	854.472	114.209	107.991	501.231
1877	Peaxi162Scf00190g00011.1	567.723	-1.2995	0.260492	4.31498e-08	4.21685e-07	Cytochrome P450 superfamily protein	AT2G26710.1	IPR001128	GO:0020037,GO:0016705,GO:0005506,GO:0055114	373.243	225.418	409.086	749.058	653.414	1248.03
4203	Peaxi162Scf00981g00430.1	567.677	-2.04871	0.265437	6.70207e-16	3.40582e-14	Checkpoint serine/threonine-protein kinase BUB1	sp|P41695|BUB1_YEAST	IPR015661,IPR011009	GO:0005524,GO:0004674,GO:0004672,GO:0006468,GO:0016772	167.011	105.808	143.808	931.537	615.139	291.649
3501	Peaxi162Scf00618g00753.1	567.621	-1.59719	0.357971	4.90121e-07	3.6976e-06	Unknown protein				153.093	118.076	163.355	876.666	487.327	112.367
968	Peaxi162Scf00072g00226.1	566.548	-1.85466	0.284347	4.815e-12	1.14766e-10	Unknown protein				158.154	104.275	156.374	899.635	549.524	181.176
3488	Peaxi162Scf00615g00067.1	565.806	1.01337	0.172843	3.61465e-10	5.73328e-09	Abscisic acid receptor PYR1	sp|O49686|PYR1_ARATH	IPR023393,IPR005031		761.67	930.807	1038.77	343.265	340.377	623.067
801	Peaxi162Scf00056g00045.1	565.7	9.81906	0.754631	5.62265e-40	3.00307e-37	heat shock protein 70	AT3G12580.1	IPR013126		1422.12	877.137	646.439	1.27608	0.683488	0.631274
1886	Peaxi162Scf00192g00005.1	564.217	1.19645	0.309497	7.29207e-06	4.06563e-05	non-race specific disease resistance protein 1-like protein b [Coffea arabica]	gb|ABC86707.1|			1089.36	630.25	460.745	302.431	310.987	251.878
1525	Peaxi162Scf00139g00014.1	561.953	-1.68655	0.277818	9.70972e-11	1.75492e-09	60S rib L23 [Medicago truncatula]	ref|XP_003598202.1|	IPR012337	GO:0003676	178.398	162.546	147.997	859.439	595.318	232.309
1062	Peaxi162Scf00079g00214.1	561.514	-2.81924	0.516862	4.1785e-10	6.53259e-09	Histone superfamily protein	AT1G09200.1	IPR000164,IPR009072	GO:0003677,GO:0046982,GO:0006334,GO:0000786	63.2616	41.4033	62.8289	890.065	468.189	51.7645
1906	Peaxi162Scf00195g00834.1	561.139	-1.35365	0.417983	6.56818e-05	0.000288319	Glutathione S-transferase family protein	AT5G02790.1	IPR010987,IPR012336	GO:0005515	150.563	182.481	269.466	986.409	727.914	98.4787
3982	Peaxi162Scf00828g00118.1	560.333	-1.02546	0.28573	2.52869e-05	0.000122985	RNA helicase, ATP-dependent, SK12/DOB1 protein	AT3G46960.1	IPR012961,IPR027417,IPR014001,IPR001650	GO:0005524,GO:0016818,GO:0004386,GO:0008026,GO:0003676	220.15	194.749	354.634	869.648	492.111	351.62
3713	Peaxi162Scf00700g00625.1	560.116	-1.60719	0.218687	1.76469e-14	7.06897e-13	Phosphoglucan phosphatase LSF1, chloroplastic	sp|F4J117|LSF1_ARATH	IPR014756,IPR000340,IPR020422	GO:0008138,GO:0006470	325.165	196.282	234.561	738.849	831.805	839.594
2948	Peaxi162Scf00422g00916.1	560.088	-1.30709	0.401834	6.51949e-05	0.000286566	Thioesterase superfamily protein [Theobroma cacao] gb|EOX92170.1| Thioesterase superfamily protein [Theobroma cacao]	ref|XP_007048013.1|	IPR007650		778.118	323.559	245.731	523.83	900.837	2465.12
2664	Peaxi162Scf00362g00651.1	559.939	-1.06206	0.336584	0.000116887	0.000480832	Protein MCM10 homolog	sp|Q28E45|MCM10_XENTR	IPR015408	GO:0005634,GO:0006260	206.233	102.742	220.599	726.727	324.657	197.589
2311	Peaxi162Scf00284g01051.1	559.678	-1.54307	0.351488	6.91716e-07	5.043e-06	2-oxoglutarate and Fe(II)-dependent oxygenase domain-containing protein, putative [Theobroma cacao] gb|EOY17750.1| 2-oxoglutarate and Fe(II)-dependent oxygenase domain-containing protein, putative [Theobroma cacao]	ref|XP_007008940.1|	IPR027443		220.15	184.015	136.827	1045.75	527.653	190.645
1712	Peaxi162Scf00164g01144.1	559.621	1.00163	0.464128	0.00262797	0.00732678	ATP-citrate lyase B-1	AT3G06650.1	IPR016141,IPR016102	GO:0046912,GO:0044262	1013.45	3424.21	901.943	275.633	537.905	1304.84
864	Peaxi162Scf00062g02213.1	559.587	-1.26475	0.626635	0.00238357	0.00671985	2-oxoglutarate (2OG) and Fe(II)-dependent oxygenase superfamily protein	AT1G55290.1	IPR027443,IPR005123,IPR026992	GO:0016706,GO:0055114,GO:0016491	617.433	226.951	164.751	449.18	849.575	2225.24
2541	Peaxi162Scf00332g10026.1	559.529	1.282	0.402453	8.36773e-05	0.000357713	F-box family protein	AT5G07610.1	IPR001810,IPR017451	GO:0005515	1558.77	555.111	820.964	329.228	478.441	226.627
2103	Peaxi162Scf00241g00029.1	558.101	-2.02389	0.322858	1.92796e-11	4.03977e-10	RNI-like superfamily protein	AT5G07670.1			131.584	110.409	128.45	872.838	577.547	200.745
2687	Peaxi162Scf00365g00310.1	556.885	-1.19633	0.175404	7.1982e-13	2.02782e-11	squamosa promoter binding protein-like 2	AT5G43270.2	IPR004333	GO:0005634,GO:0003677	289.738	271.422	240.146	717.156	696.474	481.662
479	Peaxi162Scf00025g02620.1	556.467	-1.43254	0.333281	1.08049e-06	7.5086e-06	Endonuclease or glycosyl hydrolase, putative isoform 2, partial [Theobroma cacao] gb|EOX92375.1| Endonuclease or glycosyl hydrolase, putative isoform 2, partial [Theobroma cacao]	ref|XP_007048218.1|	IPR021139,IPR025677,IPR025605,IPR024768	GO:0010468,GO:0048477,GO:0005777	174.602	96.6077	182.902	877.942	353.363	129.411
45	Peaxi162Scf00001g00534.1	554.773	-2.15679	0.447219	4.65371e-08	4.50582e-07	squamosa promoter binding protein-like 10	AT1G27370.1	IPR004333	GO:0005634,GO:0003677	45.5484	110.409	131.243	904.74	544.74	59.3397
1434	Peaxi162Scf00128g00937.1	554.422	-1.18274	0.282805	1.96287e-06	1.27122e-05	ATP-dependent DNA helicase Q-like 5	sp|Q0WVW7|RQL5_ARATH	IPR004589,IPR027417	GO:0005524,GO:0004386,GO:0006310,GO:0008026,GO:0003676	237.864	93.5408	272.258	851.144	413.51	224.733
2295	Peaxi162Scf00284g00022.1	553.795	-1.06392	0.597509	0.00589428	0.0147166	Peroxidase superfamily protein	AT5G05340.1	IPR010255	GO:0006979,GO:0020037,GO:0004601,GO:0055114	356.795	78.2062	124.262	293.498	261.092	1138.19
4583	Peaxi162Scf01574g00019.1	552.16	1.01936	0.377466	0.000545156	0.00185097	G-type lectin S-receptor-like serine/threonine-protein kinase	sp|O81832|Y4729_ARATH	IPR001480,IPR003609,IPR021820,IPR000742,IPR013320,IPR024171,IPR011009,IPR000858	GO:0005524,GO:0005515,GO:0004674,GO:0004672,GO:0048544,GO:0006468,GO:0016772	1391.76	1051.95	597.572	269.253	425.129	593.397
2046	Peaxi162Scf00225g00131.1	549.98	1.54561	0.193883	1.44624e-16	8.13968e-15	Acyl-CoA N-acyltransferases (NAT) superfamily protein	AT3G22560.1	IPR016181	GO:0008080	1081.77	1073.42	966.168	277.547	325.34	430.529
3440	Peaxi162Scf00589g00519.1	549.196	1.4844	0.446503	4.385e-05	0.000201192	EF hand calcium-binding protein family	AT1G24620.1	IPR011992	GO:0005509	1081.77	739.126	502.631	128.246	248.106	316.899
3318	Peaxi162Scf00541g00623.1	549.091	-2.17504	0.395671	1.38212e-09	1.94261e-08	HVA22 homologue A	AT1G74520.1	IPR004345		211.294	53.6709	100.526	424.934	648.63	816.868
3515	Peaxi162Scf00623g00411.1	548.768	1.30933	0.604212	0.00155126	0.00462339	cinnamyl alcohol dehydrogenase 9	AT4G39330.1	IPR020843,IPR016040,IPR002085	GO:0008270,GO:0016747,GO:0055114,GO:0016491	1355.06	844.934	716.249	158.872	129.179	547.946
3323	Peaxi162Scf00542g00625.1	548.38	-1.05674	0.164427	1.02416e-11	2.27146e-10	Unknown protein		IPR007726		269.494	297.49	302.975	863.267	558.409	441.26
2812	Peaxi162Scf00393g00071.1	547.471	1.65773	0.462925	1.54479e-05	7.9506e-05	Zinc transporter 5	sp|Q6L8G0|ZIP5_ORYSJ	IPR003689	GO:0016020,GO:0055085,GO:0046873,GO:0016021,GO:0030001,GO:0005385,GO:0071577	1476.53	1117.89	1027.6	114.847	176.34	659.05
1022	Peaxi162Scf00075g01239.1	546.058	1.43747	0.237455	1.13052e-10	2.01134e-09	Integrin-linked protein kinase family	AT2G43850.1	IPR016253,IPR028324,IPR011009	GO:0005524,GO:0004674,GO:0004672,GO:0006468,GO:0009966,GO:0016772	951.455	1094.89	987.111	194.602	377.969	490.5
2941	Peaxi162Scf00421g00027.1	545.999	-1.43646	0.53637	0.000337406	0.00122252	Serine/threonine-protein kinase WNK (With No Lysine)-related	AT1G60060.1	IPR025610		108.81	414.033	233.165	988.323	1569.29	95.9536
2836	Peaxi162Scf00401g00218.1	543.39	-1.25809	0.38315	6.12515e-05	0.000271008	FAD/NAD(P)-binding oxidoreductase family protein	AT4G30720.1	IPR028348,IPR002938		173.337	110.409	300.182	995.979	477.074	137.618
1652	Peaxi162Scf00158g00003.1	543.348	3.38158	0.597772	7.10621e-11	1.3218e-09	Kelch repeat-containing F-box family protein	AT1G23390.1	IPR001810,IPR015915	GO:0005515	619.964	3145.12	1358.5	133.988	129.179	150.874
3918	Peaxi162Scf00798g00320.1	541.963	-1.12067	0.304934	1.63975e-05	8.39308e-05					270.76	190.148	262.485	653.99	764.139	315.637
1318	Peaxi162Scf00111g00923.1	541.471	2.99438	0.381072	2.14039e-17	1.38998e-15	gibberellin 2-oxidase	AT1G30040.1	IPR002283,IPR027443,IPR026992	GO:0016706,GO:0005506,GO:0055114,GO:0016491	1678.96	1349.44	1654.49	157.596	157.202	220.946
242	Peaxi162Scf00011g00193.1	539.566	1.80322	0.361147	3.4553e-08	3.45836e-07	Protein NRT1/ PTR FAMILY 4.3	sp|Q93VV5|PTR16_ARATH	IPR000109,IPR016196	GO:0016020,GO:0006810,GO:0005215	1480.32	935.408	1040.17	148.025	211.881	522.695
637	Peaxi162Scf00038g01654.1	539.159	-2.04877	0.310123	2.06426e-12	5.34888e-11	calmodulin-binding family protein [Populus trichocarpa] gb|EEE79079.1| calmodulin-binding family protein [Populus trichocarpa]	ref|XP_002304100.1|	IPR000048	GO:0005515	115.136	122.676	134.035	902.826	615.139	154.662
1871	Peaxi162Scf00189g00129.1	537.012	-1.11849	0.244259	3.35951e-07	2.63475e-06	Glucan endo-1,3-beta-glucosidase-like protein 1	sp|Q9M2K6|E13L1_ARATH	IPR012946		258.107	236.152	230.372	786.064	611.038	278.392
2357	Peaxi162Scf00297g01019.1	536.442	1.93301	0.267726	3.47467e-14	1.29908e-12	Beta-fructofuranosidase, insoluble isoenzyme 1	sp|P26792|INV1_DAUCA	IPR001362,IPR023296,IPR008985	GO:0004553,GO:0005975	1365.19	808.131	953.602	146.749	209.831	412.222
4248	Peaxi162Scf01012g00239.1	534.042	-1.40844	0.173333	4.04042e-17	2.50573e-15	Galactose mutarotase-like superfamily protein	AT3G61610.1	IPR011013,IPR008183	GO:0030246,GO:0016853,GO:0005975,GO:0003824	213.824	167.147	212.222	634.849	587.799	400.228
3794	Peaxi162Scf00740g00565.1	533.6	3.75681	0.280668	3.82754e-43	2.44318e-40	Leucine-rich receptor-like protein kinase family protein	AT1G17230.1	IPR003591,IPR013210,IPR001611,IPR013320,IPR011009	GO:0005524,GO:0005515,GO:0004674,GO:0004672,GO:0006468,GO:0016772	1344.94	1518.12	1100.2	65.08	76.5506	142.037
2959	Peaxi162Scf00427g00719.1	533.386	1.86484	0.524915	1.33306e-05	6.96357e-05	O-fucosyltransferase family protein	AT2G37980.1	IPR019378		3104.88	590.38	375.577	243.731	367.033	274.604
836	Peaxi162Scf00060g00512.1	532.259	1.88926	0.754699	0.000277135	0.00102674	alpha/beta-Hydrolases superfamily protein	AT2G39420.1	IPR000073,IPR022742		5541.72	306.691	437.01	126.97	240.588	719.652
4281	Peaxi162Scf01052g00014.1	531.998	-1.99293	0.286104	1.94912e-13	6.11634e-12	C2H2-like zinc finger protein	AT4G35280.1	IPR015880	GO:0046872	167.011	98.1412	138.223	905.378	588.483	236.096
219	Peaxi162Scf00009g00299.1	530.605	2.25678	0.421954	2.61023e-09	3.4122e-08	PAR1 protein	AT3G54040.1	IPR009489		1929.48	1200.7	746.965	142.283	190.01	368.664
3478	Peaxi162Scf00610g00361.1	530.241	2.60635	0.570606	6.19741e-08	5.80502e-07	Xyloglucan endotransglucosylase/hydrolase family protein	AT5G57560.1	IPR013320,IPR008985	GO:0048046,GO:0016762,GO:0004553,GO:0005618,GO:0006073,GO:0005975	1535.99	677.787	1160.24	144.835	231.019	66.2838
1188	Peaxi162Scf00096g00715.1	529.859	1.97263	0.321689	4.91992e-11	9.47456e-10	Beta-fructofuranosidase, insoluble isoenzyme 1	sp|P26792|INV1_DAUCA	IPR001362,IPR023296,IPR008985	GO:0004553,GO:0005975	976.759	630.25	1005.26	168.442	141.482	297.961
2658	Peaxi162Scf00362g00353.1	529.759	1.42856	0.51334	0.000252621	0.00094583	SKU5 similar 5	AT1G76160.1	IPR008972	GO:0005507,GO:0055114,GO:0016491	1992.74	690.055	443.991	289.032	414.877	210.214
2184	Peaxi162Scf00262g00038.1	528.808	-1.63707	0.278234	3.05751e-10	4.90608e-09	Pseudouridine synthase family protein	AT4G21770.1	IPR020103	GO:0003723,GO:0009451,GO:0009982,GO:0001522	215.089	95.0742	209.43	964.077	531.753	241.778
1128	Peaxi162Scf00088g00156.1	528.376	1.33752	0.5011	0.000391743	0.00139279	Calcium-binding EF-hand family protein	AT3G59440.1	IPR011992	GO:0005509	1734.63	880.203	699.495	157.596	498.946	381.289
3458	Peaxi162Scf00599g00610.1	526.289	-1.45586	0.277763	1.1582e-08	1.30595e-07	conserved hypothetical protein [Ricinus communis] gb|EEF29035.1| conserved hypothetical protein [Ricinus communis]	ref|XP_002533350.1|	IPR012336		215.089	159.479	245.731	957.059	626.758	244.934
1157	Peaxi162Scf00089g01521.1	522.621	-3.87537	0.62333	2.95452e-12	7.35707e-11	Raffinose synthase family protein	AT5G40390.1	IPR013785,IPR008811	GO:0003824	102.484	16.868	29.3201	1186.12	699.208	648.95
1242	Peaxi162Scf00102g00169.1	520.963	-1.1504	0.361103	9.50317e-05	0.000400366	RING-H2 zinc finger protein RHA1a [Morus notabilis]	gb|EXB37315.1|	IPR013083,IPR011016	GO:0005515,GO:0008270	346.674	138.011	298.786	430.677	506.464	1049.81
3988	Peaxi162Scf00829g00016.1	518.25	-1.06361	0.211583	3.76205e-08	3.73649e-07	Regulator of chromosome condensation (RCC1) family protein	AT4G14368.1	IPR027988,IPR009091,IPR013083,IPR011993,IPR013591	GO:0046872	230.272	153.346	221.995	609.328	415.561	307.43
275	Peaxi162Scf00013g01023.1	517.868	1.34539	0.849652	0.00510979	0.0130251	myb domain protein 13	AT1G06180.1	IPR009057	GO:0003677,GO:0003682	3039.09	317.425	544.517	223.952	221.45	345.938
1548	Peaxi162Scf00141g01024.1	517.773	4.94782	0.198019	7.63776e-139	6.66293e-135	Malectin/receptor-like protein kinase family protein	AT3G51550.1	IPR024788,IPR013320,IPR011009	GO:0005524,GO:0004674,GO:0004672,GO:0006468,GO:0016772	1615.7	1067.29	1005.26	40.8345	27.3395	49.8706
2787	Peaxi162Scf00390g00015.1	517.73	-1.44846	0.224702	9.50484e-12	2.13154e-10	pentatricopeptide repeat 336	AT1G61870.1	IPR011990,IPR002885	GO:0005515	183.459	193.215	173.128	790.531	520.134	260.716
2233	Peaxi162Scf00270g01119.1	517.21	-1.32775	0.311766	1.32875e-06	8.98804e-06	FASCICLIN-like arabinogalactan-protein 11	AT5G03170.1	IPR000782		175.867	230.018	284.824	633.573	640.428	626.224
3454	Peaxi162Scf00597g00824.1	517.087	-1.03939	0.154195	1.25424e-12	3.37009e-11	conserved hypothetical protein [Ricinus communis] gb|EEF37175.1| conserved hypothetical protein [Ricinus communis]	ref|XP_002525209.1|			261.903	259.154	302.975	653.99	619.24	466.511
2078	Peaxi162Scf00232g00110.1	515.889	1.30924	0.2639	4.95577e-08	4.7578e-07	Late embryogenesis abundant hydroxyproline-rich glycoprotein family, putative [Theobroma cacao] gb|EOY11917.1| Late embryogenesis abundant hydroxyproline-rich glycoprotein family, putative [Theobroma cacao]	ref|XP_007020392.1|	IPR004864		880.602	1127.09	1017.83	230.332	319.189	592.135
248	Peaxi162Scf00012g00249.1	515.868	1.23121	0.193967	1.7106e-11	3.61909e-10	Unknown protein		IPR001810,IPR027191	GO:0005515	832.523	1160.83	816.775	215.657	458.62	478.506
514	Peaxi162Scf00029g02515.1	515.067	1.08999	0.276007	5.60944e-06	3.2194e-05	early nodulin-like protein 18	AT1G08500.1	IPR008972	GO:0009055,GO:0005507	1004.59	792.796	1079.26	189.498	371.817	685.563
1070	Peaxi162Scf00081g00620.1	514.797	1.2722	0.354874	2.05691e-05	0.000102263	Cytochrome P450 superfamily protein	AT3G28740.1	IPR001128	GO:0020037,GO:0016705,GO:0005506,GO:0055114	1415.79	743.726	614.327	164.614	254.941	597.816
3476	Peaxi162Scf00610g00022.1	514.337	1.49643	0.712326	0.00134141	0.00407593	Cytochrome P450 superfamily protein	AT5G08250.1	IPR001128	GO:0020037,GO:0016705,GO:0005506,GO:0055114	4143.64	987.545	425.84	213.743	185.909	862.32
1251	Peaxi162Scf00103g00109.1	512.325	-1.05949	0.12988	2.77091e-17	1.76441e-15	ELMO/CED-12 family protein	AT3G60260.1	IPR006816	GO:0005856,GO:0006909	279.616	355.762	307.163	673.769	780.543	542.896
287	Peaxi162Scf00014g00126.1	509.21	1.54426	0.333482	2.33869e-07	1.9103e-06	receptor like protein 7	AT1G47890.1	IPR003591,IPR013210,IPR001611	GO:0005515	1313.31	1616.26	974.545	181.841	311.67	716.496
3722	Peaxi162Scf00711g00210.1	508.645	1.07162	0.577051	0.00487864	0.0125249	Protein kinase superfamily protein	AT1G76360.1	IPR013320,IPR011009	GO:0005524,GO:0004674,GO:0004672,GO:0006468,GO:0016772	1331.02	726.858	506.819	148.025	174.973	543.527
1636	Peaxi162Scf00155g00069.1	508.317	-2.21248	0.627132	8.44617e-06	4.64282e-05	beta glucosidase 17	AT2G44480.1	IPR001360,IPR017853	GO:0004553,GO:0005975,GO:0003824	242.925	52.1375	71.206	442.799	368.4	1484.76
2742	Peaxi162Scf00378g00215.1	508.03	3.0546	0.381357	5.67086e-18	4.13404e-16					1713.12	1341.77	868.434	79.7549	92.9543	258.822
1818	Peaxi162Scf00179g00126.1	507.377	1.3895	0.251769	2.56595e-09	3.35936e-08	F-box/FBD/LRR-repeat protein	sp|Q9FZ70|FDL1_ARATH	IPR001810,IPR027191	GO:0005515	1067.86	1058.08	520.781	245.007	298.001	409.065
1821	Peaxi162Scf00179g00219.1	506.102	1.25245	0.477422	0.00049732	0.0017085	Wall-associated kinase family protein	AT1G69730.1	IPR013320,IPR011009	GO:0005524,GO:0004674,GO:0004672,GO:0006468,GO:0016772	1739.69	686.988	506.819	149.939	198.895	640.743
3631	Peaxi162Scf00683g00152.1	505.62	1.20703	0.295682	2.97188e-06	1.83263e-05	Reticulon family protein	AT3G18260.1	IPR003388		1085.57	748.326	1204.92	181.841	412.143	612.967
3389	Peaxi162Scf00569g00114.1	503.99	-1.83693	0.352045	1.06381e-08	1.21311e-07	homeobox protein 22	AT4G24660.1	IPR009057,IPR006456	GO:0003677	111.34	127.277	134.035	715.242	613.772	155.293
1898	Peaxi162Scf00194g00625.1	502.21	-1.67026	0.164746	3.65884e-25	6.46996e-23	Pentatricopeptide repeat-containing protein	sp|Q9SZL5|PP356_ARATH	IPR002885		223.946	167.147	203.845	832.641	617.189	495.55
4478	Peaxi162Scf01296g00111.1	500.307	2.80688	0.44377	2.14285e-12	5.52517e-11	Cytokinin dehydrogenase 1	sp|O22213|CKX1_ARATH	IPR016166,IPR016170,IPR016164	GO:0019139,GO:0016614,GO:0008762,GO:0009690,GO:0050660,GO:0003824,GO:0055114,GO:0016491	1198.17	1291.17	1951.88	66.3561	109.358	379.396
255	Peaxi162Scf00013g00137.1	499.268	1.19017	0.365564	7.17587e-05	0.000311494	ATP-binding cassette A2	AT3G47730.1	IPR026082,IPR027417	GO:0005524,GO:0000166,GO:0017111,GO:0016887	1585.34	686.988	573.837	179.289	289.115	624.33
1633	Peaxi162Scf00155g00022.1	498.213	-2.14962	0.337929	8.37807e-12	1.90002e-10	conserved hypothetical protein [Ricinus communis] gb|EEF40393.1| conserved hypothetical protein [Ricinus communis]	ref|XP_002521989.1|			112.606	92.0073	117.281	812.224	602.153	162.237
4440	Peaxi162Scf01238g00220.1	495.448	-1.03207	0.493718	0.00296548	0.00813689	Non-specific lipid-transfer protein 2	sp|Q03461|NLTP2_TOBAC	IPR016140,IPR000528	GO:0008289,GO:0006869	139.176	341.961	178.713	255.854	334.226	1150.18
2704	Peaxi162Scf00369g00023.1	494.798	1.09616	0.468442	0.00137614	0.004166	cytochrome P450, family 78, subfamily A, polypeptide 7	AT5G09970.1	IPR001128	GO:0020037,GO:0016705,GO:0005506,GO:0055114	856.562	755.994	1065.3	135.902	187.276	677.988
3845	Peaxi162Scf00767g00418.1	493.04	-1.40856	0.223967	2.59287e-11	5.30142e-10	GRF1-INTERACTING FACTOR 2 family protein [Populus trichocarpa] gb|EEE99207.1| GRF1-INTERACTING FACTOR 2 family protein [Populus trichocarpa]	ref|XP_002320892.1|	IPR007726		304.921	401.765	275.051	784.15	717.662	1225.3
2098	Peaxi162Scf00238g00037.1	492.923	1.70314	0.265205	1.05752e-11	2.33162e-10	RPM1 interacting protein 4 transcript 2 [Lactuca saligna]	gb|ACZ64227.1|	IPR008700		1204.5	1199.16	703.683	195.878	205.73	494.287
139	Peaxi162Scf00005g04017.1	492.427	-1.16187	0.279563	2.22249e-06	1.41277e-05	conserved hypothetical protein [Ricinus communis] gb|EEF37137.1| conserved hypothetical protein [Ricinus communis]	ref|XP_002525171.1|			202.437	153.346	217.807	668.665	552.258	170.444
3717	Peaxi162Scf00705g00018.1	492.06	1.11181	0.404114	0.00040786	0.00144167	ARM repeat superfamily protein	AT5G19820.1	IPR008962,IPR016024,IPR002553	GO:0006886,GO:0030117,GO:0005515,GO:0005198,GO:0005488,GO:0016192	1234.87	772.862	744.173	157.596	211.881	708.289
3077	Peaxi162Scf00452g00614.1	491.243	-1.17585	0.306785	8.437e-06	4.63875e-05	Unknown protein				197.376	134.944	154.978	566.579	481.175	164.762
3460	Peaxi162Scf00601g00035.1	490.588	-1.2274	0.386229	9.03449e-05	0.000382778	nodulin MtN21 /EamA-like transporter family protein	AT5G07050.1	IPR000620	GO:0016020	268.229	233.085	168.94	421.744	958.933	435.579
1866	Peaxi162Scf00188g01350.1	490.394	1.15747	0.207014	1.68569e-09	2.31702e-08	2-oxoglutarate (2OG) and Fe(II)-dependent oxygenase superfamily protein	AT1G52820.1	IPR027443,IPR005123,IPR026992	GO:0016706,GO:0055114,GO:0016491	826.197	880.203	960.583	276.271	410.093	457.674
1888	Peaxi162Scf00192g00516.1	490.144	-1.84323	0.340436	3.72619e-09	4.72014e-08	Unknown protein		IPR025486		132.849	98.1412	212.222	770.751	776.442	215.896
3899	Peaxi162Scf00788g00311.1	488.743	1.01459	0.123338	1.58662e-17	1.05657e-15	conserved hypothetical protein [Ricinus communis] gb|EEF45197.1| conserved hypothetical protein [Ricinus communis]	ref|XP_002517034.1|	IPR018625		604.781	613.382	568.252	356.026	306.203	207.058
2290	Peaxi162Scf00282g00329.1	488.436	-1.09699	0.278336	5.76223e-06	3.30021e-05	NAD(P)-linked oxidoreductase superfamily protein	AT1G60710.1	IPR001395,IPR023210		208.763	188.615	273.655	661.009	688.272	208.952
457	Peaxi162Scf00021g01614.1	486.21	-1.23339	0.160568	1.30312e-15	6.25759e-14	microtubule-associated protein 65-4	AT3G60840.1	IPR007145	GO:0000226,GO:0000910,GO:0008017	232.803	230.018	224.788	691.635	571.396	395.809
3730	Peaxi162Scf00714g00014.1	483.527	2.02802	0.521041	3.10785e-06	1.90705e-05	Pathogenesis-related thaumatin superfamily protein	AT1G75050.1	IPR001938		1244.99	771.328	604.553	82.3071	87.4864	343.413
2739	Peaxi162Scf00378g00112.1	483.335	1.2854	0.410711	0.000100392	0.000420783	UDP-Glycosyltransferase superfamily protein	AT4G14090.1	IPR002213	GO:0008152,GO:0016758	1089.36	1002.88	974.545	133.35	223.5	713.971
3953	Peaxi162Scf00814g00229.1	483.118	-1.10541	0.440463	0.000843394	0.00271269	30S ribosomal protein 3, chloroplastic	sp|P82412|RRP3_SPIOL	IPR006924	GO:0005840,GO:0006412,GO:0003735	122.728	177.881	240.146	847.316	517.4	52.3957
1522	Peaxi162Scf00138g00092.1	482.829	1.31234	0.199534	3.88472e-12	9.43106e-11	UDP-Glycosyltransferase superfamily protein	AT2G36770.1	IPR002213	GO:0008152,GO:0016758	742.691	550.511	769.304	237.989	293.9	268.291
417	Peaxi162Scf00017g03129.1	482.587	-2.66094	0.564259	2.7549e-08	2.82629e-07	H/ACA ribonucleoprotein complex subunit 2-like protein	sp|Q9LEY9|NHP2_ARATH	IPR018492,IPR004038	GO:0003723,GO:0005730	40.4874	24.5353	80.9794	932.175	185.225	31.5637
2810	Peaxi162Scf00393g00051.1	481.732	-1.89697	0.295376	8.78559e-12	1.98043e-10	Pentatricopeptide repeat-containing protein	sp|Q9ZQE5|PP153_ARATH	IPR011990,IPR002885	GO:0005515	103.749	139.544	209.43	943.022	602.153	273.973
2168	Peaxi162Scf00258g00220.1	481.722	-1.48344	0.269267	2.70891e-09	3.52536e-08	uv-b-insensitive 4	AT2G42260.1			154.358	108.875	142.412	639.315	398.473	176.757
1787	Peaxi162Scf00174g00056.1	481.05	-1.05336	0.24971	1.83117e-06	1.19391e-05	E3 ubiquitin-protein ligase ATL23	sp|Q8L9W3|ATL23_ARATH	IPR013083	GO:0005515,GO:0008270	332.756	312.825	305.767	530.211	765.506	817.5
3492	Peaxi162Scf00618g00224.1	480.654	-1.59417	0.415352	6.39319e-06	3.61765e-05	Histone-lysine N-methyltransferase ATXR6	sp|Q9FNE9|ATXR6_ARATH	IPR001214,IPR013083	GO:0005515,GO:0008270	165.745	56.7379	142.412	815.414	347.895	125.623
447	Peaxi162Scf00020g01410.1	479.937	-1.50108	0.257708	4.46442e-10	6.92992e-09	RING/U-box superfamily protein, putative isoform 1 [Theobroma cacao] ref|XP_007051707.1| RING/U-box superfamily protein, putative isoform 1 [Theobroma cacao] gb|EOX95863.1| RING/U-box superfamily protein, putative isoform 1 [Theobroma cacao] gb|EOX95864.1| RING/U-box superfamily protein, putative isoform 1 [Theobroma cacao]	ref|XP_007051706.1|	IPR013083	GO:0005515,GO:0008270	139.176	87.407	223.391	685.254	442.217	228.521
4367	Peaxi162Scf01141g00125.1	478.025	2.55116	0.961591	7.42562e-05	0.000320898	IAA-amino acid hydrolase ILR1-like 4	sp|O04373|ILL4_ARATH	IPR002933	GO:0016787,GO:0008152	6738.63	363.429	376.973	100.172	239.904	405.278
3010	Peaxi162Scf00439g00312.1	475.972	-1.5536	0.240144	8.18133e-12	1.86348e-10	RAC-like GTP binding protein 5	AT1G75840.1	IPR005225,IPR001806,IPR027417	GO:0016020,GO:0007165,GO:0007264,GO:0006184,GO:0005622,GO:0005525,GO:0015031,GO:0003924	183.459	144.145	194.071	798.825	577.547	239.253
412	Peaxi162Scf00017g02718.1	475.391	2.74603	0.735474	1.71286e-06	1.12434e-05	UDP-Glycosyltransferase superfamily protein	AT2G16890.2	IPR002213	GO:0008152,GO:0016758	1441.1	906.272	2253.46	43.3867	46.4772	404.015
3351	Peaxi162Scf00553g00219.1	475.207	-1.0148	0.236938	1.42651e-06	9.55299e-06	Unknown protein				206.233	248.42	195.468	692.911	487.327	217.158
4629	Peaxi162Scf02085g00005.1	475.164	1.00469	0.21774	3.09692e-07	2.44936e-06	DNAse I-like superfamily protein	AT2G48030.1	IPR005135		770.526	550.511	689.721	225.866	329.441	395.177
2237	Peaxi162Scf00271g00057.1	474.643	1.42272	0.607998	0.000847755	0.00272362	Ethylene-responsive transcription factor 2	sp|Q9LW50|ERF2_NICSY	IPR016177	GO:0003677,GO:0006355,GO:0003700	1360.12	542.843	569.648	211.829	159.253	289.123
904	Peaxi162Scf00066g00522.1	474.559	-1.5815	0.308894	2.12045e-08	2.23497e-07	Carbohydrate-binding X8 domain superfamily protein	AT4G05430.1	IPR012946		115.136	147.212	174.525	814.138	459.304	150.243
418	Peaxi162Scf00017g03136.1	471.66	1.42464	0.27919	2.39233e-08	2.4974e-07	LAG1 longevity assurance homolog 3	AT1G13580.2	IPR016439	GO:0016021	1119.73	912.406	800.021	177.375	365.666	438.735
4311	Peaxi162Scf01073g00017.1	470.609	1.21524	0.32461	1.16804e-05	6.19679e-05	Unknown protein		IPR011992	GO:0005509	1018.51	858.735	970.357	218.209	306.203	580.772
1756	Peaxi162Scf00169g00009.1	470.522	1.46334	0.198632	1.54643e-14	6.25527e-13	Unknown protein				894.519	820.399	791.644	215.019	283.647	378.133
1183	Peaxi162Scf00095g00133.1	469.142	1.22864	0.368334	5.24118e-05	0.000235927	inosine-uridine preferring nucleoside hydrolase family protein	AT5G18860.1	IPR001910,IPR023186		1399.35	596.514	726.022	204.173	310.303	503.125
2822	Peaxi162Scf00394g00915.1	468.7	1.05899	0.411526	0.000751379	0.00245774	Protein kinase superfamily protein	AT1G66880.1	IPR025287,IPR013320,IPR011009	GO:0005524,GO:0004674,GO:0030247,GO:0004672,GO:0006468,GO:0016772	1319.64	979.878	636.666	154.406	185.225	840.857
621	Peaxi162Scf00038g00615.1	468.673	-1.75229	0.260584	1.38149e-12	3.69684e-11	Histone-lysine N-methyltransferase, H3 lysine-36 specific	sp|Q59XV0|SET2_CANAL	IPR001214,IPR003616,IPR025787,IPR006560	GO:0005634,GO:0005515,GO:0018024	136.645	85.8735	181.506	680.15	466.822	302.38
1099	Peaxi162Scf00084g00718.1	467.654	-2.20552	0.336495	2.1002e-12	5.43664e-11	DYNAMIN-like 1E	AT3G60190.1	IPR022812,IPR027417,IPR020850,IPR001401,IPR000375	GO:0005525,GO:0003924	84.7706	102.742	135.431	887.513	603.52	147.718
999	Peaxi162Scf00074g00733.1	465.579	-1.09804	0.356686	0.000145143	0.000581351	Phosphatidylinositol 4-kinase gamma 4	sp|Q9ZPY9|P4KG4_ARATH	IPR000626,IPR011009	GO:0005515,GO:0016773,GO:0016772	418.792	105.808	143.808	463.217	482.542	691.876
839	Peaxi162Scf00061g00915.1	464.403	-1.23731	0.255538	9.05498e-08	8.1886e-07	Transcription factor jumonji (jmjC) domain-containing protein	AT1G11950.1	IPR003347,IPR001841,IPR014977	GO:0005515,GO:0008270	141.706	208.55	217.807	521.278	571.396	333.313
2173	Peaxi162Scf00258g00730.1	463.227	-1.09436	0.241103	4.11659e-07	3.16218e-06	DNA polymerase delta small subunit	AT2G42120.2	IPR024826		193.581	142.611	265.277	724.813	409.409	233.571
2764	Peaxi162Scf00383g00065.1	462.901	8.90368	0.807605	2.63457e-29	6.89493e-27	Unknown protein				559.233	516.775	502.631	1.27608	0.683488	0.631274
4514	Peaxi162Scf01347g00135.1	462.629	-1.39104	0.390784	2.08006e-05	0.000103277	RHOMBOID-like protein 14	AT3G17611.1	IPR022764,IPR001876	GO:0004252,GO:0016021,GO:0008270	258.107	311.291	220.599	724.813	317.822	1343.98
1692	Peaxi162Scf00161g00126.1	461.929	1.77642	0.478516	8.51214e-06	4.67516e-05	Ankyrin repeat family protein	AT1G10340.1	IPR027001,IPR026961,IPR020683	GO:0005515	880.602	1044.28	654.816	94.4298	134.647	388.233
2691	Peaxi162Scf00366g00019.1	461.39	-1.12999	0.255251	6.7808e-07	4.95385e-06	Maf-like protein	AT5G66550.1	IPR003697	GO:0005737	189.785	220.818	251.315	738.849	636.327	174.232
2111	Peaxi162Scf00241g00066.1	461.186	-7.35468	0.945602	1.18112e-15	5.71369e-14	18.1 kDa class I heat shock protein	sp|P19037|HS181_ARATH	IPR008978		7.59139	4.60037	4.18859	1580.42	233.753	1730.95
3036	Peaxi162Scf00444g00839.1	459.144	-2.70498	0.383904	1.93822e-14	7.65087e-13	Heavy metal transport/detoxification superfamily protein	AT3G48970.1	IPR006121	GO:0046872,GO:0030001	53.1398	50.604	97.7338	839.022	509.198	114.261
4001	Peaxi162Scf00842g00211.1	457.952	1.72404	0.863694	0.00115465	0.00358001	NAC domain containing protein 102	AT5G63790.1	IPR003441	GO:0003677,GO:0006355	4323.3	262.221	266.674	290.308	343.794	178.65
2830	Peaxi162Scf00399g00518.1	456.832	1.3589	0.641597	0.00161328	0.0047837	late embryogenis abundant protein 5 [Nicotiana tabacum]	gb|AAC06242.1|	IPR004926	GO:0006950	2573.48	1226.76	393.728	169.718	303.469	646.424
4527	Peaxi162Scf01372g00001.1	456.49	-1.57375	0.308299	2.29931e-08	2.41086e-07	UDP-D-glucuronate 4-epimerase 3	AT4G00110.1	IPR001509,IPR008089	GO:0005975,GO:0044237,GO:0016857,GO:0003824,GO:0050662	110.075	125.743	199.656	662.923	542.006	207.058
3809	Peaxi162Scf00745g00858.1	455.047	-1.4202	0.252891	1.49009e-09	2.07542e-08					169.541	138.011	157.77	615.07	441.533	266.398
3691	Peaxi162Scf00694g00042.1	454.162	2.06063	0.416573	3.03972e-08	3.08104e-07	Subtilase family protein	AT5G67360.1	IPR015500,IPR023828	GO:0004252,GO:0006508,GO:0042802,GO:0043086	619.964	748.326	772.097	282.651	144.216	15.7818
1870	Peaxi162Scf00189g00021.1	454.137	1.12237	0.127735	1.26278e-19	1.1515e-17	TCP family transcription factor 4	AT3G15030.1	IPR005333		621.229	875.603	578.025	292.222	313.721	328.894
1827	Peaxi162Scf00182g00014.1	453.972	-2.02429	0.319051	1.18868e-11	2.59241e-10	FASCICLIN-like arabinogalactan-protein 12	AT5G60490.1	IPR000782		72.1182	164.08	163.355	652.714	572.079	546.052
2030	Peaxi162Scf00222g00057.1	452.852	1.68596	0.525164	5.13622e-05	0.000231959	Dof-type zinc finger DNA-binding family protein	AT1G69570.1	IPR003851	GO:0003677,GO:0006355	822.401	1936.75	491.461	233.522	209.147	352.251
271	Peaxi162Scf00013g00725.1	451.507	-1.23468	0.326991	1.01707e-05	5.48144e-05	MADS-box transcription factor 18	sp|A2YNI2|MAD18_ORYSI	IPR002100,IPR002487	GO:0005634,GO:0003677,GO:0006355,GO:0003700,GO:0046983	307.451	213.15	231.769	649.524	682.121	636.324
2461	Peaxi162Scf00316g00059.1	450.079	-4.70201	0.62899	2.10485e-15	9.8368e-14	Early light-induced protein, chloroplastic	sp|P11432|ELI_PEA	IPR023329		43.0179	67.472	30.7163	1379.44	685.538	2013.13
359	Peaxi162Scf00016g00161.1	449.224	-1.55988	0.204135	1.95086e-15	9.14981e-14	Unknown protein				174.602	134.944	145.204	547.438	463.405	384.446
1494	Peaxi162Scf00132g00026.1	448.818	2.21477	0.323352	2.78872e-13	8.46676e-12	RING membrane-anchor 1	AT4G03510.1	IPR013083	GO:0005515,GO:0008270	683.225	2005.76	640.854	179.289	222.134	254.403
2548	Peaxi162Scf00332g00524.1	448.617	2.67941	1.17882	0.0001776	0.00069383	WRKY transcription factor 18	sp|Q9C5T4|WRK18_ARATH	IPR003657	GO:0006355,GO:0043565,GO:0003700	6173.07	435.501	406.293	68.2702	64.9313	409.065
1174	Peaxi162Scf00092g00620.1	446.113	-1.51577	0.249985	1.06703e-10	1.90876e-09	Pentatricopeptide repeat-containing protein	sp|O23337|PP311_ARATH	IPR011990,IPR002885	GO:0005515	146.767	157.946	182.902	791.169	477.758	206.427
372	Peaxi162Scf00016g00224.1	444.954	5.02733	0.422131	8.39444e-34	2.85313e-31	Unknown protein				891.989	1272.77	1056.92	35.7302	25.9725	32.8262
879	Peaxi162Scf00064g01131.1	443.869	1.29763	0.40075	6.91272e-05	0.000301521	conserved hypothetical protein [Ricinus communis] gb|EEF52842.1| conserved hypothetical protein [Ricinus communis]	ref|XP_002510655.1|			1199.44	867.936	961.98	114.209	200.262	743.009
1173	Peaxi162Scf00092g00614.1	443.483	-1.95062	0.306707	1.21646e-11	2.64199e-10	C-8 sterol isomerases	AT1G05440.1	IPR006716	GO:0005783,GO:0000247,GO:0006696	125.258	92.0073	69.8098	654.628	409.409	143.93
2434	Peaxi162Scf00312g00024.1	442.177	1.17828	0.336324	2.98915e-05	0.000142675	NAD(P)-binding Rossmann-fold superfamily protein	AT2G47140.1	IPR002347	GO:0016491	1024.84	481.505	705.079	158.234	205.73	508.807
3678	Peaxi162Scf00691g00048.1	441.99	10.1262	0.822187	3.15797e-36	1.23354e-33	GRAS family transcription factor family protein	AT2G01570.1	IPR005202		951.455	926.207	1003.87	0	1.36698	0.631274
3384	Peaxi162Scf00565g00812.1	440.757	-4.08872	1.61185	5.30368e-05	0.000238411	17.6 kDa class II heat shock protein	AT5G12020.1	IPR008978		3.7957	105.808	1.3962	1910.93	165.404	2001.77
1144	Peaxi162Scf00089g00084.1	440.557	1.18794	0.280968	1.60382e-06	1.05994e-05	alpha/beta-Hydrolases superfamily protein	AT2G45600.1	IPR013094	GO:0016787,GO:0008152	651.595	433.968	685.533	131.436	238.537	348.463
1349	Peaxi162Scf00117g01123.1	438.51	-1.77537	0.43912	2.44636e-06	1.54274e-05	PA-domain containing subtilase family protein [Theobroma cacao] gb|EOY24994.1| PA-domain containing subtilase family protein [Theobroma cacao]	ref|XP_007040493.1|	IPR010259	GO:0004252,GO:0042802,GO:0043086	153.093	78.2062	157.77	728.641	716.295	133.83
4481	Peaxi162Scf01305g00027.1	438.202	1.0136	0.396881	0.000854862	0.00274342	cyclin p4	AT2G44740.1	IPR013763,IPR013922	GO:0019901,GO:0000079	1070.39	495.306	797.228	102.086	269.294	617.386
824	Peaxi162Scf00058g00206.1	437.936	2.41881	0.360387	4.2832e-13	1.25527e-11	tolB protein-related	AT4G01870.1	IPR015943,IPR011042	GO:0005515	527.602	1863.15	882.396	111.019	146.266	293.542
568	Peaxi162Scf00034g01311.1	436.572	-2.33984	0.217418	1.58288e-28	3.87154e-26	DNA photolyase family protein	AT3G15620.1	IPR006050,IPR005101	GO:0006281,GO:0003913	179.663	141.078	157.77	809.034	1026.6	691.245
1740	Peaxi162Scf00167g00083.1	434.444	3.36563	0.609814	1.5983e-10	2.74829e-09	Ethylene-responsive transcription factor 5	sp|Q40478|ERF5_TOBAC	IPR016177	GO:0003677,GO:0006355,GO:0003700	742.691	3079.18	781.87	72.7365	82.0185	218.421
1706	Peaxi162Scf00164g00522.1	434.006	2.70617	0.52796	3.15128e-09	4.05468e-08		ref|NP_566569.1|	IPR011008		1758.67	966.077	696.702	84.8592	127.129	221.577
3686	Peaxi162Scf00692g00520.1	433.336	-1.01792	0.207434	7.19214e-08	6.64638e-07	P-loop containing nucleoside triphosphate hydrolases superfamily protein	AT3G27120.1	IPR015415,IPR027417	GO:0005524,GO:0000166,GO:0017111	212.559	157.946	261.089	597.205	385.487	361.72
2617	Peaxi162Scf00349g00217.1	433.21	-1.46351	0.344037	1.29186e-06	8.77255e-06	glutamate decarboxylase 4	AT2G02010.1	IPR015424,IPR002129	GO:0019752,GO:0016831,GO:0006536,GO:0004351,GO:0003824,GO:0030170	194.846	141.078	203.845	369.425	508.515	782.78
4412	Peaxi162Scf01195g00016.1	432.806	-1.76975	0.314744	1.26754e-09	1.79313e-08	DNA replication complex GINS protein PSF1	sp|Q14691|PSF1_HUMAN	IPR021151		107.545	70.539	117.281	655.266	321.923	124.992
3070	Peaxi162Scf00451g00723.1	432.539	2.76496	0.825122	6.74269e-06	3.78839e-05	Transmembrane amino acid transporter family protein	AT5G15240.1	IPR013057,IPR002347	GO:0008152,GO:0016491	4730.7	199.349	159.166	185.031	211.198	109.842
11	Peaxi162Scf00000g00481.1	431.709	1.15003	0.643997	0.00495387	0.0126906	NAC domain containing protein 3	AT3G15500.1	IPR003441	GO:0003677,GO:0006355	971.698	1340.24	494.254	238.627	50.5781	547.314
4562	Peaxi162Scf01501g00002.1	431.316	1.02761	0.150951	7.94931e-13	2.22266e-11	Late blight resistance protein, putative [Solanum demissum]	gb|AAT66777.2|			750.283	768.261	619.911	250.111	300.051	471.562
234	Peaxi162Scf00011g00085.1	430.911	-1.1839	0.455768	0.000586027	0.00197259	Protein kinase superfamily protein	AT5G23170.1	IPR011009	GO:0005524,GO:0004674,GO:0004672,GO:0006468,GO:0016772	110.075	164.08	135.431	550.628	554.992	35.3513
1410	Peaxi162Scf00126g00241.1	429.324	1.06149	0.503957	0.00270426	0.00751706	P-loop containing nucleoside triphosphate hydrolases superfamily protein	AT1G65810.1	IPR027417		1597.99	846.467	591.987	205.449	324.657	588.978
4314	Peaxi162Scf01073g00010.1	429.252	1.33899	0.340203	5.09446e-06	2.96414e-05	Subtilase family protein	AT2G05920.1	IPR015500,IPR023828	GO:0004252,GO:0006508,GO:0042802,GO:0043086	719.917	680.854	809.794	206.087	259.042	318.162
1364	Peaxi162Scf00119g00313.1	428.805	1.08915	0.39501	0.000412964	0.00145813	Protein of unknown function (DUF567)	AT3G14260.1	IPR025659		480.788	788.196	621.308	242.455	395.739	118.048
2651	Peaxi162Scf00362g00110.1	428.498	-1.0067	0.308458	8.62666e-05	0.000367641	glutamate receptor 2	AT4G35290.2	IPR001638,IPR028082,IPR001320,IPR020568,IPR001828,IPR000870	GO:0016020,GO:0006810,GO:0005524,GO:0004413,GO:0006566,GO:0004970,GO:0005234,GO:0005215	203.702	213.15	245.731	763.095	526.286	188.751
1950	Peaxi162Scf00204g01613.1	428.361	1.24992	0.704255	0.004212	0.0110324	L-ascorbate oxidase	sp|P14133|ASO_CUCSA	IPR017760	GO:0005507,GO:0005576,GO:0055114,GO:0016491	2000.33	423.234	266.674	206.087	135.331	362.351
1005	Peaxi162Scf00074g01119.1	428.281	1.80732	0.47043	5.10536e-06	2.96983e-05	Avr9/Cf-9 rapidly elicited protein 194 [Nicotiana tabacum]	gb|AAG43553.1|AF211535_1			707.265	814.265	689.721	112.933	287.748	121.205
2059	Peaxi162Scf00228g00020.1	427.586	1.36601	0.613994	0.00123177	0.00378764	Glucan endo-1,3-beta-glucosidase, basic isoform 2	sp|P52401|E132_SOLTU	IPR017853,IPR000490	GO:0004553,GO:0005975,GO:0003824	1665.05	791.263	358.823	110.381	211.881	450.098
2419	Peaxi162Scf00309g00413.1	426.453	-1.26836	0.299283	1.48462e-06	9.89661e-06	Homeodomain-like superfamily protein	AT3G53440.1	IPR009057	GO:0003677	129.054	98.1412	171.732	595.291	334.909	119.311
672	Peaxi162Scf00040g03015.1	425.877	-7.47006	0.71734	3.82298e-26	7.30301e-24	Protein of unknown function (DUF506)	AT4G32480.1	IPR006502		8.85663	1.53346	4.18859	284.566	939.112	1877.41
3934	Peaxi162Scf00802g10028.1	425.511	1.47999	0.312978	1.50912e-07	1.29399e-06	Unknown protein				1217.15	657.852	580.818	142.921	291.849	370.558
3886	Peaxi162Scf00784g00044.1	424.393	1.58318	0.22996	4.97899e-13	1.44462e-11					967.903	979.878	772.097	157.596	212.565	494.919
3932	Peaxi162Scf00802g00122.1	423.229	1.80093	0.823563	0.000672539	0.00223221	nudix hydrolase homolog 2	AT5G47650.1	IPR003293	GO:0016787	1721.98	683.921	363.011	126.97	81.335	258.822
692	Peaxi162Scf00043g00252.1	423.121	-1.2977	0.247812	1.18953e-08	1.33553e-07	Xyloglucan galactosyltransferase KATAMARI1	sp|Q7XJ98|KATAM_ARATH	IPR004263		220.15	222.351	136.827	579.34	602.153	329.525
2227	Peaxi162Scf00270g00019.1	421.71	1.20586	0.309922	6.55317e-06	3.6938e-05	Cytokinin riboside 5'-monophosphate phosphoribohydrolase LOG3	sp|Q8L8B8|LOG3_ARATH	IPR005269		733.835	979.878	677.155	218.847	410.776	312.481
1322	Peaxi162Scf00111g00137.1	421.482	1.33186	0.312696	1.32423e-06	8.9621e-06	Protein kinase superfamily protein	AT1G33260.2	IPR011009	GO:0005524,GO:0004674,GO:0004672,GO:0006468,GO:0016772	1591.66	496.84	640.854	192.05	317.822	479.137
1792	Peaxi162Scf00175g00117.1	420.959	-1.22013	0.384992	9.36788e-05	0.000395239	sulfotransferase 17	AT1G18590.1	IPR000863,IPR027417	GO:0008146	255.577	72.0724	141.016	313.915	438.799	513.857
1749	Peaxi162Scf00168g00518.1	420.22	1.33028	0.179172	9.65203e-15	4.02235e-13	Unknown protein				713.591	854.135	622.704	185.669	332.175	327
3138	Peaxi162Scf00469g00065.1	419.884	1.34724	0.646222	0.00177845	0.00521499	conserved hypothetical protein [Ricinus communis] gb|EEF40098.1| conserved hypothetical protein [Ricinus communis]	ref|XP_002522240.1|	IPR012881		2851.83	283.689	333.691	174.185	233.069	520.17
783	Peaxi162Scf00051g00105.1	418.926	-4.23842	0.51568	2.46422e-18	1.90239e-16	conserved hypothetical protein [Ricinus communis] gb|EEF48339.1| conserved hypothetical protein [Ricinus communis]	ref|XP_002513756.1|			44.2831	46.0037	46.0745	1087.22	390.271	1318.1
572	Peaxi162Scf00035g00412.1	418.749	-1.23161	0.275864	5.47192e-07	4.07993e-06	Nuclear pore complex protein Nup96 homolog	sp|Q8LLD0|NUP96_ARATH	IPR007230	GO:0006810,GO:0005643	298.595	110.409	153.582	466.407	554.309	409.697
2864	Peaxi162Scf00406g00134.1	418.54	3.69026	0.234583	4.28231e-58	5.60362e-55	Glutelin type-A 1 [Morus notabilis]	gb|EXB74910.1|	IPR023575,IPR002222,IPR006044	GO:0005840,GO:0045735,GO:0006412,GO:0003735	866.684	1544.19	1748.04	61.2518	89.5369	163.5
3424	Peaxi162Scf00582g00017.1	417.457	1.07945	0.287095	1.22128e-05	6.45437e-05					479.523	1562.59	779.078	230.97	343.794	647.056
2032	Peaxi162Scf00222g00073.1	417.186	-2.46107	0.4938	1.10774e-08	1.25719e-07	SET domain protein 35	AT1G26760.1	IPR001214,IPR011990	GO:0005515	83.5053	39.8698	46.0745	614.432	481.859	29.6699
2045	Peaxi162Scf00225g00127.1	416.881	-1.0398	0.338158	0.000158422	0.000627241	Deoxyuridine 5'-triphosphate nucleotidohydrolase	sp|P32518|DUT_SOLLC	IPR008180	GO:0016787,GO:0046080	117.667	92.0073	188.487	541.695	288.432	95.9536
2312	Peaxi162Scf00285g00427.1	414.896	-2.42884	0.306739	5.41213e-17	3.25611e-15	uv-b-insensitive 4	AT2G42260.1			102.484	81.2731	57.2441	726.727	456.57	220.946
2582	Peaxi162Scf00344g00021.1	414.268	-1.05037	0.28192	1.44112e-05	7.47289e-05	LOB domain-containing protein 25	AT3G27650.1	IPR004883		175.867	161.013	187.09	581.254	431.964	169.813
985	Peaxi162Scf00073g02223.1	414.098	-2.49423	0.303423	3.80155e-18	2.82643e-16	methyl esterase 17	AT3G10870.1			145.502	156.412	93.5452	911.758	984.222	502.494
1765	Peaxi162Scf00170g00323.1	413.353	1.37085	0.368384	1.15722e-05	6.14899e-05	G-type lectin S-receptor-like serine/threonine-protein kinase	sp|O64793|Y1675_ARATH	IPR001480,IPR003609,IPR000858,IPR013320,IPR024171,IPR011009	GO:0005524,GO:0004674,GO:0004672,GO:0048544,GO:0006468,GO:0016772	1145.04	657.852	481.688	136.54	142.849	498.706
2043	Peaxi162Scf00224g00092.1	413.044	1.03994	0.119544	2.73461e-19	2.36979e-17	conserved hypothetical protein [Ricinus communis] gb|EEF38592.1| conserved hypothetical protein [Ricinus communis]	ref|XP_002523866.1|			463.075	510.641	460.745	283.289	209.831	192.539
633	Peaxi162Scf00038g01416.1	412.762	1.3446	0.22201	1.0945e-10	1.9539e-09	PRA1 (Prenylated rab acceptor) family protein	AT1G55190.1	IPR004895		961.576	717.657	689.721	200.344	329.441	361.089
1808	Peaxi162Scf00177g00117.1	412.697	-1.29552	0.423096	0.000123989	0.000506862	U4/U6 small nuclear ribonucleoprotein PRP4-like protein	sp|O22212|PRP4L_ARATH	IPR027106,IPR015943,IPR014906	GO:0005515,GO:0008380	183.459	274.489	249.919	490.652	1351.94	216.527
1958	Peaxi162Scf00206g00063.1	411.802	-8.49958	0.854457	2.86019e-24	4.48228e-22	S18 ribosomal protein	AT4G09800.1			0	1.53346	2.79239	1051.49	556.359	343.413
3144	Peaxi162Scf00472g00054.1	411.677	1.83701	0.35264	1.11212e-08	1.25996e-07	Subtilase family protein	AT5G67360.1	IPR015500,IPR023828	GO:0004252,GO:0006508,GO:0042802,GO:0043086	1704.27	640.984	615.723	148.025	280.23	315.006
82	Peaxi162Scf00003g02541.1	410.396	-1.07996	0.313844	4.13768e-05	0.000190848	CYCLIN A3	AT1G47230.1	IPR014400	GO:0005634,GO:0051726,GO:0019901,GO:0000079	169.541	115.009	153.582	587.634	319.189	122.467
3649	Peaxi162Scf00684g00554.1	409.208	3.1247	0.654439	1.0475e-08	1.19713e-07	Non-symbiotic hemoglobin 1	sp|Q9FVL0|HBL1_MEDSA	IPR009050,IPR000971	GO:0015671,GO:0020037,GO:0005506,GO:0019825	1041.29	594.981	1464.61	28.0737	112.092	142.668
810	Peaxi162Scf00057g00225.1	408.678	-1.84562	0.343434	4.61757e-09	5.73547e-08	conserved hypothetical protein [Ricinus communis] gb|EEF29038.1| conserved hypothetical protein [Ricinus communis]	ref|XP_002533353.1|			98.6881	107.342	121.469	655.266	539.955	110.473
2374	Peaxi162Scf00299g00866.1	408.042	1.42702	0.500212	0.000206116	0.000791529	2-oxoglutarate (2OG) and Fe(II)-dependent oxygenase superfamily protein	AT2G36690.1	IPR027443,IPR005123,IPR026992	GO:0016706,GO:0055114,GO:0016491	1821.93	699.256	716.249	119.951	266.56	571.934
573	Peaxi162Scf00035g00414.1	406.901	1.04679	0.191584	3.59464e-09	4.57343e-08	germin-like protein 10	AT3G62020.1	IPR001929	GO:0045735,GO:0030145	593.394	739.126	578.025	300.516	323.29	263.872
901	Peaxi162Scf00065g01522.1	406.896	1.19681	0.239349	4.11062e-08	4.03378e-07	Unknown protein		IPR007650		508.623	763.661	527.762	203.535	229.652	307.43
2196	Peaxi162Scf00263g00161.1	406.295	1.89263	0.381148	3.57178e-08	3.55967e-07	Bidirectional sugar transporter SWEET1	sp|Q8L9J7|SWET1_ARATH	IPR004316	GO:0016021	669.308	892.471	1051.34	184.393	289.799	145.824
4131	Peaxi162Scf00937g00312.1	405.78	1.0323	0.216868	1.48405e-07	1.27383e-06	NBS-LRR type resistance protein [Beta vulgaris]	gb|ABJ99598.1|			802.157	726.858	530.555	233.522	308.253	414.116
2596	Peaxi162Scf00344g00191.1	405.393	2.15998	0.526911	1.11539e-06	7.71631e-06					1786.51	463.104	484.48	50.4051	200.945	237.99
103	Peaxi162Scf00003g03911.1	405.329	1.3916	0.310415	4.82629e-07	3.64949e-06	Disease resistance protein, putative [Solanum demissum]	gb|AAT39951.2|			822.401	788.196	685.533	105.915	189.326	504.388
2081	Peaxi162Scf00232g01126.1	405.184	1.00577	0.490793	0.00345229	0.00928189	NAC domain containing protein 1	AT1G56010.2	IPR003441	GO:0003677,GO:0006355	707.265	1475.18	692.514	197.154	138.748	772.048
2324	Peaxi162Scf00286g00082.1	405.149	1.82344	0.341915	5.88923e-09	7.12561e-08	Cysteine proteinase inhibitor 10	sp|A2XS65|CYT10_ORYSI	IPR027214,IPR000010	GO:0004869	908.437	984.478	358.823	141.645	237.854	194.432
4499	Peaxi162Scf01327g00136.1	405.143	-1.3736	0.486558	0.000239404	0.00090176	Unknown protein		IPR008119		70.853	141.078	136.827	740.764	356.097	26.5135
2080	Peaxi162Scf00232g00071.1	405.047	2.46418	0.199213	8.03014e-37	3.38962e-34	P-loop containing nucleoside triphosphate hydrolases superfamily protein	AT5G56220.1	IPR002182,IPR027417,IPR000157	GO:0043531,GO:0007165,GO:0005515,GO:0000166,GO:0017111	563.028	881.737	781.87	119.951	130.546	139.512
3969	Peaxi162Scf00818g00018.1	404.661	1.18685	0.549528	0.00191745	0.00555843	Pentatricopeptide repeat-containing protein	sp|Q9SX45|PPR75_ARATH	IPR011990,IPR002885	GO:0005515	628.82	243.819	520.781	175.461	239.904	40.4015
3414	Peaxi162Scf00579g00318.1	404.469	2.05269	0.388736	5.62648e-09	6.85205e-08	Peroxisomal membrane 22 kDa (Mpv17/PMP22) family protein	AT4G14305.1	IPR007248	GO:0016021	1409.47	835.733	672.967	82.3071	109.358	426.11
273	Peaxi162Scf00013g00917.1	402.301	1.1155	0.290136	8.41642e-06	4.62939e-05	Transcription factor CYCLOIDEA	sp|O49250|CYCLD_ANTMA	IPR005333		392.222	878.67	822.36	163.338	256.308	464.618
1982	Peaxi162Scf00207g01552.1	400.214	-2.15437	0.349599	2.90962e-11	5.88014e-10	Zinc finger CCCH domain-containing protein 62	sp|Q338N2|C3H62_ORYSJ	IPR003034,IPR000571	GO:0046872,GO:0003676	103.749	88.9404	86.5642	770.113	485.96	124.992
3661	Peaxi162Scf00687g00611.1	397.814	-2.05872	0.540153	3.99819e-06	2.38461e-05	Unknown protein				58.2007	46.0037	64.2251	515.536	310.987	65.0212
1815	Peaxi162Scf00178g01110.1	397.628	1.13819	0.44668	0.000720085	0.00236691	WRKY family transcription factor	AT1G62300.1	IPR003657	GO:0006355,GO:0043565,GO:0003700	799.627	507.574	591.987	94.4298	132.597	479.137
316	Peaxi162Scf00015g00459.1	397.481	1.06081	0.457916	0.00155265	0.0046265	Cytochrome P450 superfamily protein	AT2G26710.1	IPR001128	GO:0020037,GO:0016705,GO:0005506,GO:0055114	914.763	963.01	847.491	132.074	241.271	677.357
1395	Peaxi162Scf00123g00176.1	396.554	2.14238	0.227514	2.3269e-22	2.95618e-20	Unknown protein				747.752	1186.89	968.961	116.123	189.326	322.581
1373	Peaxi162Scf00120g01319.1	396.397	-2.33788	0.363911	3.58072e-12	8.76623e-11	Glutaredoxin family protein	AT5G06470.1	IPR012336	GO:0015035,GO:0009055,GO:0045454	75.9139	47.5371	82.3756	644.42	438.116	80.8031
1778	Peaxi162Scf00173g00033.1	394.533	1.20691	0.17311	2.50034e-13	7.69841e-12	germin-like protein 10	AT3G62020.1	IPR001929	GO:0045735,GO:0030145	526.337	650.185	660.401	263.51	321.923	186.857
2827	Peaxi162Scf00396g00134.1	394.16	2.33941	0.398865	1.15777e-10	2.05703e-09	6-phosphogluconate dehydrogenase, decarboxylating 3	sp|Q9FWA3|6GPD3_ARATH	IPR008927,IPR016040,IPR006113	GO:0050661,GO:0016616,GO:0006098,GO:0004616,GO:0055114,GO:0050662,GO:0016491	1165.28	533.643	385.35	125.694	111.409	124.992
4543	Peaxi162Scf01414g00011.1	393.291	-1.36653	0.268116	2.47493e-08	2.57131e-07	kinesin 4	AT5G27000.1	IPR021720,IPR027640,IPR027417,IPR001752	GO:0007018,GO:0005524,GO:0003777,GO:0008017,GO:0005871	129.054	116.543	198.26	610.604	426.496	188.12
75	Peaxi162Scf00003g01928.1	393.231	3.88862	0.432912	1.66594e-21	1.89562e-19	Unknown protein				837.584	1674.53	827.945	26.7976	97.0553	86.4845
1912	Peaxi162Scf00196g00106.1	392.225	1.40889	0.282979	4.50211e-08	4.37486e-07	EF-hand calcium-binding domain-containing protein 4A [Theobroma cacao] gb|EOY05529.1| EF-hand calcium-binding domain-containing protein 4A [Theobroma cacao]	ref|XP_007034603.1|			499.767	719.191	751.154	143.559	293.216	251.878
1859	Peaxi162Scf00188g00081.1	391.857	1.17805	0.757985	0.00752618	0.018204	HXXXD-type acyl-transferase family protein	AT3G26040.1	IPR003480,IPR023213	GO:0016747	1685.29	469.237	439.802	124.418	240.588	284.073
1965	Peaxi162Scf00207g00333.1	390.344	-1.05877	0.496636	0.0025443	0.00712234	hydroxyproline-rich systemin precursor [Petunia x hybrida]	gb|ABQ45124.1|			217.62	311.291	453.764	448.542	583.699	1609.75
1876	Peaxi162Scf00189g00117.1	389.368	-1.1046	0.340405	8.14108e-05	0.000349336	beta-galactosidase 3	AT4G36360.1	IPR001944,IPR017853	GO:0004553,GO:0005975,GO:0003824	159.419	104.275	215.014	586.358	482.542	93.4285
2437	Peaxi162Scf00314g00115.1	388.384	1.15127	0.166912	4.17535e-13	1.22641e-11	WRKY DNA-binding protein 57	AT1G69310.1	IPR003657	GO:0006355,GO:0043565,GO:0003700	767.996	429.368	466.33	204.173	231.702	293.542
2356	Peaxi162Scf00297g00098.1	387.582	1.82183	0.444478	1.85987e-06	1.21081e-05	trehalose phosphate synthase	AT1G60140.1	IPR006379,IPR001830,IPR023214	GO:0008152,GO:0005992,GO:0003824	1590.4	872.536	485.877	158.234	218.716	325.737
1733	Peaxi162Scf00166g00728.1	387.57	2.04617	0.499993	1.39143e-06	9.3468e-06	conserved hypothetical protein [Ricinus communis] gb|EEF50925.1| conserved hypothetical protein [Ricinus communis]	ref|XP_002509538.1|			2088.9	529.042	530.555	69.5463	123.711	426.11
4653	Peaxi162Scf03779g00019.1	386.988	1.3891	0.292196	1.36269e-07	1.17894e-06	myb domain protein 3	AT1G22640.1	IPR009057	GO:0003677,GO:0003682	544.05	872.536	832.133	171.633	206.413	414.116
1293	Peaxi162Scf00110g00028.1	386.46	1.71166	0.29136	3.10041e-10	4.96577e-09	UDP-Glycosyltransferase superfamily protein	AT2G36770.1	IPR002213	GO:0008152,GO:0016758	541.519	949.209	829.341	141.645	182.491	332.05
3880	Peaxi162Scf00784g00010.1	385.501	-1.00245	0.520444	0.00471228	0.0121574	AMP-dependent synthetase and ligase family protein	AT1G66120.1	IPR025110,IPR000873	GO:0008152,GO:0003824	426.383	159.479	601.761	366.235	360.882	2446.82
1966	Peaxi162Scf00207g00442.1	385.415	-1.22493	0.219409	1.76504e-09	2.41721e-08	Oxidoreductase family protein	AT4G09670.1	IPR004104,IPR016040	GO:0008152,GO:0055114,GO:0016491	285.942	228.485	216.411	622.726	598.735	572.565
3573	Peaxi162Scf00657g00068.1	385.062	-1.55855	0.265155	3.24134e-10	5.17566e-09	D-arabinono-1,4-lactone oxidase family protein	AT5G11540.1	IPR016166,IPR007173,IPR010030	GO:0016614,GO:0016020,GO:0008762,GO:0003885,GO:0050660,GO:0003824,GO:0055114,GO:0016491	130.319	173.28	145.204	559.56	587.799	259.454
365	Peaxi162Scf00016g01824.1	384.676	2.03412	0.291839	1.75989e-13	5.61e-12	Unknown protein				746.487	1131.69	928.471	98.258	272.028	265.766
36	Peaxi162Scf00001g00292.1	384.367	-5.67959	1.32207	4.03752e-07	3.10417e-06	conserved hypothetical protein [Ricinus communis] gb|EEF47311.1| conserved hypothetical protein [Ricinus communis]	ref|XP_002515327.1|			11.3871	19.9349	11.1696	1882.85	55.3625	1499.28
2544	Peaxi162Scf00332g00334.1	383.946	-2.30424	0.406349	3.91534e-10	6.15796e-09	PPPDE putative thiol peptidase family protein	AT1G80690.1	IPR008580		67.0573	67.472	68.4136	677.598	418.978	50.5019
3667	Peaxi162Scf00689g00027.1	383.881	-4.32177	0.750913	8.96888e-11	1.63116e-09	tryptophan aminotransferase related 2	AT4G24670.1	IPR015424	GO:0016846,GO:0003824,GO:0030170	22.7742	4.60037	26.5277	794.359	475.707	17.6757
2987	Peaxi162Scf00434g00033.1	382.761	-1.36304	0.226235	1.3326e-10	2.33077e-09	Unknown protein		IPR012340		234.068	263.754	244.334	547.438	704.676	749.953
1478	Peaxi162Scf00130g00716.1	382.441	1.89158	0.350219	3.77598e-09	4.77627e-08	UDP-Glycosyltransferase superfamily protein	AT2G36770.1	IPR002213	GO:0008152,GO:0016758	916.028	823.466	534.743	100.81	123.028	326.369
3425	Peaxi162Scf00583g00012.1	382.378	1.07325	0.260587	2.77988e-06	1.73014e-05	Protein of unknown function, DUF538	AT3G07460.1	IPR007493		563.028	673.187	590.591	163.338	348.579	295.436
2690	Peaxi162Scf00365g00913.1	381.999	-1.04844	0.297959	3.21169e-05	0.000152298	COBRA-like protein 4	sp|Q9LFW3|COBL4_ARATH	IPR006918	GO:0010215,GO:0031225,GO:0016049	184.724	191.682	262.485	477.253	597.368	379.396
1347	Peaxi162Scf00117g00118.1	381.576	1.06063	0.231803	3.54496e-07	2.75788e-06	plant intracellular ras group-related LRR 3	AT1G12970.1	IPR003591,IPR025875,IPR001611	GO:0005515	722.448	688.522	508.216	155.682	239.221	472.824
498	Peaxi162Scf00026g02218.1	380.476	1.44511	0.433159	4.36468e-05	0.0002004	Protein of unknown function (DUF569)	AT1G59710.1	IPR007679,IPR008999		1208.3	529.042	478.896	194.602	267.244	224.102
2390	Peaxi162Scf00301g00002.1	379.2	-1.10283	0.241234	3.51068e-07	2.73365e-06	Histone-lysine N-methyltransferase, H3 lysine-9 specific	sp|O60016|CLR4_SCHPO	IPR015947,IPR003105,IPR001214,IPR025794,IPR007728,IPR003616	GO:0042393,GO:0016571,GO:0005634,GO:0005515,GO:0008270,GO:0034968,GO:0018024	148.032	191.682	251.315	584.444	472.29	291.649
169	Peaxi162Scf00007g00636.1	378.932	1.5461	0.32526	1.31398e-07	1.14284e-06	Unknown protein				630.086	492.239	452.368	139.731	121.661	228.521
292	Peaxi162Scf00014g00921.1	377.305	-1.60389	0.401596	3.4724e-06	2.09973e-05	DNA double-strand break repair rad50 ATPase, putative isoform 1 [Theobroma cacao] gb|EOY07329.1| DNA double-strand break repair rad50 ATPase, putative isoform 1 [Theobroma cacao]	ref|XP_007026827.1|			78.4444	62.8717	138.223	586.358	315.771	80.1718
3926	Peaxi162Scf00801g00216.1	376.379	-1.08972	0.240144	4.15198e-07	3.18529e-06	Pachytene checkpoint protein 2 homolog	sp|Q8H1F9|PCH2_ARATH			132.849	124.21	167.544	506.603	291.849	162.869
560	Peaxi162Scf00033g02837.1	376.096	1.04583	0.171895	9.17641e-11	1.66659e-09					566.824	693.122	586.403	196.516	285.014	383.183
3208	Peaxi162Scf00498g00219.1	375.663	-1.0435	0.196146	7.99298e-09	9.35528e-08	cinnamyl alcohol dehydrogenase 9	AT4G39330.1	IPR020843,IPR016040,IPR002085	GO:0008270,GO:0016747,GO:0055114,GO:0016491	274.555	231.552	282.032	512.984	529.02	654.631
39	Peaxi162Scf00001g03224.1	374.63	-1.15871	0.138802	5.7017e-18	4.14497e-16	Protein of unknown function (DUF789)	AT5G49220.1	IPR008507		258.107	171.747	191.279	504.689	515.35	402.753
3452	Peaxi162Scf00597g00053.1	372.934	-1.68726	0.153917	5.7628e-29	1.46425e-26	F-box protein [Morus notabilis]	gb|EXB41587.1|	IPR001810,IPR017451	GO:0005515	154.358	147.212	128.45	542.333	426.496	446.311
1681	Peaxi162Scf00160g01112.1	372.267	8.81788	0.674032	4.0995e-40	2.23517e-37	Unknown protein				1596.72	619.516	520.781	0	0	5.05019
3436	Peaxi162Scf00586g00012.1	372.011	-1.06924	0.165945	9.15315e-12	2.0562e-10	Unknown protein				210.029	141.078	173.128	469.597	362.248	306.799
1011	Peaxi162Scf00074g10153.1	370.832	1.26715	0.557451	0.0012676	0.00388096	Disease resistance-responsive (dirigent-like protein) family protein	AT1G64160.1	IPR004265		585.802	230.018	182.902	50.4051	121.661	136.986
3883	Peaxi162Scf00784g00049.1	370.657	1.35309	0.364321	1.20232e-05	6.35934e-05	AMP-dependent synthetase and ligase family protein	AT5G16340.1	IPR025110,IPR000873	GO:0008152,GO:0003824	474.462	1165.43	681.344	195.24	302.785	303.643
432	Peaxi162Scf00019g00154.1	369.973	-1.03048	0.257178	4.6664e-06	2.73446e-05	Pentatricopeptide repeat-containing protein	sp|B3H4P1|PP450_ARATH	IPR002885		174.602	134.944	212.222	600.395	388.905	158.45
1967	Peaxi162Scf00207g00432.1	369.717	1.36022	0.624152	0.00138935	0.00419965	WRKY family transcription factor	AT4G01720.1	IPR003657	GO:0006355,GO:0043565,GO:0003700	1040.02	507.574	353.238	173.547	246.739	97.2162
3815	Peaxi162Scf00751g00045.1	369.716	2.09007	0.293028	4.96833e-14	1.78853e-12	Acidic leucine-rich nuclear phosphoprotein 32-related protein	sp|Q9SCQ7|AN32_ARATH	IPR001611	GO:0005515	382.1	525.975	534.743	158.872	120.294	35.3513
4206	Peaxi162Scf00982g00011.1	369.592	-1.88295	0.304076	3.84422e-11	7.61022e-10	Shugoshin C terminus, putative isoform 1 [Theobroma cacao] gb|EOY18838.1| Shugoshin C terminus, putative isoform 1 [Theobroma cacao]	ref|XP_007010028.1|	IPR011515	GO:0005634,GO:0000775,GO:0045132	75.9139	85.8735	118.677	671.855	325.34	124.361
2792	Peaxi162Scf00391g00217.1	369.53	-2.61162	0.427845	1.37572e-11	2.95357e-10	Protein phosphatase 2C family protein	AT2G33700.1	IPR001932,IPR015655	GO:0003824	177.133	92.0073	92.149	384.738	685.538	1462.66
1959	Peaxi162Scf00206g00106.1	369.211	3.79807	1.14477	4.77273e-06	2.79184e-05	RING membrane-anchor 1	AT4G03510.1	IPR013083	GO:0005515,GO:0008270	146.767	1890.75	194.071	44.6627	18.4542	38.5077
3763	Peaxi162Scf00732g00235.1	368.75	-2.8818	0.287238	6.96084e-26	1.31466e-23	conserved hypothetical protein [Ricinus communis] gb|EEF33689.1| conserved hypothetical protein [Ricinus communis]	ref|XP_002528700.1|			54.405	53.6709	54.4517	577.426	442.9	248.722
85	Peaxi162Scf00003g02812.1	368.382	-1.96562	0.372007	6.3686e-09	7.64904e-08	Thymocyte nuclear protein [Medicago truncatula] gb|AES93600.1| Thymocyte nuclear protein [Medicago truncatula]	ref|XP_003610642.1|	IPR015947		78.4444	33.736	75.3946	483.634	255.624	90.9034
1664	Peaxi162Scf00160g00031.1	368.304	-2.10758	0.411515	1.16246e-08	1.30964e-07	Cyclin A3	AT5G43080.1	IPR014400	GO:0005634,GO:0051726,GO:0019901,GO:0000079	83.5053	30.6691	86.5642	553.818	312.354	136.355
3415	Peaxi162Scf00579g00064.1	367.96	-2.29086	0.270702	8.72985e-19	7.11741e-17	calcium-dependent protein kinase 21	AT4G04720.1	IPR011009	GO:0005524,GO:0004674,GO:0004672,GO:0006468,GO:0016772	132.849	150.279	167.544	495.757	762.772	1087.05
3412	Peaxi162Scf00578g00317.1	367.801	1.34964	0.195709	4.46273e-13	1.3039e-11	P-loop containing nucleoside triphosphate hydrolases superfamily protein	AT1G04280.1	IPR027417,IPR010488	GO:0005524,GO:0016301	479.523	613.382	531.951	234.798	202.312	177.388
3894	Peaxi162Scf00786g00455.1	367.785	1.14424	0.261752	8.66408e-07	6.1566e-06	Pentatricopeptide repeat-containing protein	sp|Q9LNU6|PPR53_ARATH	IPR011990,IPR002885	GO:0005515	354.265	637.917	562.667	331.142	179.074	144.562
1592	Peaxi162Scf00152g00245.1	367.012	1.25528	0.260483	1.01106e-07	9.05873e-07	cinnamyl alcohol dehydrogenase 5	AT4G34230.1	IPR020843,IPR016040,IPR002085	GO:0008270,GO:0016747,GO:0055114,GO:0016491	456.749	650.185	664.59	230.97	281.597	181.807
3469	Peaxi162Scf00608g00016.1	365.656	2.05906	0.378168	2.30367e-09	3.05572e-08	ATP synthase epsilon chain, chloroplastic	sp|Q3C1J6|ATPE_NICSY	IPR001469	GO:0045261,GO:0015986,GO:0046961,GO:0046933	484.584	567.379	414.67	113.571	90.9039	106.685
2994	Peaxi162Scf00434g00741.1	365.285	1.11405	0.410067	0.00045179	0.00157357	receptor like protein 50	AT4G13920.1	IPR003591,IPR025875,IPR001611	GO:0005515	1043.82	461.57	435.613	107.829	151.051	496.813
1355	Peaxi162Scf00118g00085.1	365.114	1.18339	0.286707	2.48184e-06	1.56248e-05	hydroxyproline-rich glycoprotein family protein	AT5G65660.1			365.652	757.527	769.304	153.129	226.918	386.34
3769	Peaxi162Scf00732g00425.1	364.988	1.1366	0.205369	2.33542e-09	3.09183e-08	U-box domain-containing protein 16	sp|Q9LZW3|PUB16_ARATH	IPR013083,IPR016024	GO:0005515,GO:0000151,GO:0016567,GO:0005488,GO:0004842	461.81	728.391	522.178	194.602	274.762	275.235
4249	Peaxi162Scf01012g00236.1	363.477	-1.26522	0.38208	5.52803e-05	0.000247348	GDSL esterase/lipase	sp|Q9M153|GDL61_ARATH	IPR001087	GO:0016787,GO:0016788,GO:0006629	88.5663	111.942	150.789	500.861	416.928	53.6583
3898	Peaxi162Scf00788g00218.1	362.844	1.98948	0.515061	3.6863e-06	2.21423e-05	ARM repeat superfamily protein isoform 2 [Theobroma cacao] ref|XP_007034929.1| ARM repeat superfamily protein isoform 2 [Theobroma cacao] gb|EOY05854.1| ARM repeat superfamily protein isoform 2 [Theobroma cacao] gb|EOY05855.1| ARM repeat superfamily protein isoform 2 [Theobroma cacao]	ref|XP_007034928.1|	IPR013083,IPR016024	GO:0005515,GO:0000151,GO:0016567,GO:0005488,GO:0004842	1182.99	570.445	430.029	84.8592	79.2846	276.498
2720	Peaxi162Scf00374g00053.1	362.08	1.10208	0.362117	0.000162346	0.000641031	Calcium-binding protein CAST	sp|Q09011|CAST_SOLTU	IPR011992	GO:0005509	951.455	518.308	569.648	121.227	246.056	462.724
1438	Peaxi162Scf00128g00107.1	361.014	1.56708	0.392958	3.64866e-06	2.19465e-05	P-loop containing nucleoside triphosphate hydrolases superfamily protein	AT3G50940.1	IPR025753,IPR027417	GO:0005524	847.706	410.966	248.523	125.694	154.468	162.869
2217	Peaxi162Scf00268g00052.1	359.757	1.20823	0.196713	6.27227e-11	1.1801e-09	Unknown protein				492.175	890.938	611.534	184.393	239.221	405.278
1925	Peaxi162Scf00201g00004.1	357.425	1.80907	0.327796	2.18168e-09	2.91608e-08	phytochrome interacting factor 3	AT1G09530.1	IPR011598	GO:0046983	778.118	895.538	894.962	98.8961	163.354	404.015
655	Peaxi162Scf00038g02334.1	356.127	-4.13818	0.740777	1.82453e-10	3.07469e-09	Unknown protein				31.6308	67.472	32.1125	1004.91	205.73	1545.99
1476	Peaxi162Scf00130g00521.1	353.604	-1.02902	0.234515	8.74206e-07	6.20696e-06	Glycosyltransferase family 61 protein	AT2G41640.1	IPR007657	GO:0016757	146.767	170.214	180.109	444.713	405.308	227.259
1115	Peaxi162Scf00086g01014.1	353.539	-1.11971	0.262187	1.38081e-06	9.28309e-06	Shugoshin-1, putative [Ricinus communis] gb|EEF38654.1| Shugoshin-1, putative [Ricinus communis]	ref|XP_002523714.1|	IPR011515	GO:0005634,GO:0000775,GO:0045132	130.319	157.946	139.62	491.928	384.804	121.205
3441	Peaxi162Scf00592g00211.1	353.402	1.38813	0.433717	7.2252e-05	0.000313274	xyloglucan endotransglucosylase/hydrolase 30	AT1G32170.1	IPR016455,IPR008985	GO:0048046,GO:0016762,GO:0004553,GO:0005618,GO:0006073,GO:0005975	256.842	490.706	865.642	113.571	97.0553	306.799
1400	Peaxi162Scf00125g00003.1	353.304	-1.34537	0.28978	2.33037e-07	1.90468e-06	partner of SLD five 1	AT1G80190.1	IPR005339		116.401	93.5408	139.62	548.714	297.317	116.786
2599	Peaxi162Scf00345g00065.1	353.095	-1.83294	0.372057	4.64664e-08	4.50063e-07	Chaperone DnaJ-domain superfamily protein [Theobroma cacao] gb|EOY33280.1| Chaperone DnaJ-domain superfamily protein [Theobroma cacao]	ref|XP_007015661.1|	IPR021410		89.8315	138.011	157.77	550.628	691.69	307.43
3927	Peaxi162Scf00801g00061.1	352.79	1.96375	0.459023	7.41137e-07	5.38038e-06	cytochrome P450, family 71, subfamily A, polypeptide 22	AT3G48310.1	IPR001128	GO:0020037,GO:0016705,GO:0005506,GO:0055114	670.573	788.196	519.385	102.724	76.5506	244.303
4488	Peaxi162Scf01313g00013.1	352.319	1.87735	0.447951	1.19683e-06	8.20381e-06	ortholog of sugar beet HS1 PRO-1 2	AT2G40000.1	IPR009869,IPR009743		797.096	631.784	395.124	93.7918	88.1699	235.465
2914	Peaxi162Scf00418g00732.1	351.893	1.00862	0.454744	0.00221462	0.00630331	cytochrome P450, putative [Ricinus communis] gb|EEF40808.1| cytochrome P450, putative [Ricinus communis]	ref|XP_002521537.1|	IPR001128	GO:0020037,GO:0016705,GO:0005506,GO:0055114	234.068	690.055	364.407	216.933	222.134	74.4903
3620	Peaxi162Scf00679g00410.1	349.813	1.17237	0.216957	4.82591e-09	5.96031e-08	actin-11	AT3G12110.1	IPR004000		627.555	700.789	491.461	176.099	272.028	321.318
1578	Peaxi162Scf00149g00813.1	349.678	1.24246	0.274035	3.96086e-07	3.04792e-06	phloem protein 2-A1	AT4G19840.1	IPR025886		547.846	665.52	812.587	164.614	220.083	410.328
24	Peaxi162Scf00001g00525.1	349.6	1.42089	0.221311	1.11894e-11	2.46082e-10	Interstitial collagenase	sp|P13943|MMP1_RABIT	IPR024079,IPR021190	GO:0031012,GO:0008237,GO:0006508,GO:0004222,GO:0008270	626.29	897.071	631.081	144.197	289.799	334.575
1868	Peaxi162Scf00189g00003.1	349.157	1.22598	0.477591	0.000605051	0.00202984	Monothiol glutaredoxin-S5	sp|Q5QLR2|GRXS5_ORYSJ	IPR011905,IPR012336	GO:0015035,GO:0009055,GO:0045454	1328.49	394.098	275.051	108.467	168.821	407.803
2134	Peaxi162Scf00249g00717.1	349.061	2.31175	0.580231	1.33596e-06	9.02977e-06	Unknown protein				427.648	2024.16	765.116	56.7855	86.1195	358.564
2872	Peaxi162Scf00406g00711.1	348.724	-2.41897	0.341238	3.054e-14	1.15002e-12	uv-b-insensitive 4	AT2G42260.1			67.0573	62.8717	57.2441	617.622	332.175	150.874
2522	Peaxi162Scf00328g00129.1	348.523	1.52267	0.415808	1.30262e-05	6.82225e-05	Chaperone DnaJ-domain superfamily protein	AT2G17880.1	IPR001623		471.932	1263.57	557.083	151.215	146.95	383.814
578	Peaxi162Scf00035g00243.1	348.469	-1.40401	0.293331	1.16287e-07	1.02608e-06	alpha/beta-Hydrolases superfamily protein	AT5G50890.1	IPR002921	GO:0004806,GO:0006629	135.38	88.9404	113.092	492.566	340.377	136.986
1107	Peaxi162Scf00085g00152.1	348.409	1.30128	0.244827	7.81292e-09	9.15683e-08	UDP-Glycosyltransferase superfamily protein	AT2G22590.1	IPR002213	GO:0008152,GO:0016758	551.641	570.445	829.341	146.749	190.693	409.697
1394	Peaxi162Scf00123g01711.1	347.856	6.77476	0.350047	4.52841e-84	1.07739e-80					582.007	864.869	753.946	3.82824	3.41744	11.9942
4531	Peaxi162Scf01372g00046.1	347.541	-1.14411	0.333441	4.0171e-05	0.000185679	FK506 BINDING PROTEIN 53	AT4G25340.1	IPR024057,IPR023566,IPR001179	GO:0006457	168.276	99.6746	111.696	583.806	231.702	126.255
996	Peaxi162Scf00074g00526.1	347.313	-2.22916	0.302612	6.56867e-15	2.79526e-13	Unknown protein		IPR018838		80.9749	49.0706	82.3756	577.426	387.538	116.154
4151	Peaxi162Scf00945g00117.1	347.105	2.04895	0.337126	6.0374e-11	1.14178e-09	Cytochrome P450 superfamily protein	AT3G28740.1	IPR001128	GO:0020037,GO:0016705,GO:0005506,GO:0055114	670.573	880.203	559.875	125.056	120.977	215.896
2053	Peaxi162Scf00226g00926.1	346.999	-1.26369	0.344002	1.48262e-05	7.65619e-05	Ankyrin repeat family protein	AT3G18670.1	IPR026961,IPR020683	GO:0005515	125.258	131.877	141.016	516.174	425.129	130.674
2776	Peaxi162Scf00385g00085.1	346.575	1.54519	0.231987	2.30883e-12	5.90658e-11	Unknown protein		IPR003823		512.419	665.52	585.006	145.473	139.431	289.755
2146	Peaxi162Scf00253g00216.1	345.599	1.28054	0.436344	0.000188775	0.000733546	Non-symbiotic hemoglobin 2	sp|Q941P9|HBL2_SOLLC	IPR009050,IPR000971	GO:0015671,GO:0020037,GO:0005506,GO:0019825	369.448	693.122	667.382	158.234	229.652	205.795
3226	Peaxi162Scf00503g00417.1	344.916	1.90373	0.505993	6.03707e-06	3.43994e-05	basic helix-loop-helix (bHLH) DNA-binding superfamily protein	AT1G26945.1	IPR011598	GO:0046983	837.584	171.747	505.423	92.5157	150.367	83.3281
1589	Peaxi162Scf00152g00012.1	344.513	1.26543	0.519799	0.000829266	0.00267407	U-box domain-containing protein 26	sp|Q9FXA4|PUB26_ARATH	IPR013083,IPR016024	GO:0000151,GO:0016567,GO:0005488,GO:0004842	1937.07	407.899	304.371	200.982	228.968	422.322
741	Peaxi162Scf00046g00198.1	343.976	1.64602	0.333698	5.26925e-08	5.01461e-07	Leucine-rich repeat protein kinase family protein	AT3G28450.1	IPR013210,IPR001611,IPR011009	GO:0005515,GO:0016772	665.512	524.442	443.991	151.215	220.083	101.635
1630	Peaxi162Scf00154g01021.1	343.126	1.37208	0.374967	1.46038e-05	7.55628e-05	Heat stress transcription factor A-4b	sp|Q94J16|HFA4B_ORYSJ	IPR011991,IPR027725	GO:0005634,GO:0006355,GO:0043565,GO:0009408,GO:0003700	889.458	713.057	562.667	140.369	168.821	424.216
88	Peaxi162Scf00003g02931.1	343.079	-1.00029	0.257995	8.29818e-06	4.57393e-05	Inorganic pyrophosphatase	sp|Q6FRB7|IPYR_CANGA	IPR008162	GO:0000287,GO:0004427,GO:0006796,GO:0005737	151.828	127.277	157.77	485.548	332.859	124.361
3914	Peaxi162Scf00797g00063.1	342.359	2.00407	0.652456	5.00237e-05	0.000226602	Short-chain dehydrogenase reductase 3b	sp|Q94K41|SDR3B_ARATH	IPR002347	GO:0008152,GO:0016491	970.433	783.596	495.65	96.3439	72.4497	231.677
1579	Peaxi162Scf00149g00920.1	341.816	-1.0658	0.385528	0.00041732	0.00147133	P-loop containing nucleoside triphosphate hydrolases superfamily protein	AT2G18193.1	IPR025753,IPR027417	GO:0005524,GO:0000166,GO:0017111	145.502	84.3401	114.488	476.615	287.748	79.5405
2353	Peaxi162Scf00296g00028.1	340.796	-1.55524	0.305914	2.57143e-08	2.66206e-07	ABC transporter family protein	AT3G28345.1	IPR027417,IPR011527	GO:0006810,GO:0055085,GO:0005524,GO:0000166,GO:0042626,GO:0017111,GO:0016021,GO:0016887	149.297	78.2062	129.846	332.418	429.23	385.077
203	Peaxi162Scf00009g00348.1	339.892	-2.01256	0.432558	1.33128e-07	1.15461e-06	Protein NRT1/ PTR FAMILY 4.6	sp|Q8H157|PTR19_ARATH	IPR000109,IPR016196	GO:0016020,GO:0006810,GO:0005215	107.545	167.147	149.393	793.083	1086.75	125.623
2829	Peaxi162Scf00398g00810.1	338.595	-1.62481	0.255935	1.75872e-11	3.7119e-10	Unknown protein				167.011	150.279	157.77	578.064	385.487	590.872
1520	Peaxi162Scf00138g00213.1	338.042	2.02616	0.220249	2.2782e-21	2.53714e-19	F-box and Leucine Rich Repeat domains containing protein, putative isoform 2 [Theobroma cacao] gb|EOY08024.1| F-box and Leucine Rich Repeat domains containing protein, putative isoform 2 [Theobroma cacao]	ref|XP_007027522.1|	IPR019448		483.319	492.239	625.496	142.921	125.762	107.948
12	Peaxi162Scf00000g00571.1	337.528	-1.03792	0.285413	2.0727e-05	0.00010297	cationic amino acid transporter 8	AT1G17120.1	IPR002293	GO:0016020,GO:0003333,GO:0015171	203.702	217.751	205.241	482.996	635.644	287.23
2546	Peaxi162Scf00332g00431.1	336.693	-1.09035	0.194491	1.57057e-09	2.17825e-08	Tudor/PWWP/MBT superfamily protein	AT1G15940.1	IPR016024,IPR007942	GO:0005488	164.48	115.009	178.713	459.388	347.895	212.108
2172	Peaxi162Scf00258g00720.1	336.67	-1.5774	0.329354	1.0928e-07	9.7245e-07	Unknown protein				86.0358	82.8066	104.715	484.272	326.707	89.6409
[truncated: 2,939 more rows]

## Sheet: Table_S5
											1st expt: high P then 24 h high P			3rd expt: low P then 24 h high P
[truncated: 8,665 more rows]
