# Supplementary material for: Transcriptomic analysis implicates ABA signaling and carbon supply in the differential outgrowth of petunia axillary buds
Source: BMC Plant Biol. 2023 Oct 10;23:482. doi: 10.1186/s12870-023-04505-3 (PMC10563266; doi:10.1186/s12870-023-04505-3)
Supplement: Supplementary file 5 — Supplementary Material 5 [file 12870_2023_4505_MOESM5_ESM.xlsx]

## Sheet: description
The dormancy genes from Arabidopsis and their homologs in petunia that were highly expressed (>|2|-fold ) in bud 2 compared to the expression in bud 6
n.DE refers to the gene was not significanlty differentially expressed bewteen bud 2 and bud 6
HP-to-HP refers to the plants that started with high P then went into fresh high P for 24 h
HP-to-LP refers to the plants that started with high P then went into fresh low P for 24 h
LP-to-LP refers to the plants that started with low P then went into fresh low P for 24 h
LP-to-HP refers to the plants that started with low P then went into fresh high P for 24 h

## Sheet: dormancy genes
Arabidopsis ID	Gene Symbol	Gene Model Description	Petuia Homolog	Homology	Log2 Fold Change
				Protein %ID	HP-to-HP	HP-to-LP	LP-to-LP	LP-to-HP
At4g16780	HAT4	Homeobox-leucine zipper protein HAT4	Peaxi162Scf00102g00931.1	67	1.40877	1.08557	n.DE	n.DE
At5g25390	SHN3	Ethylene-responsive transcription factor SHINE 3	Peaxi162Scf00073g01424.1	67	1.23998	1.04235	n.DE	n.DE
At1g49750	---	Leucine-rich repeat (LRR) family protein	Peaxi162Scf00003g00245.1	49	2.14491	1.6175	n.DE	n.DE
At1g76490	HMG1	hydroxy methylglutaryl CoA reductase 1	Peaxi162Scf01393g00015.1	70	5.91	6.27	-2.68	-4.13
At3g14440	NCED3	9-cis-epoxycarotenoid dioxygenase NCED3, chloroplastic	Peaxi162Scf00111g00077.1	71	3.32281	2.92909	-1.35978	-2.6245
At4g34000	ABF3	ABSCISIC ACID-INSENSITIVE 5-like protein 6	Peaxi162Scf00003g02333.1	43	2.24	1.79	-1.34	-1.6
At1g08570	ACHT4	Thioredoxin-like 1-1, chloroplastic	Peaxi162Scf00076g00081.1	47	2.34263	1.87425	n.DE	-1.51496
At2g18550	HB21	Homeobox-leucine zipper protein ATHB-21	Peaxi162Scf00427g00048.1	54	2.82817	2.63675	n.DE	-2.42172
At5g01520	AIRP2	ABA INSENSITIVE RING PROTEIN 2, RING/U-box superfamily protein	Peaxi162Scf00009g01815.1	68	2.89972	2.96019	-1.14426	-2.14217
At4g27410	NAC072	NAC domain-containing protein 72	Peaxi162Scf00998g00126.1	69	1.61	2.03909	-3.03	-4.10973
At1g15330	PV42A	SNF1-related protein kinase regulatory subunit gamma-like PV42a	Peaxi162Scf00207g00638.1	57	1.55185	n.DE	-1.31943	-1.40744
At1g69260	AFP1	Ninja-family protein AFP1	Peaxi162Scf00667g00615.1	41	2.69786	2.01744	-1.01044	-3.41191
At1g73480	MAGL4	Monoacylglycerol lipase, alpha/beta-Hydrolases superfamily protein	Peaxi162Scf00358g00814.1	60	6.43815	3.89108	n.DE	-2.38055
At3g03870	---	unknown protein	Peaxi162Scf00003g04827.1	37	5.44467	4.92831	-2.17167	-2.68185
At3g17520	LEA	Late embryogenesis abundant protein (LEA) family protein	Peaxi162Scf00668g00002.1	29	3.21592	2.32108	-1.21621	-5.07436
At3g29575	AFP3	Ninja-family protein AFP3	Peaxi162Scf01312g00016.1	50	3.17	2.15	-1	-3.71
At4g38060	CCI2	CLAVATA COMPLEX INTERACTOR 2	Peaxi162Scf00474g00610.1	55	1.42395	1.20053	-1.00051	n.DE
At5g18130	---	unknown protein	Peaxi162Scf00003g04827.1	35	4.86	4.93	-2.17	-2.68
At4g27260	GH3.5	Indole-3-acetic acid-amido synthetase GH3.5	Peaxi162Scf01306g00016.1	83	1.87518	1.93712	n.DE	n.DE
At5g25350	EBF2	EIN3-binding F-box protein 2	Peaxi162Scf00046g00718.1	54	1.72	1.66	-1.07	-1.23
At5g64260	EXL2	Protein EXORDIUM-like 2	Peaxi162Scf01060g00008.1	64	2.06357	1.88162	n.DE	-1.0334
At1g52890	NAC019	NAC domain-containing protein 19	Peaxi162Scf00051g01410.1	68	1.66	1.33	n.DE	n.DE
At1g69490	NAP/NAC029	NAC transcription factor 29	Peaxi162Scf00222g00624.1	67	6.52626	5.63542	-2.02787	-4.54443
At4g02380	SAG21	senescence-associated gene 21	Peaxi162Scf00399g00518.1	61	3.70711	2.09885	-1.78207	-1.48194
At5g39610	NAC6/ORE1	NAC domain containing protein 6	Peaxi162Scf00129g00011.1	53	1.93643	1.5464	-1.39	-1.51438
At3g47340	ASN1/DIN6	Asparagine synthetase [glutamine-hydrolyzing] 1	Peaxi162Scf00540g00013.1	80	3.74539	1.90525	-1.3	-4.10129
At5g54080	HGO	Homogentisate 1,2-dioxygenase	Peaxi162Scf00000g00262.1	82	1.24206	1.24781	-1.01	-1.09022
At4g27450	---	Aluminium induced protein with YGL and LRDR motifs	Peaxi162Scf00000g43013.1	78	1.47353	n.DE	n.DE	-1.17798
At5g27320	GID1C	Gibberellin receptor GID1C	Peaxi162Scf00434g00079.1	81	1.45129	1.26485	-1.00563	-1.39548
At4g13830	ATJ20/DJC26	Chaperone protein dnaJ 20, chloroplastic	Peaxi162Scf00423g00412.1	65	2.64862	2.63882	n.DE	-1.5742
At1g21000	---	PLATZ transcription factor family protein	Peaxi162Scf00385g00106.1	61	6.11773	5.89505	-3.03589	-3.81923
At1g32700	---	PLATZ transcription factor family protein	Peaxi162Scf00236g00013.1	59	2.81824	2.18687	-1.45401	-1.92321
At2g40970	MYBC1	Homeodomain-like superfamily protein	Peaxi162Scf01413g00006.1	57	1.06	n.DE	n.DE	n.DE
At4g29190	---	Zinc finger CCCH domain-containing protein 49	Peaxi162Scf00354g00084.1	54	1.92957	1.28055	n.DE	-2.05439
At1g26800	---	RING/U-box superfamily protein	Peaxi162Scf00222g00058.1	49	1.47693	1.23281	n.DE	n.DE
At1g80440	KMD1	KISS ME DEADLY 1. F-box/kelch-repeat protein	Peaxi162Scf00015g10032.1	46	1.26	1.12	n.DE	n.DE
At4g11360	RHA1B	E3 ubiquitin-protein ligase RHA1B	Peaxi162Scf00074g00201.1	45	1.58598	1.02424	n.DE	-1.16392
At1g10210	MPK1	Mitogen-activated protein kinase	Peaxi162Scf00028g00182.1	85	1.47846	1.26353	n.DE	-1.21634
At1g28330	DRM1/DYL1	dormancy-associated protein-like 1	Peaxi162Scf01100g00009.1	57	4.22444	3.41334	-1.4049	-2.47595
At1g56220	---	Dormancy/auxin associated family protein	Peaxi162Scf00037g01327.1	55	2.36953	1.90242	n.DE	-1.78834
At1g03610	---	Protein of unknown function (DUF789)	Peaxi162Scf01191g00004.1	67	2.30586	2.19325	-1.11459	-1.57902
At1g21680	---	DPP6 N-terminal domain-like protein	Peaxi162Scf00310g00420.1	57	1.79949	1.68514	n.DE	-1.46602
At3g10020	---	unknown protein	Peaxi162Scf00412g00073.1	54	1.32	n.DE	-2.58	-3.51574
At5g19860	---	Protein of unknown function, DUF538	Peaxi162Scf00100g00048.1	53	1.1523	1.05187	n.DE	n.DE
