# Supplementary material for: Transcriptomic analysis implicates ABA signaling and carbon supply in the differential outgrowth of petunia axillary buds
Source: BMC Plant Biol. 2023 Oct 10;23:482. doi: 10.1186/s12870-023-04505-3 (PMC10563266; doi:10.1186/s12870-023-04505-3)
Supplement: Supplementary file 6 — Supplementary Material 6 [file 12870_2023_4505_MOESM6_ESM.xlsx]

## Sheet: description
Comparision between DEGs from different species using Arabidopsis homologs
Table S7 : Common upregulated genes between Arabids V2 buds after 5 days of cold and petunia bud2 from 1st expt after 24 h of fresh high P
Table S8: Common upregulated genes between Arabids V3 buds after 5 days of cold and petunia bud 6 from 1st expt. after 24 h of fresh high P
Table S9: Common upregulated genes between kiwifruit buds from June and petunia bud 2 from 1st expt after 24h of fresh high P
Table S10: Common upregulated genes between kiwifruit buds from December and petunia bud6 from 1st expt after 24 h of fresh highP
Table S11: Common upregulated genes between dormant buds of A.alpina, kiwifruit, and bud 2 of petunia from the 1st exp after 24 h of fresh high P.
Table S12: Common upregualted genes between active buds of A.aplina, kiwifruit, and bud 6 of petunia from the 1st exp after 24 h of fresh high P
Table S13: Genes in common between genes were upregulated by AtKIN10 and in petunia bud 2 from 1st expt 24h of fresh high P
Table S14: Genes in common between genes were downregulated by AtKIN10 and in petunia bud 2 from 1st expt 24h of fresh high P
The A.alpina up-regulated genes from dormant buds (V2 buds) were obtained from the DEG comparsion between V2 and V3 buds 5 days after cold treatment
The kiwifruit up-regulated genes from dormant buds (June) were from the DEG comparsion between buds collected from June and December
The petunia up-regulated genes from bud2 were obtained the DEG between bud 2 and bud 6 in the first experiment where plants were placed in high P at the beginning then transferred into new high P media.
Gene model description and symbols were obtained from TAIR https://www.arabidopsis.org/index.jsp, with some simplification.

## Sheet: Table S7
Common up-regulated genes between Arabids V2 buds after 5 days of cold and petunia bud2 from 1st expt. after 24 h of fresh high P
Locus Identifier	Gene Model Name	Gene Model Description	Primary Gene Symbol	All Gene Symbols
AT1G45249	AT1G45249.6	Leucine zipper transcription factor that binds to the abscisic acid (ABA) responsive element (ABRE) motif in the promoter region of ABA-inducible genes. Enhances drought tolerance in vegetative tissues. Required for normal glucose response. Localized in the nucleus. Expressed constitutively in roots, leaf vascular tissues, and hydathodes or in all tissues under stress conditions. It Primes phosph…
AT1G53350	AT1G53350.1	Disease resistance protein (CC-NBS-LRR class) family;(source:Araport11)
AT5G23750	AT5G23750.3	Remorin family protein;(source:Araport11)
AT1G30320	AT1G30320.1	Remorin family protein;(source:Araport11)
AT1G18210	AT1G18210.1	Calcium-binding EF-hand family protein;(source:Araport11)
AT4G19510	AT4G19510.4	Disease resistance protein (TIR-NBS-LRR class);(source:Araport11)
AT5G65660	AT5G65660.1	hydroxyproline-rich glycoprotein family protein;(source:Araport11)
AT1G21680	AT1G21680.1	DPP6 N-terminal domain-like protein;(source:Araport11)
AT1G02610	AT1G02610.1	RING/FYVE/PHD zinc finger superfamily protein;(source:Araport11)
AT5G62350	AT5G62350.1	Plant invertase/pectin methylesterase inhibitor superfamily protein;(source:Araport11)
AT3G07350	AT3G07350.1	Phosphorus (P) stress-inducible DUF506 gene family member.
AT4G38540	AT4G38540.1	FAD/NAD(P)-binding oxidoreductase family protein;(source:Araport11)
AT1G15740	AT1G15740.1	Leucine-rich repeat family protein;(source:Araport11)
AT3G21790	AT3G21790.1	UDP-Glycosyltransferase superfamily protein;(source:Araport11)
AT1G56220	AT1G56220.3	Dormancy/auxin associated family protein;(source:Araport11)
AT5G60680	AT5G60680.1	transcription initiation factor TFIID subunit (Protein of unknown function, DUF584);(source:Araport11)
AT1G22930	AT1G22930.1	T-complex protein 11;(source:Araport11)
AT1G66180	AT1G66180.1	The gene encodes a putative aspartyl protease (ASP). Its expression is induced in response to light and ascorbate. The mRNA is cell-to-cell mobile.
AT3G60070	AT3G60070.1	Major facilitator superfamily protein;(source:Araport11)
AT5G23950	AT5G23950.2	Calcium-dependent lipid-binding (CaLB domain) family protein;(source:Araport11)
AT1G80130	AT1G80130.1	Tetratricopeptide repeat (TPR)-like superfamily protein;(source:Araport11)
AT1G11050	AT1G11050.1	Protein kinase superfamily protein;(source:Araport11)
AT3G48300	AT3G48300.2	putative cytochrome P450
AT1G49470	AT1G49470.1	transmembrane epididymal protein (DUF716);(source:Araport11)
AT2G39980	AT2G39980.1	HXXXD-type acyl-transferase family protein;(source:Araport11)
AT5G60580	AT5G60580.2	RING/U-box superfamily protein;(source:Araport11)
AT1G70420	AT1G70420.1	DNA ligase-like protein, putative (DUF1645);(source:Araport11)
AT5G02860	AT5G02860.1	Pentatricopeptide repeat (PPR) superfamily protein;(source:Araport11)
AT5G03560	AT5G03560.2	Tetratricopeptide repeat (TPR)-like superfamily protein;(source:Araport11)
AT1G17230	AT1G17230.2	Leucine-rich receptor-like protein kinase family protein;(source:Araport11)
AT4G04630	AT4G04630.1	senescence regulator (Protein of unknown function, DUF584);(source:Araport11)
AT2G22590	AT2G22590.1	UDP-Glycosyltransferase superfamily protein;(source:Araport11)
AT5G20110	AT5G20110.1	Dynein light chain type 1 family protein;(source:Araport11)
AT1G54730	AT1G54730.2	Major facilitator superfamily protein;(source:Araport11)
AT1G72820	AT1G72820.1	Mitochondrial substrate carrier family protein;(source:Araport11)
AT5G05140	AT5G05140.1	Transcription elongation factor (TFIIS) family protein;(source:Araport11)
AT3G07310	AT3G07310.1	phosphoserine aminotransferase, putative (DUF760);(source:Araport11)
AT1G54320	AT1G54320.1	LEM3 (ligand-effect modulator 3) family protein / CDC50 family protein;(source:Araport11)
AT3G28580	AT3G28580.1	P-loop containing nucleoside triphosphate hydrolases superfamily protein;(source:Araport11)
AT1G24530	AT1G24530.1	Transducin/WD40 repeat-like superfamily protein;(source:Araport11)
AT3G25690	AT3G25690.5	actin binding protein required for normal chloroplast positioningThe mRNA is cell-to-cell mobile.
AT1G07280	AT1G07280.1	Tetratricopeptide repeat (TPR)-like superfamily protein;(source:Araport11)
AT1G75960	AT1G75960.1	AMP-dependent synthetase and ligase family protein;(source:Araport11)
AT4G28400	AT4G28400.1	Protein phosphatase 2C family protein;(source:Araport11)
AT2G41510	AT2G41510.2	It encodes a protein whose sequence is similar to cytokinin oxidase/dehydrogenase, which catalyzes the degradation of cytokinins.Acts on zeatin 9-riboside-50-triphosphate substrate.
AT1G62510	AT1G62510.1	Expressed in the root cortex.
AT3G51895	AT3G51895.2	Encodes a chloroplast-localized sulfate transporter.
AT2G47710	AT2G47710.1	Adenine nucleotide alpha hydrolases-like superfamily protein;(source:Araport11)
AT3G03870	AT3G03870.2	transmembrane protein;(source:Araport11)
AT3G55960	AT3G55960.1	Haloacid dehalogenase-like hydrolase (HAD) superfamily protein;(source:Araport11)
AT3G20300	AT3G20300.1	extracellular ligand-gated ion channel protein (DUF3537);(source:Araport11)
AT1G28260	AT1G28260.1	Telomerase activating protein Est1;(source:Araport11)
AT2G30020	AT2G30020.1	Encodes AP2C1. Belongs to the clade B of the PP2C-superfamily. Acts as a MAPK phosphatase that negatively regulates MPK4 and MPK6.	(AP2C1)	(AP2C1)
AT4G20820	AT4G20820.1	FAD-binding Berberine family protein;(source:Araport11)	(ATBBE18)	(ATBBE18)
AT2G39000	AT2G39000.1	Encodes a chloroplast localized n-acetyltransfefase involved in N-terminal protein amino acid acetylation.	(ATNAA70)	(ATNAA70);GCN5&#8208;RELATED N&#8208;ACETYLTRANSFERASE 4 (GNAT4)
AT2G40140	AT2G40140.1	Putative zinc-finger protein with ankyrin-repeat domains. Mutants demonstrate susceptibility to pathogens and decreased salt tolerance.	(CZF1)	(CZF1); (ZFAR1);(SALT-INDUCIBLE ZINC FINGER 2 (SZF2); (ATSZF2);TANDEM ZINC FINGER 10 (TZF10); (ATC3H29)
AT1G21400	AT1G21400.5	Branched chain alpha-keto acid dehydrogenase E1 alpha.	(E1A1)	(E1A1)
AT1G64380	AT1G64380.1	encodes a member of the DREB subfamily A-6 of ERF/AP2 transcription factor family. The protein contains one AP2 domain. There are 8 members in this subfamily including RAP2.4.	(ERF61)	(ERF61)
AT1G29670	AT1G29670.2	GDSL-motif esterase/acyltransferase/lipase. Enzyme group with broad substrate specificity that may catalyze acyltransfer or hydrolase reactions with lipid and non-lipid substrates.The mRNA is cell-to-cell mobile.	(GDSL1)	(GDSL1); (GGL6)
AT4G37790	AT4G37790.1	Encodes homeobox protein HAT22, member of the HD-Zip II family. The mRNA is cell-to-cell mobile.	(HAT22)	(HAT22);ABA INSENSITIVE GROWTH 1 (ABIG1);BRASSINOSTEROID-RELATED HOMEOBOX 3 (BHB3)
AT1G80920	AT1G80920.1	A nuclear encoded soluble protein found in the chloroplast stroma. Negatively regulated by light and has rapid turnover in darkness.	(J8)	(J8);TRANSLOCON AT THE OUTER ENVELOPE MEMBRANE OF CHLOROPLASTS 12 (Toc12);TRANSLOCON AT THE OUTER ENVELOPE MEMBRANE OF CHLOROPLASTS 12 (AtToc12); (AtJ8);DNA J PROTEIN C22 (DJC22)
AT1G76590	AT1G76590.1	PLATZ transcription factor family protein;(source:Araport11)	(PLATZ2)	(PLATZ2)
AT3G17520	AT3G17520.1	Late embryogenesis abundant protein (LEA) family protein;(source:Araport11)	(SSLEA)	(SSLEA); (LEA30)
AT1G64500	AT1G64500.1	A member of a protein family found in plants and animals that contain conserved C-terminal glutaredoxin-like and putative zinc-binding cysteine-rich domains. It is involved in light stimulated actin bundling and chloroplast movement. The mRNA is cell-to-cell mobile.	(THRUMIN1)	(THRUMIN1)
AT2G04240	AT2G04240.1	Encodes a small protein with an N-terminal trans-membrane domain and a RING-H2 zinc finger motif located at the C-terminus. Gene expression is induced by salt and osmotic stress. Transcrips levels are induced by DELLA proteins and repressed by gibberellic acid. Involved in ABA metabolism.	(XERICO)	(XERICO); (XER)
AT1G13700	AT1G13700.1	Encodes a cytosolic 6-phosphogluconolactonase (PGL) thought to be involved in the oxidative pentose-phosphate pathway (OPPP).	6-PHOSPHOGLUCONOLACTONASE 1 (PGL1)	6-PHOSPHOGLUCONOLACTONASE 1 (PGL1)
AT4G26080	AT4G26080.1	Involved in abscisic acid (ABA) signal transduction. Negative regulator of ABA promotion of stomatal closure.	ABA INSENSITIVE 1 (ABI1)	ABA INSENSITIVE 1 (ABI1); (AtABI1)
AT3G29575	AT3G29575.1	ABI five binding protein 3;(source:Araport11)	ABI FIVE BINDING PROTEIN 3 (AFP3)	ABI FIVE BINDING PROTEIN 3 (AFP3)
AT4G28390	AT4G28390.1	Encodes a mitochondrial ADP/ATP carrier protein. Shown in heterologous systems to be located in the plasma membrane. Has comparable affinity for ADP and ATP (in E.coli).	ADP/ATP CARRIER 3 (AAC3)	ADP/ATP CARRIER 3 (AAC3); (ATAAC3)
AT2G13360	AT2G13360.1	Encodes a peroxisomal photorespiratory enzyme that catalyzes transamination reactions with multiple substrates. It is involved in photorespiration.	ALANINE:GLYOXYLATE AMINOTRANSFERASE (AGT)	ALANINE:GLYOXYLATE AMINOTRANSFERASE (AGT);ALANINE:GLYOXYLATE AMINOTRANSFERASE 1 (AGT1);L-SERINE:GLYOXYLATE AMINOTRANSFERASE (SGAT)
AT1G06460	AT1G06460.1	ACD32.1 encodes an alpha-crystallin domain containing protein with homology to small heat shock proteins.	ALPHA-CRYSTALLIN DOMAIN 32.1 (ACD32.1)	ALPHA-CRYSTALLIN DOMAIN 32.1 (ACD32.1);ALPHA-CRYSTALLIN DOMAIN 31.2 (ACD31.2)
AT1G79430	AT1G79430.2	Encodes gene product that is required for several aspects of phloem development in the root: (1) the specific divisions organizing the phloem pole, (2) sieve element differentiation and (3) the expression of a companion-specific gene. Mutant has a defect in the organization of phloem poles in the root. apl seedlings have a short, determinate root with only occasional lateral branches.	ALTERED PHLOEM DEVELOPMENT (APL)	WOODY (WDY);ALTERED PHLOEM DEVELOPMENT (APL)
AT1G58360	AT1G58360.1	Encodes AAP1 (amino acid permease 1), a neutral amino acid transporter expressed in seeds. Functions in amino acid uptake into embryos. The transporter also functions in acquisition of glutamate and neutral amino acids by the root.	AMINO ACID PERMEASE 1 (AAP1)	AMINO ACID PERMEASE 1 (AAP1);NEUTRAL AMINO ACID TRANSPORTER 2 (NAT2); (ATAAP1)
AT3G27870	AT3G27870.1	ATPase E1-E2 type family protein / haloacid dehalogenase-like hydrolase family protein;(source:Araport11)	AMINOPHOSPHOLIPID ATPASE 8 (ALA8)	AMINOPHOSPHOLIPID ATPASE 8 (ALA8)
AT4G13510	AT4G13510.1	Encodes a plasma membrane localized ammonium transporter. Contains a cytosolic trans-activation domain essential for ammonium uptake. The mRNA is cell-to-cell mobile.	AMMONIUM TRANSPORTER 1;1 (AMT1;1)	(ATAMT1;1);ARABIDOPSIS THALIANA AMMONIUM TRANSPORT 1 (ATAMT1);AMMONIUM TRANSPORTER 1;1 (AMT1;1)
AT2G38290	AT2G38290.1	encodes a high-affinity ammonium transporter, which is expressed in shoot and root. Expression in root and shoot is under nitrogen and carbon dioxide regulation, respectively.	AMMONIUM TRANSPORTER 2 (AMT2)	AMMONIUM TRANSPORTER 2 (ATAMT2);AMMONIUM TRANSPORTER 2;1 (AMT2;1);AMMONIUM TRANSPORTER 2 (AMT2)
AT3G54020	AT3G54020.1	Inositol phosphorylceramide synthase	ARABIDOPSIS INOSITOL PHOSPHORYLCERAMIDE SYNTHASE 1 (AtIPCS1)	ARABIDOPSIS INOSITOL PHOSPHORYLCERAMIDE SYNTHASE 1 (AtIPCS1)
AT4G33920	AT4G33920.1	Protein phosphatase 2C family protein;(source:Araport11)	ARABIDOPSIS PP2C CLADE D 5 (APD5)	ARABIDOPSIS PP2C CLADE D 5 (APD5)
AT5G43420	AT5G43420.1	RING/U-box superfamily protein;(source:Araport11)	ARABIDOPSIS TOXICOS EN LEVADURA 16 (ATL16)	ARABIDOPSIS TOXICOS EN LEVADURA 16 (ATL16)
AT3G16720	AT3G16720.1	RING-H2 protein induced after exposure to chitin or inactivated crude cellulase preparations. The mRNA is cell-to-cell mobile.	ARABIDOPSIS TOXICOS EN LEVADURA 2 (ATL2)	ARABIDOPSIS TOXICOS EN LEVADURA 2 (ATL2);TOXICOS EN LEVADURA 2 (TL2)
AT3G05200	AT3G05200.1	Encodes a putative RING-H2 zinc finger protein ATL6 (ATL6). The mRNA is cell-to-cell mobile.	ARABIDOPSIS TOXICOS EN LEVADURA 6 (ATL6)	ARABIDOPSIS TOXICOS EN LEVADURA 6 (ATL6)
AT5G42050	AT5G42050.1	Stress responsive asparagine-rich protein. Binds to PevD (Verticillium dahliae ) fungal effector protein. NRP interacts with CRY2, leading to increased cytoplasmic accumulation of CRY2 in a blue light-independent manner (PMID:28633330).NRP also binds FyPP3 and recruits it to endosomes and thus targets it for degradation.Under ER stress NRP1 is activated by bZIP60 and inhibits cell death.	ASPARAGINE-RICH PROTEIN (NRP)	ASPARAGINE-RICH PROTEIN 1 (NRP1);ASPARAGINE-RICH PROTEIN (NRP)
AT5G54470	AT5G54470.1	B-box type zinc finger family protein;(source:Araport11)	B-BOX DOMAIN PROTEIN 29 (BBX29)	B-BOX DOMAIN PROTEIN 29 (BBX29)
AT3G28450	AT3G28450.1	Negative regulator of pattern-triggered immunity in complex with BIR3 and PLD&#947;1.	BAK1-INTERACTING RECEPTOR-LIKE KINASE 2 (BIR2)	BAK1-INTERACTING RECEPTOR-LIKE KINASE 2 (BIR2)
AT1G75390	AT1G75390.1	basic leucine-zipper 44;(source:Araport11)	BASIC LEUCINE-ZIPPER 44 (bZIP44)	BASIC LEUCINE-ZIPPER 44 (bZIP44);BASIC LEUCINE-ZIPPER 44 (AtbZIP44)
AT2G35940	AT2G35940.1	Encodes a member of the BEL-like homeodomain protein family. Ecotopic expression in the embryo sac leads to defects in nuclear migration and cellularization and embryo sacs with multiple egg cells. Loss of function alleles have no female gametophyte defects. The ecotopic expression phenotype requires KNAT3 because it can be suppressed by loss of KNAT3 function alleles. Localized to the nucleus bu…	BEL1-LIKE HOMEODOMAIN 1 (BLH1)	EMBRYO SAC DEVELOPMENT ARREST 29 (EDA29);BEL1-LIKE HOMEODOMAIN 1 (BLH1)
AT1G26560	AT1G26560.1	beta glucosidase 40;(source:Araport11)	BETA GLUCOSIDASE 40 (BGLU40)	BETA GLUCOSIDASE 40 (BGLU40)
AT1G75380	AT1G75380.1	Encodes a nuclease involved in ABA-mediated callose deposition. It has been shown to interact with JAZ proteins, binds to a jasmonic acid-responsive element (JARE) and repress AtJMT expression.	BIFUNCTIONAL NUCLEASE IN BASAL DEFENSE RESPONSE 1 (BBD1)	BIFUNCTIONAL NUCLEASE IN BASAL DEFENSE RESPONSE 1 (ATBBD1);BIFUNCTIONAL NUCLEASE IN BASAL DEFENSE RESPONSE 1 (BBD1)
AT1G11530	AT1G11530.1	Encodes a monocysteinic thioredoxin, thioredoxin in which the second cysteine of the redox site is replaced by a serine, with low disulfide reductase but efficient disulfide isomerase activity. The mRNA is cell-to-cell mobile.	C-TERMINAL CYSTEINE RESIDUE IS CHANGED TO A SERINE 1 (CXXS1)	C-TERMINAL CYSTEINE RESIDUE IS CHANGED TO A SERINE 1 (CXXS1);C-TERMINAL CYSTEINE RESIDUE IS CHANGED TO A SERINE 1 (ATCXXS1)
AT4G27280	AT4G27280.1	EF-hand Ca2 + -binding protein, which is a Ca2+-dependent transducer of auxin-regulated gene expression and interacts with ICR1.	CA2+-DEPENDENT MODULATOR OF ICR1 (CMI1)	CA2+-DEPENDENT MODULATOR OF ICR1 (CMI1)
AT4G38810	AT4G38810.2	SnRK2-Interacting Calcium Sensor. Encodes two different isoforms that can both inhibit SnRK2. The longer form (AT4G38810.2) is calcium dependant, the other is not.	CALCIUM SENSOR (SCS)	(SCS-A);CALCIUM SENSOR (SCS)
AT1G76650	AT1G76650.1	Calmodulin like gene. Inducible by nitrate and hypoxia and involved in nitrate induced BR signaling and response to hypoxia.	CALMODULIN-LIKE 38 (CML38)
AT5G39670	AT5G39670.1	Calmodulin like protein involved in negative regulation of pattern triggered immunity.	CALMODULIN-LIKE 46 (CML46)	CALMODULIN-LIKE 46 (CML46)
AT5G25110	AT5G25110.1	salt- and anoxia-induced member of AtCIPK family.	CBL-INTERACTING PROTEIN KINASE 25 (CIPK25)	SNF1-RELATED PROTEIN KINASE 3.25 (SnRK3.25);CBL-INTERACTING PROTEIN KINASE 25 (CIPK25)
AT3G23000	AT3G23000.1	Encodes a serine/threonine protein kinase with similarities to CBL-interacting protein kinases, SNF1 and SOS2. The mRNA is cell-to-cell mobile.	CBL-INTERACTING PROTEIN KINASE 7 (CIPK7)	(PKS7); (ATSRPK1); (ATSR2);CBL-INTERACTING PROTEIN KINASE 7 (CIPK7);SNF1-RELATED PROTEIN KINASE 3.10 (SnRK3.10)
AT5G43860	AT5G43860.1	Encodes a chlorophyllase, the first enzyme in chlorophyll degradation. It catalyzes the hydrolysis of the ester bond to chlorophyllide and phytol. AtCLH2 has a typical signal sequence for the chloroplast. Gene expression does not respond to methyljasmonate, a known promoter of senescence and chlorophyll degradation.	CHLOROPHYLLASE 2 (CLH2)	CHLOROPHYLLASE 2 (CLH2);ARABIDOPSIS THALIANA CHLOROPHYLLASE 2 (ATCLH2)
AT3G12490	AT3G12490.2	Encodes a protein with cysteine proteinase inhibitor activity. Overexpression increases tolerance to abiotic stressors (i.e.salt,osmotic, cold stress).	CYSTATIN B (CYSB)	ARABIDOPSIS THALIANA PHYTOCYSTATIN 6 (ATCYS6);CYSTATIN B (CYSB);CYSTATIN B (ATCYSB)
AT1G70520	AT1G70520.1	Encodes a cysteine-rich receptor-like protein kinase located to the plasma membrane. Involved in regulating microbe-associated molecular pattern-triggered ROS production and stress induced callose deposition at the plasmodesmata in roots. Required for MAMP-triggered responses and resistance to Pseudomonas syringae pv. tomato 118 DC3000 .	CYSTEINE-RICH RLK2 (CRK2)	CYSTEINE-RICH RLK (RECEPTOR-LIKE PROTEIN KINASE) 2 (CRK2);ALTERED SEED GERMINATION 6 (ASG6);CYSTEINE-RICH RLK2 (CRK2)
AT2G46660	AT2G46660.1	Encodes a member of CYP78A cytochrome P450 monooxygenase protein family that is required in the sporophytic tissue of the mother plant to promote seed growth.	CYTOCHROME P450, FAMILY 78, SUBFAMILY A, POLYPEPTIDE 6 (CYP78A6)	ENHANCER OF DA1-1 (EOD3);CYTOCHROME P450, FAMILY 78, SUBFAMILY A, POLYPEPTIDE 6 (CYP78A6)
AT1G64950	AT1G64950.1	member of CYP89A The mRNA is cell-to-cell mobile.	CYTOCHROME P450, FAMILY 89, SUBFAMILY A, POLYPEPTIDE 5 (CYP89A5)	CYTOCHROME P450, FAMILY 89, SUBFAMILY A, POLYPEPTIDE 5 (CYP89A5)
AT4G25480	AT4G25480.1	Encodes a member of the DREB subfamily A-1 of ERF/AP2 transcription factor family (CBF3). The protein contains one AP2 domain. There are six members in this subfamily, including CBF1, CBF2, and CBF3. This gene is involved in response to low temperature and abscisic acid.	DEHYDRATION RESPONSE ELEMENT B1A (DREB1A)	DEHYDRATION RESPONSE ELEMENT B1A (DREB1A);C-REPEAT BINDING FACTOR 3 (CBF3); (ATCBF3)
AT1G21910	AT1G21910.1	encodes a member of the DREB subfamily A-5 of ERF/AP2 transcription factor family. The protein contains one AP2 domain. There are 15 members in this subfamily including RAP2.1, RAP2.9 and RAP2.10.	DEHYDRATION RESPONSE ELEMENT-BINDING PROTEIN 26 (DREB26)	DEHYDRATION RESPONSE ELEMENT-BINDING PROTEIN 26 (DREB26)
AT5G04760	AT5G04760.1	R-R-type MYB protein which plays negative roles in salt stress and is required for ABA signaling in Arabidopsis.	DIVARICATA2 (DIV2)	DIVARICATA2 (DIV2)
AT3G13310	AT3G13310.1	Chaperone DnaJ-domain superfamily protein;(source:Araport11)	DNA J PROTEIN C66 (DJC66)	DNA J PROTEIN C66 (DJC66)
AT4G13830	AT4G13830.2	DnaJ-like protein (J20); nuclear gene	DNAJ-LIKE 20 (J20)	DNAJ-LIKE 20 (J20);DNA J PROTEIN C26 (DJC26)
AT4G36040	AT4G36040.1	DNA J protein.	DNAJ11 (J11)	DNAJ11 (J11);DNA J PROTEIN C23 (DJC23)
AT1G28330	AT1G28330.2	dormancy-associated protein (DRM1)	DORMANCY-ASSOCIATED PROTEIN-LIKE 1 (DYL1)	DORMANCY-ASSOCIATED PROTEIN 1 (DRM1);DORMANCY-ASSOCIATED PROTEIN-LIKE 1 (DYL1); (ATDRM1)
AT5G05410	AT5G05410.1	Encodes a transcription factor that specifically binds to DRE/CRT cis elements (responsive to drought and low-temperature stress). Belongs to the DREB subfamily A-2 of ERF/AP2 transcription factor family (DREB2A). There are eight members in this subfamily including DREB2B. The protein contains one AP2 domain. Overexpression of transcriptional activation domain of DREB2A resulted in significant dr…	DRE-BINDING PROTEIN 2A (DREB2A)	DEHYDRATION-RESPONSIVE ELEMENT BINDING PROTEIN 2 (DREB2);DRE-BINDING PROTEIN 2A (DREB2A)
AT1G64110	AT1G64110.2	Target promoter of the male germline-specific transcription factor DUO1.	DUO1-ACTIVATED ATPASE 1 (DAA1)	DUO1-ACTIVATED ATPASE 1 (DAA1)
AT1G12610	AT1G12610.1	Encodes a member of the DREB subfamily A-1 of ERF/AP2 transcription factor family (DDF1). The protein contains one AP2 domain. There are six members in this subfamily, including CBF1, CBF2, and CBF3. Overexpression of this gene results in delayed flowering and dwarfism, reduction of gibberellic acid biosynthesis, and increased tolerance to high levels of salt. This gene is expressed in all tissue…	DWARF AND DELAYED FLOWERING 1 (DDF1)	DWARF AND DELAYED FLOWERING 1 (ATDDF1);DWARF AND DELAYED FLOWERING 1 (DDF1)
AT5G54510	AT5G54510.1	Encodes an IAA-amido synthase that conjugates Ala, Asp, Phe, and Trp to auxin. Lines overexpressing this gene accumulate IAA-ASP and are hypersensitive to several auxins. Identified as a dominant mutation that displays shorter hypocotyls in light grown plants when compared to wild type siblings. Protein is similar to auxin inducible gene from pea (GH3).	DWARF IN LIGHT 1 (DFL1)	DWARF IN LIGHT 1 (DFL1);GRETCHEN HAGEN3.6 (GH3.6)
AT5G25350	AT5G25350.1	Arabidopsis thaliana EIN3-binding F-box protein 2 (EBF2) mRNA. Part of the SCF complex, it is located in the nucleus and is involved in the ethylene-response pathway.	EIN3-BINDING F BOX PROTEIN 2 (EBF2)	EIN3-BINDING F BOX PROTEIN 2 (EBF2)
AT5G66460	AT5G66460.1	Encodes a endo-beta-mannanase involved in seed germination and silique dehiscence.	ENDO-BETA-MANNASE 7 (MAN7)	(AtMAN7);ENDO-BETA-MANNASE 7 (MAN7)
AT1G08720	AT1G08720.1	enhanced disease resistance 1 (EDR1) confers resistance to powdery mildew disease caused by the fungus Erysiphe cichoracearum The mRNA is cell-to-cell mobile.	ENHANCED DISEASE RESISTANCE 1 (EDR1)	ENHANCED DISEASE RESISTANCE 1 (EDR1); (ATEDR1)
AT2G32440	AT2G32440.1	ent-kaurenoic acid hydroxylase (KAO2)	ENT-KAURENOIC ACID HYDROXYLASE 2 (KAO2)	ENT-KAURENOIC ACID HYDROXYLASE 2 (KAO2); (CYP88A4);ARABIDOPSIS ENT-KAURENOIC ACID HYDROXYLASE 2 (ATKAO2)
AT4G17500	AT4G17500.1	Encodes a member of the ERF (ethylene response factor) subfamily B-3 of ERF/AP2 transcription factor family (ATERF-1). The protein contains one AP2 domain. There are 18 members in this subfamily including ATERF-1, ATERF-2, AND ATERF-5. The mRNA is cell-to-cell mobile.	ETHYLENE RESPONSIVE ELEMENT BINDING FACTOR 1 (ERF-1)	ETHYLENE RESPONSIVE ELEMENT BINDING FACTOR 1 (ATERF-1);ETHYLENE RESPONSIVE ELEMENT BINDING FACTOR 1 (ERF-1); (ERF1A); (ATERF#100); (ERF100)
AT5G47220	AT5G47220.1	Encodes a member of the ERF (ethylene response factor) subfamily B-3 of ERF/AP2 transcription factor family (ATERF-2). The protein contains one AP2 domain. Functions as activator of GCC box?dependent transcription. Positive regulator of JA-responsive defense genes and resistance to F. oxysporum and enhances JA inhibition of root elongation.	ETHYLENE RESPONSIVE ELEMENT BINDING FACTOR 2 (ERF2)	ETHYLENE RESPONSIVE ELEMENT BINDING FACTOR 2 (ATERF2);ETHYLENE RESPONSE FACTOR- 2 (ATERF-2);ETHYLENE RESPONSIVE ELEMENT BINDING FACTOR 2 (ERF2)
AT5G47230	AT5G47230.1	encodes a member of the ERF (ethylene response factor) subfamily B-3 of ERF/AP2 transcription factor family (ATERF-5). The protein contains one AP2 domain. There are 18 members in this subfamily including ATERF-1, ATERF-2, AND ATERF-5. The mRNA is cell-to-cell mobile.	ETHYLENE RESPONSIVE ELEMENT BINDING FACTOR 5 (ERF5)	ETHYLENE RESPONSIVE ELEMENT BINDING FACTOR- 5 (ATERF-5); (ATMACD1); (ERF102);ETHYLENE RESPONSIVE ELEMENT BINDING FACTOR 5 (ERF5);ETHYLENE RESPONSIVE ELEMENT BINDING FACTOR 5 (ATERF5)
AT1G05010	AT1G05010.1	Encodes 1-aminocyclopropane-1-carboxylate oxidase	ETHYLENE-FORMING ENZYME (EFE)	ETHYLENE-FORMING ENZYME (EFE); (EAT1);ETHYLENE FORMING ENZYME (ACO4)
AT4G38400	AT4G38400.1	member of EXPANSIN-LIKE. Naming convention from the Expansin Working Group (Kende et al, 2004. Plant Mol Bio)	EXPANSIN-LIKE A2 (EXLA2)	EXPANSIN-LIKE A2 (ATEXLA2);EXPANSIN L2 (EXPL2); (ATEXPL2); (ATHEXP BETA 2.2);EXPANSIN-LIKE A2 (EXLA2)
AT4G17030	AT4G17030.1	Encodes EXLB1 (expansin-like B1), a member of the expansin family.	EXPANSIN-LIKE B1 (EXLB1)	EXPANSIN-LIKE B1 (ATEXLB1); (EXPR); (AT-EXPR); (ATEXPR1); (ATHEXP BETA 3.1);EXPANSIN-LIKE B1 (EXLB1)
AT3G07870	AT3G07870.1	FBX92 is an F-box containing protein. Overexpression produces plants with smaller leaves while reduced expression is correlated with increased leaf size and increased rates of cell proliferation.	F-BOX PROTEIN92 (FBX92)	F-BOX PROTEIN92 (FBX92)
AT1G68050	AT1G68050.1	Encodes FKF1, a flavin-binding kelch repeat F box protein, is clock-controlled, regulates transition to flowering. Forms a complex with GI on the CO promoter to regulate CO expression.	FLAVIN-BINDING, KELCH REPEAT, F BOX 1 (FKF1)	FLAVIN-BINDING, KELCH REPEAT, F BOX 1 (FKF1); (ADO3)
AT3G59480	AT3G59480.1	Encodes a member of the fructokinase gene family. Nomenclature according to Riggs 2017 has been adopted for the family by the community (personal communication, Boernke, Callis, Granot, Boernke, and Smeekens).	FRUCTOKINASE 7 (FRK7)	FRUCTOKINASE 7 (FRK7);FRUCTOKINASE 4 (FRK4)
AT1G71450	AT1G71450.1	Encodes a member of the DREB subfamily A-4 of ERF/AP2 transcription factor family. The protein contains one AP2 domain. There are 17 members in this subfamily including TINY. FUF1 appears to negatively regulate certain ethylene responsive EDF genes thereby negatively regulating flower senescence.	FYF UP-REGULATING 321 FACTOR 1 (FUF1)	FYF UP-REGULATING 321 FACTOR 1 (FUF1)
AT3G63010	AT3G63010.1	Encodes a gibberellin (GA) receptor ortholog of the rice GA receptor gene (OsGID1). Has GA-binding activity, showing higher affinity to GA4. Interacts with DELLA proteins in vivo in the presence of GA4. The mRNA is cell-to-cell mobile.	GA INSENSITIVE DWARF1B (GID1B)	(ATGID1B);GA INSENSITIVE DWARF1B (GID1B)
AT5G27320	AT5G27320.1	Encodes a gibberellin (GA) receptor ortholog of the rice GA receptor gene (OsGID1). Has GA-binding activity, showing higher affinity to GA4. Interacts with DELLA proteins in vivo in the presence of GA4.	GA INSENSITIVE DWARF1C (GID1C)	(ATGID1C);GA INSENSITIVE DWARF1C (GID1C)
AT5G13200	AT5G13200.1	Encodes a protein with unknown function that is involved in hormone mediated regulation of seed germination/dormancy.	GEM-RELATED 5 (GER5)	GEM-RELATED 5 (GER5)
AT1G30040	AT1G30040.1	Encodes a gibberellin 2-oxidase that acts on C-19 gibberellins. AtGA2OX2 expression is responsive to cytokinin and KNOX activities.	GIBBERELLIN 2-OXIDASE (GA2OX2)	GIBBERELLIN 2-OXIDASE (ATGA2OX2);GIBBERELLIN 2-OXIDASE (GA2OX2);GIBBERELLIN 2-OXIDASE 2 (GA2OX2)
AT5G51810	AT5G51810.1	Encodes gibberellin 20-oxidase. Involved in gibberellin biosynthesis. Up-regulated by far red light in elongating petioles. Not regulated by a circadian clock. Mutation of GA20ox2 delays flowering.	GIBBERELLIN 20 OXIDASE 2 (GA20OX2)	(AT2353); (ATGA20OX2);GIBBERELLIN 20 OXIDASE 2 (GA20OX2)
AT4G18880	AT4G18880.1	Encodes a member of Heat Stress Transcription Factor(Hsf) family that is a substrate of the MPK3/MPK6 signaling and regulates stress responses.	HEAT SHOCK TRANSCRIPTION FACTOR A4A (HSF A4A)	ARABIDOPSIS THALIANA HEAT SHOCK TRANSCRIPTION FACTOR A4A (AT-HSFA4A);HEAT SHOCK TRANSCRIPTION FACTOR A4A (HSF A4A)
AT1G67970	AT1G67970.1	member of Heat Stress Transcription Factor (Hsf) family	HEAT SHOCK TRANSCRIPTION FACTOR A8 (HSFA8)	(AT-HSFA8); (ATHSFA8);HEAT SHOCK TRANSCRIPTION FACTOR A8 (HSFA8)
AT5G62020	AT5G62020.1	member of Heat Stress Transcription Factor (Hsf) family The mRNA is cell-to-cell mobile.	HEAT SHOCK TRANSCRIPTION FACTOR B2A (HSFB2A)	ARABIDOPSIS THALIANA HEAT SHOCK TRANSCRIPTION FACTOR B2A (AT-HSFB2A);HEAT SHOCK TRANSCRIPTION FACTOR B2A (HSFB2A)
AT5G26040	AT5G26040.2	Class III RPD3 type protein. Encodes HDA2, a member of the histone deacetylase family proteins.	HISTONE DEACETYLASE 2 (HDA2)	HISTONE DEACETYLASE 2 (HDA2)
AT2G46680	AT2G46680.1	encodes a putative transcription factor that contains a homeodomain closely linked to a leucine zipper motif. Transcript is detected in all tissues examined. Is transcriptionally regulated in an ABA-dependent manner and may act in a signal transduction pathway which mediates a drought response.	HOMEOBOX 7 (HB-7)	ARABIDOPSIS THALIANA HOMEOBOX 7 (ATHB7);HOMEOBOX 7 (HB-7);HOMEOBOX 7 (ATHB-7)
AT2G18550	AT2G18550.1	Encodes a homeodomain leucine zipper class I (HD-Zip I) protein.	HOMEOBOX PROTEIN 21 (HB21)	HOMEOBOX-2 (HB-2);HOMEOBOX PROTEIN 21 (ATHB21);HOMEOBOX PROTEIN 21 (HB21)
AT5G54730	AT5G54730.1	yeast autophagy 18 F-like protein;(source:Araport11)	HOMOLOG OF YEAST AUTOPHAGY 18 (ATG18) F (G18F)	HOMOLOG OF YEAST AUTOPHAGY 18 (ATG18) F (G18F);HOMOLOG OF YEAST AUTOPHAGY 18 (ATG18) F (ATG18F);ARABIDOPSIS THALIANA HOMOLOG OF YEAST AUTOPHAGY 18 (ATG18) F (ATATG18F)
AT4G37580	AT4G37580.1	involved in apical hook development. putative N-acetyltransferase	HOOKLESS 1 (HLS1)	HOOKLESS 1 (HLS1);CONSTITUTIVE PHOTOMORPHOGENIC 3 (COP3);UNUSUAL SUGAR RESPONSE 2 (UNS2)
AT3G50950	AT3G50950.1	Encodes a canonical CC-type NLR protein that is required for the recognition of the T3SE HopZ1a as well as several other Hop effectors from the pathogenic bacteria P. syringae.	HOPZ-ACTIVATED RESISTANCE 1 (ZAR1)	HOPZ-ACTIVATED RESISTANCE 1 (ZAR1)
AT2G46370	AT2G46370.4	Encodes a jasmonate-amido synthetase that is a member of the GH3 family of proteins. JAR1 catalyzes the formation of a biologically active jasmonyl-isoleucine (JA-Ile) conjugate. JA-Ile promotes the interaction between JAZ1 and COI1 in the jasmonate signaling pathway. JAR1 localizes to the cytoplasm and is also a phytochrome A signaling component. JAR1 is an auxin-induced gene. Loss of function m…	JASMONATE RESISTANT 1 (JAR1)	JASMONATE RESISTANT 1 (JAR1); (ATGH3.11)
AT5G10650	AT5G10650.1	JUL1 encode a RING-type E3 ubiquitin ligase that is involved in JA responses. It ubiquitinates the JAV1 jasmonic acid response repressor which is then degraded by the proteosome. Participates in ABA-mediated microtubule depolymerization, stomatal closure, and tolerance response to drought stress.	JAV1- 37 ASSOCIATED UBIQUITIN LIGASE 1 (JUL1)	(CTL08);JAV1- 37 ASSOCIATED UBIQUITIN LIGASE 1 (JUL1)
AT1G23390	AT1G23390.1	A kelch domain-containing F-box protein. Its N terminus contains a typical F-box motif but its C-terminal domain only consists of one predicted kelch motif. Predicted to be stu Interacts with chalcone synthase CHS to mediate CHS ubiquitination and degradation.	KELCH DOMAIN-CONTAINING F-BOX PROTEIN (KFB)	KELCH DOMAIN-CONTAINING F-BOX PROTEIN (KFB)
AT2G17220	AT2G17220.1	Encodes a putative serine/threonine-specific protein kinase kin3. Protein is N-myristoylated.	KINASE 3 (KIN3)	KINASE 3 (KIN3);PBS1-LIKE 32 (PBL32)
AT1G80440	AT1G80440.1	Encodes a member of a family of F-box proteins, called the KISS ME DEADLY (KMD) family, that targets type-B ARR proteins for degradation and is involved in the negative regulation of the cytokinin response. Also named as KFB20, a member of a group of Kelch repeat F-box proteins that negatively regulate phenylpropanoid biosynthesis by targeting the phenypropanoid biosynthesis enzyme phenylalanine …	KISS ME DEADLY 1 (KMD1)	KELCH REPEAT F-BOX 20 (KFB20);KISS ME DEADLY 1 (KMD1)
AT1G15670	AT1G15670.1	Encodes a member of a family of F-box proteins, called the KISS ME DEADLY (KMD) family, that targets type-B ARR proteins for degradation and is involved in the negative regulation of the cytokinin response. Also named as KFB1, a member of a group of Kelch repeat F-box proteins that negatively regulate phenylpropanoid biosynthesis by targeting the phenypropanoid biosynthesis enzyme phenylalanine a…	KISS ME DEADLY 2 (KMD2)	KISS ME DEADLY 2 (KMD2);KELCH REPEAT F-BOX 1 (KFB01)
AT2G44130	AT2G44130.1	Encodes a member of a family of F-box proteins, called the KISS ME DEADLY (KMD) family. Component of SCF ubiquitin protein ligase, interacts with phenylalanine ammonia-lyase. AtKFB39 is a homolog of previously identified AtKFB50 (At3g59940) and specifically interacts with Arabidopsis PAL3 and PAL4 in vitro. In planta, together with AtKFB01, KFB20 and KFB50, it regulates PAL protein stability thus…	KISS ME DEADLY 3 (KMD3)	KISS ME DEADLY 3 (KMD3);KELCH-DOMAIN-CONTAINING F-BOX PROTEIN 39 (KFB39)
AT1G23380	AT1G23380.2	homeodomain transcription factor KNAT6, belonging to class I of KN transcription factor family (which also includes KNAT1 and KNAT2). Expression is increased in as and bop1 leaf mutants.	KNOTTED1-LIKE HOMEOBOX GENE 6 (KNAT6)	KNOTTED1-LIKE HOMEOBOX GENE 6 (KNAT6); (KNAT6L); (KNAT6S)
AT1G73260	AT1G73260.1	Encodes a trypsin inhibitor involved in modulating programmed cell death in plant-pathogen interactions.	KUNITZ TRYPSIN INHIBITOR 1 (KTI1)	ARABIDOPSIS THALIANA KUNITZ TRYPSIN INHIBITOR 4 (ATKTI4);KUNITZ TRYPSIN INHIBITOR 1 (KTI1);ARABIDOPSIS THALIANA KUNITZ TRYPSIN INHIBITOR 1 (ATKTI1)
AT2G37710	AT2G37710.1	Induced in response to Salicylic acid. The mRNA is cell-to-cell mobile.	L-TYPE LECTIN RECEPTOR KINASE IV.1 (LECRK-IV.1)	RECEPTOR LECTIN KINASE (RLK);L-TYPE LECTIN RECEPTOR KINASE IV.1 (LECRK-IV.1)
AT3G53810	AT3G53810.1	Concanavalin A-like lectin protein kinase family protein;(source:Araport11)	L-TYPE LECTIN RECEPTOR KINASE IV.2 (LECRK-IV.2)	L-TYPE LECTIN RECEPTOR KINASE IV.2 (LECRK-IV.2)
AT5G01550	AT5G01550.1	Encodes LecRKA4.2, a member of the lectin receptor kinase subfamily A4 (LecRKA4.1 At5g01540; LecRKA4.2 At5g01550; LecRKA4.3 At5g01560). Together with other members of the subfamily, functions redundantly in the negative regulation of ABA response in seed germination.	L-TYPE LECTIN RECEPTOR KINASE VI.3 (LECRK-VI.3)	L-TYPE LECTIN RECEPTOR KINASE VI.3 (LECRK-VI.3);LECTIN RECEPTOR KINASE A4.1 (LECRKA4.2)
AT1G01470	AT1G01470.1	Encodes late-embryogenesis abundant protein whose mRNA levels are induced in response to wounding and light stress. Might be involved in protection against desiccation.	LATE EMBRYOGENESIS ABUNDANT 14 (LEA14)	LATE EMBRYOGENESIS ABUNDANT 14 (LEA14);LIGHT STRESS-REGULATED 3 (LSR3); (LEA1);ARABIDOPSIS THALIANA LATE EMBRYOGENESIS ABUNDANT 14 (ATLEA14)
AT1G67360	AT1G67360.1	Encodes a small rubber particle protein homolog. Plays dual roles as positive factors for tissue growth and development and in drought stress responses.	LD-ASSOCIATED PROTEIN 1 (LDAP1)	SMALL RUBBER PARTICLE PROTEIN (SRP1);LD-ASSOCIATED PROTEIN 1 (LDAP1)
AT1G18390	AT1G18390.2	Serine/Threonine kinase family catalytic domain protein;(source:Araport11)	LEAF RUST 10 DISEASE-RESISTANCE LOCUS RECEPTOR- LIKE PROTEIN KINASE-LIKE 1.2 (LRK10L1.2)	LEAF RUST 10 DISEASE-RESISTANCE LOCUS RECEPTOR- LIKE PROTEIN KINASE-LIKE 1.2 (LRK10L1.2)
AT3G11090	AT3G11090.1	LOB domain-containing protein 21;(source:Araport11)	LOB DOMAIN-CONTAINING PROTEIN 21 (LBD21)	LOB DOMAIN-CONTAINING PROTEIN 21 (LBD21)
AT5G67420	AT5G67420.1	Encodes a LOB-domain protein involved in nitrogen metabolism and affecting leaf morphogenesis.	LOB DOMAIN-CONTAINING PROTEIN 37 (LBD37)	ASYMMETRIC LEAVES2-LIKE 39 (ASL39);LOB DOMAIN-CONTAINING PROTEIN 37 (LBD37)
AT5G52300	AT5G52300.1	Encodes a protein that is induced in expression in response to water deprivation such as cold, high-salt, and desiccation. The response appears to be via abscisic acid. The promoter region contains two ABA-responsive elements (ABREs) that are required for the dehydration-responsive expression of rd29B as cis-acting elements. Protein is a member of a gene family with other members found plants, an…	LOW-TEMPERATURE-INDUCED 65 (LTI65)	LOW-TEMPERATURE-INDUCED 65 (LTI65);RESPONSIVE TO DESICCATION 29B (RD29B)
AT2G33580	AT2G33580.1	Encodes a putative LysM-containing receptor-like kinase. LYK5 is a major chitin receptor and forms a chitin-induced complex with related kinase CERK1. Based on protein sequence alignment analysis, it was determined as a pseudo kinase due to a lack of the ATP-binding P-loop in the kinase domain.	LYSM-CONTAINING RECEPTOR-LIKE KINASE 5 (LYK5)	LYSM-CONTAINING RECEPTOR-LIKE KINASE 5 (LYK5); (ATLYK5)
AT1G70170	AT1G70170.1	Matrix metalloprotease. Expression induced by fungal and bacterial pathogens. Mutants are late flowering with early senescence.	MATRIX METALLOPROTEINASE (MMP)	MATRIX METALLOPROTEINASE (MMP); (AT2-MMP)
AT4G08850	AT4G08850.1	MIK1 encodes a receptor kinase that forms a complex with MDIS1/MIK2 and binds LURE1, the female pollen guidance chemi-attractant. MIK1 phosphorylates MDIS1 and is autophosphorylated.	MDIS1-INTERACTING RECEPTOR LIKE KINASE2 (MIK2)	MDIS1-INTERACTING RECEPTOR LIKE KINASE2 (MIK2)
AT1G29400	AT1G29400.1	A member of mei2-like gene family, predominantly plant-based family of genes encoding RNA binding proteins with characteristic presence of a highly conserved RNA binding motif first described in the mei2 gene of the fission yeast S. pombe. In silico analyses reveal nine mei2 -like genes in A. thaliana. They were grouped into four distinct clades, based on overall sequence similarity and subfamily…	MEI2-LIKE PROTEIN 5 (ML5)	MEI2-LIKE PROTEIN 5 (AML5);MEI2-LIKE PROTEIN 5 (ML5)
AT5G64240	AT5G64240.2	Encodes a type I metacaspase. Two Arabidopsis metacaspases, AT1G02170 (MC1) and AT4G25110 (MC2) antagonistically control programmed cell death in Arabidopsis. MC1 is a positive regulator of cell death and requires conserved caspase-like putative catalytic residues for its function. MC2 negatively regulates cell death. This function is independent of the putative catalytic residues. A third type I…	METACASPASE 3 (MC3)	METACASPASE 3 (AtMC3);METACASPASE 1A (AtMCP1a);METACASPASE 1A (MCP1a);METACASPASE 3 (MC3)
AT1G74660	AT1G74660.1	Encodes MINI ZINC FINGER 1 (MIF1) which has a zinc finger domain but lacks other protein motifs normally present in transcription factors. MIF1 physically interact with a group of zinc finger-homeodomain (ZHD) transcription factors, such as ZHD5 (AT1G75240), that regulate floral architecture and leaf development. Gel mobility shift assays revealed that MIF1 blocks the DNA binding activity of ZHD5…	MINI ZINC FINGER 1 (MIF1)	MINI ZINC FINGER 1 (MIF1)
AT3G45640	AT3G45640.1	Encodes a mitogen-activated kinase whose mRNA levels increase in response to touch, cold, salinity stress and chitin oligomers.Also functions in ovule development. Heterozygous MPK3 mutants in a homozygous MPK6 background are female sterile due to defects in integument development. MPK3 can be dephosphorylated by MKP2 in vitro. The mRNA is cell-to-cell mobile.	MITOGEN-ACTIVATED PROTEIN KINASE 3 (MPK3)	MITOGEN-ACTIVATED PROTEIN KINASE 3 (ATMPK3);MITOGEN-ACTIVATED PROTEIN KINASE 3 (MPK3); (ATMAPK3)
AT2G22900	AT2G22900.1	Encodes MUCI10, a galactomannan-1,6-galactosyltransferase. MUCI10 likely decorates glucomannan, synthesized by CSLA2, with galactose residues in vivo. The degree of galactosylation is essential for the synthesis of the GGM backbone, the structure of cellulose, mucilage density, as well as the adherence of pectin.	MUCILAGE-RELATED10 (MUCI10)	MANNAN ALPHA-GALACTOSYL TRANSFERASE1 (MAGT1);MUCILAGE-RELATED10 (MUCI10)
AT4G05100	AT4G05100.1	Member of the R2R3 factor gene family. Indole-3-Acetamide-Induced transcription Factor; decreases plant growth and contributes to the control of osmotic stress responses.	MYB DOMAIN PROTEIN 74 (MYB74)	MYB DOMAIN PROTEIN 74 (MYB74);MYB DOMAIN PROTEIN 74 (AtMYB74)
AT5G66900	AT5G66900.2	RPW8 -CNL gene is required for signal transduction of TNLs; functionally redundant to NRG1.2. Exhibits autoimmunity.	N REQUIREMENT GENE 1.1 (NRG1.1)	(NRG1A);N REQUIREMENT GENE 1.1 (NRG1.1)
AT3G10500	AT3G10500.1	Encodes a transcriptional activator that is associated with the plasma membrane in a dormant form and is proteolytically cleaved to create a form that can enter the nucleus. It is thought to promote ROS production by binding directly to the promoters of genes encoding ROS biosynthetic enzymes during drought-induced leaf senescence. The mRNA is cell-to-cell mobile.	NAC DOMAIN CONTAINING PROTEIN 53 (NAC053)	NAC DOMAIN CONTAINING PROTEIN 53 (anac053);NAC DOMAIN CONTAINING PROTEIN 53 (NAC053);NAC WITH TRANSMEMBRANE MOTIF 1-LIKE 4 (NTL4);ANTHER INDEHISCENCE FACTOR (AIF)
AT3G49530	AT3G49530.1	Transcription factor that serves as a molecular link between cold signals and pathogen resistance responses. Undergoes proteolytic processing triggered by cold-induced changes in membrane fluidity.It relocates from the plasma membrane to the nucleus in response to ER stress. NAC062 is phosphorylated by SnRK2.8 at Thr-142.	NAC DOMAIN CONTAINING PROTEIN 62 (NAC062)	NAC DOMAIN CONTAINING PROTEIN 62 (ANAC062);NTM1 (NAC WITH TRANSMEMBRANE MOTIF 1)-LIKE 6 (NTL6);NAC DOMAIN CONTAINING PROTEIN 62 (NAC062)
AT1G69490	AT1G69490.1	Encodes a member of the NAC transcription factor gene family. It is expressed in floral primordia and upregulated by AP3 and PI. Its expression is associated with leaf senescence. The mRNA is cell-to-cell mobile.	NAC-LIKE, ACTIVATED BY AP3/PI (NAP)	NAC-LIKE, ACTIVATED BY AP3/PI (NAP);ARABIDOPSIS NAC DOMAIN CONTAINING PROTEIN 29 (ANAC029);NAC-LIKE, ACTIVATED BY AP3/PI (ATNAP)
AT1G80830	AT1G80830.1	Thought to be involved in iron homeostasis. Induced in leaves in response to iron deficiency. Transgenic plants accumulate toxic levels of iron. Gene complements yeast iron uptake mutants.	NATURAL RESISTANCE-ASSOCIATED MACROPHAGE PROTEIN 1 (NRAMP1)	NATURAL RESISTANCE-ASSOCIATED MACROPHAGE PROTEIN 1 (NRAMP1); (PMIT1); (ATNRAMP1)
AT1G28380	AT1G28380.1	This gene is predicted to encode a protein involved in negatively regulating salicylic acid-related defense responses and cell death programs. nsl1 mutants develop necrotic lesions spontaneously and show other features of a defense response, such as higher levels of SA and disease resistance-related transcripts, in the absence of a biotic stimulus. The NSL1 protein is predicted to have a MACPF do…	NECROTIC SPOTTED LESIONS 1 (NSL1)	NECROTIC SPOTTED LESIONS 1 (NSL1)
AT1G64530	AT1G64530.1	Nitrate inducible DNA binding transcriptional activator.	NIN-LIKE PROTEIN 6 (NLP6)	NIN-LIKE PROTEIN 6 (NLP6)
AT3G14440	AT3G14440.1	Encodes 9-<i>cis</i>-epoxycarotenoid dioxygenase, a key enzyme in the biosynthesis of abscisic acid. Regulated in response to drought and salinity. Expressed in roots, flowers and seeds. Localized to the chloroplast stroma and thylakoid membrane.	NINE-CIS-EPOXYCAROTENOID DIOXYGENASE 3 (NCED3)	NINE-CIS-EPOXYCAROTENOID DIOXYGENASE 3 (NCED3); (ATNCED3);SALT TOLERANT 1 (STO1);SUGAR INSENSITIVE 7 (SIS7)
AT4G10380	AT4G10380.1	Boric acid channel. Essential for efficient boron uptake and plant development under boron limitation. Also functions in arsenite transport and tolerance. Localized preferentially in outer membrane domains of root cells.	NOD26-LIKE INTRINSIC PROTEIN 5;1 (NIP5;1)	NOD26-LIKE INTRINSIC PROTEIN 5;1 (NIP5;1); (AtNIP5;1);NOD26-LIKE MIP 8 (NLM8);NOD26-LIKE MIP 6 (NLM6)
AT1G32450	AT1G32450.1	Transmembrane nitrate transporter. Involved in xylem transport of nitrate from root to shoot. Induced in response to high and low concentrations of nitrate. Not involved in nitrate uptake. Expressed in root pericycle cells under the control of MYB59. Also functions as a proton-coupled H+/K+ antiporter for K+ loading into the xylem.	NRT1/ PTR FAMILY 7.3 (NPF7.3)	NITRATE TRANSPORTER 1.5 (NRT1.5);NRT1/ PTR FAMILY 7.3 (NPF7.3); (ATNPF7.3)
AT3G54140	AT3G54140.1	Encodes a di- and tri-peptide transporter that recognizes a variety of different amino acid combinations. GFP-tagged PTR1 localizes to the plasma membrane and has 8 to 11 predicted transmembrane domains. PTR1 is expressed in a number of different vascular tissues throughout the plant based on promoter:GUS expression analysis. ptr1 mutants have a lower dry weight than wild type plants when both ar…	NRT1/ PTR FAMILY 8.1 (NPF8.1)	ARABIDOPSIS THALIANA PEPTIDE TRANSPORTER 1 (ATPTR1);PEPTIDE TRANSPORTER 1 (PTR1);NRT1/ PTR FAMILY 8.1 (NPF8.1); (ATNPF8.1)
AT2G40000	AT2G40000.1	Ortholog of sugar beet HS1 PRO-1 2. Involved in basal disease resistance.	ORTHOLOG OF SUGAR BEET HS1 PRO-1 2 (HSPRO2)	ORTHOLOG OF SUGAR BEET HS1 PRO-1 2 (HSPRO2);ARABIDOPSIS ORTHOLOG OF SUGAR BEET HS1 PRO-1 2 (ATHSPRO2)
AT2G18500	AT2G18500.1	ovate family protein 7;(source:Araport11)	OVATE FAMILY PROTEIN 7 (OFP7)	ARABIDOPSIS THALIANA OVATE FAMILY PROTEIN 7 (ATOFP7);OVATE FAMILY PROTEIN 7 (OFP7)
AT2G19810	AT2G19810.1	Encodes Oxidation-related Zinc Finger 1 (OZF1), a plasma membrane protein involved in oxidative stress.	OXIDATION-RELATED ZINC FINGER 1 (OZF1)	OXIDATION-RELATED ZINC FINGER 1 (OZF1); (AtOZF1); (ATTZF2);TANDEM ZINC FINGER 2 (TZF2); (ATC3H20)
AT3G09830	AT3G09830.1	Encodes a member of subfamily VIIa of the receptor-like cytoplasmic kinases (RLCKs). It contributes to pattern-triggered immunity in response to P. syringae.	PATTERN-TRIGGERED IMMUNITY (PTI) COMPROMISED RECEPTOR-LIKE CYTOPLASMIC KINASE 1 (PCRK1)	PATTERN-TRIGGERED IMMUNITY (PTI) COMPROMISED RECEPTOR-LIKE CYTOPLASMIC KINASE 1 (PCRK1);PBS1-LIKE 39 (PBL39)
AT5G62360	AT5G62360.1	Pectin methylesterase inhibitor expressed throughout the plant.	PECTIN METHYL-ESTERASE INHIBITOR 13 (PMEI13)	PECTIN METHYL-ESTERASE INHIBITOR 13 (PMEI13)
AT4G16820	AT4G16820.1	Encodes a lipase that hydrolyzes phosphatidylcholine, glycolipids as well as triacylglycerols.	PHOSPHOLIPASE A I BETA 2 (PLA-I[beta]2)	PHOSPHOLIPASE A I BETA 2 (PLA-I[beta]2);DAD1-LIKE LIPASE 1 (DALL1)
AT2G26710	AT2G26710.1	Encodes a member of the cytochrome p450 family that serves as a control point between multiple photoreceptor systems and brassinosteroid signal transduction. Involved in brassinolide metabolism. Mediates response to a variety of light signals including hypocotyl elongation and cotyledon expansion.	PHYB ACTIVATION TAGGED SUPPRESSOR 1 (BAS1)	PHYB ACTIVATION TAGGED SUPPRESSOR 1 (BAS1); (CYP734A1); (CYP72B1)
AT2G20180	AT2G20180.2	Encodes a novel Myc-related bHLH transcription factor that has transcriptional activation activity in the dark. It is a key negative regulator of phytochrome-mediated seed germination and acts by inhibiting chlorophyll biosynthesis, light-mediated suppression of hypocotyl elongation and far-red light-mediated suppression of seed germination, and promoting negative gravitropism in hypocotyls. Ligh…	PHYTOCHROME INTERACTING FACTOR 3-LIKE 5 (PIL5)	PHYTOCHROME INTERACTING FACTOR 3-LIKE 5 (PIL5)
AT3G07360	AT3G07360.1	Encodes a protein containing a U-box and an ARM domain. This protein has E3 ubiquitin ligase activity based on in vitro assays.	PLANT U-BOX 9 (PUB9)	PLANT U-BOX 9 (PUB9);ARABIDOPSIS THALIANA PLANT U-BOX 9 (ATPUB9)
AT3G55740	AT3G55740.1	Encodes a proline transporter with affinity for gly betaine, proline, and GABA. Protein is expressed most highly in the roots.	PROLINE TRANSPORTER 2 (PROT2)	PROLINE TRANSPORTER 2 (PROT2);PROLINE TRANSPORTER 2 (ATPROT2)
AT2G02800	AT2G02800.1	Encodes protein kinase APK2b.	PROTEIN KINASE 2B (APK2B)	PROTEIN KINASE 2B (APK2B);KINASE 2 (KIN2);PBS1-LIKE 3 (PBL3)
AT4G00340	AT4G00340.1	Encodes a receptor-like protein kinase that is expressed in roots.	RECEPTOR-LIKE PROTEIN KINASE 4 (RLK4)	RECEPTOR-LIKE PROTEIN KINASE 4 (RLK4)
AT3G57540	AT3G57540.1	Remorin family protein;(source:Araport11)	REMORIN GROUP 4 1 (REM4.1)	REMORIN GROUP 4 1 (REM4.1); (ATREM4.1)
AT3G62270	AT3G62270.1	BOR2 is involved in efficient borate crosslinking of rhamnogalacturonan II in cell walls under boron limitation.	REQUIRES HIGH BORON 2 (BOR2)	REQUIRES HIGH BORON 2 (BOR2)
AT5G47910	AT5G47910.1	NADPH/respiratory burst oxidase protein D (RbohD).Interacts with AtrbohF gene to fine tune the spatial control of ROI production and hypersensitive response to cell in and around infection site. The mRNA is cell-to-cell mobile.	RESPIRATORY BURST OXIDASE HOMOLOGUE D (RBOHD)	(ATRBOHD); (DELT1);RESPIRATORY BURST OXIDASE HOMOLOGUE D (RBOHD)
AT4G03510	AT4G03510.1	RMA1 encodes a novel 28 kDa protein with a RING finger motif and a C-terminal membrane-anchoring domain that is involved in the secretory pathway. Has E3 ubiquitin ligase activity.	RING MEMBRANE-ANCHOR 1 (RMA1)	RING MEMBRANE-ANCHOR 1 (RMA1); (ATRMA1)
AT1G73805	AT1G73805.1	Encodes SAR Deficient 1 (SARD1), a key regulator for ICS1 (Isochorismate Synthase 1) induction and salicylic acid (SA) synthesis.	SAR DEFICIENT 1 (SARD1)	SAR DEFICIENT 1 (SARD1)
AT5G52510	AT5G52510.1	Transcription factor; member of the GRAS family of regulatory proteins; target of GL1/3; involved in trichome formation.	SCARECROW-LIKE 8 (SCL8)	SCARECROW-LIKE 8 (SCL8)
AT4G02380	AT4G02380.3	Encodes AtLEA5 (late embryogenesis abundant like protein). Also known as SENESCENCE-ASSOCIATED GENE 21 (SAG21). Has a role on oxidative stress tolerance. mRNA levels are elevated in response to various stresses.	SENESCENCE-ASSOCIATED GENE 21 (SAG21)	SENESCENCE-ASSOCIATED GENE 21 (SAG21);ARABIDOPSIS THALIANA LATE EMBRYOGENENSIS ABUNDANT LIKE 5 (AtLEA5);LATE EMBRYOGENESIS ABUNDANT 38 (LEA38); (LEA5)
AT4G00880	AT4G00880.1	SAUR-like auxin-responsive protein family;(source:Araport11)	SMALL AUXIN UPREGULATED RNA 31 (SAUR31)	SMALL AUXIN UPREGULATED RNA 31 (SAUR31)
AT3G60690	AT3G60690.1	SAUR-like auxin-responsive protein family;(source:Araport11)	SMALL AUXIN UPREGULATED RNA 59 (SAUR59)	SMALL AUXIN UPREGULATED RNA 59 (SAUR59)
AT2G31880	AT2G31880.1	Encodes a putative leucine rich repeat transmembrane protein that is expressed in response to Pseudomonas syringae. Expression of SRRLK may be required for silencing via lsiRNAs. Regulates cell death and innate immunity.	SUPPRESSOR OF BIR1 1 (SOBIR1)	SUPPRESSOR OF BIR1 1 (SOBIR1);EVERSHED (EVR)
AT5G57710	AT5G57710.1	SMAX1 (SUPPRESSOR OF MAX2 1) is a member of an eight-gene family in Arabidopsis that has weak similarity to AtHSP101, a ClpB chaperonin required for thermotolerance. SMAX1 is an important component of KAR/SL signaling during seed germination and seedling growth, but is not necessary for all MAX2-dependent responses. The mRNA is cell-to-cell mobile.	SUPPRESSOR OF MAX2 1 (SMAX1)	SUPPRESSOR OF MAX2 1 (SMAX1)
AT5G58620	AT5G58620.1	Involved in control of defence gene expression post-transcriptionally through release from translation arrest within TZF9-PAB2-containing RNA granules. TZF9 shows phospho-mobility shift after flg22 treatment, inferred to be caused by phosphorylation through MPK3 and/or MPK6. The major MPK3/6-targeted phospho-sites are S181, S323, S343, S352, S356, S362 and S377.	TANDEM ZINC FINGER PROTEIN 9 (TZF9)	(ATC3H66);TANDEM ZINC FINGER PROTEIN 9 (TZF9)
AT5G58070	AT5G58070.1	Encodes a temperature-induced lipocalin that is involved in thermotolerance and is required for retinal-mediated de novo root organogenesis. Peripherally associated with plasma membrane.	TEMPERATURE-INDUCED LIPOCALIN (TIL)	TEMPERATURE-INDUCED LIPOCALIN (TIL);TEMPERATURE-INDUCED LIPOCALIN (ATTIL)
AT5G03840	AT5G03840.1	Controls inflorescence meristem identity. Involved in the floral initiation process. Ortholog of the Antirrhinum gene CENTRORADIALIS (CEN). Involved in protein trafficking to the protein storage vacuole. TFL1 plays an antagonistic role to FT/TSF in the determination of inflorescence meristem identity.	TERMINAL FLOWER 1 (TFL1)	TERMINAL FLOWER 1 (TFL-1);TERMINAL FLOWER 1 (TFL1)
AT1G29050	AT1G29050.1	Encodes a member of the TBL (TRICHOME BIREFRINGENCE-LIKE) gene family containing a plant-specific DUF231 (domain of unknown function) domain. TBL gene family has 46 members, two of which (TBR/AT5G06700 and TBL3/AT5G01360) have been shown to be involved in the synthesis and deposition of secondary wall cellulose, presumably by influencing the esterification state of pectic polymers. A nomenclature…	TRICHOME BIREFRINGENCE-LIKE 38 (TBL38)	TRICHOME BIREFRINGENCE-LIKE 38 (TBL38)
AT3G15355	AT3G15355.1	ubiquitin-conjugating enzyme 25;(source:Araport11)	UBIQUITIN-CONJUGATING ENZYME 25 (UBC25)	UBIQUITIN-CONJUGATING ENZYME 25 (UBC25);PHO2 FAMILY UBIQUITIN CONJUGATION ENZYME 1 (PFU1)
AT5G49690	AT5G49690.1	UDP-glycosyltransferase that can act upon sulcotrione herbicide. Overexpression confers resistance to herbicide.	UDP-GLYCOSYLTRANSFERASE 91C1 (UGT91C1)	UDP-GLYCOSYLTRANSFERASE 91C1 (UGT91C1)
AT1G70260	AT1G70260.1	Encodes an endoplasmic reticulum (ER)-localized nodulin MtN21-like transporter family protein that negatively regulates resistance against biotrophic pathogens but not the necrotrophic pathogen, B. cinerea, possibly by regulating ROS production, cell death and PR1 expression.	USUALLY MULTIPLE ACIDS MOVE IN AND OUT TRANSPORTERS 36 (UMAMIT36)	USUALLY MULTIPLE ACIDS MOVE IN AND OUT TRANSPORTERS 36 (UMAMIT36);RESISTANCE TO PHYTOPHTHORA PARASITICA 1 (RTP1)
AT5G64810	AT5G64810.1	member of WRKY Transcription Factor; Group II-c. Involved in jasmonic acid inducible defense responses.	WRKY DNA-BINDING PROTEIN 51 (WRKY51)	WRKY DNA-BINDING PROTEIN 51 (WRKY51);ARABIDOPSIS THALIANA WRKY DNA-BINDING PROTEIN 51 (ATWRKY51)
AT4G24240	AT4G24240.1	Encodes a Ca-dependent calmodulin binding protein. Sequence similarity to the WRKY transcription factor gene family.	WRKY DNA-BINDING PROTEIN 7 (WRKY7)	WRKY DNA-BINDING PROTEIN 7 (WRKY7); (ATWRKY7)
AT1G66140	AT1G66140.1	Encodes a zinc finger protein containing only a single zinc finger.	ZINC FINGER PROTEIN 4 (ZFP4)	ZINC FINGER PROTEIN 4 (ZFP4)
AT1G05300	AT1G05300.1	member of Fe(II) transporter isolog family	ZINC TRANSPORTER 5 PRECURSOR (ZIP5)	ZINC TRANSPORTER 5 PRECURSOR (ZIP5)
AT3G19580	AT3G19580.1	Encodes zinc finger protein. mRNA levels are upregulated in response to ABA, high salt, and mild desiccation. The protein is localized to the nucleus and acts as a transcriptional repressor.	ZINC-FINGER PROTEIN 2 (ZF2)	ZINC-FINGER PROTEIN 2 (AZF2);ZINC-FINGER PROTEIN 2 (ZF2)

## Sheet: Table S8
Common up-regulated genes between Arabids V3 buds after 5 days of cold and petunia bud 6 from 1st expt. after 24 h of fresh high P
Locus Identifier	Gene Model Name	Gene Model Description	Primary Gene Symbol	All Gene Symbols
AT5G42700	AT5G42700.1	AP2/B3-like transcriptional factor family protein;(source:Araport11)
AT4G20430	AT4G20430.1	Subtilase family protein;(source:Araport11)
AT1G05440	AT1G05440.1	C-8 sterol isomerase;(source:Araport11)
AT4G38650	AT4G38650.1	Glycosyl hydrolase family 10 protein;(source:Araport11)
AT4G38070	AT4G38070.1	transcription factor bHLH131-like protein;(source:Araport11)
AT1G18090	AT1G18090.1	5-3 exonuclease family protein;(source:Araport11)
AT3G51280	AT3G51280.1	Tetratricopeptide repeat (TPR)-like superfamily protein;(source:Araport11)
AT2G23530	AT2G23530.1	Zinc-finger domain of monoamine-oxidase A repressor R1;(source:Araport11)
AT1G80190	AT1G80190.5	Similar to the PSF1 component of GINS complex, which in other organism was shown to be involved in the initiation of DNA replication.
AT5G35960	AT5G35960.1	Protein kinase family protein;(source:Araport11)
AT5G38130	AT5G38130.1	HXXXD-type acyl-transferase family protein;(source:Araport11)
AT2G33260	AT2G33260.2	Tryptophan/tyrosine permease;(source:Araport11)
AT1G80280	AT1G80280.1	alpha/beta-Hydrolases superfamily protein;(source:Araport11)
AT3G56220	AT3G56220.1	transcription regulator;(source:Araport11)
AT3G49950	AT3G49950.1	GRAS family transcription factor;(source:Araport11)
AT3G58100	AT3G58100.2	Encodes a member of the X8-GPI family of proteins. It localizes to the plasmodesmata and is predicted to bind callose.
AT5G03870	AT5G03870.1	Glutaredoxin family protein;(source:Araport11)
AT5G66230	AT5G66230.2	Chalcone-flavanone isomerase family protein;(source:Araport11)
AT3G01710	AT3G01710.3	TPX2 (targeting protein for Xklp2) protein family;(source:Araport11)
AT5G05240	AT5G05240.1	cation-transporting ATPase;(source:Araport11)
AT4G01730	AT4G01730.1	DHHC-type zinc finger family protein;(source:Araport11)
AT1G27880	AT1G27880.1	DEAD/DEAH box RNA helicase family protein;(source:Araport11)
AT1G18550	AT1G18550.1	ATP binding microtubule motor family protein;(source:Araport11)
AT2G28790	AT2G28790.2	Pathogenesis-related thaumatin superfamily protein;(source:Araport11)
AT2G37420	AT2G37420.1	ATP binding microtubule motor family protein;(source:Araport11)
AT3G57830	AT3G57830.1	Leucine-rich repeat protein kinase family protein;(source:Araport11)
AT1G26761	AT1G26761.1	Arabinanase/levansucrase/invertase;(source:Araport11)
AT2G27740	AT2G27740.1	RAB6-interacting golgin (DUF662);(source:Araport11)
AT5G27330	AT5G27330.1	Prefoldin chaperone subunit family protein;(source:Araport11)
AT1G10780	AT1G10780.2	F-box/RNI-like superfamily protein;(source:Araport11)
AT5G06150	AT5G06150.1	Encodes a cyclin whose expression is reduced in response to high salt.	(CYC1BAT)	CYCLIN B 1;2 (CYCB1;2); (CYC1BAT)
AT2G40490	AT2G40490.1	Uroporphyrinogen decarboxylase;(source:Araport11)	(HEME2)	(HEME2)
AT5G24580	AT5G24580.1	Heavy metal transport/detoxification superfamily protein;(source:Araport11)	(HIPP09)	HEAVY METAL ASSOCIATED PROTEIN 47 (ATHMP47); (HIPP09)
AT3G44220	AT3G44220.1	Late embryogenesis abundant (LEA) hydroxyproline-rich glycoprotein family;(source:Araport11)	(NHL17)	(NHL17)
AT1G55140	AT1G55140.1	Encodes one of two chloroplast Mini-RNase III-like enzymes in Arabidopsis. Double mutants display imprecise maturation of 23S rRNA and other rRNAs.	(RNC3)	(RNC3)
AT3G02920	AT3G02920.1	Replication protein A, subunit RPA32;(source:Araport11)	(RPA32B)	(ATRPA32B);REPLICATION PROTEIN A 2B (RPA2B); (RPA32B)
AT1G54385	AT1G54385.1	At1G54385 encodes the plant KASH protein SINE1; SINE1 interacts with SUN1 and SUN2, is colocalized with F-actin, and is localized at the nuclear envelope.	(SINE1)	(SINE1)
AT5G15510	AT5G15510.2	TPX2 (targeting protein for Xklp2) protein family;(source:Araport11)	(TPXL5)	(TPXL5)
AT4G24710	AT4G24710.3	Encodes an AAA+ ATPase that mediates meiotic chromosome remodeling and crossover maturation.	(TRIP13)	(TRIP13)
AT3G12110	AT3G12110.1	Encodes an actin that is expressed predominantly during reproductive development.	ACTIN-11 (ACT11)	ACTIN-11 (ACT11)
AT5G11160	AT5G11160.1	adenine phosphoribosyltransferase 5;(source:Araport11)	ADENINE PHOSPHORIBOSYLTRANSFERASE 5 (APT5)	ADENINE PHOSPHORIBOSYLTRANSFERASE 5 (APT5)
AT5G03300	AT5G03300.1	Encodes adenosine kinase 2 (ADK2), a typical, constitutively expressed housekeeping enzyme. Shows a high sequence identity with ADK1. Involved in salvage synthesis of adenylates and methyl recycling. Enzyme activity is substantially inhibited in roots, siliques and dry seeds by an unknown compound. May contribute to cytokinin interconversion. The mRNA is cell-to-cell mobile.	ADENOSINE KINASE 2 (ADK2)	ADENOSINE KINASE 2 (ADK2)
AT3G24503	AT3G24503.1	Arabidopsis thaliana aldehyde dehydrogenase AtALDH1a mRNA. a sinapaldehyde dehydrogenase catalyzes both the oxidation of coniferylaldehyde and sinapaldehyde forming ferulic acid and sinapic acid, respectively	ALDEHYDE DEHYDROGENASE 2C4 (ALDH2C4)	ALDEHYDE DEHYDROGENASE 2C4 (ALDH2C4);REDUCED EPIDERMAL FLUORESCENCE1 (REF1);ALDEHYDE DEHYDROGENASE 1A (ALDH1A)
AT1G78770	AT1G78770.1	anaphase promoting complex 6;(source:Araport11)	ANAPHASE PROMOTING COMPLEX 6 (APC6)	ANAPHASE PROMOTING COMPLEX 6 (APC6)
AT1G02640	AT1G02640.1	encodes a protein similar to a beta-xylosidase located in the extracellular matrix. This is a member of glycosyl hydrolase family 3 and has six other closely related members.	BETA-XYLOSIDASE 2 (BXL2)	BETA-XYLOSIDASE 2 (ATBXL2);BETA-XYLOSIDASE 2 (BXL2)
AT5G01630	AT5G01630.1	Ortholog of breast cancer susceptibility protein 2. Essential at meiosis. Interacts with with both Rad51 and Dss1(I) or both Dmc1 and Dss1(I) in a tripartite complex.	BRCA2-LIKE B (BRCA2B)	BRCA2-LIKE B (BRCA2B); (ATBRCA2(V)); (BRCA2(V))
AT1G04020	AT1G04020.1	Encodes a protein containing two tandem BRCA1 C-Terminal (BRCT) domains, which function in phosphorylation-dependent protein-protein interactions. Loss of function mutations cause defects in meristem organization due to failure to repress WUS. BARD1 binds to WUS promoter and over expression of BARD reduces the extent of WUS expression.	BREAST CANCER ASSOCIATED RING 1 (BARD1)	(ATBARD1);BREAST CANCER ASSOCIATED RING 1 (BARD1);REPRESSOR OF WUSCHEL1 (ROW1)
AT4G21070	AT4G21070.1	Encodes AtBRCA1, an ortholog of the human breast cancer susceptibility gene 1. Contains one N-terminal RING finger, two C-terminal BRCT and the p300/CBP interacting domain. Strongly induced by gamma rays, consistent with a putative role in DNA repair and in cell cycle control.	BREAST CANCER SUSCEPTIBILITY1 (BRCA1)	ARABIDOPSIS THALIANA BREAST CANCER SUSCEPTIBILITY1 (ATBRCA1);BREAST CANCER SUSCEPTIBILITY1 (BRCA1)
AT2G33560	AT2G33560.2	Encodes BUBR1. May have the spindle assembly checkpoint protein functions conserved from yeast to humans.	BUB1-RELATED (BUB1: BUDDING UNINHIBITED BY BENZYMIDAZOL 1) (BUBR1)	BUB1-RELATED (BUB1: BUDDING UNINHIBITED BY BENZYMIDAZOL 1) (BUBR1)
AT1G09210	AT1G09210.1	Encodes one of three Arabidopsis calreticulins.Post-transcriptionally regulates together with CRT1 VAMP721/722 levels under ER stress.	CALRETICULIN 1B (CRT1b)	CALRETICULIN 1B (CRT1b);CALRETICULIN 2 (CRT2); (AtCRT1b)
AT4G33270	AT4G33270.1	Encodes a CDC20 protein that interacts with APC subunits, components of the mitochondrial checkpoint complex and mitotic cyclin substrates and is indispensable for normal plant development and fertility.	CELL DIVISION CYCLE 20.1 (CDC20.1)	CELL DIVISION CYCLE 20.1 (CDC20.1); (AtCDC20.1)
AT1G02730	AT1G02730.1	Encodes a gene similar to cellulose synthase. Knock-out mutant has reduced growth, reduced xylan level and reduced xylan synthase activity in stems.It's expression is cell cycle dependent and it appears to function in cell plate formation.	CELLULOSE SYNTHASE-LIKE D5 (CSLD5)	CELLULOSE SYNTHASE-LIKE D5 (ATCSLD5);CELLULOSE SYNTHASE LIKE D5 (CSLD5);SALT OVERLY SENSITIVE 6 (SOS6);CELLULOSE SYNTHASE-LIKE D5 (CSLD5)
AT1G35680	AT1G35680.1	Encodes a chloroplast ribosomal protein L21 that is required for chloroplast development and embryogenesis. The mRNA is cell-to-cell mobile.	CHLOROPLAST RIBOSOMAL PROTEIN L21 (RPL21C)	ATPASE-IN-SEED-DEVELOPMENT (ASD);CHLOROPLAST RIBOSOMAL PROTEIN L21 (RPL21C);RIBOSOMAL PROTEIN BL21C (BL21C)
AT1G69770	AT1G69770.1	Encodes a chromomethylase involved in methylating cytosine residues at non-CG sites. Involved in preferentially methylating transposon-related sequences, reducing their mobility. CMT3 interacts with an Arabidopsis homologue of HP1 (heterochromatin protein 1), which in turn interacts with methylated histones. Involved in gene silencing.	CHROMOMETHYLASE 3 (CMT3)	CHROMOMETHYLASE 3 (CMT3)
AT4G39330	AT4G39330.1	Member of a family of cinnamyl alcohol dehydrogenases (CAD) that normally catalyze the last steps of monolignol biosynthesis however the catalytic activity for this putative CAD has not been demonstrated. Expressed predominantly in lignified tissues.	CINNAMYL ALCOHOL DEHYDROGENASE 9 (CAD9)	(ATCAD9);CINNAMYL ALCOHOL DEHYDROGENASE 9 (CAD9)
AT2G37925	AT2G37925.1	encodes a member of copper transporter family and functionally complements a high affinity copper transporter mutant in yeast	COPPER TRANSPORTER 4 (COPT4)	COPPER TRANSPORTER 4 (COPT4)
AT1G44110	AT1G44110.1	Cyclin A1;(source:Araport11)	CYCLIN A1;1 (CYCA1;1)	CYCLIN A1;1 (CYCA1;1)
AT1G20610	AT1G20610.1	Cyclin B2;(source:Araport11)	CYCLIN B2;3 (CYCB2;3)	CYCLIN B2;3 (CYCB2;3)
AT4G03270	AT4G03270.1	Cyclin D6, involved in cortex/endodermis asymmetric stem cell division.	CYCLIN D6;1 (CYCD6;1)	CYCLIN D6;1 (CYCD6;1)
AT1G20930	AT1G20930.1	Cyclin-dependent kinase, expressed in flowers and suspension cell culture, expression peaks during M phase in synchronized cultures. Required for proper organization of the shoot apical meristem and for hormone signaling. Expressed in the shoot apical meristem. Involved in regulation of the G2/M transition of the mitotic cell cycle.	CYCLIN-DEPENDENT KINASE B2;2 (CDKB2;2)	CYCLIN-DEPENDENT KINASE B2;2 (CDKB2;2)
AT5G38690	AT5G38690.1	Zinc-finger domain of monoamine-oxidase A repressor R1 protein;(source:Araport11)	DDT-RELATED PROTEIN1 (DDR1)	DDT-RELATED PROTEIN1 (DDR1)
AT5G22110	AT5G22110.1	Encodes a protein with similarity to DNA polymerase epsilon subunit B an essential gene that is required for DNA replication. Homozygous mutants are embryo lethal. Expressed in meristematic , rapidly dividing regions.	DNA POLYMERASE EPSILON SUBUNIT B2 (DPB2)	CYCLOPS 2 (CYL2);DNA POLYMERASE EPSILON SUBUNIT B2 (ATDPB2);DNA POLYMERASE EPSILON SUBUNIT B2 (DPB2)
AT1G53140	AT1G53140.1	Encodes DRP5A, a dynamin protein involved in cytokinesis in Arabidopsis.	DYNAMIN RELATED PROTEIN 5A (DRP5A)	DYNAMIN RELATED PROTEIN 5A (DRP5A)
AT2G40550	AT2G40550.1	Encodes a nuclear localized target of E2Fa-DPa, transcription factors controlling cell cycle progression. Required for sister chromatid cohesion and DNA repair.	E2F TARGET GENE 1 (ETG1)	E2F TARGET GENE 1 (ETG1)
AT4G31840	AT4G31840.1	early nodulin-like protein 15;(source:Araport11)	EARLY NODULIN-LIKE PROTEIN 15 (ENODL15)	EARLY NODULIN-LIKE PROTEIN 15 (ENODL15); (AtENODL15)
AT1G75350	AT1G75350.1	Ribosomal protein L31;(source:Araport11)	EMBRYO DEFECTIVE 2184 (emb2184)	RIBOSOMAL PROTEIN BL31C (BL31C);EMBRYO DEFECTIVE 2184 (emb2184)
AT4G34200	AT4G34200.1	Encodes a 3-phosphoglycerate dehydrogenase that is essential for embryo and pollen development.	EMBRYO SAC DEVELOPMENT ARREST 9 (EDA9)	PHOSPHOGLYCERATE DEHYDROGENASE 1 (PGDH1);EMBRYO SAC DEVELOPMENT ARREST 9 (EDA9)
AT5G67270	AT5G67270.1	encodes a homolog of animal microtubule-end-binding protein. There are two other members of this family. EB1 forms foci at regions where the minus ends of microtubules are gathered during mitosis and early cytokinesis.	END BINDING PROTEIN 1C (EB1C)	MICROTUBULE END BINDING PROTEIN 1 (ATEB1C);ATEB1-HOMOLOG1 (ATEB1H1);END BINDING PROTEIN 1C (EB1C)
AT1G34245	AT1G34245.1	Encodes a secretory peptide EPF2 expressed in proliferating cells of the stomatal lineage, known as meristemoids, and in guard mother cells, the progenitors of stomata. Controls asymmetric cell divisions during stomatal development. EPF2 is related to EPF1, also involved in stomatal development. Its transcript levels change after inducing MUTE expression in a mute background. EPF2 binds to the ER…	EPIDERMAL PATTERNING FACTOR 2 (EPF2)	EPIDERMAL PATTERNING FACTOR 2 (EPF2)
AT1G69530	AT1G69530.3	Member of Alpha-Expansin Gene Family. Naming convention from the Expansin Working Group (Kende et al, Plant Mol Bio). Involved in the formation of nematode-induced syncytia in roots of Arabidopsis thaliana.	EXPANSIN A1 (EXPA1)	(ATEXP1); (ATHEXP ALPHA 1.2);EXPANSIN A1 (EXPA1);EXPANSIN A1 (ATEXPA1);EXPANSIN 1 (EXP1); (AT-EXP1)
AT4G28250	AT4G28250.1	putative beta-expansin/allergen protein. Naming convention from the Expansin Working Group (Kende et al, 2004. Plant Mol Bio). Involved in the formation of nematode-induced syncytia in roots of Arabidopsis thaliana.	EXPANSIN B3 (EXPB3)	EXPANSIN B3 (EXPB3); (ATHEXP BETA 1.6);EXPANSIN B3 (ATEXPB3)
AT3G54650	AT3G54650.1	F- box protein involved in regulation of cell cycle genes.	F BOX-LIKE17 (FBL17)	F BOX-LIKE17 (FBL17)
AT5G03170	AT5G03170.1	Encodes FLA11, a member of fasciclin-like arabinogalactan proteins (FLAs) containing a cell adhesion fasciclin (FAS) domain. Mutations result in altered stem biomechanics with reduced tensile strength and reduced tensile modulus of elasticity, as well as altered cell wall architecture and composition, with increased cellulose microfibril angle, reduced arabinose, galactose and cellulose content.I…	FASCICLIN-LIKE ARABINOGALACTAN-PROTEIN 11 (FLA11)	FASCICLIN-LIKE ARABINOGALACTAN-PROTEIN 11 (FLA11);ARABIDOPSIS FASCICLIN-LIKE ARABINOGALACTAN-PROTEIN 11 (ATFLA11)
AT5G60490	AT5G60490.1	Encodes a member of fasciclin-like arabinogalactan proteins (FLAs) containing a cell adhesion fasciclin (FAS) domain. Most strongly expressed in interfascicular fiber cells where it is localize to the plasma membrane-secondary cell wall boundary. Mutations result in altered stem biomechanics with reduced tensile strength and reduced tensile modulus of elasticity, as well as altered cell wall arch…	FASCICLIN-LIKE ARABINOGALACTAN-PROTEIN 12 (FLA12)	FASCICLIN-LIKE ARABINOGALACTAN-PROTEIN 12 (FLA12); (ATFLA12)
AT3G63170	AT3G63170.1	Encodes a plastid stroma localized fatty acid binding protein involved in fatty acid metabolism.	FATTY-ACID-BINDING PROTEIN 1 (FAP1)	FATTY-ACID-BINDING PROTEIN 1 (FAP1); (ATFAP1)
AT5G23310	AT5G23310.1	Fe superoxide dismutase	FE SUPEROXIDE DISMUTASE 3 (FSD3)	SUPEROXIDE DISMUTASE 3 (SOD3);FE SUPEROXIDE DISMUTASE 3 (FSD3)
AT3G54090	AT3G54090.1	Encodes a fructokinase-like protein (AT3G54090/FLN1, AT1G69200/FLN2), a member of the pfkB-carbohydrate kinase family. FLN1 and FLN2 are potential plastidial thioredoxin z (TRX z) targets. Mutants display mutant chloroplast development, general plant growth and development defects and defects in PEP-dependent transcription.	FRUCTOKINASE-LIKE 1 (FLN1)	FRUCTOKINASE-LIKE 1 (FLN1)
AT5G20630	AT5G20630.1	Encodes a germin-like protein. Its transcripts are more abundant in RNA from leaves collected in the evening, suggesting some kind of circadian regulation.	GERMIN 3 (GER3)	GERMIN-LIKE PROTEIN 3 (GLP3); (GLP3A);GERMIN 3 (GER3);ARABIDOPSIS THALIANA GERMIN 3 (ATGER3); (GLP3B)
AT3G58070	AT3G58070.1	Putative transcription factor, contains C2H2 domain, regulates aspects of shoot maturation in Arabidopsis thaliana. GIS loss-of-function mutations affect the epidermal differentiation of inflorescence organs, causing a premature decrease in trichome production on successive leaves, stem internodes, and branches. Overexpression has the opposite effect on trichome initiation and causes other hetero…	GLABROUS INFLORESCENCE STEMS (GIS)	GLABROUS INFLORESCENCE STEMS (GIS)
AT4G02290	AT4G02290.1	glycosyl hydrolase 9B13;(source:Araport11)	GLYCOSYL HYDROLASE 9B13 (GH9B13)	GLYCOSYL HYDROLASE 9B13 (AtGH9B13);GLYCOSYL HYDROLASE 9B13 (GH9B13)
AT5G53660	AT5G53660.1	Growth regulating factor encoding transcription activator. One of the nine members of a GRF gene family, containing nuclear targeting domain. Involved in leaf development and expressed in shoot and flower.	GROWTH-REGULATING FACTOR 7 (GRF7)	GROWTH-REGULATING FACTOR 7 (AtGRF7);GROWTH-REGULATING FACTOR 7 (GRF7)
AT1G18370	AT1G18370.1	Encodes a kinesin HINKEL. Required for cytokinesis in pollen. Mutant has cytokinesis defects; seedling lethal.	HINKEL (HIK)	HINKEL (HIK);ARABIDOPSIS NPK1-ACTIVATING KINESIN 1 (ATNACK1);NPK1-ACTIVATING KINESIN 1 (NACK1)
AT5G22880	AT5G22880.1	Encodes a histone 2B (H2B) protein. This protein can be ubiquitinated in planta, and this modification depends on the HUB1 and HUB2 E3 ubiquitin ligases.	HISTONE B2 (HTB2)	HISTONE B2 (HTB2);HISTONE H2B (H2B)
AT1G51060	AT1G51060.1	Encodes HTA10, a histone H2A protein. The mRNA is cell-to-cell mobile.	HISTONE H2A 10 (HTA10)	HISTONE H2A 10 (HTA10)
AT3G54560	AT3G54560.1	Encodes HTA11, a histone H2A protein. Loss of all H2A.Z (triple mutant with HTA8 and HTA9) results in a reduction in DNA methylation of transposons but not that of genes. Loss of H2A.Z causes misregulation of many genes involved in the response to developmental and environmental cues, and that these genes tend to have high levels of gene-body H2A.Z.	HISTONE H2A 11 (HTA11)	HISTONE H2A 11 (HTA11); (H2A.Z)
AT5G59870	AT5G59870.1	Encodes HTA6, a histone H2A protein.	HISTONE H2A 6 (HTA6)	(H2A.W.6);HISTONE H2A 6 (HTA6)
AT2G31270	AT2G31270.1	Encodes a cyclin-dependent protein kinase. Involved in nuclear DNA replication and plastid division. Located in nucleus and chloroplast.	HOMOLOG OF YEAST CDT1 A (CDT1A)	ARABIDOPSIS HOMOLOG OF YEAST CDT1 (CDT1);ARABIDOPSIS HOMOLOG OF YEAST CDT1 A (ATCDT1A);HOMOLOG OF YEAST CDT1 A (CDT1A)
AT1G72970	AT1G72970.1	Originally identified as a mutation that causes floral organs to fuse together. About 10-20% of mutants also have defects in ovules. Mutants have reduced fertility most likely as because of fusions that pistil emergence. The protein has similarity to the mandelonitrile lyase family of FAD containing oxidoreductases and is predicted to be secreted (SignalP).It is expressed in all tissue layers of …	HOTHEAD (HTH)	EMBRYO SAC DEVELOPMENT ARREST 17 (EDA17);HOTHEAD (HTH)
AT4G11820	AT4G11820.2	Encodes a protein with hydroxymethylglutaryl-CoA synthase activity which was characterized by phenotypical complementation of the S. cerevisiae mutant. Involved in glucosinolate biosynthesis.	HYDROXYMETHYLGLUTARYL-COA SYNTHASE (HMGS)	(MVA1);HYDROXYMETHYLGLUTARYL-COA SYNTHASE (HMGS);FLAKY POLLEN 1 (FKP1)
AT3G16490	AT3G16490.1	Member of IQ67 (CaM binding) domain containing family.	IQ-DOMAIN 26 (IQD26)	IQ-DOMAIN 26 (IQD26)
AT2G26180	AT2G26180.1	Transient Expression of Pro35S:YFP-IQD5 in leaves of N. benthamiana alters microtubule organization.Member of IQ67 (CaM binding) domain containing family.	IQ-DOMAIN 6 (IQD6)	IQ-DOMAIN 6 (IQD6)
AT3G63480	AT3G63480.1	Encodes a protein with sequence similarity to rice kinesin protein. Homozygous loss of function mutations have reduced seed set due to defects in megagametogenesis and reduced pollen viability.	KINESIN 1 (KIN-1)	(ATKIN-1);KINESIN 1 (KIN-1); (ATPSS1)
AT1G03475	AT1G03475.1	Encodes coproporphyrinogen III oxidase, a key enzyme in the biosynthetic pathway of chlorophyll and heme, a tetrapyrrole pathway. Mutants express cytological and molecular markers associated with the defense responses, usually activated by pathogen infection.	LESION INITIATION 2 (LIN2)	(HEMF1);LESION INITIATION 2 (LIN2); (ATCPO-I)
AT5G16590	AT5G16590.1	Leucine-rich repeat protein kinase family protein;(source:Araport11)	LEUCINE RICH REPEAT PROTEIN 1 (LRR1)	(LRR1);LEUCINE RICH REPEAT PROTEIN 1 (LRR1)
ATCG00040	ATCG00040.1	Encodes a maturase located in the trnK intron in the chloroplast genome.	MATURASE K (MATK)	MATURASE K (MATK)
AT2G44160	AT2G44160.1	methylenetetrahydrofolate reductase MTHFR2 mRNA, complete The mRNA is cell-to-cell mobile.	METHYLENETETRAHYDROFOLATE REDUCTASE 2 (MTHFR2)	METHYLENETETRAHYDROFOLATE REDUCTASE 2 (MTHFR2)
AT1G65290	AT1G65290.1	Encodes a member of the mitochondrial acyl carrier protein (ACP) family that forms part of the membrane arm of mitochondrial complex and contributes to the mitochondrial respiratory chain. The mRNA is cell-to-cell mobile. The designations of mtACP-1 and mtACP-2 in Klusch et al. 2021 (DOI:10.1093/plcell/koab092)are flipped with respect to the nomenclature published by Meyer et al. 2007 (DOI:10.100…	MITOCHONDRIAL ACYL CARRIER PROTEIN 2 (mtACP2)	MITOCHONDRIAL ACYL CARRIER PROTEIN 2 (mtACP2)
AT2G05990	AT2G05990.1	Encodes enoyl-ACP reductase a component of the fatty acid synthase complex. A reduced function mutation in this gene, mod1, was found in a screen for premature cell death mutants. Mutant plants have reduced lipid level and pleiotropic morphological defects, including chlorotic and abnormally shaped leaves. The mRNA is cell-to-cell mobile.	MOSAIC DEATH 1 (MOD1)	MOSAIC DEATH 1 (MOD1);ENOYL-ACP REDUCTASE 1 (ENR1)
AT3G03680	AT3G03680.1	Member of a family of Multiple C2 Domain and Transmembrane Region Proteins.	MULTIPLE C2 DOMAIN AND TRANSMEMBRANE REGION PROTEIN 14 (MCTP14)	MULTIPLE C2 DOMAIN AND TRANSMEMBRANE REGION PROTEIN 14 (MCTP14)
AT1G75640	AT1G75640.1	Encodes a Leucine-Rich Repeat Receptor-Like Kinase MUSTACHES (MUS). Regulates stomatal bilateral symmetry. Mutants have abnormally shaped guard cells, absent or skewed stomatal pores.	MUSTACHES (MUS)	(MUS);MUSTACHES (MUS)
AT5G16720	AT5G16720.1	caldesmon-like protein (Protein of unknown function, DUF593);(source:Araport11)	MYOSIN BINDING PROTEIN 3 (MYOB3)	MYOSIN BINDING PROTEIN 3 (MYOB3)
AT3G06030	AT3G06030.1	NPK1-related protein kinase 3	NPK1-RELATED PROTEIN KINASE 3 (NP3)	NPK1-RELATED PROTEIN KINASE 3 (ANP3); (MAPKKK12);NPK1-RELATED PROTEIN KINASE 3 (NP3); (AtANP3)
AT1G26840	AT1G26840.1	Origin Recognition Complex subunit 6. Involved in the initiation of DNA replication. Regulated transcriptionally during cell cycle, peaking at G1/S-phase. Target of E2F/DF family of transcription factors. It acts downstream of BRP4, and is, at least in part, involved in the BRP4-mediated mitotic cell-cycle progression.	ORIGIN RECOGNITION COMPLEX PROTEIN 6 (ORC6)	ORIGIN RECOGNITION COMPLEX PROTEIN 6 (ORC6);ARABIDOPSIS THALIANA ORIGIN RECOGNITION COMPLEX PROTEIN 6 (ATORC6)
AT5G47500	AT5G47500.1	predicted to encode a pectin methylesterase	PECTIN METHYLESTERASE 5 (PME5)	PECTIN METHYLESTERASE 5 (PME5)
AT4G35630	AT4G35630.1	Encodes a phosphoserine aminotransferase which is involved in serine biosynthesis in the chloroplast which operates via the phosphorylated pathway. The mRNA is cell-to-cell mobile.	PHOSPHOSERINE AMINOTRANSFERASE 1 (PSAT1)	PHOSPHOSERINE AMINOTRANSFERASE 1 (PSAT1)
AT1G77110	AT1G77110.1	Rate-limiting factor in saturable efflux of auxins. PINs are directly involved of in catalyzing cellular auxin efflux.	PIN-FORMED 6 (PIN6)	PIN-FORMED 6 (PIN6)
AT2G16850	AT2G16850.1	plasma membrane intrinsic protein 2;(source:Araport11)	PLASMA MEMBRANE INTRINSIC PROTEIN 2;8 (PIP2;8)	PLASMA MEMBRANE INTRINSIC PROTEIN 3B (PIP3B);PLASMA MEMBRANE INTRINSIC PROTEIN 2;8 (PIP2;8)
AT2G24090	AT2G24090.1	Ribosomal protein L35;(source:Araport11)	PLASTID RIBOSOMAL PROTEIN L35 (PRPL35)	PLASTID RIBOSOMAL PROTEIN L35 (PRPL35);RIBOSOMAL PROTEIN BL35C (BL35C)
AT1G68590	AT1G68590.1	Ribosomal protein PSRP-3/Ycf65;(source:Araport11)	PLASTID-SPECI&#64257;C RIBOSOMAL PROTEIN 3/1 (PSRP3/1)	PLASTID-SPECI&#64257;C RIBOSOMAL PROTEIN 3/1 (PSRP3/1);RIBOSOMAL PROTEIN CS23Z (CS23Z)
AT1G48480	AT1G48480.1	Arabidopsis thaliana receptor-like protein kinase (RKL1) gene	RECEPTOR-LIKE KINASE 1 (RKL1)	RECEPTOR-LIKE KINASE 1 (RKL1)
AT2G24490	AT2G24490.1	Encodes a component of Replication Protein A. Component of transcriptional gene silencing which does not affect endogenous small RNA accumulation nor DNA methylation. Localized in the nucleus. Involved in DNA repair. Interacts physically with ROS1.	REPLICON PROTEIN A2 (RPA2)	REPLICON PROTEIN A2 (RPA2); (ATRPA2);SUPPRESSOR OF ROS1 (ROR1); (ATRPA32A); (RPA32A)
AT3G61110	AT3G61110.1	Arabidopsis ribosomal protein	RIBOSOMAL PROTEIN S27 (RS27A)	RIBOSOMAL PROTEIN S27 (ARS27A);RIBOSOMAL PROTEIN S27 (RS27A);RIBOSOMAL PROTEIN ES27Y (ES27Y)
AT1G70600	AT1G70600.1	Ribosomal protein L18e/L15 superfamily protein;(source:Araport11)	RIBOSOMAL PROTEIN UL15X (UL15X)	RIBOSOMAL PROTEIN UL15X (UL15X)
AT5G05940	AT5G05940.1	Encodes a member of KPP-like gene family, homolog of KPP (kinase partner protein) gene in tomato. Also a member of the RopGEF (guanine nucleotide exchange factor) family, containing the novel PRONE domain (plant-specific Rop nucleotide exchanger), which is exclusively active towards members of the Rop subfamily.	ROP (RHO OF PLANTS) GUANINE NUCLEOTIDE EXCHANGE FACTOR 5 (ROPGEF5)	ROP GUANINE NUCLEOTIDE EXCHANGE FACTOR 5 (ATROPGEF5);ROP (RHO OF PLANTS) GUANINE NUCLEOTIDE EXCHANGE FACTOR 5 (ROPGEF5)
AT5G08020	AT5G08020.1	Encodes a homolog of Replication Protein A. rpa70b mutants are hypersensitive to UV-B radiation and MMS treatments suggesting a role for this protein in DNA damage repair. The mRNA is cell-to-cell mobile.	RPA70-KDA SUBUNIT B (RPA70B)	ARABIDOPSIS THALIANA RPA70-KDA SUBUNIT B (ATRPA70B);REPLICATION PROTEIN A 1B (RPA1B);RPA70-KDA SUBUNIT B (RPA70B)
AT3G12900	AT3G12900.1	S8H hydroxylates scopoletin to generate fraxetin (8-hydroxyscopoletin). Fraxetin and its oxidized analog sideretin (5-hydroxyfraxetin) are catecholic coumarins secreted into the rhizosphere under conditions of low iron availability and help mobilize this nutrient from insoluble iron(III) pools in the soil.S8H hydroxylates scopoletin to generate fraxetin (8-hydroxyscopoletin). Fraxetin and its oxi…	SCOPOLETIN 8- HYDROXYLASE (S8H)	SCOPOLETIN 8- HYDROXYLASE (S8H)
AT1G03220	AT1G03220.1	Eukaryotic aspartyl protease family protein;(source:Araport11)	SECRETED ASPARTIC PROTEASE 2 (SAP2)	SECRETED ASPARTIC PROTEASE 2 (SAP2)
AT1G28110	AT1G28110.1	serine carboxypeptidase-like 45;(source:Araport11)	SERINE CARBOXYPEPTIDASE-LIKE 45 (SCPL45)	SERINE CARBOXYPEPTIDASE-LIKE 45 (SCPL45)
AT1G26760	AT1G26760.1	SET domain protein 35;(source:Araport11)	SET DOMAIN PROTEIN 35 (SDG35)	SET DOMAIN PROTEIN 35 (SDG35); (ATXR1)
AT5G51480	AT5G51480.1	GPI anchored protein, highly expressed in reproductive tissues.	SKU5 SIMILAR 2 (SKS2)	SKU5 SIMILAR 2 (SKS2)
AT4G22010	AT4G22010.1	SKU5 similar 4;(source:Araport11)	SKU5 SIMILAR 4 (sks4)	SKU5 SIMILAR 4 (sks4)
AT2G37390	AT2G37390.1	Chloroplast-targeted copper chaperone protein;(source:Araport11)	SODIUM POTASSIUM ROOT DEFECTIVE 2 (NAKR2)	SODIUM POTASSIUM ROOT DEFECTIVE 2 (NAKR2);HEAVY METAL ASSOCIATED PROTEIN 21 (ATHMP21)
AT1G27370	AT1G27370.1	In conjunction with SPL11 and SPL2, SPL10 redundantly controls proper development of lateral organs in association with shoot maturation in the reproductive phase. SPL2, SPL10, and SPL11, suppress root regeneration with age by inhibiting wound-induced auxin biosynthesis. SPL10 also controls lamina shape during vegetative development.	SQUAMOSA PROMOTER BINDING PROTEIN-LIKE 10 (SPL10)	SQUAMOSA PROMOTER BINDING PROTEIN-LIKE 10 (SPL10)
AT5G43270	AT5G43270.1	Member of the SPL (squamosa-promoter binding protein-like) gene family, a novel gene family encoding DNA binding proteins and putative transcription factors. In conjunction with SPL10 and SPL11, SPL2 redundantly controls proper development of lateral organs in association with shoot maturation in the reproductive phase. SPL2, SPL10, and SPL11, suppress root regeneration with age by inhibiting wou…	SQUAMOSA PROMOTER BINDING PROTEIN-LIKE 2 (SPL2)	SQUAMOSA PROMOTER BINDING PROTEIN-LIKE 2 (SPL2)
AT1G04110	AT1G04110.1	Initially identified as a mutation affecting stomatal development and distribution. Encodes a protein similar to serine proteases.	STOMATAL DENSITY AND DISTRIBUTION 1 (SDD1)	STOMATAL DENSITY AND DISTRIBUTION 1 (SDD1); (ATSDD1)
AT5G62410	AT5G62410.1	SMC2-1 (SMC2)	STRUCTURAL MAINTENANCE OF CHROMOSOMES 2 (SMC2)	STRUCTURAL MAINTENANCE OF CHROMOSOMES 2 (SMC2); (ATSMC4); (ATCAP-E1);TITAN 3 (TTN3)
AT1G08560	AT1G08560.1	member of SYP11 syntaxin Gene Family localized in the trans-Golgi network.	SYNTAXIN OF PLANTS 111 (SYP111)	SYNTAXIN OF PLANTS 111 (SYP111);KNOLLE (KN); (ATSYP111)
AT3G05330	AT3G05330.1	Encodes a protein with moderate sequence similarity to the maize microtubule-binding protein TANGLED1. A single base-pair deletion (-A) at position Chr3:1519176 in Columbia relative to the Landsberg erecta and Achkarren-2 ecotype (see ESTs DR378436 and CB26450) introduces a frame-shift and premature termination codon. The protein encoded from the Columbia gene is truncated by 29 amino acids relat…	TANGLED (ATN)	TANGLED (ATN);A. THALIANA TAN1 (ATTAN);TANGLED1 (TAN1)
AT1G69690	AT1G69690.1	AtTCP15 is involved in the regulation of endoreduplication. Modulates GA-dependent stamen filament elongation by direct activation of SAUR63 subfamily genes through conserved target sites in their promoters. Promotes together with TCP8, 14 and 7 endoreduplication-dependent cell expansion in leaf.	TEOSINTE BRANCHED1/CYCLOIDEA/PCF 15 (TCP15)	TEOSINTE BRANCHED1/CYCLOIDEA/PCF 15 (TCP15); (AtTCP15)
AT3G06730	AT3G06730.1	Encodes a plastidial thioredoxin (TRX) isoform that defines a branch of plastidial TRXs lying between x- and y-type TRXs and thus was named TRX z. Possesses disulfide reductase activity in vitro. TRX z was previously named as Trx p (thioredoxin putative and plastidic) before its thioredoxin activity was confirmed (Meng et al., PNAS 2010, 107:3900). Knockout mutant of TRX z has a severe albino phe…	THIOREDOXIN Z (TRX z)	THIOREDOXIN PUTATIVE PLASTIDIC (TRX P);THIOREDOXIN Z (TRX z); (PAP10)
AT3G26520	AT3G26520.1	gamma tonoplast intrinsic protein 2 (TIP2). expressed throughout the plant and transcript level is increased upon NaCl or ABA treatments. NaCl stress-sensitive yeast mutant strains exhibit more resistance to salt when expressing this protein.	TONOPLAST INTRINSIC PROTEIN 2 (TIP2)	TONOPLAST INTRINSIC PROTEIN 2 (TIP2);SALT-STRESS INDUCIBLE TONOPLAST INTRINSIC PROTEIN (SITIP); (GAMMA-TIP2); (TIP1;2)
AT1G80080	AT1G80080.1	Encodes a transmembrane leucine-repeat containing receptor-like protein that is expressed in proliferative postprotodermal cells. Recessive mutation leads to disruption of asymmetric cell division during stomata development. Its transcript levels change after inducing MUTE expression in a mute background.	TOO MANY MOUTHS (TMM)	TOO MANY MOUTHS (TMM);RECEPTOR LIKE PROTEIN 17 (AtRLP17)
AT3G23890	AT3G23890.1	Encodes a topoisomerase II that is highly expressed in young seedlings. The protein is localized in the nucleus and gene expression levels are increased in proliferative tissues.	TOPOISOMERASE II (TOPII)	(ATTOPII);TOPOISOMERASE II (TOPII)
AT1G50490	AT1G50490.1	Encodes one of two ubiquitin-conjugating enzymes belonging to the E2-C gene family (the other being UBC19). Transcript is always found in diving cells, but also in other non-dividing cells.	UBIQUITIN-CONJUGATING ENZYME 20 (UBC20)	UBIQUITIN-CONJUGATING ENZYME 20 (UBC20)
AT1G57820	AT1G57820.1	Encodes a 645-amino acid methylcytosine-binding protein with a PHD domain, two RING finger domains, and an SRA domain that is involved in centromere heterochromatinization. This protein functions as an E3 ubiquitin ligase in vitro. The protein has been shown to bind to methylated cytosines of CG, CNG and CNN motifs via its SRA domain but has a preference for the former. It plays a role in the est…	VARIANT IN METHYLATION 1 (VIM1)	VARIANT IN METHYLATION 1 (VIM1);ORTHRUS 2 (ORTH2)
AT4G24220	AT4G24220.1	encodes a progesterone-5beta-reductase-like protein. It has enone reductase activity against a wide range of substrates, including 3-oxo-&#916;-4,5-steroids in vitro. The in vivo substrates and product of this enzyme have not yet been elucidated but it is likely to participate in steroid metabolism. The protein contains a mammalian death domain involved in programmed cell death. The gene is expre…	VEIN PATTERNING 1 (VEP1)	VEIN PATTERNING 1 (VEP1); (AWI31);&#916;4,5-STEROID-5[BETA]-REDUCTASE (5[beta]-StR)
AT3G01280	AT3G01280.1	Encodes a voltage-dependent anion channel (VDAC: AT3G01280/VDAC1, AT5G67500/VDAC2, AT5G15090/VDAC3, AT5G57490/VDAC4, AT5G15090/VDAC5). VDACs are reported to be porin-type, beta-barrel diffusion pores. They are prominently localized in the outer mitochondrial membrane and are involved in metabolite exchange between the organelle and the cytosol. The mRNA is cell-to-cell mobile.	VOLTAGE DEPENDENT ANION CHANNEL 1 (VDAC1)	VOLTAGE DEPENDENT ANION CHANNEL 1 (VDAC1);ARABIDOPSIS THALIANA VOLTAGE DEPENDENT ANION CHANNEL 1 (ATVDAC1)
AT2G41940	AT2G41940.1	Encodes a zinc finger protein containing only a single zinc finger. Together with GIS and GIS2 plays partially redundant and essential role in inflorescence trichome initiation and in its regulation by GA and cytokinins.	ZINC FINGER PROTEIN 8 (ZFP8)	ZINC FINGER PROTEIN 8 (ZFP8);ZINC FINGER PROTEIN8 (ZFP8)
AT3G51740	AT3G51740.1	encodes a leucine-repeat receptor kinase expressed in inflorescence meristem. Locus association was made from performing sequence analysis with IMK3 (MRLK) whose locus association was provided by the authors. The mRNA is cell-to-cell mobile.	INFLORESCENCE MERISTEM RECEPTOR-LIKE KINASE 2 (IMK2)	INFLORESCENCE MERISTEM RECEPTOR-LIKE KINASE 2 (IMK2)

## Sheet: Table S9
Common up-regulated genes between kiwifruit buds from June and petunia bud 2 from 1st expt after 24h of fresh high P
Locus Identifier	Gene Model Name	Gene Model Description	Primary Gene Symbol	All Gene Symbols
AT4G33050	AT4G33050.5	Encodes a calmodulin-binding protein involved in stomatal movement.
AT5G11090	AT5G11090.1	serine-rich protein-like protein
AT5G52450	AT5G52450.1	MATE efflux family protein
AT4G19420	AT4G19420.4	Pectinacetylesterase family protein
AT3G26590	AT3G26590.1	MATE efflux family protein
AT5G62350	AT5G62350.1	Plant invertase/pectin methylesterase inhibitor superfamily protein
AT3G15810	AT3G15810.1	LURP-one-like protein (DUF567)
AT2G39130	AT2G39130.1	Transmembrane amino acid transporter family protein
AT1G61260	AT1G61260.1	cotton fiber (DUF761)
AT1G47670	AT1G47670.1	Transmembrane amino acid transporter family protein
AT4G34215	AT4G34215.1	Encodes a member of the SGNH-hydrolase superfamily of enzymes. The enzymes of the SGNH-hydrolase superfamily facilitate the hydrolysis of ester, thioester and amide bonds in a range of substrates including complex polysaccharides, lysophospholipids, acyl-CoA esters and other compounds.
AT3G19330	AT3G19330.1	transmembrane protein, putative (DUF677)
AT5G13400	AT5G13400.1	Major facilitator superfamily protein
AT1G71695	AT1G71695.1	Peroxidase superfamily protein
AT3G23530	AT3G23530.1	Cyclopropane-fatty-acyl-phospholipid synthase
AT1G29220	AT1G29220.2	transcriptional regulator family protein
AT4G01870	AT4G01870.2	tolB protein-like protein
AT2G34750	AT2G34750.1	RNA polymerase I specific transcription initiation factor RRN3 protein
AT3G47570	AT3G47570.1	Leucine-rich repeat protein kinase family protein
AT3G50170	AT3G50170.1	transmembrane protein, putative (DUF247)
AT5G61530	AT5G61530.1	small G protein family protein / RhoGAP family protein
AT2G41380	AT2G41380.1	S-adenosyl-L-methionine-dependent methyltransferases superfamily protein
AT2G44280	AT2G44280.1	Major facilitator superfamily protein
AT5G06800	AT5G06800.2	myb-like HTH transcriptional regulator family protein
AT4G27190	AT4G27190.1	NB-ARC domain-containing disease resistance protein
AT1G01580	AT1G01580.2	Encodes the low-iron-inducible ferric chelate reductase responsible for reduction of iron at the root surface. It is likely to be the major Fe(III) chelate reductase in Arabidopsis iron metabolism. Coordinately regulated with IRT1, the major transporter responsible for high-affinity iron uptake from the soil, at both transcriptional and posttranscriptional levels. Steady state mRNA levels are reg…
AT5G24320	AT5G24320.2	Transducin/WD40 repeat-like superfamily protein
AT3G24180	AT3G24180.1	Beta-glucosidase, GBA2 type family protein
AT1G71070	AT1G71070.1	Core-2/I-branching beta-1,6-N-acetylglucosaminyltransferase family protein
AT3G07310	AT3G07310.1	phosphoserine aminotransferase, putative (DUF760)
AT4G32600	AT4G32600.1	C3H4 type zinc finger protein
AT1G21550	AT1G21550.1	Calcium-binding EF-hand family protein
AT5G55050	AT5G55050.1	GDSL-motif esterase/acyltransferase/lipase. Enzyme group with broad substrate specificity that may catalyze acyltransfer or hydrolase reactions with lipid and non-lipid substrates. The mRNA is cell-to-cell mobile.
AT3G03440	AT3G03440.1	ARM repeat superfamily protein
AT5G03700	AT5G03700.1	D-mannose binding lectin protein with Apple-like carbohydrate-binding domain-containing protein
AT5G06570	AT5G06570.3	alpha/beta-Hydrolases superfamily protein
AT5G54540	AT5G54540.1	Uncharacterized conserved protein (UCP012943)
AT2G16890	AT2G16890.2	UDP-Glycosyltransferase superfamily protein
AT1G28260	AT1G28260.1	Telomerase activating protein Est1
AT3G20300	AT3G20300.1	extracellular ligand-gated ion channel protein (DUF3537)
AT1G45249	AT1G45249.6	Leucine zipper transcription factor that binds to the abscisic acid (ABA) responsive element (ABRE) motif in the promoter region of ABA-inducible genes. Enhances drought tolerance in vegetative tissues. Required for normal glucose response. Localized in the nucleus. Expressed constitutively in roots, leaf vascular tissues, and hydathodes or in all tissues under stress conditions. It Primes phosph…	Abscisic acid responsive elements-binding factor 2 (ABRE-binding factor 2) (ABF2)
AT1G01500	AT1G01500.1	Erythronate-4-phosphate dehydrogenase family protein
AT5G10770	AT5G10770.1	Eukaryotic aspartyl protease family protein
AT5G23750	AT5G23750.3	Remorin family protein
AT4G13620	AT4G13620.1	encodes a member of the DREB subfamily A-6 of ERF/AP2 transcription factor family. The protein contains one AP2 domain. There are 8 members in this subfamily including RAP2.4. The mRNA is cell-to-cell mobile.
AT3G21070	AT3G21070.3	Encodes a protein with NAD(H) kinase activity.
AT1G47480	AT1G47480.1	alpha/beta-Hydrolases superfamily protein
AT4G01410	AT4G01410.1	Late embryogenesis abundant (LEA) hydroxyproline-rich glycoprotein family
AT3G26510	AT3G26510.7	Octicosapeptide/Phox/Bem1p family protein
AT2G14520	AT2G14520.1	CBS domain protein (DUF21)
AT5G01950	AT5G01950.7	Leucine-rich repeat protein kinase family protein
AT5G20400	AT5G20400.1	encodes a protein whose sequence is similar to flavanone 3 hydroxylase from Malus. The mRNA is cell-to-cell mobile.
AT3G10300	AT3G10300.6	Calcium-binding EF-hand family protein
AT1G30910	AT1G30910.1	Molybdenum cofactor sulfurase family protein
AT3G50120	AT3G50120.1	transmembrane protein, putative (DUF247)
AT4G16563	AT4G16563.1	Eukaryotic aspartyl protease family protein
AT4G17940	AT4G17940.1	Tetratricopeptide repeat (TPR)-like superfamily protein
AT3G19430	AT3G19430.2	late embryogenesis abundant protein-related / LEA protein-like protein
AT2G28320	AT2G28320.1	Pleckstrin homology (PH) and lipid-binding START domains-containing protein
AT4G25170	AT4G25170.2	Uncharacterized conserved protein (UCP012943)
AT4G01970	AT4G01970.2	Encodes a a raffinose and high affinity stachyose synthase as well as a stachyose and Gol specific galactosylhydrolase enzyme activity.AtRS4 is a sequential multifunctional RafS and StaS as well as a high affinity StaS, accepting only Raf and Gol for Sta product formation. AtRS4 possesses a Sta and Gol specific galactosylhydrolase enzyme activity.
AT4G19380	AT4G19380.2	Long-chain fatty alcohol dehydrogenase family protein
AT5G06440	AT5G06440.4	polyketide cyclase/dehydrase/lipid transport superfamily protein
AT2G22590	AT2G22590.1	UDP-Glycosyltransferase superfamily protein
AT5G19850	AT5G19850.1	Putative hydrolase
AT5G52790	AT5G52790.1	CBS domain protein with a domain protein (DUF21)
AT4G15450	AT4G15450.1	Senescence/dehydration-associated protein-like protein
AT4G39140	AT4G39140.1	RING/U-box superfamily protein
AT1G75800	AT1G75800.1	Pathogenesis-related thaumatin superfamily protein
AT3G21360	AT3G21360.1	2-oxoglutarate (2OG) and Fe(II)-dependent oxygenase superfamily protein
AT1G78070	AT1G78070.1	Transducin/WD40 repeat-like superfamily protein
AT1G08230	AT1G08230.2	Codes for a H+-driven, high affinity gamma-aminobutyric acid (GABA) transporter. Localized at the plasma membrane. In planta, AtGAT1 expression was highest in flowers and under conditions of elevated GABA concentrations such as wounding or senescence.
AT5G06740	AT5G06740.2	Concanavalin A-like lectin protein kinase family protein
AT1G78060	AT1G78060.1	Glycosyl hydrolase family protein
AT4G23030	AT4G23030.1	MATE efflux family protein
AT5G55530	AT5G55530.1	Calcium-dependent lipid-binding (CaLB domain) family protein
AT2G36780	AT2G36780.1	UDP-Glycosyltransferase superfamily protein
AT5G15500	AT5G15500.2	Ankyrin repeat family protein
AT1G79590	AT1G79590.3	Encodes one of 24 Arabidopsis syntaxins. Its mRNA has been shown to be expressed; TGN/vacuole localized.
AT4G27250	AT4G27250.1	NAD(P)-binding Rossmann-fold superfamily protein
AT3G07350	AT3G07350.1	Phosphorus (P) stress-inducible DUF506 gene family member.
AT2G40200	AT2G40200.1	basic helix-loop-helix (bHLH) DNA-binding superfamily protein
AT2G15730	AT2G15730.1	P-loop containing nucleoside triphosphate hydrolases superfamily protein
AT5G01750	AT5G01750.2	LURP-one-like protein (DUF567)
AT5G42570	AT5G42570.1	B-cell receptor-associated 31-like protein
AT1G56220	AT1G56220.3	Dormancy/auxin associated family protein
AT1G32860	AT1G32860.1	Glycosyl hydrolase superfamily protein
AT1G66180	AT1G66180.1	The gene encodes a putative aspartyl protease (ASP). Its expression is induced in response to light and ascorbate. The mRNA is cell-to-cell mobile.
AT2G41250	AT2G41250.1	Haloacid dehalogenase-like hydrolase (HAD) superfamily protein
AT2G40340	AT2G40340.6	Encodes a member of the DREB subfamily A-2 of ERF/AP2 transcription factor family. The protein contains one AP2 domain. There are eight members in this subfamily including DREB2A AND DREB2B that are involved in response to drought.
AT3G07470	AT3G07470.1	DUF538 protein
AT1G11050	AT1G11050.1	Protein kinase superfamily protein
AT5G46170	AT5G46170.1	F-box family protein
AT5G05320	AT5G05320.1	FAD/NAD(P)-binding oxidoreductase family protein
AT1G06050	AT1G06050.1	ENHANCED DISEASE RESISTANCE-like protein (DUF1336)
AT3G01990	AT3G01990.5	Member of a small family of ACT domain containing proteins in Arabidopsis. ACT domains are involved in amino acid binding.
AT5G03560	AT5G03560.2	Tetratricopeptide repeat (TPR)-like superfamily protein
AT2G46150	AT2G46150.1	Late embryogenesis abundant (LEA) hydroxyproline-rich glycoprotein family
AT2G18540	AT2G18540.2	RmlC-like cupins superfamily protein
AT1G80160	AT1G80160.3	Vicinal oxygen chelate (VOC) superfamily member.
AT3G26040	AT3G26040.1	HXXXD-type acyl-transferase family protein
AT5G56960	AT5G56960.2	basic helix-loop-helix (bHLH) DNA-binding family protein
AT5G27990	AT5G27990.1	Pre-rRNA-processing protein TSR2, conserved region
AT5G39785	AT5G39785.4	hypothetical protein (DUF1666)
AT1G24430	AT1G24430.1	HXXXD-type acyl-transferase family protein
AT2G38090	AT2G38090.1	Duplicated homeodomain-like superfamily protein
AT5G53900	AT5G53900.2	Serine/threonine-protein kinase WNK (With No Lysine)-like protein
AT3G18620	AT3G18620.1	DHHC-type zinc finger family protein
AT3G59890	AT3G59890.1	Dihydrodipicolinate reductase, bacterial/plant
AT2G33360	AT2G33360.1	cadherin EGF LAG seven-pass G-type receptor, putative (DUF3527)
AT4G27745	AT4G27745.1	Yippee family putative zinc-binding protein
AT5G41460	AT5G41460.1	transferring glycosyl group transferase (DUF604)
AT5G64430	AT5G64430.1	Octicosapeptide/Phox/Bem1p family protein
AT4G31140	AT4G31140.1	O-Glycosyl hydrolases family 17 protein
AT4G19390	AT4G19390.1	Uncharacterized protein family (UPF0114)
AT1G09910	AT1G09910.1	Rhamnogalacturonate lyase family protein
AT1G66920	AT1G66920.2	Protein kinase superfamily protein
AT1G71000	AT1G71000.1	Chaperone DnaJ-domain superfamily protein
AT1G65480	AT1G65480.2	FT, together with LFY, promotes flowering and is antagonistic with its homologous gene, TERMINAL FLOWER1 (TFL1). Together with TSF, it plays an antagonistic role to TFL1 in the determination of inflorescence meristem identity. FT is expressed in leaves and is induced by long day treatment. Either the FT mRNA or protein is translocated to the shoot apex where it induces its own expression. Recent …
AT5G22850	AT5G22850.1	Eukaryotic aspartyl protease family protein
AT3G57120	AT3G57120.1	Protein kinase superfamily protein
AT1G02610	AT1G02610.1	RING/FYVE/PHD zinc finger superfamily protein
AT2G01260	AT2G01260.1	hypothetical protein (DUF789)
AT5G65380	AT5G65380.1	MATE efflux family protein
AT3G15650	AT3G15650.2	alpha/beta-Hydrolases superfamily protein
AT4G05200	AT4G05200.2	Encodes a cysteine-rich receptor-like protein kinase.
AT3G19000	AT3G19000.1	2-oxoglutarate (2OG) and Fe(II)-dependent oxygenase superfamily protein
AT5G50170	AT5G50170.1	C2 calcium/lipid-binding and GRAM domain containing protein
AT1G76980	AT1G76980.1	patatin-like phospholipase domain protein
AT4G33905	AT4G33905.1	Peroxisomal membrane 22 kDa (Mpv17/PMP22) family protein
AT3G15260	AT3G15260.1	Protein phosphatase 2C family protein
AT1G55840	AT1G55840.1	Sec14p-like phosphatidylinositol transfer family protein
AT5G25560	AT5G25560.3	CHY-type/CTCHY-type/RING-type Zinc finger protein
AT2G30300	AT2G30300.1	Major facilitator superfamily protein
AT2G29670	AT2G29670.1	Tetratricopeptide repeat (TPR)-like superfamily protein
AT4G03965	AT4G03965.1	RING/U-box superfamily protein
AT2G36970	AT2G36970.1	UDP-Glycosyltransferase superfamily protein
AT2G36770	AT2G36770.1	UDP-Glycosyltransferase superfamily protein
AT4G38650	AT4G38650.1	Glycosyl hydrolase family 10 protein
AT5G54130	AT5G54130.2	Calcium-binding endonuclease/exonuclease/phosphatase family
AT1G06620	AT1G06620.1	encodes a protein whose sequence is similar to a 2-oxoglutarate-dependent dioxygenase The mRNA is cell-to-cell mobile.
AT2G44480	AT2G44480.3	beta glucosidase 17
AT5G53750	AT5G53750.1	CBS domain-containing protein
AT3G49160	AT3G49160.1	Expression of the gene is downregulated in the presence of paraquat, an inducer of photoxidative stress.
AT1G52870	AT1G52870.2	Peroxisomal membrane 22 kDa (Mpv17/PMP22) family protein
AT3G01170	AT3G01170.1	Ribosomal protein L34e superfamily protein
AT3G29000	AT3G29000.1	Calcium-binding EF-hand family protein
AT2G05910	AT2G05910.1	LURP-one-like protein (DUF567)
AT2G37980	AT2G37980.1	O-fucosyltransferase family protein
AT2G42280	AT2G42280.3	basic helix-loop-helix (bHLH) DNA-binding superfamily protein
AT1G01540	AT1G01540.2	Protein kinase superfamily protein
AT5G64250	AT5G64250.2	Aldolase-type TIM barrel family protein
AT4G23470	AT4G23470.1	PLAC8 family protein
AT4G16580	AT4G16580.1	Protein phosphatase 2C family protein
AT1G52800	AT1G52800.1	2-oxoglutarate (2OG) and Fe(II)-dependent oxygenase superfamily protein
AT2G40095	AT2G40095.1	Alpha/beta hydrolase related protein
AT4G27290	AT4G27290.2	S-locus lectin protein kinase family protein
AT4G02340	AT4G02340.1	alpha/beta-Hydrolases superfamily protein
AT1G07870	AT1G07870.2	Protein kinase superfamily protein
AT4G36530	AT4G36530.2	alpha/beta-Hydrolases superfamily protein
AT5G06060	AT5G06060.1	NAD(P)-binding Rossmann-fold superfamily protein
AT4G32480	AT4G32480.1	Phosphorus (P) stress-inducible DUF506 gene family member
AT1G27930	AT1G27930.1	Arabinogalactan methylesterase,involved in arabinogalactan glucuronic acid methylation. Interacts with eIF3.	(AGM1)	(AGM1)
AT1G20823	AT1G20823.1	Encodes a RING E3 ubiquitin ligase ATL80. Involved in phosphate mobilization and cold stress response in sufficient phosphate growth conditions. The mRNA is cell-to-cell mobile.	(ATATL80)	(ATATL80);ARABIDOPSIS T??XICOS EN LEVADURA 80 (ATL80)
AT3G30390	AT3G30390.1	Encodes a putative amino acid transporter.	(ATAVT6)	(ATAVT6)
AT3G56200	AT3G56200.1	Encodes a putative amino acid transporter. The mRNA is cell-to-cell mobile.	(ATAVT6C)	(ATAVT6C)
AT1G60710	AT1G60710.1	Encodes ATB2.	(ATB2)	(ATB2)
AT5G44440	AT5G44440.2	FAD-binding Berberine family protein	(ATBBE28)	(ATBBE28)
AT2G05160	AT2G05160.1	Non tandem zinc finger protein containing a CCCH motif and RRM domain. Paralogous with AtChH18-L. Overexpression results in pollen defect but no loss of function phenotype.	(ATC3H18)	(ATC3H18)
AT4G11570	AT4G11570.1	Encodes plastid localized protein involved in riboflavin biosynthesis. It dephosphorylates 5-amino-6-ribitylamino- 2,4(1H,3H) pyrimidinedione 5'-phosphate (ARPP) .	(ATPYRP2)	(ATPYRP2)
AT1G20160	AT1G20160.1	Encodes two isoforms. One (SBT5.2(a) ) is a secreted, cell wall localized subtilisin-like serine protease that is involved in regulation of stomatal development. The second isoform (SBT5.2(b) is localized to endosomes.	(ATSBT5.2)	(ATSBT5.2); (SBT5.2(A));CO2 RESPONSE SECRETED PROTEASE (CRSP)
AT3G08760	AT3G08760.1	Encodes an osmotic stress-inducible kinase that functions as a negative regulator of osmotic stress signaling in plants.	(ATSIK)	(ATSIK)
AT3G57090	AT3G57090.1	Encodes a protein with similarity to yeast FIS proteins. These membrane anchored proteins bind DRP proteins and function during organelle division. FIS1B is expressed ubiquitously and appears to be involved in peroxisome division.	(BIGYIN)	(BIGYIN);FISSION 1A (FIS1A)
AT5G28770	AT5G28770.2	BASIC LEUCINE ZIPPER protein which regulates the circadian oscillator gene PSEUDO RESPONSE REGULATOR7 (PRR7) to change the circadian phase in response to sugars. It upregulates PRR7 in response to low energy. bZIP63 and PRR7 are required for correct oscillator phase under light/dark cycles. bZIP protein BZO2H3 mRNA, partial cds	(BZO2H3)	(BZO2H3); (BZIP63)
AT5G57580	AT5G57580.1	Required for the expression of a guardee/decoy or a negative regulator of immunity mediated by receptors carrying an N-terminal Toll-interleukin-1 receptor-like domain.	(CBP60B)	(CBP60B)
AT2G37150	AT2G37150.3	RING/U-box superfamily protein	(CTL10)	(CTL10)
AT3G57680	AT3G57680.1	C-terminal peptidase	(CTPB)	(CTPB)
AT5G48630	AT5G48630.2	similar to CycC1;1, CycC1;2 also has interaction with ABI5 in planta.	(CYCLINC1-2)	(CYCLINC1-2)
AT5G61890	AT5G61890.1	encodes a member of the ERF (ethylene response factor) subfamily B-4 of ERF/AP2 transcription factor family. The protein contains one AP2 domain. There are 7 members in this subfamily.	(ERF114)	(ERF114)
AT3G13610	AT3G13610.1	Encodes a Fe(II)- and 2-oxoglutarate-dependent dioxygenase family gene F6'H1. Mutations in this gene compromise iron uptake and the production of fluorescent phenolics involved in Fe uptake. The mRNA is cell-to-cell mobile.	(F6'H1)	(F6'H1)
AT2G41640	AT2G41640.1	Potential heat-priming associated target of ATAF1.	(GT61)	(GT61)
AT1G52560	AT1G52560.1	HSP20-like chaperones superfamily protein	(HSP26.5)	(HSP26.5)
AT2G38610	AT2G38610.1	Member of the K-homologous (KH) family, members have a type of nucleic acid-binding protein containing the KH domain and has been found to affect splicing and transcriptional regulation.	(KH9)	(KH9)
AT1G09970	AT1G09970.2	RLK7 belongs to a leucine-rich repeat class of receptor-likekinase (LRR-RLKs). It is involved in the control of germination speed and the tolerance to oxidant stress. The mRNA is cell-to-cell mobile.	(LRR XI-23)	(LRR XI-23);RECEPTOR-LIKE KINASE 7 (RLK7)
AT2G23790	AT2G23790.1	Mitochondrial calcium uniporter, acts redundantly with MCU1-2 in mitochondrial Ca2+ uptake.	(MCU3)	(MCU3)
AT5G26340	AT5G26340.1	Encodes a protein with high affinity, hexose-specific/H+ symporter activity. The activity of the transporter appears to be negatively regulated by phosphorylation. Importantly, microarray analysis, as well as the study of the expression of this gene in mutants involved in programmed cell death (PCD) demonstrated a tight correlation between this gene's expression and PCD.	(MSS1)	(MSS1);SUGAR TRANSPORT PROTEIN 13 (STP13);SUGAR TRANSPORT PROTEIN 13 (ATSTP13)
AT1G70000	AT1G70000.1	Encodes a MYB-like Domain transcription factor that plays a positive role in anthocyanin accumulation in response to light and cytokinin via repression of MYBL2.MYBD expression increased in response to light or cytokinin, and MYBD enhanced anthocyanin biosynthesis via the repression of MYBL2 encoding for a transcription factor that had a negative effect on this process. In addition, MYBD can bind…	(MYBD)	(MYBD)
AT1G53590	AT1G53590.1	Calcium-dependent lipid-binding (CaLB domain) family protein	(NTMC2T6.1)	(NTMC2TYPE6.1); (NTMC2T6.1)
AT1G76360	AT1G76360.1	Protein kinase superfamily protein	(PBL31)	(PBL31)
AT5G38710	AT5G38710.1	Methylenetetrahydrofolate reductase family protein	(PDH2)	(PDH2)
AT3G27110	AT3G27110.1	PGM48 is a member of a plant specific clade of metallo-endopeptidase proteins. It is found in plastoglobules. Analysis of over-expression and loss of function phenotypes suggests PGM48 may have a role in positively regulating senescence.	(PGM48)	(PGM48)
AT4G22990	AT4G22990.2	Encodes a member of the PHOSPHATE TRANSPORTER 5 family (PHT5;3). Overexpression of PHT5:3 leads to Pi sequestration into vacuoles and altered regulation of Pi starvation-responsive genes.	(PHT5;3)	(PHT5;3)
AT1G21000	AT1G21000.1	PLATZ transcription factor family protein	(PLATZ1)	(PLATZ1);ABA-INDUCED EXPRESSION 1 (AIN1)
AT4G17900	AT4G17900.1	PLATZ transcription factor family protein	(PLATZ11)	(PLATZ11)
AT4G24780	AT4G24780.1	Encodes a pectate lyase involved in response to nematodes.	(PLL19)	(PLL19)
AT1G55190	AT1G55190.1	PRA1 (Prenylated rab acceptor) family protein	(PRA7)	PRENYLATED RAB ACCEPTOR 1.F2 (PRA1.F2); (PRA7)
AT2G22420	AT2G22420.1	Encodes a cell wall-localized class III peroxidase that is directly regulated by the MADS-box transcription factor AGL15 and is involved in lignified tissue formation.	(PRX17)	(PRX17)
AT5G18600	AT5G18600.1	Encodes a member of the CC-type glutaredoxin (ROXY) family that has been shown to interact with the transcription factor TGA2 and suppress ORA59 promoter activity.	(ROXY10)	(ROXY10)
AT5G54840	AT5G54840.1	Monomeric G protein. Expressed in the root quiescent center, flowers, and leaf guard cells and hydathodes.	(SGP1)	(SGP1); (ATSGP1)
AT2G37970	AT2G37970.1	Encodes a cytosolic heme binding protein(cHBP)that can reversibly bind tetrapyrroles including heme, protoporphyrin IX and Mg-protoporphyrin IX dimethyl ester with distinct binding afﬁnities.	(SOUL-1)	(SOUL-1);HAEM-BINDING PROTEIN 2 (HBP2); (ATHBP2); (SOUL2);CYTOSOLIC HEME (TETRAPYRROLE) BINDING PROTEIN 2 (CHBP2)
AT4G02750	AT4G02750.1	Tetratricopeptide repeat (TPR)-like superfamily protein	(SSTPR)	(SSTPR)
AT1G64500	AT1G64500.1	A member of a protein family found in plants and animals that contain conserved C-terminal glutaredoxin-like and putative zinc-binding cysteine-rich domains. It is involved in light stimulated actin bundling and chloroplast movement. The mRNA is cell-to-cell mobile.	(THRUMIN1)	(THRUMIN1)
AT1G22400	AT1G22400.1	UDP-Glycosyltransferase superfamily protein	(UGT85A1)	(UGT85A1);ARABIDOPSIS THALIANA UDP-GLUCOSYL TRANSFERASE 85A1 (ATUGT85A1)
AT3G14370	AT3G14370.1	The WAG2 and its homolog, WAG1 each encodes protein-serine/threonine kinase that are nearly 70% identical to PsPK3 protein. All three together with CsPK3 belong to PsPK3-type kinases. At the N-terminus, all four possess a serine/threonine-rich domain. They are closely related to Arabidopsis kinases PINOID. wag1/wag2 double mutants exhibit a pronounced wavy root phenotype when grown vertically on …	(WAG2)	(WAG2)
AT2G45120	AT2G45120.1	C2H2-type zinc finger transcription factor, involved in pollen and seed development.	(ZAT4)	(ZAT4)
AT1G58340	AT1G58340.1	Encodes a plant MATE (multidrug and toxic compound extrusion) transporter that is localized to the Golgi complex and small organelles and is involved in determining the rate of organ initiation. It is also involved in iron homeostasis when plants are under osmotic stress.	(ZF14)	BUSH-AND-CHLOROTIC-DWARF 1 (BCD1);ARABIDOPSIS ABNORMAL SHOOT4 (ABS4); (ZF14);ZRIZI (ZRZ)
AT5G19820	AT5G19820.1	Encodes an importin that transports HYL1, a component of the microprocessor, from the cytoplasm to the nucleus to constitute functional microprocessor, thereby affecting miRNA processing. Knockdown amiR mutants significantly reduced nuclear portion of HYL1 protein and correspondingly compromised the pri-miRNA processing in the nucleus.KETCH1 may protect RPs from the 26S proteasome-mediated degrad…	(KARYOPHERIN ENABLING THE TRANSPORT OF THE CYTOPLASMIC HYL1 (KETCH1)	EMBRYO DEFECTIVE 2734 (emb2734); (IMB3);(KARYOPHERIN ENABLING THE TRANSPORT OF THE CYTOPLASMIC HYL1 (KETCH1)
AT5G01520	AT5G01520.1	Encodes a cytosolic RING-type E3 ubiquitin (Ub) ligase that is critical for ABA and high salinity responses during germination. AtAIRP2 and SDIR1 likely play a combinatory role in ABA signaling and the response to high salt in Arabidopsis.	ABA INSENSITIVE RING PROTEIN 2 (AIRP2)	ABA INSENSITIVE RING PROTEIN 2 (AIRP2); (ATAIRP2)
AT3G29575	AT3G29575.1	ABI five binding protein 3	ABI FIVE BINDING PROTEIN 3 (AFP3)	ABI FIVE BINDING PROTEIN 3 (AFP3)
AT5G59890	AT5G59890.1	actin depolymerizing factor 4 (ADF4) mRNA, complete cds	ACTIN DEPOLYMERIZING FACTOR 4 (ADF4)	ACTIN DEPOLYMERIZING FACTOR 4 (ADF4); (ATADF4)
AT2G16700	AT2G16700.1	Encodes actin depolymerizing factor 5 (ADF5). Involved in actin cytoskeleton remodeling during a variety of processes including pollen tube growth and stomatal movement.	ACTIN DEPOLYMERIZING FACTOR 5 (ADF5)	ACTIN DEPOLYMERIZING FACTOR 5 (ADF5); (ATADF5)
AT3G48990	AT3G48990.1	Encodes an oxalyl-CoA synthetase and is required for oxalate degradation, for normal seed development, and for defense against an oxalate-producing fungal pathogen.	ACYL-ACTIVATING ENZYME 3 (AAE3)	ACYL-ACTIVATING ENZYME 3 (AAE3)
AT5G13490	AT5G13490.1	Encodes mitochondrial ADP/ATP carrier	ADP/ATP CARRIER 2 (AAC2)	ADP/ATP CARRIER 2 (AAC2)
AT4G28390	AT4G28390.1	Encodes a mitochondrial ADP/ATP carrier protein. Shown in heterologous systems to be located in the plasma membrane. Has comparable affinity for ADP and ATP (in E.coli).	ADP/ATP CARRIER 3 (AAC3)	ADP/ATP CARRIER 3 (AAC3); (ATAAC3)
AT1G72330	AT1G72330.3	Encodes for alanine aminotransferase ALAAT2.	ALANINE AMINOTRANSFERASE 2 (ALAAT2)	ALANINE AMINOTRANSFERASE 2 (ALAAT2)
AT2G13360	AT2G13360.1	Encodes a peroxisomal photorespiratory enzyme that catalyzes transamination reactions with multiple substrates. It is involved in photorespiration.	ALANINE:GLYOXYLATE AMINOTRANSFERASE (AGT)	ALANINE:GLYOXYLATE AMINOTRANSFERASE (AGT);ALANINE:GLYOXYLATE AMINOTRANSFERASE 1 (AGT1);L-SERINE:GLYOXYLATE AMINOTRANSFERASE (SGAT)
AT1G77120	AT1G77120.1	Catalyzes the reduction of acetaldehyde using NADH as reductant. Requires zinc for activity. Dimer. Anaerobic response polypeptide (ANP). Fermentation. The protein undergoes thiolation following treatment with the oxidant tert-butylhydroperoxide. The mRNA is cell-to-cell mobile.	ALCOHOL DEHYDROGENASE 1 (ADH1)	ALCOHOL DEHYDROGENASE 1 (ADH1);ALCOHOL DEHYDROGENASE (ADH);ARABIDOPSIS THALIANA ALCOHOL DEHYDROGENASE (ATADH); (ATADH1)
AT3G48000	AT3G48000.1	Encodes a putative (NAD+) aldehyde dehydrogenase.	ALDEHYDE DEHYDROGENASE 2B4 (ALDH2B4)	ALDEHYDE DEHYDROGENASE 2 (ALDH2);ALDEHYDE DEHYDROGENASE 2B4 (ALDH2B4);ALDEHYDE DEHYDROGENASE 2A (ALDH2A)
AT1G06460	AT1G06460.1	ACD32.1 encodes an alpha-crystallin domain containing protein with homology to small heat shock proteins.	ALPHA-CRYSTALLIN DOMAIN 32.1 (ACD32.1)	ALPHA-CRYSTALLIN DOMAIN 32.1 (ACD32.1);ALPHA-CRYSTALLIN DOMAIN 31.2 (ACD31.2)
AT5G08370	AT5G08370.1	Member of Glycoside Hydrolase Family 27 (GH27)that functions as an α-galactosidase.	ALPHA-GALACTOSIDASE 2 (AGAL2)	ALPHA-GALACTOSIDASE 2 (AGAL2);ALPHA-GALACTOSIDASE 2 (AtAGAL2)
AT1G35720	AT1G35720.1	Encodes a member of the annexin gene family, a diverse, multigene family of calcium-dependent, membrane-binding proteins. The protein was determined to have peroxidase activity. This activity is thought to be dependent on the presence of post-translational modifications (most likely phosphorylation). The protein was shown to be present as a mixture of monomer and homodimer. The homodimerization s…	ANNEXIN 1 (ANNAT1)	ANNEXIN 1 (ANNAT1); (OXY5); (ATOXY5);ANNEXIN 1 (ANN1); (ATANN1)
AT4G33920	AT4G33920.1	Protein phosphatase 2C family protein	ARABIDOPSIS PP2C CLADE D 5 (APD5)	ARABIDOPSIS PP2C CLADE D 5 (APD5)
AT5G65530	AT5G65530.1	Encodes a protein kinase involved in mediating resistance to fungi and also trichome branch number. Kinase activity is increased by ROP6 which also affects its sub-cellular localization (becomes localized to the cell periphery_	ARABIDOPSIS RECEPTOR-LIKE CYTOPLASMIC KINASE ATRLCK VI_A3 (ATRLCK VI_A3)	ARABIDOPSIS RECEPTOR-LIKE CYTOPLASMIC KINASE ATRLCK VI_A3 (ATRLCK VI_A3)
AT4G33565	AT4G33565.1	RING/U-box superfamily protein	ARABIDOPSIS T??XICOS EN LEVADURA 83 (ATL83)	ARABIDOPSIS T??XICOS EN LEVADURA 83 (ATL83)
AT5G53110	AT5G53110.1	RING/U-box superfamily protein	ARABIDOPSIS T??XICOS EN LEVADURA 96 (ATL96)	ARABIDOPSIS T??XICOS EN LEVADURA 96 (ATL96)
AT5G54310	AT5G54310.1	A member of ARF GAP domain (AGD), A thaliana has 15 members, grouped into four classes. Regulates membrane trafficking and organ separation.	ARF-GAP DOMAIN 5 (AGD5)	NEVERSHED (NEV); (ATAGD5);ARF-GAP DOMAIN 5 (AGD5)
AT3G59140	AT3G59140.1	member of MRP subfamily	ATP-BINDING CASSETTE C10 (ABCC10)	MULTIDRUG RESISTANCE-ASSOCIATED PROTEIN 14 (ATMRP14);MULTIDRUG RESISTANCE-ASSOCIATED PROTEIN 14 (MRP14);ATP-BINDING CASSETTE C10 (ABCC10)
AT3G60160	AT3G60160.1	member of MRP subfamily	ATP-BINDING CASSETTE C9 (ABCC9)	MULTIDRUG RESISTANCE-ASSOCIATED PROTEIN 9 (ATMRP9);MULTIDRUG RESISTANCE-ASSOCIATED PROTEIN 9 (MRP9);ATP-BINDING CASSETTE C9 (ABCC9)
AT5G06530	AT5G06530.1	Encodes ABCG22, an ABC transporter gene. Mutation results in increased water transpiration and drought susceptibility.	ATP-BINDING CASSETTE G22 (ABCG22)	ATP-BINDING CASSETTE G22 (ABCG22);ARABIDOPSIS THALIANA ATP-BINDING CASSETTE G22 (AtABCG22)
AT2G36380	AT2G36380.1	pleiotropic drug resistance 6	ATP-BINDING CASSETTE G34 (ABCG34)	(ATABCG34);ATP-BINDING CASSETTE G34 (ABCG34);PLEIOTROPIC DRUG RESISTANCE 6 (ATPDR6);PLEIOTROPIC DRUG RESISTANCE 6 (PDR6)
AT3G53480	AT3G53480.1	Negative regulator of auxin polar transport inhibitors. ABCG37 regulates auxin distribution and homeostasis in roots by excluding IBA from the root apex, but does not act directly in basipetal transport. ABCG37 and ABCG36 act redundantly at outermost root plasma membranes and, transport IBA out of the cells. Also involved in root transmembrane secretion of fluorescent phenolics involved in Fe upt…	ATP-BINDING CASSETTE G37 (ABCG37)	PLEIOTROPIC DRUG RESISTANCE 9 (ATPDR9);ATP-BINDING CASSETTE G37 (ABCG37);POLAR AUXIN TRANSPORT INHIBITOR SENSITIVE 1 (PIS1);PLEIOTROPIC DRUG RESISTANCE 9 (PDR9)
AT1G66950	AT1G66950.1	Encodes a plasma membrane-localized ABC transporter. Confers tolerance to herbicide paraquat.	ATP-BINDING CASSETTE G39 (ABCG39)	ATP-BINDING CASSETTE G39 (ABCG39);PLEIOTROPIC DRUG RESISTANCE 11 (PDR11);PLEIOTROPIC DRUG RESISTANCE 11 (ATPDR11)
AT1G08570	AT1G08570.1	Encodes a member of the thioredoxin family protein. Located in the chloroplast. Shows high activity towards the chloroplast 2-Cys peroxiredoxin A, and poor activity towards the chloroplast NADP-malate dehydrogenase. The mRNA is cell-to-cell mobile.	ATYPICAL CYS HIS RICH THIOREDOXIN 4 (ACHT4)	ATYPICAL CYS HIS RICH THIOREDOXIN 4 (ACHT4)
AT3G63380	AT3G63380.1	ATPase E1-E2 type family protein / haloacid dehalogenase-like hydrolase family protein	AUTO-INHIBITED CA2+ ATPASE 12 (ACA12)	AUTO-INHIBITED CA2+ ATPASE 12 (ACA12)
AT5G43700	AT5G43700.1	Auxin inducible protein similar to transcription factors.	AUXIN INDUCIBLE 2-11 (ATAUX2-11)	INDOLE-3-ACETIC ACID INDUCIBLE 4 (IAA4);AUXIN INDUCIBLE 2-11 (ATAUX2-11)
AT1G25440	AT1G25440.1	B-box type zinc finger protein with CCT domain-containing protein	B-BOX DOMAIN PROTEIN 15 (BBX15)	B-BOX DOMAIN PROTEIN 15 (BBX15); (COL16)
AT1G75390	AT1G75390.1	basic leucine-zipper 44	BASIC LEUCINE-ZIPPER 44 (bZIP44)	BASIC LEUCINE-ZIPPER 44 (bZIP44);BASIC LEUCINE-ZIPPER 44 (AtbZIP44)
AT1G12060	AT1G12060.1	A member of Arabidopsis BAG (Bcl-2-associated athanogene) proteins, plant homologs of mammalian regulators of apoptosis. Plant BAG proteins are multi-functional and remarkably similar to their animal counterparts, as they regulate apoptotic-like processes ranging from pathogen attack, to abiotic stress, to plant development.	BCL-2-ASSOCIATED ATHANOGENE 5 (BAG5)	BCL-2-ASSOCIATED ATHANOGENE 5 (ATBAG5);BCL-2-ASSOCIATED ATHANOGENE 5 (BAG5)
AT4G36870	AT4G36870.1	Encodes a member of the BEL family of homeodomain proteins. Plants doubly mutant for saw1/saw2 (blh2/blh4) have serrated leaves. BP is expressed in the serrated leaves, therefore saw1/saw2 may act redundantly to repress BP in leaves. Regulates together with BLH4 demethylesterification of homogalacturonan in seed mucilage.	BEL1-LIKE HOMEODOMAIN 2 (BLH2)	BEL1-LIKE HOMEODOMAIN 2 (BLH2);SAWTOOTH 1 (SAW1)
AT1G26560	AT1G26560.1	beta glucosidase 40	BETA GLUCOSIDASE 40 (BGLU40)	BETA GLUCOSIDASE 40 (BGLU40)
AT3G23920	AT3G23920.1	Encodes a chloroplast beta-amylase. Is necessary for leaf starch breakdown in the absence of BAM3.Activity of BAM1 increases 4 days after osmotic stress. BAM1 has a higher temperature optimum than BAM3 (PMID:25293962).	BETA-AMYLASE 1 (BAM1)	BETA-AMYLASE 1 (BAM1);BETA-AMYLASE 7 (BMY7); (TR-BAMY); (ATBAM1)
AT4G17720	AT4G17720.1	RNA-binding (RRM/RBD/RNP motifs) family protein	BPA1-LIKE 1 (BPL1)	BPA1-LIKE 1 (BPL1);INVOLVED IN RRNA PROCESSING 3 (IRP3)
AT2G45400	AT2G45400.1	involved in the regulation of brassinosteroid metabolic pathway	BRI1-5 ENHANCED 1 (BEN1)	BRI1-5 ENHANCED 1 (BEN1)
AT5G62040	AT5G62040.1	BFT is a member of The FLOWERING LOCUS T (FT)/TERMINAL FLOWER 1 (TFL1) gene family that encodes regulators involved in control of flower development.	BROTHER OF FT AND TFL1 (BFT)	BROTHER OF FT AND TFL1 (BFT)
AT4G39070	AT4G39070.1	Encodes BZS1, a brassinosteroids-regulated BZR1 target (BRBT) gene. BZS1 is a putative zinc finger transcription factor. Expression of BZS1 was increased under BR-deficient condition and repressed by BR. Transgenic Arabidopsis plants overexpressing BZS1 showed a hypersensitivity to the BR biosynthetic inhibitor brassinazole (BRZ). In contrast, transgenic plants expressing reduced level of BZS1 ha…	BZS1 (BZS1)	BZS1 (BZS1);B-BOX DOMAIN PROTEIN 20 (BBX20);SALT TOLERANCE HOMOLOG 7 (STH7)
AT1G11530	AT1G11530.1	Encodes a monocysteinic thioredoxin, thioredoxin in which the second cysteine of the redox site is replaced by a serine, with low disulfide reductase but efficient disulfide isomerase activity. The mRNA is cell-to-cell mobile.	C-TERMINAL CYSTEINE RESIDUE IS CHANGED TO A SERINE 1 (CXXS1)	C-TERMINAL CYSTEINE RESIDUE IS CHANGED TO A SERINE 1 (CXXS1);C-TERMINAL CYSTEINE RESIDUE IS CHANGED TO A SERINE 1 (ATCXXS1)
AT4G27280	AT4G27280.1	EF-hand Ca2 + -binding protein, which is a Ca2+-dependent transducer of auxin-regulated gene expression and interacts with ICR1.	CA2+-DEPENDENT MODULATOR OF ICR1 (CMI1)	CA2+-DEPENDENT MODULATOR OF ICR1 (CMI1)
AT4G22120	AT4G22120.1	Calcium-permeable stretch activated cation channel.	CALCIUM PERMEABLE STRESS-GATED CATION CHANNEL 1 (CSC1)	CALCIUM PERMEABLE STRESS-GATED CATION CHANNEL 1 (CSC1); (OSCA1.2)
AT4G38810	AT4G38810.2	SnRK2-Interacting Calcium Sensor. Encodes two different isoforms that can both inhibit SnRK2. The longer form (AT4G38810.2) is calcium dependant, the other is not.	CALCIUM SENSOR (SCS)	CALCIUM SENSOR (SCS); (SCS-A)
AT1G70670	AT1G70670.1	The gene encodes a stress-responsive and OB-associated non-seed caleosin-like protein. It plays a negative regulator role in ABA signaling.	CALEOSIN 4 (CLO4)	CALEOSIN 4 (CLO4);ARABIDOPSIS THALIANA CALEOSIN 4 (AtCLO4);PEROXYGENASE 4 (PXG4)
AT5G62570	AT5G62570.1	Part of plant immune signaling network.	CALMODULIN-BINDING PROTEIN 60A (CBP60A)	CALMODULIN-BINDING PROTEIN 60A (CBP60A)
AT1G76650	AT1G76650.1	Calmodulin like gene. Inducible by nitrate and hypoxia and involved in nitrate induced BR signaling and response to hypoxia.	CALMODULIN-LIKE 38 (CML38)
AT1G72710	AT1G72710.1	Encodes a member of the casein kinase 1 protein family that is localized to the cytoplasm and nucleus. The mRNA is cell-to-cell mobile.	CASEIN KINASE 1-LIKE PROTEIN 2 (CKL2)	CASEIN KINASE 1-LIKE PROTEIN 2 (CKL2)
AT4G35090	AT4G35090.1	Encodes a peroxisomal catalase, highly expressed in bolts and leaves. mRNA expression patterns show circadian regulation with mRNA levels being high in the subjective early morning. Loss of function mutations have increased H2O2 levels and increased H2O2 sensitivity. Mutants accumulate more toxic ions yet show decreased sensitivity to Li+. This decreased sensitivity is most likely due to an insen…	CATALASE 2 (CAT2)	CATALASE 2 (CAT2)
AT2G13620	AT2G13620.1	member of Putative Na+/H+ antiporter family	CATION/HYDROGEN EXCHANGER 15 (CHX15)	CATION/HYDROGEN EXCHANGER 15 (ATCHX15);CATION/H+ EXCHANGER 15 (CHX15);CATION/HYDROGEN EXCHANGER 15 (CHX15)
AT5G25110	AT5G25110.1	salt- and anoxia-induced member of AtCIPK family.	CBL-INTERACTING PROTEIN KINASE 25 (CIPK25)	SNF1-RELATED PROTEIN KINASE 3.25 (SnRK3.25);CBL-INTERACTING PROTEIN KINASE 25 (CIPK25)
AT4G27460	AT4G27460.1	Cystathionine beta-synthase (CBS) family protein	CBS DOMAIN CONTAINING PROTEIN 5 (CBSX5)	CBS DOMAIN CONTAINING PROTEIN 5 (CBSX5)
AT2G33590	AT2G33590.1	Encodes a protein with homology to members of the dihydroflavonol-4-reductase (DFR) superfamily. The expression pattern of AtCRL1 indicates that CRL1 has a role in embryogenesis and seed germination. AtCRL1 is induced by ABA, drought and heat, and is highly expressed in seeds. The mRNA is cell-to-cell mobile.	CCR(CINNAMOYL COA:NADP OXIDOREDUCTASE)-LIKE 1 (CRL1)	CCR(CINNAMOYL COA:NADP OXIDOREDUCTASE)-LIKE 1 (CRL1); (ATCRL1)
AT1G55850	AT1G55850.1	encodes a protein similar to cellulose synthase The mRNA is cell-to-cell mobile.	CELLULOSE SYNTHASE LIKE E1 (CSLE1)	(ATCSLE1);CELLULOSE SYNTHASE LIKE E1 (CSLE1)
AT5G24090	AT5G24090.1	Chitinase A (class III) expressed exclusively under environmental stress conditions. Shown be a plant lysozyme involved in plant immunity.	CHITINASE A (CHIA)	CHITINASE A (ATCHIA);LYSOZYME 1 (LYS1);CHITINASE A (CHIA)
AT1G10500	AT1G10500.1	Involved in chloroplast Fe-S cluster assembly. Located in the chloroplast stroma. Expressed preferentially in green tissues.	CHLOROPLAST-LOCALIZED ISCA-LIKE PROTEIN (CPISCA)	CHLOROPLAST-LOCALIZED ISCA-LIKE PROTEIN (ATCPISCA); (ISCA);NFU PROTEINS OR A-TYPE CARRIERS (ATC) (SUFA1);CHLOROPLAST-LOCALIZED ISCA-LIKE PROTEIN (CPISCA)
AT4G19810	AT4G19810.1	ChiC encodes a Class V chitinase that is a part of glycoside hydrolase family 18 based on CAZy groupings. It appears to primarily act as an exochitinase in vitro where it predominantly cleaves a chitobiose (GlcNAc)2 residue from the non-reducing end of a chitin oligosaccharide. However, it shows some minor endochitinase activity in vitro, as well. A putative 24 amino-acid signal peptide may direc…	CLASS V CHITINASE (ChiC)	CLASS V CHITINASE (ChiC)
AT4G38060	AT4G38060.2	hypothetical protein	CLAVATA COMPLEX INTERACTOR 2 (CCI2)	CLAVATA COMPLEX INTERACTOR 2 (CCI2)
AT2G31040	AT2G31040.1	Encodes an integral thylakoid protein that facilitates assembly of the membranous part of the chloroplast ATPase.The N-terminal domain of CGL160 interacts in yeast-two hybrid experiments with subunit beta of the thylakoid ATP synthase (PMID:36250886).	CONSERVED ONLY IN THE GREEN LINEAGE 160 (CGL160)	CONSERVED ONLY IN THE GREEN LINEAGE 160 (CGL160); (ATCGL160)
AT5G53420	AT5G53420.1	Member of ASML2 family of CCT domain proteins.There is a preferential accumulation of RNA isoforms CCT101.1 and CCT101.2 in response to N-treatment, each isoform has different targets.	CONSTANS, CO-LIKE AND TOC1 MOTIF; (CCT101)	CONSTANS, CO-LIKE AND TOC1 MOTIF; (CCT101)
AT2G42490	AT2G42490.1	Peroxisome-localized copper amine oxidase involved in lateral root formation.	COPPER AMINE OXIDASE ZETA (CuAO-zeta)	COPPER AMINE OXIDASE ZETA (CuAO-zeta)
AT4G02570	AT4G02570.1	Encodes a cullin that is a component of SCF ubiquitin ligase complexes involved in mediating responses to auxin and jasmonic acid. Homozygous auxin-resistant mutants arrest growth soon after germination, lacking a root and hypocotyl. Heterozygotes display a variety of phenotypes consistent with impaired auxin response.	CULLIN 1 (CUL1)	CULLIN 1 (ATCUL1);CULLIN 1 (CUL1);AUXIN RESISTANT 6 (AXR6);INCURVATA 13 (ICU13); (ETA1)
AT4G01150	AT4G01150.1	Integral thylakoid membrane protein required for proper grana stack curvature.	CURVATURE THYLAKOID 1A (CURT1A)	CURVATURE THYLAKOID 1A (CURT1A)
AT5G53130	AT5G53130.1	member of Cyclic nucleotide gated channel family	CYCLIC NUCLEOTIDE GATED CHANNEL 1 (CNGC1)	CYCLIC NUCLEOTIDE-GATED CHANNEL 1 (ATCNGC1);CYCLIC NUCLEOTIDE GATED CHANNEL 1 (CNGC1)
AT3G12490	AT3G12490.2	Encodes a protein with cysteine proteinase inhibitor activity. Overexpression increases tolerance to abiotic stressors (i.e.salt,osmotic, cold stress).	CYSTATIN B (CYSB)	CYSTATIN B (ATCYSB);ARABIDOPSIS THALIANA PHYTOCYSTATIN 6 (ATCYS6);CYSTATIN B (CYSB)
AT1G70530	AT1G70530.1	Encodes a cysteine-rich receptor-like protein kinase.	CYSTEINE-RICH RLK (RECEPTOR-LIKE PROTEIN KINASE) 3 (CRK3)	CYSTEINE-RICH RLK (RECEPTOR-LIKE PROTEIN KINASE) 3 (CRK3)
AT4G19230	AT4G19230.2	Encodes a protein with ABA 8'-hydroxylase activity, involved in ABA catabolism. Member of the CYP707A gene family. CYP707A1 appears to play an important role in determining the ABA levels in dry seeds. Gene involved in postgermination growth. Overexpression of CYP707A1 leads to a decrease in ABA levels and a reduction in after-ripening period to break dormancy.	CYTOCHROME P450, FAMILY 707, SUBFAMILY A, POLYPEPTIDE 1 (CYP707A1)	CYTOCHROME P450, FAMILY 707, SUBFAMILY A, POLYPEPTIDE 1 (CYP707A1)
AT3G48310	AT3G48310.1	putative cytochrome P450	CYTOCHROME P450, FAMILY 71, SUBFAMILY A, POLYPEPTIDE 22 (CYP71A22)	CYTOCHROME P450, FAMILY 71, SUBFAMILY A, POLYPEPTIDE 22 (CYP71A22)
AT3G26300	AT3G26300.1	putative cytochrome P450	CYTOCHROME P450, FAMILY 71, SUBFAMILY B, POLYPEPTIDE 34 (CYP71B34)	CYTOCHROME P450, FAMILY 71, SUBFAMILY B, POLYPEPTIDE 34 (CYP71B34)
AT5G24910	AT5G24910.1	Member of CYP714A. Encodes one of the two tandemly duplicated gene pair ELA1 (CYP714A1) and ELA2 (CYP714A2), homologs of the rice cytochrome P450 monooxygenase gene EUI1. Double mutation of ELA1 and ELA2 results in increased biomass and enlarged organs.	CYTOCHROME P450, FAMILY 714, SUBFAMILY A, POLYPEPTIDE 1 (CYP714A1)	CYTOCHROME P450, FAMILY 714, SUBFAMILY A, POLYPEPTIDE 1 (CYP714A1);EUI-LIKE P450 A1 (ELA1)
AT5G36110	AT5G36110.1	Encodes a member of the CYP716A subfamily of cytochrome P450 monooxygenases with triterpene oxidizing activity catalyzing C-28 hydroxylation of alpha-amyrin, beta-amyrin, and lupeol, producing uvaol, erythrodiol, and betulin, respectively. Additionally, it shows carboxylation activity for the C-28 position of alpha- and beta-amyrin.	CYTOCHROME P450, FAMILY 716, SUBFAMILY A, POLYPEPTIDE 1 (CYP716A1)	CYTOCHROME P450, FAMILY 716, SUBFAMILY A, POLYPEPTIDE 1 (CYP716A1)
AT5G38450	AT5G38450.1	cytochrome P450, family 735, subfamily A, polypeptide 1	CYTOCHROME P450, FAMILY 735, SUBFAMILY A, POLYPEPTIDE 1 (CYP735A1)	CYTOCHROME P450, FAMILY 735, SUBFAMILY A, POLYPEPTIDE 1 (CYP735A1)
AT2G45550	AT2G45550.1	Member of CYP76C family of cytochrome P450 enzymes.Has geraniol 9- or 8-hydroxylase activity.	CYTOCHROME P450, FAMILY 76, SUBFAMILY C, POLYPEPTIDE 4 (CYP76C4)	CYTOCHROME P450, FAMILY 76, SUBFAMILY C, POLYPEPTIDE 4 (CYP76C4)
AT3G52970	AT3G52970.2	member of CYP76G	CYTOCHROME P450, FAMILY 76, SUBFAMILY G, POLYPEPTIDE 1 (CYP76G1)	CYTOCHROME P450, FAMILY 76, SUBFAMILY G, POLYPEPTIDE 1 (CYP76G1)
AT4G39490	AT4G39490.1	member of CYP96A	CYTOCHROME P450, FAMILY 96, SUBFAMILY A, POLYPEPTIDE 10 (CYP96A10)	CYTOCHROME P450, FAMILY 96, SUBFAMILY A, POLYPEPTIDE 10 (CYP96A10)
AT5G56970	AT5G56970.1	It encodes a protein whose sequence is similar to cytokinin oxidase/dehydrogenase, which catalyzes the degradation of cytokinins.Acts on N6-(2-isopentenyl)adenine 9-riboside.	CYTOKININ OXIDASE 3 (CKX3)	(ATCKX3);CYTOKININ OXIDASE 3 (CKX3)
AT3G63440	AT3G63440.1	This gene used to be called AtCKX7. It encodes a protein whose sequence is similar to cytokinin oxidase/dehydrogenase, which catalyzes the degradation of cytokinins.	CYTOKININ OXIDASE/DEHYDROGENASE 6 (CKX6)	CYTOKININ OXIDASE 6 (ATCKX6);CYTOKININ OXIDASE/DEHYDROGENASE 6 (CKX6); (ATCKX7)
AT5G50915	AT5G50915.1	Member of the bHLH family of transcription factors. Acts within a cytokinin signaling pathway to promote cell proliferation and expansion.	CYTOKININ-RESPONSIVE GROWTH REGULATOR (CKG)	CYTOKININ-RESPONSIVE GROWTH REGULATOR (CKG)
AT3G10910	AT3G10910.1	RING/U-box superfamily protein	DAF-LIKE GENE 1 (DAFL1)	DAF-LIKE GENE 1 (DAFL1);ARABIDOPSIS T??XICOS EN LEVADURA 72 (ATL72)
AT1G14130	AT1G14130.1	DAO1 is an IAA oxidase expressed in many different plant parts. it is a member of a family of dioxygenase and 2OG Fe(II) oxygenase domain and DAO domain containing proteins. It appears to be the major IAA oxidase in planta and major contributor to IAA degradation.	DIOXYGENASE FOR AUXIN OXIDATION 1 (DAO1)	DIOXYGENASE FOR AUXIN OXIDATION 1 (DAO1); (ATDAO)
AT2G45180	AT2G45180.1	nsLTP family-related gene. Expression is strongly suppressed by bacterial pathogens. Mutants are more susceptible to pathogens and abiotic stressors suggesting a function in basal stress response.	DISEASE RELATED NONSPECIFIC;C LIPID TRANSFER PROTEIN 1 (DRN1)	DISEASE RELATED NONSPECIFIC;C LIPID TRANSFER PROTEIN 1 (DRN1)
AT5G04760	AT5G04760.1	R-R-type MYB protein which plays negative roles in salt stress and is required for ABA signaling in Arabidopsis.	DIVARICATA2 (DIV2)	DIVARICATA2 (DIV2)
AT2G17880	AT2G17880.1	Chaperone DnaJ-domain superfamily protein	DNA J PROTEIN C24 (DJC24)	DNA J PROTEIN C24 (DJC24)
AT5G23240	AT5G23240.1	DNAJ heat shock N-terminal domain-containing protein	DNA J PROTEIN C76 (DJC76)	(ATDJC17);DNA J PROTEIN C76 (DJC76)
AT5G22060	AT5G22060.1	Co-chaperonin similar to E. coli DnaJ	DNAJ HOMOLOGUE 2 (J2)	DNAJ HOMOLOGUE 2 (J2);ARABIDOPSIS THALIANA DNAJ HOMOLOGUE 2 (ATJ2)
AT4G13830	AT4G13830.2	DnaJ-like protein (J20); nuclear gene	DNAJ-LIKE 20 (J20)	DNAJ-LIKE 20 (J20);DNA J PROTEIN C26 (DJC26)
AT4G36040	AT4G36040.1	DNA J protein.	DNAJ11 (J11)	DNAJ11 (J11);DNA J PROTEIN C23 (DJC23)
AT1G28330	AT1G28330.2	dormancy-associated protein (DRM1)	DORMANCY-ASSOCIATED PROTEIN-LIKE 1 (DYL1)	DORMANCY-ASSOCIATED PROTEIN 1 (DRM1);DORMANCY-ASSOCIATED PROTEIN-LIKE 1 (DYL1); (ATDRM1)
AT5G24530	AT5G24530.1	Encodes a putative 2OG-Fe(II) oxygenase that is defense-associated but required for susceptibility to downy mildew. The mRNA is cell-to-cell mobile.	DOWNY MILDEW RESISTANT 6 (DMR6)	(ATDMR6);DOWNY MILDEW RESISTANT 6 (DMR6)
AT3G06760	AT3G06760.2	Drought-responsive family protein	DROUGHT INDUCED 9-4 (ATDIL9-4)	DROUGHT INDUCED 9-4 (ATDIL9-4)
AT3G05700	AT3G05700.1	Encodes a DNA binding protein with transcription activation activity. It is expressed in response to osmotic, drought and ABA stress.	DROUGHT-INDUCED PROTEIN19 (DIL9-3)	DROUGHT-INDUCED PROTEIN19 (DIL9-3)
AT1G64110	AT1G64110.2	Target promoter of the male germline-specific transcription factor DUO1.	DUO1-ACTIVATED ATPASE 1 (DAA1)	DUO1-ACTIVATED ATPASE 1 (DAA1)
AT3G03990	AT3G03990.1	Encodes an alpha/beta hydrolase essential for strigolactone signaling. Degradation of the protein is promoted by strigolactone. The mRNA is cell-to-cell mobile.	DWARF 14 (D14)	DWARF 14 (D14)
AT5G54510	AT5G54510.1	Encodes an IAA-amido synthase that conjugates Ala, Asp, Phe, and Trp to auxin. Lines overexpressing this gene accumulate IAA-ASP and are hypersensitive to several auxins. Identified as a dominant mutation that displays shorter hypocotyls in light grown plants when compared to wild type siblings. Protein is similar to auxin inducible gene from pea (GH3).	DWARF IN LIGHT 1 (DFL1)	DWARF IN LIGHT 1 (DFL1);GRETCHEN HAGEN3.6 (GH3.6)
AT5G53870	AT5G53870.1	early nodulin-like protein 1	EARLY NODULIN-LIKE PROTEIN 1 (ENODL1)	(AtENODL1);EARLY NODULIN-LIKE PROTEIN 1 (ENODL1)
AT1G08500	AT1G08500.1	early nodulin-like protein 18	EARLY NODULIN-LIKE PROTEIN 18 (ENODL18)	EARLY NODULIN-LIKE PROTEIN 18 (ENODL18); (AtENODL18)
AT2G41430	AT2G41430.1	Encodes hydrophilic protein lacking Cys residues that is expressed in response to drought stress, light stress and treatment with plant-growth-promoting rhizobacteria (Paenibacillus polymyxa), possibly revealing a connection between responses to biotic and abiotic stress. Also identified as a CTC Interacting Domain (CID) protein in a yeast two hybrid screen using the PAB2 protein as bait. Contain…	EARLY RESPONSIVE TO DEHYDRATION 15 (ERD15)	EARLY RESPONSIVE TO DEHYDRATION 15 (ERD15);LIGHT STRESS RESPONSE DEFICIENT 1 (LSR1);LIGHT STRESS-REGULATED 1 (LSR1);CTC-INTERACTING DOMAIN 1 (CID1); (LSR1)
AT1G02205	AT1G02205.3	Expression of the CER1 gene associated with production of stem epicuticular wax and pollen fertility. Biochemical studies showed that cer1 mutants are blocked in the conversion of stem wax C30 aldehydes to C29 alkanes, and they also lack the secondary alcohols and ketones. These suggested the CER1 protein is an aldehyde decarbonylase, but the exact molecular function of this protein remains to be…	ECERIFERUM 1 (CER1)	ECERIFERUM 1 (CER1)
AT5G57800	AT5G57800.1	encodes a transmembrane protein with similarity to the sterol desaturase family at the N-terminus and to the short-chain dehydrogenase/reductase family at the C-terminus. Mutant analyses indicate this protein is involved in cuticle membrane and wax biosynthesis. The mRNA is cell-to-cell mobile.	ECERIFERUM 3 (CER3)	FACELESS POLLEN 1 (FLP1); (WAX2);ECERIFERUM 3 (CER3); (YRE)
AT1G80350	AT1G80350.1	encodes a p60 katanin protein that is expressed throughout the plant. Required for the specification of cell fates from early in development (in the meristem) through differentiation and for normal postmitotic organization of cortical microtubules into transverse arrays in root epidermis cells. Mutants display cytoskeletal defects.	ECTOPIC ROOT HAIR 3 (ERH3)	ECTOPIC ROOT HAIR 3 (ERH3);FURCA4 (FRC4); (AAA1);FRAGILE FIBER 2 (FRA2); (LUE1); (ATKTN1);KATANIN 1 (KTN1);FURCA2 (FRC2);BOTERO 1 (BOT1);FAT ROOT (FTR); (FRC4); (KATANIN)
AT2G38280	AT2G38280.1	Encodes a protein with in vitro AMP deaminase activity that is involved in embryogenesis. Homozygous mutant embryos fail to develop past the zygote stage.	EMBRYONIC FACTOR1 (FAC1)	EMBRYONIC FACTOR1 (FAC1);ADENOSINE 5'-MONOPHOSPHATE DEAMINASE (ATAMPD)
AT5G66460	AT5G66460.1	Encodes a endo-beta-mannanase involved in seed germination and silique dehiscence.	ENDO-BETA-MANNASE 7 (MAN7)	(AtMAN7);ENDO-BETA-MANNASE 7 (MAN7)
AT3G23240	AT3G23240.1	encodes a member of the ERF (ethylene response factor) subfamily B-3 of ERF/AP2 transcription factor family (ERF1). The protein contains one AP2 domain. There are 18 members in this subfamily including ATERF-1, ATERF-2, AND ATERF-5. EREBP like protein that binds GCC box of ethylene regulated promoters such as basic chitinases. Constitutive expression of ERF1 phenocopies ethylene over production. …	ETHYLENE RESPONSE FACTOR 1 (ERF1)	ETHYLENE RESPONSE FACTOR 1 (ERF1);ETHYLENE RESPONSE FACTOR 1 (ATERF1); (ERF1B); (ATERF#092)
AT4G17500	AT4G17500.1	Encodes a member of the ERF (ethylene response factor) subfamily B-3 of ERF/AP2 transcription factor family (ATERF-1). The protein contains one AP2 domain. There are 18 members in this subfamily including ATERF-1, ATERF-2, AND ATERF-5. The mRNA is cell-to-cell mobile.	ETHYLENE RESPONSIVE ELEMENT BINDING FACTOR 1 (ERF-1)	ETHYLENE RESPONSIVE ELEMENT BINDING FACTOR 1 (ATERF-1);ETHYLENE RESPONSIVE ELEMENT BINDING FACTOR 1 (ERF-1); (ERF1A); (ATERF#100); (ERF100)
AT5G47220	AT5G47220.1	Encodes a member of the ERF (ethylene response factor) subfamily B-3 of ERF/AP2 transcription factor family (ATERF-2). The protein contains one AP2 domain. Functions as activator of GCC box?dependent transcription. Positive regulator of JA-responsive defense genes and resistance to F. oxysporum and enhances JA inhibition of root elongation.	ETHYLENE RESPONSIVE ELEMENT BINDING FACTOR 2 (ERF2)	ETHYLENE RESPONSIVE ELEMENT BINDING FACTOR 2 (ATERF2);ETHYLENE RESPONSIVE ELEMENT BINDING FACTOR 2 (ERF2);ETHYLENE RESPONSE FACTOR- 2 (ATERF-2)
AT5G47230	AT5G47230.1	encodes a member of the ERF (ethylene response factor) subfamily B-3 of ERF/AP2 transcription factor family (ATERF-5). The protein contains one AP2 domain. There are 18 members in this subfamily including ATERF-1, ATERF-2, AND ATERF-5. The mRNA is cell-to-cell mobile.	ETHYLENE RESPONSIVE ELEMENT BINDING FACTOR 5 (ERF5)	ETHYLENE RESPONSIVE ELEMENT BINDING FACTOR 5 (ERF5); (ATMACD1);ETHYLENE RESPONSIVE ELEMENT BINDING FACTOR 5 (ATERF5); (ERF102);ETHYLENE RESPONSIVE ELEMENT BINDING FACTOR- 5 (ATERF-5)
AT1G05010	AT1G05010.1	Encodes 1-aminocyclopropane-1-carboxylate oxidase	ETHYLENE-FORMING ENZYME (EFE)	ETHYLENE-FORMING ENZYME (EFE); (EAT1);ETHYLENE FORMING ENZYME (ACO4)
AT3G20770	AT3G20770.1	Encodes EIN3 (ethylene-insensitive3), a nuclear transcription factor that initiates downstream transcriptional cascades for ethylene responses. EIN3 interacts with MYC2, MYC3 and MYC4 to inhibit jasmonate-induced expression of wound-responsive genes and herbivory-inducible genes, and plant defense against generalist herbivores.	ETHYLENE-INSENSITIVE3 (EIN3)	ETHYLENE-INSENSITIVE3 (EIN3); (AtEIN3)
AT3G16770	AT3G16770.1	Encodes a member of the ERF (ethylene response factor) subfamily B-2 of the plant specific ERF/AP2 transcription factor family (RAP2.3). The protein contains one AP2 domain. There are 5 members in this subfamily including RAP2.2 AND RAP2.12.It is localized to the nucleus and acts as a transcriptional activator through the GCC-box. It has been identified as a suppressor of Bax-induced cell death b…	ETHYLENE-RESPONSIVE ELEMENT BINDING PROTEIN (EBP)	RELATED TO AP2 3 (RAP2.3);ETHYLENE-RESPONSIVE ELEMENT BINDING PROTEIN (ATEBP);ETHYLENE RESPONSE FACTOR 72 (ERF72);ETHYLENE-RESPONSIVE ELEMENT BINDING PROTEIN (EBP)
AT3G26618	AT3G26618.1	eukaryotic release factor 1-3	EUKARYOTIC RELEASE FACTOR 1-3 (ERF1-3)	EUKARYOTIC RELEASE FACTOR 1-3 (ERF1-3)
AT3G13460	AT3G13460.1	Physically interacts with CIPK1. ECT2 regulates the mRNA levels of the roteasome regulator PTRE1 and of several 20S proteasome subunits, resulting in enhanced 26S proteasome activity. YTHDF protein which togeteher with ECT3 and ECT4 is involved in cell proliferation during plant organogenesis.	EVOLUTIONARILY CONSERVED C-TERMINAL REGION 2 (ECT2)	EVOLUTIONARILY CONSERVED C-TERMINAL REGION 2 (ECT2)
AT3G29400	AT3G29400.1	A member of EXO70 gene family, putative exocyst subunits, conserved in land plants. Arabidopsis thaliana contains 23 putative EXO70 genes, which can be classified into eight clusters on the phylogenetic tree.	EXOCYST SUBUNIT EXO70 FAMILY PROTEIN E1 (EXO70E1)	EXOCYST SUBUNIT EXO70 FAMILY PROTEIN E1 (ATEXO70E1);EXOCYST SUBUNIT EXO70 FAMILY PROTEIN E1 (EXO70E1)
AT2G39380	AT2G39380.1	A member of EXO70 gene family, putative exocyst subunits, conserved in land plants. Arabidopsis thaliana contains 23 putative EXO70 genes, which can be classified into eight clusters on the phylogenetic tree.	EXOCYST SUBUNIT EXO70 FAMILY PROTEIN H2 (EXO70H2)	EXOCYST SUBUNIT EXO70 FAMILY PROTEIN H2 (ATEXO70H2);EXOCYST SUBUNIT EXO70 FAMILY PROTEIN H2 (EXO70H2)
AT1G20190	AT1G20190.1	member of Alpha-Expansin Gene Family. Naming convention from the Expansin Working Group (Kende et al, 2004. Plant Mol Bio)	EXPANSIN 11 (EXPA11)	EXPANSIN 11 (ATEXPA11);EXPANSIN 11 (EXP11);EXPANSIN 11 (EXPA11); (ATHEXP ALPHA 1.14); (ATEXP11)
AT1G69530	AT1G69530.3	Member of Alpha-Expansin Gene Family. Naming convention from the Expansin Working Group (Kende et al, Plant Mol Bio). Involved in the formation of nematode-induced syncytia in roots of Arabidopsis thaliana.	EXPANSIN A1 (EXPA1)	EXPANSIN A1 (EXPA1);EXPANSIN A1 (ATEXPA1);EXPANSIN 1 (EXP1); (AT-EXP1); (ATEXP1); (ATHEXP ALPHA 1.2)
AT4G17030	AT4G17030.1	Encodes EXLB1 (expansin-like B1), a member of the expansin family.	EXPANSIN-LIKE B1 (EXLB1)	EXPANSIN-LIKE B1 (ATEXLB1); (EXPR); (AT-EXPR); (ATEXPR1); (ATHEXP BETA 3.1);EXPANSIN-LIKE B1 (EXLB1)
AT3G07870	AT3G07870.1	FBX92 is an F-box containing protein. Overexpression produces plants with smaller leaves while reduced expression is correlated with increased leaf size and increased rates of cell proliferation.	F-BOX PROTEIN92 (FBX92)	F-BOX PROTEIN92 (FBX92)
AT3G12120	AT3G12120.1	Major enzyme responsible for the synthesis of 18:2 fatty acids in the endoplasmic reticulum. Contains His-rich motifs, which contribute to the interaction with the electron donor cytochrome b5. Mutations in this gene suppress the low temperature-induced phenotype of Arabidopsis tocopherol-deficient mutant vte2.	FATTY ACID DESATURASE 2 (FAD2)	FATTY ACID DESATURASE 2 (FAD2); (ATFAD2)
AT1G78020	AT1G78020.1	FCS like zinc finger 6 is induced during energy starvation through SnRK1 signaling. Mutants accumulate more SnRK1alpha1 which results in the inhibition of seedling growth under favorable growth conditions. Increased SnRK1 activity in the mutant also results in the downregulation of TOR signaling (DOI:10.1111/tpj.13854).	FCS LIKE ZINC FINGER 6 (FLZ6)	FCS LIKE ZINC FINGER 6 (FLZ6)
AT5G49730	AT5G49730.1	Encodes a plasma membrane-located ferric chelate reductase. Its mRNA is expressed in green aerial tissues (shoot, flower and cotyledon) in a light- and cell differentiation-specific manner.	FERRIC REDUCTION OXIDASE 6 (FRO6)	FERRIC REDUCTION OXIDASE 6 (FRO6);FERRIC REDUCTION OXIDASE 6 (ATFRO6); (FRO6)
AT1G68050	AT1G68050.1	Encodes FKF1, a flavin-binding kelch repeat F box protein, is clock-controlled, regulates transition to flowering. Forms a complex with GI on the CO promoter to regulate CO expression.	FLAVIN-BINDING, KELCH REPEAT, F BOX 1 (FKF1)	FLAVIN-BINDING, KELCH REPEAT, F BOX 1 (FKF1); (ADO3)
AT1G19250	AT1G19250.1	FMO1 is required for full expression of TIR-NB-LRR conditioned resistance to avirulent pathogens and for basal resistance to invasive virulent pathogens. Functions in an EDS1-regulated but SA-independent mechanism that promotes resistance and cell death at pathogen infection sites. FMO1 functions as a pipecolate N-hydroxylase and catalyzes the biochemical conversion of pipecolic acid to N-hydroxy…	FLAVIN-DEPENDENT MONOOXYGENASE 1 (FMO1)	FLAVIN-DEPENDENT MONOOXYGENASE 1 (FMO1)
AT5G53390	AT5G53390.1	Encodes a member of the bifunctional wax ester synthase/diacylglycerol acyltransferase gene family, WSD11, which is expressed in elongating petals and localized to the plasma membrane.	FOLDED PETAL 1 (FOP1)	NTHASE/DIACYLGLYCEROL ACYLTRANSFERASE 11 (WSD11);FOLDED PETAL 1 (FOP1)
AT5G14780	AT5G14780.1	Encodes a NAD-dependent formate dehydrogenase.	FORMATE DEHYDROGENASE (FDH)	FORMATE DEHYDROGENASE (FDH); (ATFDH1)
AT5G54650	AT5G54650.1	Encodes a protein with similarity to formins that is involved in cytokinesis. Loss of function mutations exhibit delayed cellularization during endosperm development. FH5 is expressed in the endosperm and the protein localizes to the cell plate. FH5 was shown to be a maternally expressed imprinted gene.	FORMIN HOMOLOGY5 (Fh5)	FORMIN HOMOLOGY5 (Fh5);FORMIN HOMOLOGY 5 (ATFH5)
AT1G43670	AT1G43670.1	Encodes a fructose-1,6-bisphosphatase. This enzyme, in addition to catalyzing the formation of fructose-6-phosphate for sucrose biosynthesis, appears to play a role in fructose-mediated signaling that is independent of its enzymatic activity. atcfbp-1/fins1 mutants have reduced photosynthetic rates, elevated levels of starch and reduced levels of sucrose during the day. Although the protein is ex…	FRUCTOSE-1,6-BISPHOSPHATASE (FBP)	FRUCTOSE INSENSITIVE 1 (FINS1);ARABIDOPSIS THALIANA CYTOSOLIC FRUCTOSE-1,6-BISPHOSPHATASE (AtcFBP);FRUCTOSE-1,6-BISPHOSPHATASE (FBP); (CYFBP)
AT2G46270	AT2G46270.1	encodes a bZIP G-box binding protein whose expression is induced by ABA. It has been shown to bind to Adh that contains the G-box and is induced by cold and water deprivation. GBF3 has been shown to be expressed mostly in the root and dark-grown leaves. GBF3 can act as homodimers and as heterodimers with GFB1, GBF2 and GBF4. In addition, GBF3!?s DNA binding activity is enhanced by GIP1, GPRI1 and…	G-BOX BINDING FACTOR 3 (GBF3)	G-BOX BINDING FACTOR 3 (GBF3)
AT1G06780	AT1G06780.2	Encodes a protein with putative galacturonosyltransferase activity. Required for synthesis of native homogalacturonan in growing pollen tubes; critical role in pollen tube growh and male fertility.	GALACTURONOSYLTRANSFERASE 6 (GAUT6)	GALACTURONOSYLTRANSFERASE 6 (GAUT6)
AT1G64970	AT1G64970.1	gamma-tocopherol methyltransferase (g-TMT) mRNA, nuclear; mutant has Deficient in alpha and beta tocopherol; Accumulates gamma tocopherol in leaves	GAMMA-TOCOPHEROL METHYLTRANSFERASE (G-TMT)	VITAMIN E DEFICIENT 4 (VTE4); (TMT1);GAMMA-TOCOPHEROL METHYLTRANSFERASE (G-TMT)
AT4G17570	AT4G17570.2	Encodes a member of the GATA factor family of zinc finger transcription factors.	GATA TRANSCRIPTION FACTOR 26 (GATA26)	GATA TRANSCRIPTION FACTOR 26 (GATA26)
AT3G62020	AT3G62020.1	germin-like protein (GLP10)	GERMIN-LIKE PROTEIN 10 (GLP10)	GERMIN-LIKE PROTEIN 10 (GLP10)
AT2G36690	AT2G36690.1	Protein belonging to the Fe-dependent 2-oxoglutarate dioxygenase superfamily, catalyzes the stereospecific hydration of GA12 to produce DHGA12, negatively regulates ABA sensitivity during germination, phototrophic establishment and seedling development.	GERMINATION INSENSITIVE TO ABA MUTANT 2 (GIM2)	GAIN-OF-FUNCTION IN ABA-MODULATED SEED GERMINATION 2 (GAS2);GERMINATION INSENSITIVE TO ABA MUTANT 2 (GIM2)
AT1G30040	AT1G30040.1	Encodes a gibberellin 2-oxidase that acts on C-19 gibberellins. AtGA2OX2 expression is responsive to cytokinin and KNOX activities.	GIBBERELLIN 2-OXIDASE (GA2OX2)	GIBBERELLIN 2-OXIDASE (ATGA2OX2);GIBBERELLIN 2-OXIDASE (GA2OX2);GIBBERELLIN 2-OXIDASE 2 (GA2OX2)
AT1G15550	AT1G15550.1	Involved in later steps of the gibberellic acid biosynthetic pathway. Activated by AGAMOUS in a cal-1, ap1-1 background. Deletion of 208 bp from -1016 to -809 (∆-808) resulted in loss of GA-negative feedback (this sequence, which contains a 43-bp sequence GNFEI, was shown to be sufficient for GA-negative feedback).	GIBBERELLIN 3-OXIDASE 1 (GA3OX1)	GA REQUIRING 4 (GA4);GIBBERELLIN 3-OXIDASE 1 (GA3OX1);ARABIDOPSIS THALIANA GIBBERELLIN 3 BETA-HYDROXYLASE 1 (ATGA3OX1)
AT2G31960	AT2G31960.1	encodes a protein similar to callose synthase	GLUCAN SYNTHASE-LIKE 3 (GSL03)	GLUCAN SYNTHASE-LIKE 3 (ATGSL03); (GSL03); (ATGSL3);GLUCAN SYNTHASE-LIKE 3 (GSL03)
AT2G29120	AT2G29120.1	member of Putative ligand-gated ion channel subunit family	GLUTAMATE RECEPTOR 2.7 (GLR2.7)	GLUTAMATE RECEPTOR 2.7 (GLR2.7);GLUTAMATE RECEPTOR 2.7 (ATGLR2.7);GLUTAMATE RECEPTOR 2.7 (GLR2.7)
AT3G47340	AT3G47340.1	encodes a glutamine-dependent asparagine synthetase, the predicted ASN1 peptide contains a purF-type glutamine-binding domain, and is expressed predominantly in shoot tissues, where light has a negative effect on its mRNA accumulation. Expression is induced within 3 hours of dark treatment, in senescing leaves and treatment with exogenous photosynthesis inhibitor. Induction of gene expression was…	GLUTAMINE-DEPENDENT ASPARAGINE SYNTHASE 1 (ASN1)	GLUTAMINE-DEPENDENT ASPARAGINE SYNTHASE 1 (ASN1);DARK INDUCIBLE 6 (DIN6);ARABIDOPSIS THALIANA GLUTAMINE-DEPENDENT ASPARAGINE SYNTHASE 1 (AT-ASN1)
AT4G11600	AT4G11600.1	Encodes glutathione peroxidase. Exhibits moderate binding affinity with dinotefuran.	GLUTATHIONE PEROXIDASE 6 (GPX6)	GLUTATHIONE PEROXIDASE 6 (ATGPX6); (PHGPX); (LSC803);GLUTATHIONE PEROXIDASE 6 (GPX6); (GPXL6)
AT1G78380	AT1G78380.1	Encodes a glutathione transferase that is a member of Tau GST gene family. Expression is induced by drought stress, oxidative stress, and high doses of auxin and cytokinin. naming convention according to Wagner et al. (2002) The expression of this gene is upregulated by herbicide safeners such as benoxacor and fenclorim.	GLUTATHIONE S-TRANSFERASE TAU 19 (GSTU19)	A. THALIANA GLUTATHIONE S-TRANSFERASE TAU 19 (ATGSTU19);GLUTATHIONE TRANSFERASE 8 (GST8);GLUTATHIONE S-TRANSFERASE TAU 19 (GSTU19)
AT2G29420	AT2G29420.1	Encodes glutathione transferase belonging to the tau class of GSTs. Naming convention according to Wagner et al. (2002). Induced by Salicylic acid. Independent of NPR1 for their induction by salicylic acid.	GLUTATHIONE S-TRANSFERASE TAU 7 (GSTU7)	GLUTATHIONE S-TRANSFERASE TAU 7 (GSTU7);GLUTATHIONE S-TRANSFERASE TAU 7 (ATGSTU7);GLUTATHIONE S-TRANSFERASE 25 (GST25)
AT3G09270	AT3G09270.1	Encodes glutathione transferase belonging to the tau class of GSTs. Naming convention according to Wagner et al. (2002).	GLUTATHIONE S-TRANSFERASE TAU 8 (GSTU8)	GLUTATHIONE S-TRANSFERASE TAU 8 (ATGSTU8);GLUTATHIONE S-TRANSFERASE TAU 8 (GSTU8)
AT5G62480	AT5G62480.1	Encodes glutathione transferase belonging to the tau class of GSTs. Naming convention according to Wagner et al. (2002).	GLUTATHIONE S-TRANSFERASE TAU 9 (GSTU9)	GLUTATHIONE S-TRANSFERASE TAU 9 (ATGSTU9);GLUTATHIONE S-TRANSFERASE TAU 9 (GSTU9);GLUTATHIONE S-TRANSFERASE 14B (GST14B);GLUTATHIONE S-TRANSFERASE 14 (GST14)
AT5G02790	AT5G02790.1	GST functions in reductive deglutathionylation of glutathione conjugates of quercetin.	GLUTATHIONE TRANSFERASE L3 (GSTL3)
AT1G13440	AT1G13440.1	The expression level of GAPC-2 is upregulated in Arabidopsis seedlings exposed to cadmium.	GLYCERALDEHYDE-3-PHOSPHATE DEHYDROGENASE C2 (GAPC2)	GLYCERALDEHYDE-3-PHOSPHATE DEHYDROGENASE C-2 (GAPC-2);GLYCERALDEHYDE-3-PHOSPHATE DEHYDROGENASE C2 (GAPC2)
AT1G27950	AT1G27950.1	Encodes LTPG1, a lipid transfer protein with a predicted GPI (glycosylphosphatidylinositol)-anchor domain. Localized in the plasma membrane. Disruption of the LTPG1 gene causes alterations of cuticular lipid composition, but no significant changes on total wax and cutin monomer loads are seen. The mRNA is cell-to-cell mobile.	GLYCOSYLPHOSPHATIDYLINOSITOL-ANCHORED LIPID PROTEIN TRANSFER 1 (LTPG1)	GLYCOSYLPHOSPHATIDYLINOSITOL-ANCHORED LIPID PROTEIN TRANSFER 1 (LTPG1)
AT5G62220	AT5G62220.1	Encodes a Golgi apparatus-localized galactosyltransferase involved in galactosyl-substitution of xyloglucan at position 2.	GLYCOSYLTRANSFERASE 18 (GT18)	GLYCOSYLTRANSFERASE 18 (ATGT18);XYLOGLUCAN L-SIDE CHAIN GALACTOSYLTRANSFERASE POSITION 2 (XLT2);GLYCOSYLTRANSFERASE 18 (GT18)
AT3G12580	AT3G12580.1	Cytoplasmically localized member of the heat shock protein 70 family. Forms complex(heat shock granule) with J3. Mutants are heat sensitive and show increased accummulation of insoluble proteins suggesting a role in thermotolerance.	HEAT SHOCK 70 KDA PROTEIN 4 (HSP70-4)	(HSC70-4);HEAT SHOCK PROTEIN 70 (HSP70);ARABIDOPSIS HEAT SHOCK PROTEIN 70 (ATHSP70);HEAT SHOCK 70 KDA PROTEIN 4 (HSP70-4)
AT5G62020	AT5G62020.1	member of Heat Stress Transcription Factor (Hsf) family The mRNA is cell-to-cell mobile.	HEAT SHOCK TRANSCRIPTION FACTOR B2A (HSFB2A)	ARABIDOPSIS THALIANA HEAT SHOCK TRANSCRIPTION FACTOR B2A (AT-HSFB2A);HEAT SHOCK TRANSCRIPTION FACTOR B2A (HSFB2A)
AT3G24520	AT3G24520.1	member of Heat Stress Transcription Factor (Hsf) family	HEAT SHOCK TRANSCRIPTION FACTOR C1 (HSFC1)	(AT-HSFC1);HEAT SHOCK TRANSCRIPTION FACTOR C1 (HSFC1)
AT2G26150	AT2G26150.1	member of Heat Stress Transcription Factor (Hsf) family. Involved in response to misfolded protein accumulation in the cytosol. Regulated by alternative splicing and non-sense-mediated decay.	HEAT SHOCK TRANSCRIPTION FACTOR A2 (HSFA2)	HEAT SHOCK TRANSCRIPTION FACTOR A2 (ATHSFA2);HEAT SHOCK TRANSCRIPTION FACTOR A2 (HSFA2)
AT1G06330	AT1G06330.1	Heavy metal transport/detoxification superfamily protein	HEAVY METAL ASSOCIATED PROTEIN 2 (ATHMP02)	HEAVY METAL ASSOCIATED PROTEIN 2 (ATHMP02)
AT1G27320	AT1G27320.1	Encodes a histidine kinases, a cytokinin receptor that controls cytokinin-mediated leaf longevity through a specific phosphorylation of the response regulator, ARR2. The mRNA is cell-to-cell mobile.	HISTIDINE KINASE 3 (HK3)	REPRESSOR OF CYTOKININ DEFICIENCY 3 (ROCK3);HISTIDINE KINASE 3 (HK3);HISTIDINE KINASE 3 (AHK3)
AT3G01470	AT3G01470.1	Encodes a homeodomain leucine zipper class I (HD-Zip I) transcriptional activator involved in leaf and hypocotyl development. Its promoter is bound by PIF1 which likely regulates its expression. Its translation is regulated by a conserved upstream ORF (CPuORF33).	HOMEOBOX 1 (HB-1)	(HD-ZIP-1);HOMEODOMAIN PROTEIN FROM ARABIDOIPSIS THALIANA 5 (HAT5);HOMEOBOX 1 (HB-1);HOMEOBOX 1 (ATHB-1);ARABIDOPSIS THALIANA HOMEOBOX 1 (ATHB1)
AT2G46680	AT2G46680.1	encodes a putative transcription factor that contains a homeodomain closely linked to a leucine zipper motif. Transcript is detected in all tissues examined. Is transcriptionally regulated in an ABA-dependent manner and may act in a signal transduction pathway which mediates a drought response.	HOMEOBOX 7 (HB-7)	ARABIDOPSIS THALIANA HOMEOBOX 7 (ATHB7);HOMEOBOX 7 (HB-7);HOMEOBOX 7 (ATHB-7)
AT5G54080	AT5G54080.1	Encodes a homogentisate 1,2-dioxygenase that can convert homogentisate to malylacetoacetate and is likely to be involved in tyrosine catabolism.	HOMOGENTISATE 1,2-DIOXYGENASE (HGO)	(ATHGO);HOMOGENTISATE 1,2-DIOXYGENASE (HGO)
AT5G54730	AT5G54730.1	yeast autophagy 18 F-like protein	HOMOLOG OF YEAST AUTOPHAGY 18 (ATG18) F (G18F)	ARABIDOPSIS THALIANA HOMOLOG OF YEAST AUTOPHAGY 18 (ATG18) F (ATATG18F);HOMOLOG OF YEAST AUTOPHAGY 18 (ATG18) F (G18F);HOMOLOG OF YEAST AUTOPHAGY 18 (ATG18) F (ATG18F)
AT1G74520	AT1G74520.1	Part of the AtHVA22a family. Protein expression is ABA- and stress-inducible.	HVA22 HOMOLOGUE A (HVA22A)	HVA22 HOMOLOGUE A (ATHVA22A);HVA22 HOMOLOGUE A (HVA22A)
AT4G24960	AT4G24960.1	Homologous to a eukaryote specific ABA- and stress-inducible gene first isolated from barley. Groups in one subfamily with ATHVA22E. Along with other members of the ATHVA22 family, it may be involved in regulation of autophagy during development. The mRNA is cell-to-cell mobile.	HVA22 HOMOLOGUE D (HVA22D)	ARABIDOPSIS THALIANA HVA22 HOMOLOGUE D (ATHVA22D);HVA22 HOMOLOGUE D (HVA22D)
AT1G76490	AT1G76490.1	Encodes a 3-hydroxy-3-methylglutaryl coenzyme A reductase, which is involved in melavonate biosynthesis and performs the first committed step in isoprenoid biosynthesis. Expression is activated in dark in leaf tissue but not controlled by light in the root (confine The mRNA is cell-to-cell mobile.	HYDROXY METHYLGLUTARYL COA REDUCTASE 1 (HMG1)	HYDROXY METHYLGLUTARYL COA REDUCTASE 1 (HMG1);3-HYDROXY-3-METHYLGLUTARYL COA REDUCTASE 1 (HMGR1); (AtHMGR1);MIRNA ACTION DEFICIENT 3 (MAD3)
AT4G11820	AT4G11820.2	Encodes a protein with hydroxymethylglutaryl-CoA synthase activity which was characterized by phenotypical complementation of the S. cerevisiae mutant. Involved in glucosinolate biosynthesis.	HYDROXYMETHYLGLUTARYL-COA SYNTHASE (HMGS)	(MVA1);HYDROXYMETHYLGLUTARYL-COA SYNTHASE (HMGS);FLAKY POLLEN 1 (FKP1)
AT3G21760	AT3G21760.1	Encodes HYR1, a UDP glycosyltransferase (UGT). HYR1 glucosylates hypostatin, an inhibitor of cell expansion in vivo to form a bioactive glucoside.	HYPOSTATIN RESISTANCE 1 (HYR1)	HYPOSTATIN RESISTANCE 1 (HYR1)
AT4G27450	AT4G27450.1	aluminum induced protein with YGL and LRDR motifs	HYPOXIA RESPONSE UNKNOWN PROTEIN 54 (HUP54)	HYPOXIA RESPONSE UNKNOWN PROTEIN 54 (HUP54)
AT3G12360	AT3G12360.1	Encodes a protein with an ankyrin motif and transmembrane domains that is involved in salt tolerance. Expressed throughout the plant and localized to the plasma membrane. Loss of function mutations show an increased tolerance to salt based on assaying seedling growth in the presence of salt. In the mutants, induction of genes required for production of reactive oxygen species is reduced suggestin…	INCREASED TOLERANCE TO NACL (ITN1)	INCREASED TOLERANCE TO NACL (ITN1)
AT5G66730	AT5G66730.1	C2H2-like zinc finger protein	INDETERMINATE DOMAIN 1 (IDD1)	ENHYDROUS (ENY);INDETERMINATE DOMAIN 1 (IDD1)
AT2G02070	AT2G02070.1	RAVEN is part of the network regulated by BLJUEJAY, JACKDAW, SACRECROW and SHORT-ROOT to regulate root tissue patterning through cell lineage specification and asymmetric cell division. RAVEN is directly activated by SHORT-ROOT and directly repressed by JACKDAW.	INDETERMINATE(ID)-DOMAIN 5 (IDD5)	INDETERMINATE(ID)-DOMAIN 5 (AtIDD5);INDETERMINATE(ID)-DOMAIN 5 (IDD5);RAVEN (RVN)
AT4G32280	AT4G32280.1	Indole-3-acetic acid inducible 29 protein involved in IAA signaling. Downstream target of PIF4.	INDOLE-3-ACETIC ACID INDUCIBLE 29 (IAA29)	INDOLE-3-ACETIC ACID INDUCIBLE 29 (IAA29)
AT3G04730	AT3G04730.1	early auxin-induced (IAA16)	INDOLEACETIC ACID-INDUCED PROTEIN 16 (IAA16)	INDOLEACETIC ACID-INDUCED PROTEIN 16 (IAA16)
AT2G43850	AT2G43850.1	Pseudokinase from the Raf-like MAP3K family and is the only known plant pseudokinase with confirmed protein kinase activity. ILK1 activity promotes disease resistance and molecular pattern-induced root growth inhibition through its stabilization of the HAK5 potassium transporter with the calmodulin-like protein CML9. ILK1 also has a kinase-independent function in salt stress suggesting that it in…	INTEGRIN-LINKED KINASE1 (ILK1)	INTEGRIN-LINKED KINASE1 (ILK1)
AT4G13430	AT4G13430.1	Encodes a methylthioalkylmalate isomerase involved in glucosinolate biosynthesis.	ISOPROPYL MALATE ISOMERASE LARGE SUBUNIT 1 (IIL1)	ISOPROPYL MALATE ISOMERASE LARGE SUBUNIT 1 (IIL1); (ATLEUC1)
AT1G75100	AT1G75100.1	Contains a J-domain at the C-terminus which is similar to the J-domain of auxilin, a clathrin-uncoating factor in cow, yeast and worm. Arabidopsis contains 6 other proteins similar to auxilin. Expressed in leaves and stems, but not in roots. Localized in the cytoplasm. Required for the chloroplast accumulation response, but not for the avoidance response. No molecular function known. Influences t…	J-DOMAIN PROTEIN REQUIRED FOR CHLOROPLAST ACCUMULATION RESPONSE 1 (JAC1)	J-DOMAIN PROTEIN REQUIRED FOR CHLOROPLAST ACCUMULATION RESPONSE 1 (JAC1);AUXILIN-LIKE6 (AUXILIN-LIKE6)
AT2G46370	AT2G46370.4	Encodes a jasmonate-amido synthetase that is a member of the GH3 family of proteins. JAR1 catalyzes the formation of a biologically active jasmonyl-isoleucine (JA-Ile) conjugate. JA-Ile promotes the interaction between JAZ1 and COI1 in the jasmonate signaling pathway. JAR1 localizes to the cytoplasm and is also a phytochrome A signaling component. JAR1 is an auxin-induced gene. Loss of function m…	JASMONATE RESISTANT 1 (JAR1)	JASMONATE RESISTANT 1 (JAR1); (ATGH3.11)
AT5G10650	AT5G10650.1	JUL1 encode a RING-type E3 ubiquitin ligase that is involved in JA responses. It ubiquitinates the JAV1 jasmonic acid response repressor which is then degraded by the proteosome. Participates in ABA-mediated microtubule depolymerization, stomatal closure, and tolerance response to drought stress.	JAV1- 37 ASSOCIATED UBIQUITIN LIGASE 1 (JUL1)	JAV1- 37 ASSOCIATED UBIQUITIN LIGASE 1 (JUL1); (CTL08)
AT2G17220	AT2G17220.1	Encodes a putative serine/threonine-specific protein kinase kin3. Protein is N-myristoylated.	KINASE 3 (KIN3)	KINASE 3 (KIN3);PBS1-LIKE 32 (PBL32)
AT1G15670	AT1G15670.1	Encodes a member of a family of F-box proteins, called the KISS ME DEADLY (KMD) family, that targets type-B ARR proteins for degradation and is involved in the negative regulation of the cytokinin response. Also named as KFB1, a member of a group of Kelch repeat F-box proteins that negatively regulate phenylpropanoid biosynthesis by targeting the phenypropanoid biosynthesis enzyme phenylalanine a…	KISS ME DEADLY 2 (KMD2)	KISS ME DEADLY 2 (KMD2);KELCH REPEAT F-BOX 1 (KFB01)
AT2G44130	AT2G44130.1	Encodes a member of a family of F-box proteins, called the KISS ME DEADLY (KMD) family. Component of SCF ubiquitin protein ligase, interacts with phenylalanine ammonia-lyase. AtKFB39 is a homolog of previously identified AtKFB50 (At3g59940) and specifically interacts with Arabidopsis PAL3 and PAL4 in vitro. In planta, together with AtKFB01, KFB20 and KFB50, it regulates PAL protein stability thus…	KISS ME DEADLY 3 (KMD3)	KISS ME DEADLY 3 (KMD3);KELCH-DOMAIN-CONTAINING F-BOX PROTEIN 39 (KFB39)
AT4G08150	AT4G08150.1	A member of class I knotted1-like homeobox gene family (together with KNAT2). Similar to the knotted1 (kn1) homeobox gene of maize. Normally expressed in the peripheral and rib zone of shoot apical meristem but not in the leaf primordia. It is also expressed in the fourth floral whorl, in the region that would become style, particularly in the cell surrounding the transmitting tissue. No expressi…	KNOTTED-LIKE FROM ARABIDOPSIS THALIANA (KNAT1)	KNOTTED-LIKE FROM ARABIDOPSIS THALIANA (KNAT1);BREVIPEDICELLUS (BP);BREVIPEDICELLUS 1 (BP1)
AT5G25220	AT5G25220.1	A member of class II knotted1-like homeobox gene family (together with KNAT4 and KNAT5). Expressed in: hypocotyl-root boundary, anther-filament junction in flowers, ovule-funiculus and peduncle-silique boundaries, petioles and root. Light-regulated expression with differential response to red/far-red light. KNAT3 promoter activity showed cell-type specific pattern along longitudinal root axis, re…	KNOTTED1-LIKE HOMEOBOX GENE 3 (KNAT3)	KNOTTED1-LIKE HOMEOBOX GENE 3 (KNAT3)
AT3G53810	AT3G53810.1	Concanavalin A-like lectin protein kinase family protein	L-TYPE LECTIN RECEPTOR KINASE IV.2 (LECRK-IV.2)	L-TYPE LECTIN RECEPTOR KINASE IV.2 (LECRK-IV.2)
AT2G43970	AT2G43970.1	RNA-binding protein	LA RELATED PROTEIN 6B (LARP6B)	LA RELATED PROTEIN 6B (LARP6B); (ATLARP6B)
AT3G05500	AT3G05500.1	Encodes a protein that associates with lipid droplet surfaces and shares sequence homology with family of small rubber particle proteins. The mRNA is cell-to-cell mobile.	LD-ASSOCIATED PROTEIN 3 (LDAP3)	LD-ASSOCIATED PROTEIN 3 (LDAP3);SMALL RUBBER PARTICLE PROTEIN3 (SRP3)
AT1G18390	AT1G18390.2	Serine/Threonine kinase family catalytic domain protein	LEAF RUST 10 DISEASE-RESISTANCE LOCUS RECEPTOR- LIKE PROTEIN KINASE-LIKE 1.2 (LRK10L1.2)	LEAF RUST 10 DISEASE-RESISTANCE LOCUS RECEPTOR- LIKE PROTEIN KINASE-LIKE 1.2 (LRK10L1.2)
AT1G25390	AT1G25390.1	Protein kinase superfamily protein	LEAF RUST 10 DISEASE-RESISTANCE LOCUS RECEPTOR- LIKE PROTEIN KINASE-LIKE 4 (LRK10L4)	LEAF RUST 10 DISEASE-RESISTANCE LOCUS RECEPTOR- LIKE PROTEIN KINASE-LIKE 4 (LRK10L4)
AT2G42610	AT2G42610.1	LIGHT-DEPENDENT SHORT HYPOCOTYLS-like protein (DUF640)	LIGHT SENSITIVE HYPOCOTYLS 10 (LSH10)	LIGHT SENSITIVE HYPOCOTYLS 10 (LSH10)
AT5G28490	AT5G28490.1	Encodes a nuclear protein that mediates light regulation of seedling development in a phytochrome-dependent manner.	LIGHT-DEPENDENT SHORT HYPOCOTYLS 1 (LSH1)	LIGHT-DEPENDENT SHORT HYPOCOTYLS 1 (LSH1);ORGAN BOUNDARY 2 (OBO2);ORGAN BOUNDARY 1 (OBO1)
AT1G07900	AT1G07900.1	LOB domain-containing protein 1	LOB DOMAIN-CONTAINING PROTEIN 1 (LBD1)	LOB DOMAIN-CONTAINING PROTEIN 1 (LBD1)
AT5G06080	AT5G06080.1	LOB domain-containing protein 33	LOB DOMAIN-CONTAINING PROTEIN 33 (LBD33)	LOB DOMAIN-CONTAINING PROTEIN 33 (LBD33)
AT4G33150	AT4G33150.1	This is a splice variant of the LKR/SDH locus. It encodes a bifunctional polypeptide lysine-ketoglutarate reductase and saccharopine dehydrogenase involved in lysine degradation. There is another splice variant that encodes a mono saccharopine dehydrogenase protein. Gene expression is induced by abscisic acid, jasmonate, and under sucrose starvation.	LYSINE-KETOGLUTARATE REDUCTASE (LKR)	LYSINE-KETOGLUTARATE REDUCTASE (LKR);LYSINE-KETOGLUTARATE REDUCTASE/SACCHAROPINE DEHYDROGENASE (LKR/SDH)
AT3G47520	AT3G47520.1	Encodes a protein with NAD-dependent malate dehydrogenase activity, located in chloroplasts. The mRNA is cell-to-cell mobile.	MALATE DEHYDROGENASE (MDH)	MALATE DEHYDROGENASE (MDH);PLASTIDIC NAD-DEPENDENT MALATE DEHYDROGENASE (pNAD-MDH)
AT2G01620	AT2G01620.1	RNI-like superfamily protein	MATERNAL EFFECT EMBRYO ARREST 11 (MEE11)	MATERNAL EFFECT EMBRYO ARREST 11 (MEE11)
AT1G70170	AT1G70170.1	Matrix metalloprotease. Expression induced by fungal and bacterial pathogens. Mutants are late flowering with early senescence.	MATRIX METALLOPROTEINASE (MMP)	MATRIX METALLOPROTEINASE (MMP); (AT2-MMP)
AT1G29400	AT1G29400.1	A member of mei2-like gene family, predominantly plant-based family of genes encoding RNA binding proteins with characteristic presence of a highly conserved RNA binding motif first described in the mei2 gene of the fission yeast S. pombe. In silico analyses reveal nine mei2 -like genes in A. thaliana. They were grouped into four distinct clades, based on overall sequence similarity and subfamily…	MEI2-LIKE PROTEIN 5 (ML5)	MEI2-LIKE PROTEIN 5 (AML5);MEI2-LIKE PROTEIN 5 (ML5)
AT1G02170	AT1G02170.1	Encodes a type I metacaspase. Two Arabidopsis metacaspases, AT1G02170 (MC1) and AT4G25110 (MC2) antagonistically control programmed cell death in Arabidopsis. MC1 is a positive regulator of cell death and requires conserved caspase-like putative catalytic residues for its function. MC2 negatively regulates cell death. This function is independent of the putative catalytic residues. A third type I…	METACASPASE 1 (MC1)	LSD ONE LIKE 3 (LOL3);ARABIDOPSIS THALIANA METACASPASE 1B (ATMCPB1);METACASPASE 1B (MCP1b);METACASPASE 1B (AtMCP1b);METACASPASE 1 (AMC1);ARABIDOPSIS THALIANA METACASPASE 1 (ATMC1);METACASPASE 1 (MC1)
AT2G23620	AT2G23620.1	Encodes a protein shown to have carboxylesterase activity, methyl salicylate esterase activity, methyl jasmonate esterase activity, and methyl IAA esterase activity in vitro. MES1 appears to be involved in MeSA hydrolysis in planta. Expression of MES1 can restore systemic acquired resistance in SAR-deficient tobacco plants. This protein does not act on MeGA4, or MEGA9 in vitro.	METHYL ESTERASE 1 (MES1)	ARABIDOPSIS THALIANA METHYL ESTERASE 1 (ATMES1);METHYL ESTERASE 1 (MES1)
AT4G09900	AT4G09900.1	Encodes a protein predicted to act as a carboxylesterase. It has similarity to the SABP2 methyl salicylate esterase from tobacco. This protein does not act on methyl IAA, methyl JA, MeSA, MeGA4, or MEGA9 in vitro.	METHYL ESTERASE 12 (MES12)	ARABIDOPSIS THALIANA METHYL ESTERASE 12 (ATMES12);METHYL ESTERASE 12 (MES12)
AT2G23610	AT2G23610.1	Encodes a protein shown to have carboxylesterase activity, methyl IAA esterase activity, and methyl jasmonate esterase activity in vitro. This protein does not act on methyl salicylate, MeGA4, or MEGA9 in vitro.	METHYL ESTERASE 3 (MES3)	ARABIDOPSIS THALIANA METHYL ESTERASE 3 (ATMES3);METHYL ESTERASE 3 (MES3)
AT4G03260	AT4G03260.1	MASP1 overexpression promotes growth during drought and promotes microtubule stability and recovery after stress as well as microtubule bundling.MASP1 growth promotion and microtubule stabilization activities are dependent upon serine 670 phosphorylation. MASP1 binds microtubules;this activity is not affected by MASP1 phosphorylation status.MASP1 protein levels are induced by drought post-transcr…	MICROTUBULE ASSOCIATED STRESS PROTEIN 1 (MASP1)	MICROTUBULE ASSOCIATED STRESS PROTEIN 1 (MASP1)
AT3G45640	AT3G45640.1	Encodes a mitogen-activated kinase whose mRNA levels increase in response to touch, cold, salinity stress and chitin oligomers.Also functions in ovule development. Heterozygous MPK3 mutants in a homozygous MPK6 background are female sterile due to defects in integument development. MPK3 can be dephosphorylated by MKP2 in vitro. The mRNA is cell-to-cell mobile.	MITOGEN-ACTIVATED PROTEIN KINASE 3 (MPK3)	MITOGEN-ACTIVATED PROTEIN KINASE 3 (ATMPK3);MITOGEN-ACTIVATED PROTEIN KINASE 3 (MPK3); (ATMAPK3)
AT1G51660	AT1G51660.1	Encodes a mitogen-activated map kinase kinase (there are nine in Arabidopsis) involved in innate immunity. This protein activates MPK3/MPK6 and early-defense genes redundantly with MKK5. In plants with both MKK5 and MKK4 levels reduced by RNAi plants, floral organs do not abscise suggestion a role for both proteins in mediating floral organ abscission. The mRNA is cell-to-cell mobile.	MITOGEN-ACTIVATED PROTEIN KINASE KINASE 4 (MKK4)	ARABIDOPSIS THALIANA MITOGEN-ACTIVATED PROTEIN KINASE KINASE 4 (ATMKK4);MITOGEN-ACTIVATED PROTEIN KINASE KINASE 4 (MKK4);ARABIDOPSIS THALIANA MITOGEN-ACTIVATED PROTEIN KINASE KINASE 4 (ATMEK4)
AT2G22900	AT2G22900.1	Encodes MUCI10, a galactomannan-1,6-galactosyltransferase. MUCI10 likely decorates glucomannan, synthesized by CSLA2, with galactose residues in vivo. The degree of galactosylation is essential for the synthesis of the GGM backbone, the structure of cellulose, mucilage density, as well as the adherence of pectin.	MUCILAGE-RELATED10 (MUCI10)	MANNAN ALPHA-GALACTOSYL TRANSFERASE1 (MAGT1);MUCILAGE-RELATED10 (MUCI10)
AT5G06100	AT5G06100.2	Encodes a member of the myb family of transcription factors (MYB33), contains Pfam profile: PF00249 myb DNA-binding domain. Double mutants with MYB65 are male sterile- anthers are small, pollen development is defective. Spatial expression appears to be under the control of miR159, contains a target site for this micro RNA. A highly conserved RNA secondary structure abuts the miR159 binding site w…	MYB DOMAIN PROTEIN 33 (MYB33)	(ATMYB33);MYB DOMAIN PROTEIN 33 (MYB33)
AT3G46130	AT3G46130.1	Encodes a putative transcription factor (MYB48) that functions to regulate flavonol biosynthesis primarily in cotyledons.	MYB DOMAIN PROTEIN 48 (MYB48)	MYB DOMAIN PROTEIN 111 (MYB111);MYB DOMAIN PROTEIN 48 (ATMYB48);PRODUCTION OF FLAVONOL GLYCOSIDES 3 (PFG3); (ATMYB48-3);MYB DOMAIN PROTEIN 48 (MYB48)
AT5G49620	AT5G49620.2	Member of the R2R3 factor gene family.	MYB DOMAIN PROTEIN 78 (MYB78)	MYB DOMAIN PROTEIN 78 (MYB78)
AT3G49690	AT3G49690.1	Putative homolog of the Blind gene in tomato. Together with RAX1 and RAX3 belong to the class R2R3 MYB genes; encoded by the Myb-like transcription factor MYB84, regulates axillary meristem formation.	MYB DOMAIN PROTEIN 84 (MYB84)	MYB DOMAIN PROTEIN 84 (ATMYB84); (SKI2);REGULATOR OF AXILLARY MERISTEMS3 (RAX3);MYB DOMAIN PROTEIN 84 (MYB84)
AT1G53210	AT1G53210.1	Encodes a Na+/Ca 2+ exchanger-like protein that participates in the maintenance of Ca 2+ homeostasis. The mRNA is cell-to-cell mobile.	NA+/CA2+ EXCHANGER (NCL)	NA+/CA2+ EXCHANGER (NCL); (ATNCL)
AT1G69490	AT1G69490.1	Encodes a member of the NAC transcription factor gene family. It is expressed in floral primordia and upregulated by AP3 and PI. Its expression is associated with leaf senescence. The mRNA is cell-to-cell mobile.	NAC-LIKE, ACTIVATED BY AP3/PI (NAP)	NAC-LIKE, ACTIVATED BY AP3/PI (NAP);ARABIDOPSIS NAC DOMAIN CONTAINING PROTEIN 29 (ANAC029);NAC-LIKE, ACTIVATED BY AP3/PI (ATNAP)
AT4G05020	AT4G05020.2	Miitochondrial alternative NADH dehydrogenase.	NAD(P)H DEHYDROGENASE B2 (NDB2)	NAD(P)H DEHYDROGENASE B2 (NDB2)
AT4G09350	AT4G09350.1	Chaperone DnaJ-domain superfamily protein	NADH DEHYDROGENASE-LIKE COMPLEX T (NdhT)	DNA J PROTEIN C75 (DJC75);NADH DEHYDROGENASE-LIKE COMPLEX T (NdhT);CHLORORESPIRATORY REDUCTION J (CRRJ)
AT1G28380	AT1G28380.1	This gene is predicted to encode a protein involved in negatively regulating salicylic acid-related defense responses and cell death programs. nsl1 mutants develop necrotic lesions spontaneously and show other features of a defense response, such as higher levels of SA and disease resistance-related transcripts, in the absence of a biotic stimulus. The NSL1 protein is predicted to have a MACPF do…	NECROTIC SPOTTED LESIONS 1 (NSL1)	NECROTIC SPOTTED LESIONS 1 (NSL1)
AT2G22570	AT2G22570.1	encodes a nicotinamidase that converts nicotinamide into nicotinic acid. As such the encoded enzyme is involved in the pyridine nucleotide salvage pathway which may be connected to the de novo NAD biosynthesis through the ABA signaling pathway.	NICOTINAMIDASE 1 (NIC1)	A. THALIANA NICOTINAMIDASE 1 (ATNIC1); (NIC2);NICOTINAMIDASE 1 (NIC1)
AT3G14440	AT3G14440.1	Encodes 9-cis-epoxycarotenoid dioxygenase, a key enzyme in the biosynthesis of abscisic acid. Regulated in response to drought and salinity. Expressed in roots, flowers and seeds. Localized to the chloroplast stroma and thylakoid membrane.	NINE-CIS-EPOXYCAROTENOID DIOXYGENASE 3 (NCED3)	NINE-CIS-EPOXYCAROTENOID DIOXYGENASE 3 (NCED3); (ATNCED3);SALT TOLERANT 1 (STO1);SUGAR INSENSITIVE 7 (SIS7)
AT1G30100	AT1G30100.1	Encodes 9-cis-epoxycarotenoid dioxygenase, a key enzyme in the biosynthesis of abscisic acid. The expression of this gene increases during the first 6h of imbibition.	NINE-CIS-EPOXYCAROTENOID DIOXYGENASE 5 (NCED5)	NINE-CIS-EPOXYCAROTENOID DIOXYGENASE 5 (ATNCED5);NINE-CIS-EPOXYCAROTENOID DIOXYGENASE 5 (NCED5)
AT2G26870	AT2G26870.1	Non-specific phospholipase C2 involved in gametophyte development.	NON-SPECIFIC PHOSPHOLIPASE C2 (NPC2)	NON-SPECIFIC PHOSPHOLIPASE C2 (NPC2)
AT1G52190	AT1G52190.1	Encodes a low affinity nitrate transporter that is expressed in the plasma membrane and found in the phloem of the major veins of leaves. It is responsible for nitrate redistribution to young leaves.	NRT1/ PTR FAMILY 1.2 (NPF1.2)	NITRATE TRANSPORTER 1.11 (NRT1.11);NRT1/ PTR FAMILY 1.2 (NPF1.2); (ATNPF1.2)
AT1G68570	AT1G68570.1	NPF3.1 is a membrane localized GA transporter that is expressed in the root endodermis.	NRT1/ PTR FAMILY 3.1 (NPF3.1)	NRT1/ PTR FAMILY 3.1 (NPF3.1); (ATNPF3.1)
AT5G12840	AT5G12840.1	Encodes a subunit of CCAAT-binding complex, binds to CCAAT box motif present in some plant promoter sequences. One of three members of this class (HAP2A, HAP2B, HAP2C), it is expressed in vegetative and reproductive tissues.	NUCLEAR FACTOR Y, SUBUNIT A1 (NF-YA1)	(ATNFYA1);NUCLEAR FACTOR Y SUBUNIT A1 (NFYA1); (ATHAP2A);EMBRYO DEFECTIVE 2220 (emb2220); (HAP2A);NUCLEAR FACTOR Y, SUBUNIT A1 (NF-YA1)
AT1G72830	AT1G72830.2	Encodes a subunit of CCAAT-binding complex, binds to CCAAT box motif present in some plant promoter sequences. One of three members of this class (HAP2A, HAP2B, HAP2C), it is expressed in vegetative and reproductive tissues. Expression is upregulated in the shoot of cax1/cax3 mutant.	NUCLEAR FACTOR Y, SUBUNIT A3 (NF-YA3)	(HAP2C); (ATHAP2C);NUCLEAR FACTOR Y, SUBUNIT A3 (NF-YA3)
AT4G14540	AT4G14540.1	Component of Nuclear factor Y transcription factor.	NUCLEAR FACTOR Y, SUBUNIT B3 (NF-YB3)	NUCLEAR FACTOR Y, SUBUNIT B3 (NF-YB3)
AT2G01670	AT2G01670.1	nudix hydrolase homolog 17	NUDIX HYDROLASE HOMOLOG 17 (NUDT17)	NUDIX HYDROLASE HOMOLOG 17 (NUDT17);NUDIX HYDROLASE HOMOLOG 17 (atnudt17)
AT1G20510	AT1G20510.1	Encodes an OPC-8:CoA ligase involved in jasmonic acid biosynthesis.	OPC-8:0 COA LIGASE1 (OPCL1)	OPC-8:0 COA LIGASE1 (OPCL1)
AT4G33950	AT4G33950.1	Encodes calcium-independent ABA-activated protein kinase, a member of SNF1-related protein kinases (SnRK2) whose activity is activated by ionic (salt) and non-ionic (mannitol) osmotic stress. Mutations disrupted ABA induction of stomatal closure as well as ABA inhibition of light-induced stomatal opening. However, regulation of stomatal opening/closing by light or CO(2) is not affected in these m…	OPEN STOMATA 1 (OST1)	OPEN STOMATA 1 (OST1);SUCROSE NONFERMENTING 1-RELATED PROTEIN KINASE 2-6 (SNRK2-6); (SRK2E);SNF1-RELATED PROTEIN KINASE 2.6 (SNRK2.6); (P44);OPEN STOMATA 1 (ATOST1)
AT1G16390	AT1G16390.1	organic cation/carnitine transporter 3	ORGANIC CATION/CARNITINE TRANSPORTER 3 (OCT3)	ORGANIC CATION/CARNITINE TRANSPORTER 3 (ATOCT3);ORGANIC CATION/CARNITINE TRANSPORTER 3 (OCT3)
AT2G40000	AT2G40000.1	Ortholog of sugar beet HS1 PRO-1 2. Involved in basal disease resistance.	ORTHOLOG OF SUGAR BEET HS1 PRO-1 2 (HSPRO2)	ORTHOLOG OF SUGAR BEET HS1 PRO-1 2 (HSPRO2);ARABIDOPSIS ORTHOLOG OF SUGAR BEET HS1 PRO-1 2 (ATHSPRO2)
AT5G39590	AT5G39590.1	TLD-domain containing nucleolar protein	OXIDATION RESISTANCE 5 (OXR5)	OXIDATION RESISTANCE 5 (OXR5)
AT4G29190	AT4G29190.1	Zinc finger C-x8-C-x5-C-x3-H type family protein	OXIDATION-RELATED ZINC FINGER 2 (OZF2)	OXIDATION-RELATED ZINC FINGER 2 (OZF2);ARABIDOPSIS THALIANA OXIDATION-RELATED ZINC FINGER 2 (ATOZF2); (ATC3H49); (ATTZF3);TANDEM ZINC FINGER 3 (TZF3)
AT2G41900	AT2G41900.1	AtOXS2 specifcally entered the nuclear under salt stress. Te specifc nuclear localization of AtOXS2 could play a role in salt tolerance at the molecular level. Tese results implied that AtOXS2 might target some downstream cis-elements which are required for salt stress responses	OXIDATIVE STRESS 2 (OXS2)	(ATC3H30);OXIDATIVE STRESS 2 (OXS2);TANDEM ZINC FINGER PROTEIN 7 (TZF7); (DEG9)
AT1G12480	AT1G12480.1	Encodes a membrane protein with 10 predicted transmembrane helices. SLAC1 is a multispanning membrane protein expressed predominantly in guard cells that plays a role in regulating cellular ion homeostasis and S-type anion currents. SLAC1 is important for normal stomatal closure in response to a variety of signals including elevated CO2, ozone, ABA, darkness, and humidity. SLAC1:GFP localizes to …	OZONE-SENSITIVE 1 (OZS1)	SLOW ANION CHANNEL-ASSOCIATED 1 (SLAC1);RADICAL-INDUCED CELL DEATH 3 (RCD3);CARBON DIOXIDE INSENSITIVE 3 (CDI3);OZONE-SENSITIVE 1 (OZS1)
AT3G09830	AT3G09830.1	Encodes a member of subfamily VIIa of the receptor-like cytoplasmic kinases (RLCKs). It contributes to pattern-triggered immunity in response to P. syringae.	PATTERN-TRIGGERED IMMUNITY (PTI) COMPROMISED RECEPTOR-LIKE CYTOPLASMIC KINASE 1 (PCRK1)	PATTERN-TRIGGERED IMMUNITY (PTI) COMPROMISED RECEPTOR-LIKE CYTOPLASMIC KINASE 1 (PCRK1);PBS1-LIKE 39 (PBL39)
AT5G62360	AT5G62360.1	Pectin methylesterase inhibitor expressed throughout the plant.	PECTIN METHYL-ESTERASE INHIBITOR 13 (PMEI13)	PECTIN METHYL-ESTERASE INHIBITOR 13 (PMEI13)
AT2G45220	AT2G45220.1	Pectin methylesterase involved in pectin remodelling. Regulated by its PRO region that triggers PME activity in the resistance to Botrytis cinerea.	PECTIN METHYLESTERASE 17 (PME17)	PECTIN METHYLESTERASE 17 (PME17); (ATPME17)
AT5G06720	AT5G06720.1	Encodes a peroxidase with diverse roles in the wound response, flower development, and syncytium formation.	PEROXIDASE 2 (PA2)	PEROXIDASE 2 (ATPA2);PEROXIDASE 2 (PA2);PEROXIDASE 53 (PRX53); (ATPRX53)
AT5G05340	AT5G05340.1	Encodes a protein with sequence similarity to peroxidases that is involved in lignin biosynthesis. Loss of function mutations show abnormal development of xylem fibers and reduced levels of lignin biosynthetic enxymes.	PEROXIDASE 52 (PRX52)	PEROXIDASE 52 (PRX52)
AT2G33150	AT2G33150.1	Encodes an organellar (peroxisome, glyoxysome) 3-ketoacyl-CoA thiolase, involved in fatty acid b-oxidation during germination and subsequent seedling growth. Mutants have defects in glyoxysomal fatty acid beta-oxidation. EC2.3.1.16 thiolase.	PEROXISOMAL 3-KETOACYL-COA THIOLASE 3 (PKT3)	PEROXISOME DEFECTIVE 1 (PED1);POTASSIUM CHANNEL IN ARABIDOPSIS THALIANA 2 (KAT2);3-KETOACYL-COA THIOLASE 2 (KAT2);PEROXISOMAL 3-KETOACYL-COA THIOLASE 3 (PKT3)
AT5G03680	AT5G03680.1	Recessive mutations are defective in organ initiation and orientation in the second whorl. This gene encodes a trihelix transcription factor whose expression is limited to margins of floral and vegetative organs. Overexpression and double mutant analyses suggest that this gene is involved in limiting lateral growth of organs.	PETAL LOSS (PTL)	PETAL LOSS (PTL)
AT3G61060	AT3G61060.2	Pholem protein of unknown function. Expression is photoperiod like but not under canonical control, may reflect nutrient status. Mutants grown in long days (16 H) show early senescence and fertility defects.	PHLOEM PROTEIN 2-A13 (PP2-A13)	PHLOEM PROTEIN 2-A13 (AtPP2-A13);PHLOEM PROTEIN 2-A13 (PP2-A13)
AT2G38940	AT2G38940.1	Encodes Pht1;4, a member of the Pht1 family of phosphate transporters which include: Pht1;1/At5g43350, Pht1;2/At5g43370, Pht1;3/At5g43360, Pht1;4/At2g38940, Pht1;5/At2g32830, Pht1;6/At5g43340, Pht1;7/At3g54700, Pht1;8/At1g20860, Pht1;9/At1g76430 (Plant Journal 2002, 31:341). Expression is upregulated in the shoot of cax1/cax3 mutant and is responsive to phosphate (Pi) and not phosphite (Phi) in r…	PHOSPHATE TRANSPORTER 1;4 (PHT1;4)	ARABIDOPSIS THALIANA PHOSPHATE TRANSPORTER 2 (ATPT2);PHOSPHATE TRANSPORTER 1;4 (PHT1;4)
AT4G26270	AT4G26270.1	phosphofructokinase 3	PHOSPHOFRUCTOKINASE 3 (PFK3)	PHOSPHOFRUCTOKINASE 3 (PFK3)
AT1G13680	AT1G13680.1	Encodes a phospholipase C-like protein that serves as a convergence point for fumonisin B1 and extracellular ATP signalling, and functions in Arabidopsis stress response to fumonisin B1.	PHOSPHOLIPASE C-LIKE 1 (PLCL1)	PHOSPHOLIPASE C-LIKE 1 (PLCL1)
AT2G26710	AT2G26710.1	Encodes a member of the cytochrome p450 family that serves as a control point between multiple photoreceptor systems and brassinosteroid signal transduction. Involved in brassinolide metabolism. Mediates response to a variety of light signals including hypocotyl elongation and cotyledon expansion.	PHYB ACTIVATION TAGGED SUPPRESSOR 1 (BAS1)	PHYB ACTIVATION TAGGED SUPPRESSOR 1 (BAS1); (CYP734A1); (CYP72B1)
AT5G48150	AT5G48150.1	Member of GRAS gene family. Semi-dominant mutant has a reduced response to far-red light and appears to act early in the phytochrome A signaling pathway.	PHYTOCHROME A SIGNAL TRANSDUCTION 1 (PAT1)	PHYTOCHROME A SIGNAL TRANSDUCTION 1 (PAT1)
AT2G20180	AT2G20180.2	Encodes a novel Myc-related bHLH transcription factor that has transcriptional activation activity in the dark. It is a key negative regulator of phytochrome-mediated seed germination and acts by inhibiting chlorophyll biosynthesis, light-mediated suppression of hypocotyl elongation and far-red light-mediated suppression of seed germination, and promoting negative gravitropism in hypocotyls. Ligh…	PHYTOCHROME INTERACTING FACTOR 3-LIKE 5 (PIL5)	PHYTOCHROME INTERACTING FACTOR 3-LIKE 5 (PIL5)
AT2G39210	AT2G39210.1	Major facilitator superfamily transmembrane transporter responsible for the uptake of picolinate herbicides.	PICLORAM RESISTANT30 (PIC30)	PICLORAM RESISTANT30 (PIC30)
AT1G20925	AT1G20925.1	Member of family of proteins that are similar to PIN auxin transporter.	PIN-LIKES 1 (PILS1)	PIN-LIKES 1 (PILS1)
AT1G05000	AT1G05000.2	Encodes an atypical dual-specificity phosphatase.	PLANT AND FUNGI ATYPICAL DUAL-SPECIFICITY PHOSPHATASE 1 (PFA-DSP1)	(AtPFA-DSP1);PLANT AND FUNGI ATYPICAL DUAL-SPECIFICITY PHOSPHATASE 1 (PFA-DSP1)
AT4G35470	AT4G35470.1	Encodes PIRL4, a member of the Plant Intracellular Ras-group-related LRRs (Leucine rich repeat proteins). PIRLs are a distinct, plant-specific class of intracellular LRRs that likely mediate protein interactions, possibly in the context of signal transduction.	PLANT INTRACELLULAR RAS GROUP-RELATED LRR 4 (PIRL4)	PLANT INTRACELLULAR RAS GROUP-RELATED LRR 4 (PIRL4)
AT2G35930	AT2G35930.1	Encodes a cytoplasmically localized U-box domain containing E3 ubiquitin ligase that is involved in the response to water stress and acts as a negative regulator of PAMP-triggered immunity.	PLANT U-BOX 23 (PUB23)	(ATPUB23);PLANT U-BOX 23 (PUB23)
AT2G40120	AT2G40120.1	Protein kinase superfamily protein	PLANT-SPECIFIC DUAL-SPECIFICITY TYROSINE PHOSPHORYLATION-REGULATED KINASE 3 (DYRKP-3)	PLANT-SPECIFIC DUAL-SPECIFICITY TYROSINE PHOSPHORYLATION-REGULATED KINASE 3 (DYRKP-3)
AT1G31830	AT1G31830.1	Encodes POLYAMINE UPTAKE TRANSPORTER 2, an amino acid permease family protein.	POLYAMINE UPTAKE TRANSPORTER 2 (PUT2)	POLYAMINE UPTAKE TRANSPORTER 2 (PUT2); (ATPUT2);PARAQUAT-RESISTANT 2 (PQR2)
AT3G19553	AT3G19553.1	Encodes POLYAMINE UPTAKE TRANSPORTER 5, an amino acid permease family protein.	POLYAMINE UPTAKE TRANSPORTER 5 (PUT5)	POLYAMINE UPTAKE TRANSPORTER 5 (PUT5)
AT4G36670	AT4G36670.1	Major facilitator superfamily protein	POLYOL/MONOSACCHARIDE TRANSPORTER 6 (PMT6)	POLYOL/MONOSACCHARIDE TRANSPORTER 6 (PMT6); (AtPMT6);POLYOL TRANSPORTER 6 (PLT6); (AtPLT6)
AT3G55740	AT3G55740.1	Encodes a proline transporter with affinity for gly betaine, proline, and GABA. Protein is expressed most highly in the roots.	PROLINE TRANSPORTER 2 (PROT2)	PROLINE TRANSPORTER 2 (ATPROT2);PROLINE TRANSPORTER 2 (PROT2)
AT4G34440	AT4G34440.1	Encodes a member of the proline-rich extensin-like receptor kinase (PERK) family. This family consists of 15 predicted receptor kinases (PMID: 15653807).	PROLINE-RICH EXTENSIN-LIKE RECEPTOR KINASE 5 (PERK5)	PROLINE-RICH EXTENSIN-LIKE RECEPTOR KINASE 5 (AtPERK5);PROLINE-RICH EXTENSIN-LIKE RECEPTOR KINASE 5 (PERK5)
AT2G02800	AT2G02800.1	Encodes protein kinase APK2b.	PROTEIN KINASE 2B (APK2B)	PROTEIN KINASE 2B (APK2B);KINASE 2 (KIN2);PBS1-LIKE 3 (PBL3)
AT1G44750	AT1G44750.1	Member of a family of proteins related to PUP1, a purine transporter. May be involved in the transport of purine and purine derivatives such as cytokinins, across the plasma membrane.	PURINE PERMEASE 11 (PUP11)	PURINE PERMEASE 11 (PUP11);PURINE PERMEASE 11 (ATPUP11)
AT1G28220	AT1G28220.1	Member of a family of proteins related to PUP1, a purine transporter. May be involved in the transport of purine and purine derivatives such as cytokinins, across the plasma membrane.	PURINE PERMEASE 3 (PUP3)	PURINE PERMEASE 3 (ATPUP3);PURINE PERMEASE 3 (PUP3)
AT1G54130	AT1G54130.1	This gene appears to be at least partially redundant with RSH2 (At3g14050). Guanosine tetraphosphate synthesized by RSH2/RSH3 (and CRSH At3g17470) to an unknown extent can repress chloroplast gene expression, and also reduce chloroplast size. Involved in the maintenance of the (p)ppGp level to accustom plastidial gene expression to darkness.	RELA/SPOT HOMOLOG 3 (RSH3)	RELA/SPOT HOMOLOG 3 (RSH3); (AT-RSH3);RELA/SPOT HOMOLOG 3 (ATRSH3)
AT1G46768	AT1G46768.1	encodes a member of the DREB subfamily A-5 of ERF/AP2 transcription factor family (RAP2.1). The protein contains one AP2 domain. There are 16 members in this subfamily including RAP2.9 and RAP2.10.	RELATED TO AP2 1 (RAP2.1)	RELATED TO AP2 1 (RAP2.1)
AT1G11330	AT1G11330.2	Recognizes the 9-methyl branched sphingoid base, produced as result of cleavage of Phytophthora infestans?ceramide D (Pi-Cer D) by NCER2. the 9-Methyl?branched sphingoid base is specific to microbes and induces plant immune responses by physically interacting with RDA2.	RESISTANT TO DFPM INHIBITION OF ABA SIGNALING 2 (RDA2)	S DOMAIN1 13 (SD1-13);RESISTANT TO DFPM INHIBITION OF ABA SIGNALING 2 (RDA2)
AT5G25610	AT5G25610.1	responsive to dehydration 22 (RD22) mediated by ABA	RESPONSIVE TO DESICCATION 22 (RD22)	RESPONSIVE TO DESICCATION 22 (RD22); (ATRD22)
AT4G03510	AT4G03510.1	RMA1 encodes a novel 28 kDa protein with a RING finger motif and a C-terminal membrane-anchoring domain that is involved in the secretory pathway. Has E3 ubiquitin ligase activity.	RING MEMBRANE-ANCHOR 1 (RMA1)	RING MEMBRANE-ANCHOR 1 (RMA1); (ATRMA1)
AT5G22000	AT5G22000.1	encodes a RING-type E3 ubiquitin ligase implicated in gametogenesis. Double mutant analyses with RHF1a suggests that RHF2a may be involved in targetting ICK4KRP6 for degradation following meiosis in order to allow the mitoses associated with megagametogenesis and microgametogenesis to occur. RHF2a is expressed in all four floral whorls and is present at ~8-fold higher levels than RHF1a in inflore…	RING-H2 GROUP F2A (RHF2A)	RING-H2 GROUP F2A (RHF2A)
AT2G05940	AT2G05940.1	Encodes a receptor-like cytoplasmic kinase that phosphorylates the host target RIN4, leading to the activation of a plant innate immune receptor RPM1.	RPM1-INDUCED PROTEIN KINASE (RIPK)	PBS1-LIKE 14 (PBL14);RPM1-INDUCED PROTEIN KINASE (RIPK)
AT1G06040	AT1G06040.1	Encodes salt tolerance protein (STO) which confers salt tolerance to yeast cells. Fully complements calcineurin deficient yeast but does not encode a phosphoprotein phosphatase. Sequence has similarities to CONSTANS. STO co-localizes with COP1 and plays a role in light signaling.STO transcript levels are regulated by photoperiod and phtyohormones. STO competes with FLC in the regulation of floral…	SALT TOLERANCE (STO)	B-BOX DOMAIN PROTEIN 24 (BBX24);SALT TOLERANCE (STO)
AT1G73805	AT1G73805.1	Encodes SAR Deficient 1 (SARD1), a key regulator for ICS1 (Isochorismate Synthase 1) induction and salicylic acid (SA) synthesis.	SAR DEFICIENT 1 (SARD1)	SAR DEFICIENT 1 (SARD1)
AT1G50420	AT1G50420.1	Encodes a scarecrow-like protein (SCL3) Putative transcription factors interacting with the gene product of VHA-B1 (vacuolar ATPase subunit B1; as shown through yeast two-hybrid assay).	SCARECROW-LIKE 3 (SCL3)	SCARECROW-LIKE 3 (SCL3);SCARECROW-LIKE 3 (SCL-3)
AT5G52510	AT5G52510.1	Transcription factor; member of the GRAS family of regulatory proteins; target of GL1/3; involved in trichome formation.	SCARECROW-LIKE 8 (SCL8)	SCARECROW-LIKE 8 (SCL8)
AT1G03220	AT1G03220.1	Eukaryotic aspartyl protease family protein	SECRETED ASPARTIC PROTEASE 2 (SAP2)	SECRETED ASPARTIC PROTEASE 2 (SAP2)
AT5G40390	AT5G40390.1	Encodes a protein which might be involved in the formation of verbascose. A T-DNA insertion mutant was shown to have a decreased amount of verbascose (as well as mannitol) whereas the levels of raffinose and stachyose remained unchanged. Enhances drought tolerance through raffinose synthesis or galactinol hydrolysis.	SEED IMBIBITION 1-LIKE (SIP1)	SEED IMBIBITION 1-LIKE (SIP1);RAFFINOSE SYNTHASE 5 (RS5)
AT3G10420	AT3G10420.2	P-loop containing nucleoside triphosphate hydrolases superfamily protein	SEEDLING PLASTID DEVELOPMENT 1 (SPD1)	SEEDLING PLASTID DEVELOPMENT 1 (SPD1)
AT4G02380	AT4G02380.3	Encodes AtLEA5 (late embryogenesis abundant like protein). Also known as SENESCENCE-ASSOCIATED GENE 21 (SAG21). Has a role on oxidative stress tolerance. mRNA levels are elevated in response to various stresses.	SENESCENCE-ASSOCIATED GENE 21 (SAG21)	SENESCENCE-ASSOCIATED GENE 21 (SAG21);ARABIDOPSIS THALIANA LATE EMBRYOGENENSIS ABUNDANT LIKE 5 (AtLEA5);LATE EMBRYOGENESIS ABUNDANT 38 (LEA38); (LEA5)
AT3G63470	AT3G63470.1	serine carboxypeptidase-like 40	SERINE CARBOXYPEPTIDASE-LIKE 40 (scpl40)	SERINE CARBOXYPEPTIDASE-LIKE 40 (scpl40)
AT1G76160	AT1G76160.1	SKU5 similar 5	SKU5 SIMILAR 5 (sks5)	SKU5 SIMILAR 5 (sks5)
AT3G60690	AT3G60690.1	SAUR-like auxin-responsive protein family	SMALL AUXIN UPREGULATED RNA 59 (SAUR59)	SMALL AUXIN UPREGULATED RNA 59 (SAUR59)
AT1G60940	AT1G60940.1	encodes a member of SNF1-related protein kinases (SnRK2) whose activity is activated by ionic (salt) and non-ionic (mannitol) osmotic stress.	SNF1-RELATED PROTEIN KINASE 2.10 (SNRK2.10)	SUCROSE NONFERMENTING 1-RELATED PROTEIN KINASE 2-10 (SNRK2-10);SNF1-RELATED KINASE 2B (SRK2B);SNF1-RELATED PROTEIN KINASE 2.10 (SNRK2.10)
AT3G48530	AT3G48530.1	SNF1-related protein kinase regulatory subunit gamma 1	SNF1-RELATED PROTEIN KINASE REGULATORY SUBUNIT GAMMA 1 (KING1)	SNF1-RELATED PROTEIN KINASE REGULATORY SUBUNIT GAMMA 1 (KING1); (KINgamma)
AT3G05030	AT3G05030.1	Encodes a vacuolar K+/H+ exchanger essential for active K+ uptake at the tonoplast and involved in regulating stomatal closure.	SODIUM HYDROGEN EXCHANGER 2 (NHX2)	SODIUM HYDROGEN EXCHANGER 2 (NHX2); (ATNHX2)
AT1G03790	AT1G03790.1	Encodes SOMNUS (SOM), a nucleus-localized CCCH-type zinc finger protein. SOM negatively regulates light-dependent seed germination downstream of PIL5 (AT2G20180).	SOMNUS (SOM)	SOMNUS (SOM); (ATTZF4);TANDEM CCCH ZINC FINGER PROTEIN 4 (TZF4); (ATC3H2)
AT5G51970	AT5G51970.1	Encodes a sorbitol dehydrogenase that exhibits greatest oxidative activity with sorbitol, ribitol and xylitol as substrates. SDH can be thiolated in vitro.	SORBITOL DEHYDROGENASE (ATSDH)	SORBITOL DEHYDROGENASE (ATSDH)
AT4G34640	AT4G34640.1	Encodes squalene synthase, which converts two molecules of farnesyl diphosphate (FPP) into squalene via an intermediate: presqualene diphosphate (PSPP). It is generally thought to be one of the key enzymes of sterol biosynthesis, since it catalyzes the first pathway-specific reaction of the sterol branch of the isoprenoid pathway. The mRNA is cell-to-cell mobile.	SQUALENE SYNTHASE 1 (SQS1)	(ERG9);SQUALENE SYNTHASE 1 (SQS1)
AT3G02850	AT3G02850.1	Encodes SKOR, a member of Shaker family potassium ion (K+) channel. This family includes five groups based on phylogenetic analysis (FEBS Letters (2007) 581: 2357): I (inward rectifying channel): AKT1 (AT2G26650), AKT5 (AT4G32500) and SPIK (also known as AKT6, AT2G25600); II (inward rectifying channel): KAT1 (AT5G46240) and KAT2 (AT4G18290); III (weakly inward rectifying channel): AKT2 (AT4G22200…	STELAR K+ OUTWARD RECTIFIER (SKOR)	STELAR K+ OUTWARD RECTIFIER (SKOR)
AT5G13710	AT5G13710.1	SMT1 controls the level of cholesterol in plants	STEROL METHYLTRANSFERASE 1 (SMT1)	STEROL METHYLTRANSFERASE 1 (SMT1);CEPHALOPOD (CPH)
AT2G21970	AT2G21970.1	stress enhanced protein 2 (SEP2) chlorophyll a/b-binding protein	STRESS ENHANCED PROTEIN 2 (SEP2)	STRESS ENHANCED PROTEIN 2 (SEP2)
AT1G22710	AT1G22710.1	Encodes for a high-affinity transporter essential for phloem loading and long-distance transport. A major sucrose transporter, AtSUC2 can also transport a wide range of physiological and synthetic glucose conjugates with both α- or β-linkage.	SUCROSE-PROTON SYMPORTER 2 (SUC2)	SUCROSE-PROTON SYMPORTER 2 (SUC2);ARABIDOPSIS THALIANA SUCROSE-PROTON SYMPORTER 2 (ATSUC2);SUCROSE TRANSPORTER 1 (SUT1)
AT5G07010	AT5G07010.1	Encodes a sulfotransferase that acts specifically on 11- and 12-hydroxyjasmonic acid. Transcript levels for this enzyme are increased by treatments with jasmonic acid (JA), 12-hydroxyJA, JA-isoleucine, and 12-oxyphytodienoic acid (a JA precursor).	SULFOTRANSFERASE 2A (ST2A)	ARABIDOPSIS THALIANA SULFOTRANSFERASE 2A (ATST2A);SULFOTRANSFERASE 2A (ST2A)
AT5G58070	AT5G58070.1	Encodes a temperature-induced lipocalin that is involved in thermotolerance and is required for retinal-mediated de novo root organogenesis. Peripherally associated with plasma membrane.	TEMPERATURE-INDUCED LIPOCALIN (TIL)	TEMPERATURE-INDUCED LIPOCALIN (TIL);TEMPERATURE-INDUCED LIPOCALIN (ATTIL)
AT5G03840	AT5G03840.1	Controls inflorescence meristem identity. Involved in the floral initiation process. Ortholog of the Antirrhinum gene CENTRORADIALIS (CEN). Involved in protein trafficking to the protein storage vacuole. TFL1 plays an antagonistic role to FT/TSF in the determination of inflorescence meristem identity.	TERMINAL FLOWER 1 (TFL1)	TERMINAL FLOWER 1 (TFL1);TERMINAL FLOWER 1 (TFL-1)
AT5G65210	AT5G65210.1	Encodes TGA1, a redox-controlled regulator of systemic acquired resistance. TGA1 targets the activation sequence-1 (as-1) element of the promoter region of defense proteins. TGA1 are S-nitrosylated.	TGACG SEQUENCE-SPECIFIC BINDING PROTEIN 1 (TGA1)	TGACG SEQUENCE-SPECIFIC BINDING PROTEIN 1 (TGA1)
AT1G08630	AT1G08630.1	Encodes a threonine aldolase, involved in threonine degradation to glycine. Primarily expressed in seeds and seedlings.	THREONINE ALDOLASE 1 (THA1)	THREONINE ALDOLASE 1 (THA1)
AT5G11590	AT5G11590.1	encodes a member of the DREB subfamily A-4 of ERF/AP2 transcription factor family. The protein contains one AP2 domain. There are 17 members in this subfamily including TINY.	TINY2 (TINY2)	TINY2 (TINY2); (ERF041)
AT5G63640	AT5G63640.1	Encodes a member of the Arabidopsis TOL (TOM1-LIKE) family of ubiquitin binding proteins that acts redundantly in the recognition and further endocytic sorting of a PIN-FORMED (PIN)-type auxin carrier protein at the plasma membrane, modulating dynamic auxin distribution and associated growth responses.	TOM1-LIKE 5 (TOL5)	TOM1-LIKE 5 (TOL5)
AT4G32760	AT4G32760.2	Encodes a member of the Arabidopsis TOL (TOM1-LIKE) family of ubiquitin binding proteins that acts redundantly in the recognition and further endocytic sorting of a PIN-FORMED (PIN)-type auxin carrier protein at the plasma membrane, modulating dynamic auxin distribution and associated growth responses.	TOM1-LIKE 9 (TOL9)	TOM1-LIKE 9 (TOL9)
AT3G16640	AT3G16640.1	Encodes a protein homologous to translationally controlled tumor protein (TCTP) from Drosophila. In flies, TCTP functions guanine nucleotide exchange factor in the TOR signaling pathway. TCTP is expressed throughout the plant with highest levels seen in meristematic regions of the shoot and root. Loss of function alleles are not transmitted through the male gametophyte due to defects in pollen tu…	TRANSLATIONALLY CONTROLLED TUMOR PROTEIN (TCTP1)	TRANSLATIONALLY CONTROLLED TUMOR PROTEIN (TCTP1); (AtTCTP1)
AT5G07990	AT5G07990.1	Required for flavonoid 3' hydroxylase activity. Enzyme abundance relative to CHS determines Quercetin/Kaempferol metabolite ratio. The mRNA is cell-to-cell mobile.	TRANSPARENT TESTA 7 (TT7)	TRANSPARENT TESTA 7 (TT7);CYTOCHROME P450 75B1 (CYP75B1); (D501)
AT1G07540	AT1G07540.1	Arabidopsis thaliana telomere-binding protein, putative (At1g07540)	TRF-LIKE 2 (TRFL2)	TRF-LIKE 2 (TRFL2)
AT5G19160	AT5G19160.1	Encodes a member of the TBL (TRICHOME BIREFRINGENCE-LIKE) gene family containing a plant-specific DUF231 (domain of unknown function) domain. TBL gene family has 46 members, two of which (TBR/AT5G06700 and TBL3/AT5G01360) have been shown to be involved in the synthesis and deposition of secondary wall cellulose, presumably by influencing the esterification state of pectic polymers.	TRICHOME BIREFRINGENCE-LIKE 11 (TBL11)	TRICHOME BIREFRINGENCE-LIKE 11 (TBL11)
AT1G29050	AT1G29050.1	Encodes a member of the TBL (TRICHOME BIREFRINGENCE-LIKE) gene family containing a plant-specific DUF231 (domain of unknown function) domain. TBL gene family has 46 members, two of which (TBR/AT5G06700 and TBL3/AT5G01360) have been shown to be involved in the synthesis and deposition of secondary wall cellulose, presumably by influencing the esterification state of pectic polymers.	TRICHOME BIREFRINGENCE-LIKE 38 (TBL38)	TRICHOME BIREFRINGENCE-LIKE 38 (TBL38)
AT5G46220	AT5G46220.1	Encodes a protein with alkaline ceramidase activity that is involved in regulation of turgor during pollen tube growth and silique stomatal movement. Tod1 is expressed specifically in pollen and silique guard cells. Loss of function mutations have reduced fertility due to defects in pollen transmission.	TURGOR REGULATION DEFECT 1 (TOD1)	TURGOR REGULATION DEFECT 1 (TOD1)
AT5G53970	AT5G53970.1	Encodes a cytosolic tyrosine aminotransferase which is strongly induced upon aging and coronatine treatment. AtTAT1 prefers Tyr as an amino donor but can also use Phe, Trp, His, Met, and Leu. The mRNA is cell-to-cell mobile.	TYROSINE AMINOTRANSFERASE 7 (TAT7)	(TAT1);TYROSINE AMINOTRANSFERASE 7 (TAT7);TYR AMINOTRANSFERASE 1 (ATTAT1)
AT5G53300	AT5G53300.1	Encodes a ubiquitin conjugating enzyme.	UBIQUITIN-CONJUGATING ENZYME 10 (UBC10)	(ATUBC10);UBIQUITIN-CONJUGATING ENZYME 10 (UBC10)
AT1G64230	AT1G64230.4	ubiquitin-conjugating enzyme 28	UBIQUITIN-CONJUGATING ENZYME 28 (UBC28)	UBIQUITIN-CONJUGATING ENZYME 28 (UBC28)
AT3G17000	AT3G17000.1	Group XIV ubiquitin-conjugating enzyme that functions negative regulation of drought stress.	UBIQUITIN-CONJUGATING ENZYME 32 (UBC32)	UBIQUITIN-CONJUGATING ENZYME 32 (UBC32)
AT3G56860	AT3G56860.1	encodes a nuclear protein that binds to RNA with a specificity for oligouridylates in vitro. Along with UBP1 and UBA1a, it may act as a component of a complex recognizing U-rich sequences in plant 3'-UTRs and contributing to the stabilization of mRNAs in the nucleus.	UBP1-ASSOCIATED PROTEIN 2A (UBA2A)	UBP1-ASSOCIATED PROTEIN 2A (UBA2A)
AT3G11340	AT3G11340.1	Encodes a uridine diphosphate-dependent glucosyltransferase that conjugates isoleucic acid and modulates plant defense via glucosylation of N-hydroxypipecolic acid.	UDP-DEPENDENT GLYCOSYLTRANSFERASE 76B1 (UGT76B1)	UDP-DEPENDENT GLYCOSYLTRANSFERASE 76B1 (UGT76B1)
AT2G15490	AT2G15490.1	UDP-glycosyltransferase 73B4	UDP-GLYCOSYLTRANSFERASE 73B4 (UGT73B4)	UDP-GLYCOSYLTRANSFERASE 73B4 (UGT73B4)
AT5G49690	AT5G49690.1	UDP-glycosyltransferase that can act upon sulcotrione herbicide. Overexpression confers resistance to herbicide.	UDP-GLYCOSYLTRANSFERASE 91C1 (UGT91C1)	UDP-GLYCOSYLTRANSFERASE 91C1 (UGT91C1)
AT2G03590	AT2G03590.1	Encodes a member of a class of allantoin transporters.	UREIDE PERMEASE 1 (UPS1)	UREIDE PERMEASE 1 (ATUPS1);UREIDE PERMEASE 1 (UPS1)
AT3G30340	AT3G30340.1	nodulin MtN21-like transporter family protein	USUALLY MULTIPLE ACIDS MOVE IN AND OUT TRANSPORTERS 32 (UMAMIT32)	USUALLY MULTIPLE ACIDS MOVE IN AND OUT TRANSPORTERS 32 (UMAMIT32)
AT3G28050	AT3G28050.1	nodulin MtN21-like transporter family protein	USUALLY MULTIPLE ACIDS MOVE IN AND OUT TRANSPORTERS 41 (UMAMIT41)	USUALLY MULTIPLE ACIDS MOVE IN AND OUT TRANSPORTERS 41 (UMAMIT41)
AT4G24220	AT4G24220.1	encodes a progesterone-5beta-reductase-like protein. It has enone reductase activity against a wide range of substrates, including 3-oxo-∆-4,5-steroids in vitro. The in vivo substrates and product of this enzyme have not yet been elucidated but it is likely to participate in steroid metabolism. The protein contains a mammalian death domain involved in programmed cell death. The gene is expressed …	VEIN PATTERNING 1 (VEP1)	VEIN PATTERNING 1 (VEP1); (AWI31); ∆4,5-STEROID-5[BETA]-REDUCTASE (5[beta]-StR)
AT5G58350	AT5G58350.1	Encodes a member of the WNK family (9 members in all) of protein kinases, the structural design of which is clearly distinct from those of other known protein kinases, such as receptor-like kinases and mitogen-activated protein kinases. Its transcription is under the control of circadian rhythms.	WITH NO LYSINE (K) KINASE 4 (WNK4)	(ZIK2);WITH NO LYSINE (K) KINASE 4 (WNK4)
AT3G51630	AT3G51630.1	Encodes a member of the WNK family (9 members in all) of protein kinases, the structural design of which is clearly distinct from those of other known protein kinases, such as receptor-like kinases and mitogen-activated protein kinases.	WITH NO LYSINE (K) KINASE 5 (WNK5)	WITH NO LYSINE (K) KINASE 5 (WNK5); (ZIK1); (ATWNK5)
AT5G50200	AT5G50200.1	Wound-responsive gene 3 (WR3). Encodes a high-affinity nitrate transporter. Up-regulated by nitrate. Involved in jasmonic acid-independent wound signal transduction.	WOUND-RESPONSIVE 3 (WR3)	WOUND-RESPONSIVE 3 (WR3);NITRATE TRANSPORTER 3.1 (NRT3.1); (ATNRT3.1)
AT5G56270	AT5G56270.1	Encodes WRKY transcription factor 2, a zinc-finger protein. In wrky2 mutants, egg cells polarize normally but zygotes fail to reestablish polar organelle positioning from a transient symmetric state, resulting in equal cell division and distorted embryo development.	WRKY DNA-BINDING PROTEIN 2 (WRKY2)	WRKY DNA-BINDING PROTEIN 2 (WRKY2);ARABIDOPSIS THALIANA WRKY DNA-BINDING PROTEIN 2 (ATWRKY2)
AT2G47260	AT2G47260.1	Encodes a member of WRKY Transcription Factor; Group I. Involved in nematode feeding site establishment and auxin mediated PIN polar localization in roots. Expression is induced by auxin.	WRKY DNA-BINDING PROTEIN 23 (WRKY23)	WRKY DNA-BINDING PROTEIN 23 (WRKY23);WRKY DNA-BINDING PROTEIN 23 (ATWRKY23)
AT4G18170	AT4G18170.1	Member of WRKY Transcription Factor; Group II-c. Involved in the activation of salicylic acid biosynthesis genes ICS1 and PBS3. In the ovule, it is expressed in hypodermal somatic cells and appears to play a role in supression of megasporocyte cell fate. In the leaf if is upstream of FHY3 and regulates light-mediated leaf senescence.	WRKY DNA-BINDING PROTEIN 28 (WRKY28)	WRKY DNA-BINDING PROTEIN 28 (WRKY28); (AtWRKY28)
AT2G38470	AT2G38470.1	Member of the plant WRKY transcription factor family. Regulates the antagonistic relationship between defense pathways mediating responses to P. syringae and necrotrophic fungal pathogens. Located in nucleus. Involved in response to various abiotic stresses - especially salt stress. Regulates cytochrome P450 gene CYP94B1 to control apoplastic barrier formation in roots to confer salt tolerance.	WRKY DNA-BINDING PROTEIN 33 (WRKY33)	WRKY DNA-BINDING PROTEIN 33 (WRKY33);WRKY DNA-BINDING PROTEIN 33 (ATWRKY33)
AT1G13960	AT1G13960.1	Encodes WRKY DNA-binding protein 4 (WRKY4).	WRKY DNA-BINDING PROTEIN 4 (WRKY4)	WRKY DNA-BINDING PROTEIN 4 (WRKY4)
AT1G80840	AT1G80840.1	Pathogen-induced transcription factor. Binds W-box sequences in vitro. Forms protein complexes with itself and with WRKY40 and WRKY60. Coexpression with WRKY18 or WRKY60 made plants more susceptible to both P. syringae and B. cinerea. WRKY18, WRKY40, and WRKY60 have partially redundant roles in response to the hemibiotrophic bacterial pathogen Pseudomonas syringae and the necrotrophic fungal path…	WRKY DNA-BINDING PROTEIN 40 (WRKY40)	WRKY DNA-BINDING PROTEIN 40 (WRKY40); (ATWRKY40)
AT5G13080	AT5G13080.1	WRKY75 is one of several transcription factors induced during Pi deprivation. It is nuclear localized and regulated differentially during Pi starvation. RNAi mediated suppression of WRKY75 made the plants more susceptible to Pi stress as indicated by the higher accumulation of anthocyanin during Pi starvation.	WRKY DNA-BINDING PROTEIN 75 (WRKY75)	ARABIDOPSIS THALIANA WRKY DNA-BINDING PROTEIN 75 (ATWRKY75);WRKY DNA-BINDING PROTEIN 75 (WRKY75)
AT4G28850	AT4G28850.1	xyloglucan endotransglucosylase/hydrolase 26	XYLOGLUCAN ENDOTRANSGLUCOSYLASE/HYDROLASE 26 (XTH26)	XYLOGLUCAN ENDOTRANSGLUCOSYLASE/HYDROLASE 26 (XTH26); (ATXTH26)
AT2G36870	AT2G36870.1	Encodes a xyloglucan endotransglycosylase/hydrolase. Protein sequence and phylogenetic analysis indicates that this enzyme resides in Group III-A of the XTH family, with high similarity to Tropaeolum majus (nasturtium) xyloglucanase 1 (TmNXG1). By sequence similarity to XTH31 (At3g44990) and in vivo analysis, likely to exhibit predominant xyloglucan endo-hydrolase activity (EC 3.2.1.151) with onl…	XYLOGLUCAN ENDOTRANSGLUCOSYLASE/HYDROLASE 32 (XTH32)	XYLOGLUCAN ENDOTRANSGLUCOSYLASE/HYDROLASE 32 (XTH32); (ATXTH32)
AT4G24120	AT4G24120.1	Member of a small family of oligopeptide transporters similar to the yellow stripe locus of maize (ZmYS1).	YELLOW STRIPE LIKE 1 (YSL1)	YELLOW STRIPE LIKE 1 (YSL1);YELLOW STRIPE LIKE 1 (ATYSL1)
AT3G21175	AT3G21175.1	member of a novel family of plant-specific GATA-type transcription factors.	ZIM-LIKE 1 (ZML1)	ZIM-LIKE 1 (ZML1);GATA TRANSCRIPTION FACTOR 24 (GATA24);ZIM LIKE 1 (ZML1); (TIFY2B)
AT1G66140	AT1G66140.1	Encodes a zinc finger protein containing only a single zinc finger.	ZINC FINGER PROTEIN 4 (ZFP4)	ZINC FINGER PROTEIN 4 (ZFP4)
AT5G13750	AT5G13750.1	zinc induced facilitator-like 1	ZINC INDUCED FACILITATOR-LIKE 1 (ZIFL1)	ZINC INDUCED FACILITATOR-LIKE 1 (ZIFL1)
530 common elements in "KF_June-bud-up" and "HP-LP_HP_bud2-up":
AT5G14780
AT1G27320
AT1G18390
AT2G45120
AT2G33590
AT4G39140
AT4G31140
AT4G29190
AT3G59890
AT1G76980
AT3G45640
AT3G08760
AT1G60710
AT2G38470
AT2G18540
AT2G23790
AT1G76360
AT4G22990
AT5G06060
AT5G46170
AT3G59140
AT5G19850
AT4G03510
AT1G25390
AT3G23240
AT2G02070
AT5G64430
AT3G13460
AT3G07870
AT4G32760
AT1G11530
AT3G53480
AT5G25220
AT5G53900
AT1G68570
AT3G12580
AT2G38610
AT5G62570
AT4G25170
AT4G17570
AT1G53590
AT4G13430
AT5G57580
AT2G29670
AT5G52790
AT1G72830
AT5G53130
AT3G05500
AT1G08230
AT1G13960
AT2G41250
AT2G15730
AT3G53810
AT1G06620
AT4G27290
AT1G47480
AT5G50200
AT4G34640
AT2G20180
AT5G62350
AT4G27280
AT5G53390
AT5G03680
AT2G46370
AT3G19553
AT1G09970
AT1G66950
AT1G06330
AT5G58350
AT1G01500
AT3G26590
AT2G33150
AT1G28330
AT2G44480
AT1G28220
AT3G11340
AT5G62220
AT2G41900
AT5G36110
AT1G54130
AT3G30390
AT4G22120
AT1G02170
AT4G19420
AT1G27950
AT1G03220
AT2G17220
AT5G50915
AT4G14540
AT5G56270
AT3G26300
AT5G28490
AT1G55190
AT1G30040
AT1G11050
AT4G35090
AT4G28390
AT1G28260
AT4G02570
AT3G21360
AT1G75390
AT2G42280
AT4G33920
AT1G64230
AT1G10500
AT5G62020
AT5G06100
AT1G05000
AT2G22590
AT5G47220
AT3G28050
AT2G40200
AT3G56860
AT3G63440
AT3G47340
AT3G47570
AT3G18620
AT5G65530
AT1G70530
AT5G54310
AT1G13440
AT3G30340
AT1G06050
AT4G17940
AT5G43700
AT2G37150
AT1G35720
AT4G24780
AT1G47670
AT3G57120
AT5G61530
AT5G66460
AT4G27250
AT2G47260
AT2G42490
AT5G03700
AT4G01410
AT5G27990
AT1G74520
AT1G01580
AT3G01170
AT5G22000
AT1G43670
AT4G09900
AT5G54650
AT1G20510
AT5G54080
AT5G54730
AT3G10420
AT2G36690
AT3G21175
AT5G13490
AT2G46150
AT4G38060
AT3G19000
AT2G41380
AT5G65210
AT3G24180
AT4G19390
AT4G11600
AT2G38090
AT4G23030
AT5G41460
AT3G05030
AT5G49730
AT1G78020
AT1G72330
AT2G37980
AT3G60160
AT3G03440
AT3G20770
AT1G12060
AT3G12360
AT1G78380
AT5G54540
AT2G22570
AT2G22900
AT1G29400
AT4G05200
AT5G22850
AT1G75800
AT5G53300
AT5G44440
AT2G36770
AT5G06530
AT2G43970
AT4G39490
AT2G45220
AT5G13710
AT3G47520
AT2G33360
AT5G56970
AT5G23750
AT3G01090
AT1G61260
AT5G52510
AT3G63470
AT5G61890
AT5G03560
AT1G76160
AT1G52190
AT5G64250
AT5G12840
AT5G06440
AT1G52870
AT2G40000
AT3G48990
AT3G48000
AT2G13620
AT5G50170
AT5G63640
AT2G36870
AT1G69530
AT1G79590
AT4G02750
AT3G05700
AT1G68050
AT2G01670
AT2G44130
AT3G29400
AT5G01520
AT3G09830
AT2G26870
AT3G01990
AT5G18600
AT3G17000
AT3G26040
AT5G06800
AT5G22060
AT4G35470
AT4G27460
AT2G02800
AT5G08370
AT1G07540
AT1G50420
AT2G03590
AT5G19820
AT1G51660
AT4G18170
AT4G16580
AT3G29575
AT5G06740
AT3G57090
AT3G49160
AT2G01620
AT2G31960
AT5G05340
AT5G28770
AT3G07470
AT4G36870
AT1G16390
AT1G29220
AT3G04730
AT3G27110
AT1G20160
AT5G54130
AT3G19330
AT2G15490
AT3G12490
AT1G55840
AT3G21070
AT5G48150
AT5G24530
AT5G65380
AT3G61060
AT5G55530
AT1G06040
AT3G01470
AT4G17030
AT5G66730
AT1G75100
AT1G72710
AT5G49690
AT2G31040
AT1G31830
AT1G06780
AT2G46680
AT4G38810
AT4G32480
AT1G64110
AT2G46270
AT2G44280
AT2G01260
AT1G01540
AT3G46130
AT5G24320
AT5G01750
AT3G57680
AT5G19160
AT3G49690
AT4G03260
AT4G34215
AT2G41430
AT2G39130
AT2G43850
AT4G27190
AT4G32600
AT4G13830
AT1G71695
AT3G63380
AT5G53420
AT3G14440
AT5G13080
AT5G56960
AT1G20823
AT1G66180
AT2G28320
AT4G11570
AT2G21970
AT1G66140
AT5G10650
AT5G15500
AT1G28380
AT1G71070
AT3G50170
AT3G20300
AT3G15260
AT1G12480
AT1G07870
AT3G23920
AT1G08570
AT3G12120
AT4G01870
AT3G51630
AT5G54510
AT4G08150
AT3G62020
AT1G80350
AT2G17880
AT1G60940
AT2G35930
AT3G50120
AT5G47230
AT5G49620
AT4G33050
AT4G26270
AT5G06570
AT2G05910
AT1G29050
AT3G07310
AT1G66920
AT1G45249
AT4G03965
AT1G09910
AT5G57800
AT3G15650
AT5G39590
AT5G54840
AT2G05160
AT4G19810
AT4G17500
AT5G39785
AT4G38650
AT5G23240
AT4G19380
AT1G22710
AT1G08630
AT1G08500
AT4G09350
AT2G16700
AT3G10910
AT4G34440
AT3G48310
AT1G30910
AT3G09270
AT3G16640
AT4G05020
AT2G36780
AT2G40120
AT1G55850
AT5G58070
AT5G25560
AT5G01950
AT4G27745
AT5G02790
AT1G14130
AT4G17720
AT5G24910
AT1G56220
AT1G15550
AT3G60690
AT5G11590
AT2G05940
AT4G32280
AT2G36380
AT3G07350
AT5G13750
AT4G24120
AT2G22420
AT1G69490
AT1G76650
AT5G42570
AT1G70170
AT2G13360
AT3G26618
AT4G11820
AT5G48630
AT2G23620
AT3G06760
AT5G25610
AT2G38940
AT5G38450
AT1G27930
AT5G13400
AT4G13620
AT3G56200
AT2G40095
AT1G44750
AT1G02205
AT1G20925
AT4G19230
AT1G70000
AT2G36970
AT1G78070
AT1G58340
AT2G42610
AT1G64500
AT5G10770
AT5G25110
AT4G36530
AT4G33150
AT1G13680
AT2G30300
AT2G29420
AT1G71000
AT5G62360
AT1G06460
AT2G45180
AT1G20190
AT3G52970
AT2G38280
AT1G26560
AT3G15810
AT2G26150
AT3G19430
AT4G33565
AT3G02850
AT1G65480
AT3G03990
AT5G04760
AT1G19250
AT3G23530
AT5G07010
AT5G51970
AT5G53970
AT2G23610
AT4G17900
AT4G39070
AT5G06720
AT1G46768
AT5G59890
AT1G76490
AT1G64970
AT2G16890
AT4G36670
AT5G38710
AT1G80840
AT2G34750
AT1G11330
AT4G24220
AT2G39210
AT2G41640
AT1G78060
AT3G48530
AT4G33950
AT5G05320
AT1G73805
AT5G62040
AT5G52450
AT3G29000
AT3G14370
AT1G52800
AT1G21550
AT3G16770
AT1G70670
AT2G39380
AT4G02340
AT1G15670
AT3G55740
AT4G16563
AT3G21760
AT4G01150
AT4G27450
AT2G37970
AT4G15450
AT2G45550
AT1G30100
AT5G46220
AT5G20400
AT4G02380
AT4G36040
AT4G28850
AT1G22400
AT4G23470
AT3G24520
AT1G02610
AT2G29120
AT1G32860
AT2G14520
AT5G06080
AT1G24430
AT4G33905
AT2G45400
AT1G03790
AT1G07900
AT4G24960
AT1G80160
AT3G10300
AT1G05010
AT5G07990
AT1G53210
AT5G03840
AT1G21000
AT5G40390
AT5G53110
AT5G53870
AT5G53750
AT2G26710
AT1G77120
AT5G62480
AT1G52560
AT3G26510
AT5G24090
AT5G26340
AT1G25440
AT5G55050
AT3G13610
AT4G01970
AT2G40340
AT5G11090

## Sheet: Table S10
Common up-regulated genes between kiwifruit buds from December and petunia bud6 from 1st expt after 24 h of fresh highP
Locus Identifier	Gene Model Name	Gene Model Description	Primary Gene Symbol	All Gene Symbols
AT2G38100	AT2G38100.3	Encodes a nitrate transporter that is involved in nitrogen accumulation in embryos.
AT3G19500	AT3G19500.1	basic helix-loop-helix (bHLH) DNA-binding superfamily protein
AT1G71691	AT1G71691.2	GDSL-motif esterase/acyltransferase/lipase. Enzyme group with broad substrate specificity that may catalyze acyltransfer or hydrolase reactions with lipid and non-lipid substrates.
AT5G52450	AT5G52450.1	MATE efflux family protein
AT1G30320	AT1G30320.1	Remorin family protein
AT4G24660	AT4G24660.2	homeobox protein 22
AT2G07170	AT2G07170.1	ARM repeat superfamily protein
AT2G33170	AT2G33170.1	Leucine-rich repeat receptor-like protein kinase family protein
AT4G22730	AT4G22730.1	Leucine-rich repeat protein kinase family protein
AT1G09890	AT1G09890.3	Rhamnogalacturonate lyase family protein
AT4G13030	AT4G13030.3	P-loop containing nucleoside triphosphate hydrolases superfamily protein
AT4G35070	AT4G35070.1	SBP (S-ribonuclease binding protein) family protein
AT5G62350	AT5G62350.1	Plant invertase/pectin methylesterase inhibitor superfamily protein
AT2G17033	AT2G17033.2	pentatricopeptide (PPR) repeat-containing protein
AT5G66600	AT5G66600.1	electron transporter, putative (Protein of unknown function, DUF547)
AT1G61260	AT1G61260.1	cotton fiber (DUF761)
AT3G03770	AT3G03770.1	Leucine-rich repeat protein kinase family protein
AT5G67260	AT5G67260.2	Encode CYCD3;2, a CYCD3 D-type cyclin. Important for determining cell number in developing lateral organs and mediating cytokinin effects in apical growth and development. With PPD and NINJA, it plays a crucial role in leaf morphogenesis.
AT5G50640	AT5G50640.1	CBS/octicosapeptide/phox/Bemp1 domain protein
AT5G07670	AT5G07670.1	RNI-like superfamily protein
AT2G36026	AT2G36026.1	Ovate family protein
AT1G47740	AT1G47740.1	PPPDE putative thiol peptidase family protein
AT1G25510	AT1G25510.1	Eukaryotic aspartyl protease family protein
AT2G34060	AT2G34060.1	Peroxidase superfamily protein
AT5G07030	AT5G07030.1	Eukaryotic aspartyl protease family protein
AT5G18750	AT5G18750.1	DNAJ heat shock N-terminal domain-containing protein
AT3G47000	AT3G47000.1	Glycosyl hydrolase family protein
AT5G56590	AT5G56590.1	O-Glycosyl hydrolases family 17 protein
AT1G67570	AT1G67570.1	zinc finger CONSTANS-like protein (DUF3537)
AT2G21100	AT2G21100.1	Disease resistance-responsive (dirigent-like protein) family protein
AT3G08680	AT3G08680.1	Leucine-rich repeat protein kinase family protein
AT3G51860	AT3G51860.2	Vacuolar Ca(2+)/H(+) transporter that forms a complex with CAX1 that plays a role in diverse processes including phosphate homeostasis and heavy metal tolerance
AT1G60060	AT1G60060.1	Serine/threonine-protein kinase WNK (With No Lysine)-like protein
AT4G24380	AT4G24380.3	dihydrofolate reductase
AT1G15870	AT1G15870.1	Mitochondrial glycoprotein family protein
AT3G53440	AT3G53440.1	Homeodomain-like superfamily protein
AT4G24930	AT4G24930.1	thylakoid lumenal 17.9 kDa protein, chloroplast
AT1G65560	AT1G65560.1	Zinc-binding dehydrogenase family protein
AT5G28150	AT5G28150.1	hypothetical protein (DUF868)
AT5G15240	AT5G15240.1	Transmembrane amino acid transporter family protein
AT5G49040	AT5G49040.1	Disease resistance-responsive (dirigent-like protein) family protein
AT5G02540	AT5G02540.1	NAD(P)-binding Rossmann-fold superfamily protein
AT3G60340	AT3G60340.1	alpha/beta-Hydrolases superfamily protein
AT5G07800	AT5G07800.1	Flavin-binding monooxygenase family protein
AT3G17430	AT3G17430.1	Nucleotide/sugar transporter family protein The mRNA is cell-to-cell mobile.
AT4G35850	AT4G35850.1	Pentatricopeptide repeat (PPR) superfamily protein
AT3G20015	AT3G20015.1	Eukaryotic aspartyl protease family protein
AT5G59070	AT5G59070.1	UDP-Glycosyltransferase superfamily protein
AT1G80060	AT1G80060.1	Ubiquitin-like superfamily protein
AT3G25690	AT3G25690.5	actin binding protein required for normal chloroplast positioningThe mRNA is cell-to-cell mobile.
AT4G23740	AT4G23740.1	Leucine-rich repeat protein kinase family protein
AT5G15900	AT5G15900.2	Encodes a member of the TBL (TRICHOME BIREFRINGENCE-LIKE) gene family containing a plant-specific DUF231 (domain of unknown function) domain. TBL gene family has 46 members, two of which (TBR/AT5G06700 and TBL3/AT5G01360) have been shown to be involved in the synthesis and deposition of secondary wall cellulose, presumably by influencing the esterification state of pectic polymers.
AT4G01730	AT4G01730.1	DHHC-type zinc finger family protein
AT4G29920	AT4G29920.2	Encodes a member of an eight-gene family (SMAX1 and SMAX1-like) that has weak similarity to AtHSP101, a ClpB chaperonin required for thermotolerance. Loss of function mutants show increased sensitivity to salt stress and drought.	SMAX4
AT2G24610	AT2G24610.2	Member of Cyclic nucleotide gated channel family; a plasma membrane localized Ca2+ chan_x0002_nel, which is required for the normal growth of Arabidopsis root hair tip.
AT3G57830	AT3G57830.1	Leucine-rich repeat protein kinase family protein
AT2G18193	AT2G18193.1	P-loop containing nucleoside triphosphate hydrolases superfamily protein
AT3G19090	AT3G19090.2	Encodes a mRNA binding protein that targets genes with B1 or B2-type box in their 5'-UTRs. Expression is dynamic in pollen and found in different compartments during pollen development. Loss of function results in reduced transmission through male due to defects in pollen tube germination and pollen tube guidance.
AT1G05310	AT1G05310.1	Pectin lyase-like superfamily protein
AT1G06143	AT1G06143.1	basic helix loop helix DNA-binding superfamily protein
AT1G05440	AT1G05440.1	C-8 sterol isomerase
AT4G35240	AT4G35240.1	DNA-directed RNA polymerase subunit beta, putative (DUF630 and DUF632)
AT3G58690	AT3G58690.1	Protein kinase superfamily protein
AT2G25737	AT2G25737.1	Sulfite exporter TauE/SafE family protein
AT5G25080	AT5G25080.1	Sas10/Utp3/C1D family
AT5G66710	AT5G66710.1	Protein kinase superfamily protein
AT4G00350	AT4G00350.1	MATE efflux family protein
AT3G01810	AT3G01810.1	EEIG1/EHBP1 protein amino-terminal domain protein
AT5G67200	AT5G67200.1	Leucine-rich repeat protein kinase family protein
AT3G19270	AT3G19270.2	Encodes a protein with ABA 8 Prime-hydroxylase activity, involved in ABA catabolism. Member of the CYP707A gene family.
AT3G50120	AT3G50120.1	transmembrane protein, putative (DUF247)
AT4G01130	AT4G01130.1	GDSL-motif esterase/acyltransferase/lipase. Enzyme group with broad substrate specificity that may catalyze acyltransfer or hydrolase reactions with lipid and non-lipid substrates.
AT3G19430	AT3G19430.2	late embryogenesis abundant protein-related / LEA protein-like protein
AT2G37420	AT2G37420.1	ATP binding microtubule motor family protein
AT2G28790	AT2G28790.2	Pathogenesis-related thaumatin superfamily protein
AT4G13650	AT4G13650.1	Pentatricopeptide repeat (PPR) superfamily protein
AT4G11450	AT4G11450.1	bromo-adjacent domain protein, putative (DUF3527)
AT2G01630	AT2G01630.1	O-Glycosyl hydrolases family 17 protein
AT2G25770	AT2G25770.1	Polyketide cyclase/dehydrase and lipid transport superfamily protein
AT3G62160	AT3G62160.1	HXXXD-type acyl-transferase family protein
AT3G26700	AT3G26700.1	Protein kinase superfamily protein
AT3G08570	AT3G08570.1	Phototropic-responsive NPH3 family protein
AT3G24515	AT3G24515.3	ubiquitin-conjugating enzyme 37
AT5G20110	AT5G20110.1	Dynein light chain type 1 family protein
AT3G48800	AT3G48800.1	Sterile alpha motif (SAM) domain-containing protein
AT1G30890	AT1G30890.1	Integral membrane HRF1 family protein
AT1G63850	AT1G63850.1	BTB/POZ domain-containing protein
AT5G66230	AT5G66230.2	Chalcone-flavanone isomerase family protein
AT1G11910	AT1G11910.2	Encodes an aspartic proteinase that forms a heterodimer and is stable over a broad pH range (ph 3-8).
AT2G24230	AT2G24230.1	Leucine-rich repeat protein kinase family protein
AT5G23100	AT5G23100.1	MIZU-KUSSEI-like protein (Protein of unknown function, DUF617)
AT4G11440	AT4G11440.1	Mitochondrial substrate carrier family protein
AT2G45340	AT2G45340.1	Leucine-rich repeat protein kinase family protein
AT3G20820	AT3G20820.1	Leucine-rich repeat (LRR) family protein
AT2G17210	AT2G17210.1	Tetratricopeptide repeat (TPR)-like superfamily protein
AT1G14590	AT1G14590.1	Nucleotide-diphospho-sugar transferase family protein
AT5G06740	AT5G06740.2	Concanavalin A-like lectin protein kinase family protein
AT3G13560	AT3G13560.1	O-Glycosyl hydrolases family 17 protein
AT2G27740	AT2G27740.1	RAB6-interacting golgin (DUF662)
AT4G23930	AT4G23930.1	Late embryogenesis abundant (LEA) hydroxyproline-rich glycoprotein family
AT1G65810	AT1G65810.1	P-loop containing nucleoside triphosphate hydrolases superfamily protein
AT4G39790	AT4G39790.1	bZIP transcription factor, putative (DUF630 and DUF632)
AT5G07620	AT5G07620.1	Protein kinase superfamily protein
AT2G36780	AT2G36780.1	UDP-Glycosyltransferase superfamily protein
AT5G41850	AT5G41850.1	alpha/beta-Hydrolases superfamily protein
AT3G07810	AT3G07810.2	RNA-binding (RRM/RBD/RNP motifs) family protein
AT1G19715	AT1G19715.3	Mannose-binding lectin superfamily protein
AT5G43020	AT5G43020.1	Leucine-rich repeat protein kinase family protein
AT1G18090	AT1G18090.1	5-3 exonuclease family protein
AT4G27250	AT4G27250.1	NAD(P)-binding Rossmann-fold superfamily protein
AT5G20950	AT5G20950.3	Encodes a beta-glucosidase involved in xyloglucan metabolism.
AT3G06240	AT3G06240.1	F-box family protein
AT3G56380	AT3G56380.2	response regulator 17
AT1G17850	AT1G17850.2	Rhodanese/Cell cycle control phosphatase superfamily protein
AT1G80190	AT1G80190.5	Similar to the PSF1 component of GINS complex, which in other organism was shown to be involved in the initiation of DNA replication.
AT4G03100	AT4G03100.1	Rho GTPase activating protein with PAK-box/P21-Rho-binding domain-containing protein
AT4G15830	AT4G15830.1	ARM repeat superfamily protein
AT4G05430	AT4G05430.3	Carbohydrate-binding X8 domain superfamily protein
AT2G15730	AT2G15730.1	P-loop containing nucleoside triphosphate hydrolases superfamily protein
AT1G44760	AT1G44760.2	Adenine nucleotide alpha hydrolases-like superfamily protein
AT3G58100	AT3G58100.2	Encodes a member of the X8-GPI family of proteins. It localizes to the plasmodesmata and is predicted to bind callose.
AT3G52990	AT3G52990.1	Pyruvate kinase family protein
AT4G25835	AT4G25835.1	P-loop containing nucleoside triphosphate hydrolases superfamily protein
AT1G32860	AT1G32860.1	Glycosyl hydrolase superfamily protein
AT3G01710	AT3G01710.3	TPX2 (targeting protein for Xklp2) protein family
AT1G18610	AT1G18610.1	Galactose oxidase/kelch repeat superfamily protein, induced by calcium.
AT3G17360	AT3G17360.3	PHRAGMOPLAST ORIENTING KINESIN 1 is one of the two Arabidopsis homologs isolated in yeast two-hybrid screen for interaction partners of maize gene TANGLED1 (TAN1). Based on sequence homology in their motor domains, POK1 and POK2 belong to the kinesin-12 class which also includes the well-characterized group of phragmoplast-associated kinesins AtPAKRPs. Both kinesins are composed of an N-terminal …
AT3G18670	AT3G18670.2	Ankyrin repeat family protein
AT5G13210	AT5G13210.1	Uncharacterized conserved protein UCP015417, vWA
AT3G42860	AT3G42860.1	zinc knuckle (CCHC-type) family protein
AT1G66250	AT1G66250.1	O-Glycosyl hydrolases family 17 protein
AT4G16970	AT4G16970.1	Protein kinase superfamily protein
AT4G33870	AT4G33870.1	Peroxidase superfamily protein
AT1G80870	AT1G80870.1	Protein kinase superfamily protein
AT3G51280	AT3G51280.1	Tetratricopeptide repeat (TPR)-like superfamily protein
AT3G26040	AT3G26040.1	HXXXD-type acyl-transferase family protein
AT5G62710	AT5G62710.1	Leucine-rich repeat protein kinase family protein
AT1G02180	AT1G02180.1	ferredoxin-like protein
AT5G67150	AT5G67150.1	HXXXD-type acyl-transferase family protein
AT5G12300	AT5G12300.1	Calcium-dependent lipid-binding (CaLB domain) family protein
AT4G25080	AT4G25080.6	Encodes a protein with methyltransferase activity responsible for the methylation of magnesium protoporphyrin IX. Mutants defective in this gene are affected in chlorophyll biosynthesis and show a reduction in the accumulation of a number of major thylakoid-associated proteins including components of PSI (LHCI), PSII (LHCII, D1, CP43) and the cytochrome b6f complex (Cytf). By contrast, no signifi…
AT3G56770	AT3G56770.1	basic helix-loop-helix (bHLH) DNA-binding superfamily protein
AT5G14210	AT5G14210.2	Leucine-rich repeat protein kinase family protein
AT5G07475	AT5G07475.1	Cupredoxin superfamily protein
AT3G15680	AT3G15680.1	Ran BP2/NZF zinc finger-like superfamily protein
AT5G05240	AT5G05240.1	cation-transporting ATPase
AT4G14310	AT4G14310.2	Transducin/WD40 repeat-like superfamily protein
AT5G04840	AT5G04840.1	bZIP protein
AT1G15760	AT1G15760.1	Sterile alpha motif (SAM) domain-containing protein
AT3G05170	AT3G05170.1	Phosphoglycerate mutase family protein
AT1G44130	AT1G44130.1	Eukaryotic aspartyl protease family protein
AT3G51895	AT3G51895.2	Encodes a chloroplast-localized sulfate transporter.
AT5G37690	AT5G37690.1	SGNH hydrolase-type esterase superfamily protein
AT5G60210	AT5G60210.3	Encodes RIP5 (ROP interactive partner 5), a putative Rho protein effector, interacting specifically with the active form of ROPs (Rho proteins of plants).
AT1G49740	AT1G49740.1	PLC-like phosphodiesterases superfamily protein
AT4G16650	AT4G16650.1	O-fucosyltransferase family protein
AT2G30933	AT2G30933.1	Carbohydrate-binding X8 domain superfamily protein
AT1G53380	AT1G53380.1	hypothetical protein (DUF641)
AT4G02100	AT4G02100.1	Heat shock protein DnaJ with tetratricopeptide repeat-containing protein
AT5G24490	AT5G24490.1	30S ribosomal protein
AT1G75090	AT1G75090.1	DNA glycosylase superfamily protein
AT3G61610	AT3G61610.1	Galactose mutarotase-like superfamily protein
AT1G10850	AT1G10850.1	Leucine-rich repeat protein kinase family protein
AT5G10190	AT5G10190.1	Major facilitator superfamily protein
AT4G25980	AT4G25980.1	peroxidase superfamily protein
AT3G50420	AT3G50420.1	Pentatricopeptide repeat (PPR) superfamily protein
AT1G80450	AT1G80450.1	VQ motif-containing protein
AT1G21740	AT1G21740.1	DUF630 family protein, putative (DUF630 and DUF632)
AT1G01300	AT1G01300.1	Eukaryotic aspartyl protease family protein
AT5G12890	AT5G12890.1	UDP-Glycosyltransferase superfamily protein
AT3G61750	AT3G61750.1	Cytochrome b561/ferric reductase transmembrane with DOMON related domain-containing protein
AT1G10650	AT1G10650.1	SBP (S-ribonuclease binding protein) family protein
AT5G03250	AT5G03250.1	Phototropic-responsive NPH3 family protein
AT5G23950	AT5G23950.2	Calcium-dependent lipid-binding (CaLB domain) family protein
AT5G64970	AT5G64970.1	Mitochondrial substrate carrier family protein
AT2G17650	AT2G17650.1	AMP-dependent synthetase and ligase family protein
AT2G27770	AT2G27770.1	DUF868 family protein (DUF868)
AT3G05950	AT3G05950.1	Germin-like protein subfamily 1 member 7; mutant has enhanced sensitivity to NaHCO3.
AT4G26060	AT4G26060.1	Ribosomal protein L18ae family
AT4G37100	AT4G37100.1	Pyridoxal phosphate (PLP)-dependent transferases superfamily protein
AT1G10780	AT1G10780.2	F-box/RNI-like superfamily protein
AT1G20720	AT1G20720.2	RAD3-like DNA-binding helicase protein
AT2G24240	AT2G24240.1	BTB/POZ domain with WD40/YVTN repeat-like protein
AT4G20430	AT4G20430.1	Subtilase family protein
AT1G09750	AT1G09750.1	Eukaryotic aspartyl protease family protein
AT4G37850	AT4G37850.1	basic helix-loop-helix (bHLH) DNA-binding superfamily protein
AT4G38650	AT4G38650.1	Glycosyl hydrolase family 10 protein
AT4G13600	AT4G13600.1	Carbohydrate-binding X8 domain superfamily protein
AT5G57970	AT5G57970.1	DNA glycosylase superfamily protein
AT1G45207	AT1G45207.2	Remorin family protein
AT4G35930	AT4G35930.3	F-box family protein which is required to repress excessive divisions in stomatal development.
AT3G03290	AT3G03290.1	Adenine nucleotide alpha hydrolases-like superfamily protein
AT1G06620	AT1G06620.1	encodes a protein whose sequence is similar to a 2-oxoglutarate-dependent dioxygenase The mRNA is cell-to-cell mobile.
AT2G26730	AT2G26730.1	Leucine-rich repeat protein kinase family protein
AT2G28605	AT2G28605.1	Encodes a PsbP domain-OEC23 like protein localized in thylakoid (peripheral-lumenal side).
AT1G70550	AT1G70550.1	NEP-interacting protein, putative (DUF239)
AT4G24910	AT4G24910.1	glucuronoxylan 4-O-methyltransferase-like protein (DUF579)
AT1G02460	AT1G02460.1	Pectin lyase-like superfamily protein
AT5G18910	AT5G18910.1	Protein kinase superfamily protein
AT1G80690	AT1G80690.2	PPPDE putative thiol peptidase family protein
AT3G13600	AT3G13600.1	calmodulin-binding family protein
AT5G03870	AT5G03870.1	Glutaredoxin family protein
AT4G38660	AT4G38660.1	Pathogenesis-related thaumatin superfamily protein
AT3G17380	AT3G17380.1	TRAF-like family protein
AT5G17780	AT5G17780.2	alpha/beta-Hydrolases superfamily protein
AT1G76310	AT1G76310.3	core cell cycle genes
AT5G01090	AT5G01090.1	Concanavalin A-like lectin family protein
AT1G18550	AT1G18550.1	ATP binding microtubule motor family protein
AT4G34500	AT4G34500.1	Protein kinase superfamily protein
AT5G66330	AT5G66330.1	Leucine-rich repeat (LRR) family protein
AT1G21090	AT1G21090.1	Cupredoxin superfamily protein
AT5G42090	AT5G42090.1	Lung seven transmembrane receptor family protein	(7TM4)	(7TM4)
AT2G05160	AT2G05160.1	Non tandem zinc finger protein containing a CCCH motif and RRM domain. Paralogous with AtChH18-L. Overexpression results in pollen defect but no loss of function phenotype.	(ATC3H18)	(ATC3H18)
AT5G66940	AT5G66940.1	Encodes a nuclear localized DOF-domain binding transcription factor.	(ATDOF5.8)	(ATDOF5.8)
AT4G37810	AT4G37810.1	Memmber of the EPF/EPFL (epidermal patterning factor/EPF-like) gene family, which genes encode plant-specific secretory peptides, several of which play a role in controlling stomatal density and patterning in the plant epidermis.	(ATEPFL2)	(ATEPFL2); (EPFL2)
AT3G25150	AT3G25150.2	Nuclear transport factor 2 (NTF2) family protein with RNA binding (RRM-RBD-RNP motifs) domain-containing protein	(ATG3BP6)	(ATG3BP-3); (ATG3BP6)
AT1G69780	AT1G69780.1	Encodes a homeodomain leucine zipper class I (HD-Zip I) protein which is expressed during the seed-to-seedling transition, regulates some of the network nodes, and affects late seedling establishment. Knock-out mutants for athb13 showed increased primary root length as compared with wild type (Col-0) seedlings, suggesting that this transcription factor is a negative regulator of early root growth…	(ATHB13)	(ATHB13)
AT1G72210	AT1G72210.1	basic helix-loop-helix (bHLH) DNA-binding superfamily protein	(BHLH096)	(BHLH96); (BHLH096)
AT3G57800	AT3G57800.1	Together with bHLH48 associates with phytochrome interacting factor 7 to regulate hypocotyl elongation.	(BHLH60)	(BHLH60)
AT3G58120	AT3G58120.1	Encodes a member of the BZIP family of transcription factors. Forms heterodimers with the related protein AtbZIP34. Binds to G-boxes in vitro and is localized to the nucleus in onion epidermal cells.	(BZIP61)	(ATBZIP61); (BZIP61)
AT1G05170	AT1G05170.2	Putative beta 1,3-galactosyltransferase that acts redundantly with CAGE2 during primary and secondary cell wall biosynthesis.	(CAGE1)	(CAGE1)
AT3G27550	AT3G27550.2	Mitochondrial protein involved in RNA splicing. Required for normal mitochondrion biogenesis.	(CFM9)	(CFM9)
AT1G73760	AT1G73760.1	RING/U-box superfamily protein	(CTL14)	(CTL14)
AT5G06150	AT5G06150.1	Encodes a cyclin whose expression is reduced in response to high salt.	(CYC1BAT)	CYCLIN B 1;2 (CYCB1;2); (CYC1BAT)
AT1G21400	AT1G21400.5	Branched chain alpha-keto acid dehydrogenase E1 alpha.	(E1A1)	(E1A1)
AT2G32580	AT2G32580.1	Protein of unknown function (DUF1068). Mutants are defective in cell adhesion.	(ELMO1)	(ELMO1)
AT5G03610	AT5G03610.1	GDSL-motif esterase/acyltransferase/lipase. Enzyme group with broad substrate specificity that may catalyze acyltransfer or hydrolase reactions with lipid and non-lipid substrates.	(GGL25)	(GGL25)
AT5G24580	AT5G24580.1	Heavy metal transport/detoxification superfamily protein	(HIPP09)	HEAVY METAL ASSOCIATED PROTEIN 47 (ATHMP47); (HIPP09)
AT5G49760	AT5G49760.1	Leucine rich receptor kinase. Encodes a receptor of extracellular reactive oxygen species.	(HPCA1)	CANNOT RESPOND TO DMBQ 1 (CARD1); (HPCA1)
AT1G01370	AT1G01370.1	Encodes a centromere-identifying protein histone H3 variant. Localized at centromeres in both mitotic and meiotic cells. Aurora3 phosphorylates CENH3 at S65; this post-translational modification is required for the proper development of the floral meristem.	(HTR12)	(HTR12);CENTROMERIC HISTONE H3 (CENH3)
AT4G16360	AT4G16360.1	Component of the regulatory subunit of SNF1-related protein kinase. As part of the regulatory complex it binds maltose which promotes kinase activity.	(KINbeta2)	(KINbeta2)
AT3G62860	AT3G62860.1	alpha/beta-Hydrolases superfamily protein	(MAGL12)	(MAGL12)
AT5G07900	AT5G07900.1	Mitochondrial transcription termination factor family protein	(MTERF7)	(MTERF7)
AT5G06560	AT5G06560.1	myosin-binding protein (Protein of unknown function, DUF593)	(MYOB7)	(MYOB7)
AT1G51130	AT1G51130.1	δ-kleisin component of the SMC5/6 complex, possibly involved in synaptonemal complex formation.	(NSE4A)	(NSE4A)
AT4G22990	AT4G22990.2	Encodes a member of the PHOSPHATE TRANSPORTER 5 family (PHT5;3). Overexpression of PHT5:3 leads to Pi sequestration into vacuoles and altered regulation of Pi starvation-responsive genes.	(PHT5;3)	(PHT5;3)
AT5G19730	AT5G19730.1	Required for ABA-mediated stomatal function and heat response.	(PME53)	(PME53)
AT1G76140	AT1G76140.1	Putative prolyl oligopeptidase.	(POQR-LIKE)	(POQR-LIKE)
AT5G50890	AT5G50890.1	Member of a lipase-like gene family.	(PRLIP8)	(PRLIP8)
AT1G10930	AT1G10930.1	DNA helicase involved in the maintenance of genome stability by modulation of the DNA damage response and suppression of homologous recombination.	(RECQ4A)	(RECQ4A); (ATRECQ4A); (ATSGS1)
AT5G14070	AT5G14070.1	Encodes a member of the CC-type glutaredoxin (ROXY) family that has been shown to interact with the transcription factor TGA2 and suppress ORA59 promoter activity. ROXY2, together with ROXY1 (AT3G02000), controls anther development. roxy1 roxy2 double mutants are sterile and do not produce pollen.	(ROXY2)	(ROXY2)
AT5G45400	AT5G45400.1	Replication factor-A protein 1-like protein	(RPA70C)	(RPA70C); (ATRPA70C);REPLICATION PROTEIN A 1C (RPA1C)
AT4G22290	AT4G22290.1	Paralog of SHOU4-like. Predicted transmembrane protein.	(SHOU4L2)	(SHOU4L2)
AT1G54385	AT1G54385.1	At1G54385 encodes the plant KASH protein SINE1; SINE1 interacts with SUN1 and SUN2, is colocalized with F-actin, and is localized at the nuclear envelope.	(SINE1)	(SINE1)
AT4G12420	AT4G12420.1	Encodes a protein of unknown function involved in directed root tip growth. It is a member of 19-member gene family and is distantly related structurally to the multiple-copper oxidases ascorbate oxidase and laccase, though it lacks the copper-binding domains. The protein is glycosylated and GPI-anchored. It is localized to the plasma membrane and the cell wall. The gene is expressed most strongl…	(SKU5)	(SKU5)
AT1G21460	AT1G21460.1	Nodulin MtN3 family protein	(SWEET1)	(SWEET1); (AtSWEET1)
AT3G14770	AT3G14770.1	Nodulin MtN3 family protein	(SWEET2)	(SWEET2); (AtSWEET2)
AT1G20080	AT1G20080.1	Encodes a synaptotagmin localized on the Golgi apparatus and that regulates protein secretion via the unconventional protein transport from the cytosol to the extracellular matrix in plant cells.	(SYTB)	(SYTB); (ATSYTB);SYNAPTOTAGMIN 2 (SYT2); (NTMC2T1.2); (NTMC2TYPE1.2)
AT4G29000	AT4G29000.1	Tesmin/TSO1-like CXC domain-containing protein which is a transcriptional repressor of genes required for maintenance of DNA methylation, including MET1, CMT3, DDM1, KYP and VIMs. Functions redundantly with its paralogue TCX6 in repressing the expression of these genes.	(TCX5)	(TCX5)
AT5G15510	AT5G15510.2	TPX2 (targeting protein for Xklp2) protein family	(TPXL5)	(TPXL5)
AT4G26640	AT4G26640.2	member of WRKY Transcription Factor; Group I	(WRKY20)	(WRKY20); (AtWRKY20)
AT1G18640	AT1G18640.2	Encodes a 3-phosphoserine phosphatase acting in the last step of serine biosynthesis within the chloroplast. Essential for embryo, pollen and root development.	3-PHOSPHOSERINE PHOSPHATASE (PSP)	3-PHOSPHOSERINE PHOSPHATASE (PSP);PHOSPHOSERINE PHOSPHATASE 1 (PSP1)
AT4G11080	AT4G11080.1	Encodes a protein containing three copies of the HMG (high mobility group)-box domain. The two Arabidopsis 3xHMG-box proteins are: AT4G11080 (3xHMG-box1) and AT4G23800 (3xHMG-box2). Interacts with mitotic and meiotic chromosomes.	3XHIGH MOBILITY GROUP-BOX1 (3xHMG-box1)	3XHIGH MOBILITY GROUP-BOX1 (3xHMG-box1)
AT1G13700	AT1G13700.1	Encodes a cytosolic 6-phosphogluconolactonase (PGL) thought to be involved in the oxidative pentose-phosphate pathway (OPPP).	6-PHOSPHOGLUCONOLACTONASE 1 (PGL1)	6-PHOSPHOGLUCONOLACTONASE 1 (PGL1)
AT3G54770	AT3G54770.1	Encodes a putative RNA binding protein that is localized in the nucleus and affects ABA-regulated seed germination of Arabidopsis.	ABA-REGULATED RNA-BINDING PROTEIN 1 (ARP1)	ABA-REGULATED RNA-BINDING PROTEIN 1 (ARP1)
AT1G68810	AT1G68810.1	basic helix-loop-helix (bHLH) DNA-binding superfamily protein	ABNORMAL SHOOT 5 (ABS5)	ABNORMAL SHOOT 5 (ABS5);TMO5-LIKE1 (T5L1)
AT1G69040	AT1G69040.2	ACT-domain containing protein involved in feedback regulation of amino acid metabolism	ACT DOMAIN REPEAT 4 (ACR4)	ACT DOMAIN REPEAT 4 (ACR4)
AT3G12110	AT3G12110.1	Encodes an actin that is expressed predominantly during reproductive development.	ACTIN-11 (ACT11)	ACTIN-11 (ACT11)
AT5G11160	AT5G11160.1	adenine phosphoribosyltransferase 5	ADENINE PHOSPHORIBOSYLTRANSFERASE 5 (APT5)	ADENINE PHOSPHORIBOSYLTRANSFERASE 5 (APT5)
AT5G03300	AT5G03300.1	Encodes adenosine kinase 2 (ADK2), a typical, constitutively expressed housekeeping enzyme. Shows a high sequence identity with ADK1. Involved in salvage synthesis of adenylates and methyl recycling. Enzyme activity is substantially inhibited in roots, siliques and dry seeds by an unknown compound. May contribute to cytokinin interconversion. The mRNA is cell-to-cell mobile.	ADENOSINE KINASE 2 (ADK2)	ADENOSINE KINASE 2 (ADK2)
AT2G45660	AT2G45660.1	Controls flowering and is required for CO to promote flowering. It acts downstream of FT. Overexpression of (SOC1) AGL20 suppresses not only the late flowering of plants that have functional FRI and FLC alleles but also the delayed phase transitions during the vegetative stages of development. AGL20/SOC1 acts with AGL24 to promote flowering and inflorescence meristem identity.AGL20 upregulates ex…	AGAMOUS-LIKE 20 (AGL20)	AGAMOUS-LIKE 20 (AGL20);SUPPRESSOR OF OVEREXPRESSION OF CO 1 (SOC1);SUPPRESSOR OF OVEREXPRESSION OF CO 1 (ATSOC1)
AT3G24503	AT3G24503.1	Arabidopsis thaliana aldehyde dehydrogenase AtALDH1a mRNA. a sinapaldehyde dehydrogenase catalyzes both the oxidation of coniferylaldehyde and sinapaldehyde forming ferulic acid and sinapic acid, respectively	ALDEHYDE DEHYDROGENASE 2C4 (ALDH2C4)	ALDEHYDE DEHYDROGENASE 2C4 (ALDH2C4);REDUCED EPIDERMAL FLUORESCENCE1 (REF1);ALDEHYDE DEHYDROGENASE 1A (ALDH1A)
AT5G20510	AT5G20510.1	Encodes a member of the Alfin1-like family of nuclear-localized PHD (plant homeodomain) domain containing proteins. All AL proteins except AL3 bind to di- or trimethylated histone H3 (H3K4me3/2). Members of this family include: AT5G05610 (AL1), AT3G11200 (AL2), AT3G42790 (AL3), AT5G26210 (AL4), AT5G20510 (AL5), AT2G02470 (AL6), AT1G14510 (AL7).	ALFIN-LIKE 5 (AL5)	ALFIN-LIKE 5 (AL5)
AT4G34860	AT4G34860.1	Plant neutral invertase family protein	ALKALINE/NEUTRAL INVERTASE B (A/N-InvB)	ALKALINE/NEUTRAL INVERTASE B (A/N-InvB)
AT5G42650	AT5G42650.1	Encodes a member of the cytochrome p450 CYP74 gene family that functions as an allene oxide synthase. This enzyme catalyzes dehydration of the hydroperoxide to an unstable allene oxide in the JA biosynthetic pathway. It shows a dual catalytic activity, the major one being a 13-AOS but also expressing a 9-AOS activity. CFA-Leu, CFA-Val, CFA-Met and CFA-Ala can induce the expression of AOS.	ALLENE OXIDE SYNTHASE (AOS)	ALLENE OXIDE SYNTHASE (AOS);DELAYED DEHISCENCE 2 (DDE2);CYTOCHROME P450 74A (CYP74A)
AT2G28100	AT2G28100.1	Encodes a protein with α-fucosidase activity. The activity was assessed on 2'-fucosyl-lactitol. AtFUC1 was not able to act on XXFG substrates, at least when heterologously expressed in Pichia pastoris. The enzyme has been postulated to act on fucosylated substrates other than xyloglucan oligosaccharides. was shown (Pichia pastoris) to hydrolyze fucose in 3- and 4-linkage , hence was characterized…	ALPHA-L-FUCOSIDASE 1 (FUC1)	ALPHA-L-FUCOSIDASE 1 (ATFUC1);ALPHA-L-FUCOSIDASE 1 (FUC1)
AT5G09220	AT5G09220.1	member of AAAP family The mRNA is cell-to-cell mobile.	AMINO ACID PERMEASE 2 (AAP2)	AMINO ACID PERMEASE 2 (AAP2)
AT1G17500	AT1G17500.1	ATPase E1-E2 type family protein / haloacid dehalogenase-like hydrolase family protein. ALA4 acts redundantly with ALA3, ALA5, ALA9, ALA10 and ALA11 in root and shoot development	AMINOPHOSPHOLIPID ATPASE 4 (ALA4)	AMINOPHOSPHOLIPID ATPASE 4 (ALA4)
AT2G38290	AT2G38290.1	encodes a high-affinity ammonium transporter, which is expressed in shoot and root. Expression in root and shoot is under nitrogen and carbon dioxide regulation, respectively.	AMMONIUM TRANSPORTER 2 (AMT2)	AMMONIUM TRANSPORTER 2 (ATAMT2);AMMONIUM TRANSPORTER 2;1 (AMT2;1);AMMONIUM TRANSPORTER 2 (AMT2)
AT2G38750	AT2G38750.1	Annexins are a family of calcium dependent membrane binding proteins though to be involved in Golgi mediated secretion. This is one of four annexins identified in Arabidopsis.	ANNEXIN 4 (ANNAT4)	ANNEXIN 4 (ANNAT4); (ATANN4)
AT5G43420	AT5G43420.1	RING/U-box superfamily protein	ARABIDOPSIS TOXICOS EN LEVADURA 16 (ATL16)	ARABIDOPSIS TOXICOS EN LEVADURA 16 (ATL16)
AT3G05200	AT3G05200.1	Encodes a putative RING-H2 zinc finger protein ATL6 (ATL6). The mRNA is cell-to-cell mobile.	ARABIDOPSIS TOXICOS EN LEVADURA 6 (ATL6)	ARABIDOPSIS TOXICOS EN LEVADURA 6 (ATL6)
AT5G24330	AT5G24330.1	Encodes a SET-domain protein, a H3K27 monomethyltransferases required for chromatin structure and gene silencing. Regulates heterochromatic DNA replication. Contains a PCNA-binding domain. ATXR6 accumulates preferentially during the late G1 or S phase, suggesting that it plays a role in cell-cycle regulation or progression.	ARABIDOPSIS TRITHORAX-RELATED PROTEIN 6 (ATXR6)	ARABIDOPSIS TRITHORAX-RELATED PROTEIN 6 (ATXR6);SET DOMAIN PROTEIN 34 (SDG34)
AT2G27040	AT2G27040.1	AGO4 is a member of a class of PAZ/PIWI domain containing proteins involved in siRNA mediated gene silencing.Loss of function mutations have reduced site specific CpNpG and CpHpH methylation, abnormal ovule/megagametophyte develoment and increased susceptibility to bacterial pathogens including Tobacco rattle virus.	ARGONAUTE 4 (AGO4)	ARGONAUTE 4 (AGO4);OVEREXPRESSOR OF CATIONIC PEROXIDASE 11 (OCP11)
AT2G27880	AT2G27880.1	AGO5.Required for antiviral RNA silencing.Confers resistance to Potato virus X.	ARGONAUTE 5 (AGO5)	(ATAGO5);ARGONAUTE 5 (AGO5)
AT2G46980	AT2G46980.2	Encodes ASY3, a coiled-coil domain protein that is required for normal meiosis.	ASYNAPTIC 3 (ASY3)	ASYNAPTIC 3 (ASY3);ARABIDOPSIS THALIANA ASYNAPTIC 3 (ATASY3)
AT2G45850	AT2G45850.1	Positive regulator of leaf senescence.	AT-HOOK MOTIF NUCLEAR LOCALIZED PROTEIN 9 (AHL9)	AT-HOOK MOTIF NUCLEAR LOCALIZED PROTEIN 9 (AHL9)
AT3G28345	AT3G28345.1	Encodes an ATP-binding cassette (ABC) transporter. Expressed in the vascular tissue of primary stem.	ATP-BINDING CASSETTE B15 (ABCB15)	MULTI-DRUG RESISTANCE 13 (MDR13);ATP-BINDING CASSETTE B15 (ABCB15)
AT2G37360	AT2G37360.1	Belongs to a clade of five Arabidopsis thaliana ABCG half-transporters that are required for synthesis of an effective suberin barrier in roots and seed coats (ABCG2, ABCG6, and ABCG20) and for synthesis of an intact pollen wall (ABCG1 and ABCG16).	ATP-BINDING CASSETTE G2 (ABCG2)	ATP-BINDING CASSETTE G2 (ABCG2)
AT5G52860	AT5G52860.1	ABC-2 type transporter family protein	ATP-BINDING CASSETTE G8 (ABCG8)	ATP-BINDING CASSETTE G8 (ABCG8)
AT5G61440	AT5G61440.1	Encodes a member of the thioredoxin family protein. Located in the chloroplast. The mRNA is cell-to-cell mobile.	ATYPICAL CYS HIS RICH THIOREDOXIN 5 (ACHT5)	ATYPICAL CYS HIS RICH THIOREDOXIN 5 (ACHT5)
AT1G19220	AT1G19220.1	Encodes an auxin response factor that contains the conserved VP1-B3 DNA-binding domain at its N-terminus and the Aux/IAA-like domains III and IV present in most ARFs at its C-terminus. The protein interacts with IAA1 (yeast two hybrid) and other auxin response elements such as ER7 and ER9 (yeast one hybrid). ARF19 protein can complement many aspects of the arf7 mutant phenotype and , together wit…	AUXIN RESPONSE FACTOR 19 (ARF19)	AUXIN RESPONSE FACTOR 19 (ARF19);AUXIN RESPONSE FACTOR11 (ARF11);INDOLE-3-ACETIC ACID INDUCIBLE 22 (IAA22)
AT2G04160	AT2G04160.1	isolated from differential screening of a cDNA library from auxin-treated root culture. encodes a protein similar to subtilisin-like serine protease which is believed to be active outside the plant cell.	AUXIN-INDUCED IN ROOT CULTURES 3 (AIR3)	AUXIN-INDUCED IN ROOT CULTURES 3 (AIR3)
AT2G33500	AT2G33500.1	B-box type zinc finger protein with CCT domain-containing protein	B-BOX DOMAIN PROTEIN 12 (BBX12)	B-BOX DOMAIN PROTEIN 12 (BBX12)
AT4G20270	AT4G20270.1	Encodes a CLAVATA1-related receptor kinase-like protein required for both shoot and flower meristem function. It has a broad expression pattern and is involved in vascular strand development in the leaf, control of leaf shape, size and symmetry, male gametophyte development and ovule specification and function. The mRNA is cell-to-cell mobile.	BARELY ANY MERISTEM 3 (BAM3)	BARELY ANY MERISTEM 3 (BAM3)
AT1G14685	AT1G14685.1	Encodes a member of the BASIC PENTACYSTEINE (BPC) proteins. BPC proteins are plant-specific transcription factors present throughout land plants. BPC transcription factor family is integral for a wide range of processes that support normal growth and development.Along with BPC1, BPC2 binds to the promoter of and represses GALS1 thereby reducing beta 1,4- galactan accumulation.	BASIC PENTACYSTEINE 2 (BPC2)	BASIC PENTACYSTEINE 2 (BPC2);BASIC PENTACYSTEINE 2 (ATBPC2); (BBR/BPC2)
AT2G40070	AT2G40070.1	Encodes a microtubule-associated protein involved in cortical microtubule organization during leaf development.	BASIC PROLINE-RICH PROTEIN 1 (BPP1)	BASIC PROLINE-RICH PROTEIN 1 (BPP1)
AT3G56130	AT3G56130.1	biotin/lipoyl attachment domain-containing protein	BCCP-LIKE PROTEIN 3 (BLP3)	BCCP-LIKE PROTEIN 3 (BLP3);BIOTIN/LIPOYL ATTACHMENT DOMAIN CONTAINING 1 (BADC1)
AT5G62390	AT5G62390.1	A member of Arabidopsis BAG (Bcl-2-associated athanogene) proteins, plant homologs of mammalian regulators of apoptosis. Plant BAG proteins are multi-functional and remarkably similar to their animal counterparts, as they regulate apoptotic-like processes ranging from pathogen attack, to abiotic stress, to plant development. Localized to the ER. Necessary for the proper maintenance of the unfolde…	BCL-2-ASSOCIATED ATHANOGENE 7 (BAG7)	BCL-2-ASSOCIATED ATHANOGENE 7 (BAG7);BCL-2-ASSOCIATED ATHANOGENE 7 (ATBAG7)
AT1G02850	AT1G02850.4	beta glucosidase 11	BETA GLUCOSIDASE 11 (BGLU11)	BETA GLUCOSIDASE 11 (BGLU11)
AT4G36360	AT4G36360.1	putative beta-galactosidase (BGAL3 gene)	BETA-GALACTOSIDASE 3 (BGAL3)	BETA-GALACTOSIDASE 3 (BGAL3)
AT1G02640	AT1G02640.1	encodes a protein similar to a beta-xylosidase located in the extracellular matrix. This is a member of glycosyl hydrolase family 3 and has six other closely related members.	BETA-XYLOSIDASE 2 (BXL2)	BETA-XYLOSIDASE 2 (ATBXL2);BETA-XYLOSIDASE 2 (BXL2)
AT3G63530	AT3G63530.1	Encodes a novel E3 ubiquitin ligase that acts as a central negative regulator of Arabidopsis floral organ size. Organ size is limited by restricting the period of proliferative growth, rather than the rate of growth and appears to act in a novel pathway, independent of ANT and JAG. Both mRNA and protein are expressed in all actively growing regions of the plant and the vasculature and the protein…	BIG BROTHER (BB)	ENHANCER1 OF DA1 (EOD1); (BB2);BIG BROTHER (BB); (CTL19)
AT4G14490	AT4G14490.1	Survivin-like protein which acts redundantly with BOR1 in the chromosomal passenger complex (CPC) which is a heterotetrameric regulator of eukaryotic cell division, consisting of an Aurora-type kinase and a scaffold built of INCENP, Borealin and Survivin.	BOREALIN RELATED INTERACTOR 2 (BORI2)	BOREALIN RELATED INTERACTOR 2 (BORI2)
AT1G04020	AT1G04020.1	Encodes a protein containing two tandem BRCA1 C-Terminal (BRCT) domains, which function in phosphorylation-dependent protein-protein interactions. Loss of function mutations cause defects in meristem organization due to failure to repress WUS. BARD1 binds to WUS promoter and over expression of BARD reduces the extent of WUS expression.	BREAST CANCER ASSOCIATED RING 1 (BARD1)	(ATBARD1);BREAST CANCER ASSOCIATED RING 1 (BARD1);REPRESSOR OF WUSCHEL1 (ROW1)
AT4G21070	AT4G21070.1	Encodes AtBRCA1, an ortholog of the human breast cancer susceptibility gene 1. Contains one N-terminal RING finger, two C-terminal BRCT and the p300/CBP interacting domain. Strongly induced by gamma rays, consistent with a putative role in DNA repair and in cell cycle control.	BREAST CANCER SUSCEPTIBILITY1 (BRCA1)	ARABIDOPSIS THALIANA BREAST CANCER SUSCEPTIBILITY1 (ATBRCA1);BREAST CANCER SUSCEPTIBILITY1 (BRCA1)
AT1G20670	AT1G20670.1	DNA-binding bromodomain-containing protein, interacts with core SWI/SNF complex components.	BROMODOMAIN-CONTAINING PROTEIN 1 (BRD1)	BROMODOMAIN-CONTAINING PROTEIN 1 (BRD1)
AT1G75710	AT1G75710.1	Encodes a C2H2-like zinc finger transcription factor that regulates cell division and is modulated by BR-responsive kinases and transcription factors. Acts downstream of BR signaling to regulate cell division.	BRONTOSAURUS (BRON)	BRONTOSAURUS (BRON)
AT2G33560	AT2G33560.2	Encodes BUBR1. May have the spindle assembly checkpoint protein functions conserved from yeast to humans.	BUB1-RELATED (BUB1: BUDDING UNINHIBITED BY BENZYMIDAZOL 1) (BUBR1)	BUB1-RELATED (BUB1: BUDDING UNINHIBITED BY BENZYMIDAZOL 1) (BUBR1)
AT1G67980	AT1G67980.1	Encodes S-adenosyl-L-methionine: transcaffeoyl Coenzyme A 3-O-methyltransferase. Methyltransferase in the lignin biosynthetic pathway.	CAFFEOYL-COA 3-O-METHYLTRANSFERASE (CCOAMT)	CAFFEOYL-COA 3-O-METHYLTRANSFERASE (CCOAMT)
AT2G38910	AT2G38910.1	member of Calcium Dependent Protein Kinase	CALCIUM-DEPENDENT PROTEIN KINASE 20 (CPK20)	CALCIUM-DEPENDENT PROTEIN KINASE 20 (CPK20)
AT1G76040	AT1G76040.2	member of Calcium Dependent Protein Kinase	CALCIUM-DEPENDENT PROTEIN KINASE 29 (CPK29)	CALCIUM-DEPENDENT PROTEIN KINASE 29 (CPK29)
AT1G09210	AT1G09210.1	Encodes one of three Arabidopsis calreticulins.Post-transcriptionally regulates together with CRT1 VAMP721/722 levels under ER stress.	CALRETICULIN 1B (CRT1b)	CALRETICULIN 1B (CRT1b);CALRETICULIN 2 (CRT2); (AtCRT1b)
AT3G55390	AT3G55390.1	Uncharacterized protein family (UPF0497)	CASP-LIKE PROTEIN 4C1 (CASPL4C1)	CASP-LIKE PROTEIN 4C1 (CASPL4C1)
AT4G33270	AT4G33270.1	Encodes a CDC20 protein that interacts with APC subunits, components of the mitochondrial checkpoint complex and mitotic cyclin substrates and is indispensable for normal plant development and fertility.	CELL DIVISION CYCLE 20.1 (CDC20.1)	CELL DIVISION CYCLE 20.1 (CDC20.1); (AtCDC20.1)
AT1G02730	AT1G02730.1	Encodes a gene similar to cellulose synthase. Knock-out mutant has reduced growth, reduced xylan level and reduced xylan synthase activity in stems.It's expression is cell cycle dependent and it appears to function in cell plate formation.	CELLULOSE SYNTHASE-LIKE D5 (CSLD5)	CELLULOSE SYNTHASE-LIKE D5 (ATCSLD5);CELLULOSE SYNTHASE LIKE D5 (CSLD5);SALT OVERLY SENSITIVE 6 (SOS6);CELLULOSE SYNTHASE-LIKE D5 (CSLD5)
AT5G05270	AT5G05270.1	Chalcone-flavanone isomerase family protein.	CHALCONE ISOMERASE LIKE (CHIL)	(ATCHIL);CHALCONE ISOMERASE LIKE (CHIL)
AT3G22780	AT3G22780.1	CHC protein involved in cell cycle progression (positive regulator).	CHINESE FOR 'UGLY' (TSO1)	CHINESE FOR 'UGLY' (TSO1); (ATTSO1)
AT1G19670	AT1G19670.1	Chlorophyllase is the first enzyme involved in chlorophyll degradation. It catalyzes the hydrolysis of the ester bond to yield chlorophyllide and phytol. AtCLH1 lacks a typical signal sequence for the chloroplast. Its expression is induced rapidly by methyljasmonate, a known promoter of senescence and chlorophyll degradation.	CHLOROPHYLLASE 1 (CLH1)	CORONATINE-INDUCED PROTEIN 1 (ATHCOR1);CHLOROPHYLLASE 1 (ATCLH1);CHLOROPHYLLASE 1 (CLH1);CORONATINE-INDUCED PROTEIN 1 (CORI1)
AT5G43860	AT5G43860.1	Encodes a chlorophyllase, the first enzyme in chlorophyll degradation. It catalyzes the hydrolysis of the ester bond to chlorophyllide and phytol. AtCLH2 has a typical signal sequence for the chloroplast. Gene expression does not respond to methyljasmonate, a known promoter of senescence and chlorophyll degradation.	CHLOROPHYLLASE 2 (CLH2)	ARABIDOPSIS THALIANA CHLOROPHYLLASE 2 (ATCLH2);CHLOROPHYLLASE 2 (CLH2)
AT2G16800	AT2G16800.1	Encodes a nuclear-encoded chloroplast protein that plays an important role in vegetative growth, female gametogenesis, and embryogenesis likely by mediating chloroplast integrity and development.	CHLOROPLAST PROTEIN FOR GROWTH AND FERTILITY 2 (CGF2)	CHLOROPLAST PROTEIN FOR GROWTH AND FERTILITY 2 (CGF2)
AT5G66750	AT5G66750.1	Protein is similar to SWI2/SNF2 chromatin remodeling proteins. DDM1 is appears to act as a chromatin-remodeling ATPase involved in cytosine methylation in CG and non-CG contexts. Involved in gene silencing and maintenance of DNA methylation and histone methylation. Hypomethylation of many genomic regions occurs in ddm1 mutants, and can cause several phenotypic abnormalities, but some loci, such a…	CHROMATIN REMODELING 1 (CHR1)	(CHA1); (SOM4);SOMNIFEROUS 1 (SOM1); (ATDDM1);DECREASED DNA METHYLATION 1 (DDM1);CHROMATIN REMODELING 1 (CHR01);CHROMATIN REMODELING 1 (CHR1)
AT1G69770	AT1G69770.1	Encodes a chromomethylase involved in methylating cytosine residues at non-CG sites. Involved in preferentially methylating transposon-related sequences, reducing their mobility. CMT3 interacts with an Arabidopsis homologue of HP1 (heterochromatin protein 1), which in turn interacts with methylated histones. Involved in gene silencing.	CHROMOMETHYLASE 3 (CMT3)	CHROMOMETHYLASE 3 (CMT3)
AT1G75820	AT1G75820.1	Putative receptor kinase with an extracellular leucine-rich domain. Controls shoot and floral meristem size, and contributes to establish and maintain floral meristem identity. Negatively regulated by KAPP (kinase-associated protein phosphatase). CLV3 peptide binds directly CLV1 ectodomain.	CLAVATA 1 (CLV1)	CLAVATA 1 (CLV1); (ATCLV1);FLOWER DEVELOPMENT 5 (FLO5);FASCIATA 3 (FAS3)
AT2G21660	AT2G21660.1	Encodes a small glycine-rich RNA binding protein that is part of a negative-feedback loop through which AtGRP7 regulates the circadian oscillations of its own transcript. Gene expression is induced by cold. GRP7 appears to promote stomatal opening and reduce tolerance under salt and dehydration stress conditions, but, promotes stomatal closing and thereby increases stress tolerance under conditio…	COLD, CIRCADIAN RHYTHM, AND RNA BINDING 2 (CCR2)	GLYCINE RICH PROTEIN 7 (ATGRP7);COLD, CIRCADIAN RHYTHM, AND RNA BINDING 2 (CCR2);GLYCINE-RICH RNA-BINDING PROTEIN 7 (GR-RBP7);GLYCINE-RICH RNA-BINDING PROTEIN 7 (GRP7);RNA-BINDING GLYCINE-RICH PROTEIN A3 (RBGA3);SMALL RNA-BINDING PROTEIN 1 (SRBP1)
AT5G05170	AT5G05170.1	Encodes a cellulose synthase isomer. CESA3 mutants have cellulose defect in the primary cell wall. Multiple lines of evidence suggest that CESA3, along with CESA1 and CESA6 are present in the same plasma membrane complex for cellulose biosynthesis. As inferred from the null role of secondary wall-type CesAs, included in a set of five primary wall-type CesAs that may support trichome cell wall thi…	CONSTITUTIVE EXPRESSION OF VSP 1 (CEV1)	ECTOPIC LIGNIFICATION 1 (ELI1);MULTIPLE RESPONSE EXPANSION 1 (MRE1);CELLULOSE SYNTHASE 3 (CESA3);CONSTITUTIVE EXPRESSION OF VSP 1 (CEV1); (ATCESA3); (ATH-B);ISOXABEN RESISTANT 1 (IXR1)
AT1G31690	AT1G31690.1	Copper amine oxidase family protein	COPPER AMINE OXIDASE ALPHA 2 (CuAOalpha2)	COPPER AMINE OXIDASE ALPHA 2 (CuAOalpha2)
AT4G13370	AT4G13370.1	Member of a novel, plant specific family of microtubule associated proteins.	CORTICAL MICROTUBULE DISORDERING3 (CORD3)	CORTICAL MICROTUBULE DISORDERING3 (CORD3)
AT1G23790	AT1G23790.1	dicer-like protein (DUF936)	CORTICAL MICROTUBULE DISORDERING4 (CORD4)	CORTICAL MICROTUBULE DISORDERING4 (CORD4);MACERATOR4 (MACET4)
AT2G28260	AT2G28260.1	Cyclic nucleotide gated channel family member, involved in response to calcium and nitrate induced calcium signaling.Forms a membrane complex with NRT1.1 that couples nitrogen sensing with Ca2+ signaling.	CYCLIC NUCLEOTIDE-GATED CHANNEL 15 (CNGC15)	CYCLIC NUCLEOTIDE-GATED CHANNEL 15 (ATCNGC15);CYCLIC NUCLEOTIDE-GATED CHANNEL 15 (CNGC15)
AT1G44110	AT1G44110.1	Cyclin A1	CYCLIN A1;1 (CYCA1;1)	CYCLIN A1;1 (CYCA1;1)
AT1G47230	AT1G47230.2	Post-prophase target of anaphase promoting complex/cyclosome E3-ligase controlling formative cell divisions.	CYCLIN A3;4 (CYCA3;4)	CYCLIN A3;4 (CYCA3;4)
AT2G26760	AT2G26760.1	Cyclin B1	CYCLIN B1;4 (CYCB1;4)	CYCLIN B1;4 (CYCB1;4)
AT1G20610	AT1G20610.1	Cyclin B2	CYCLIN B2;3 (CYCB2;3)	CYCLIN B2;3 (CYCB2;3)
AT1G16330	AT1G16330.1	core cell cycle genes	CYCLIN B3;1 (CYCB3;1)	CYCLIN B3;1 (CYCB3;1)
AT4G34160	AT4G34160.1	encodes a cyclin D-type protein involved in the switch from cell proliferation to the final stages of differentiation. The gene is transcriptionally regulated by cytokinin and brassinosteroid. Protein interacts with cyclin-dependent kinase inhibitor ICK1.	CYCLIN D3;1 (CYCD3;1)	(CYCD3);CYCLIN D3;1 (CYCD3;1)
AT4G37630	AT4G37630.1	core cell cycle genes; a quantitative trait gene for endoreduplication.	CYCLIN D5;1 (CYCD5;1)	CYCLIN D5;1 (CYCD5;1)
AT4G03270	AT4G03270.1	Cyclin D6, involved in cortex/endodermis asymmetric stem cell division.	CYCLIN D6;1 (CYCD6;1)	CYCLIN D6;1 (CYCD6;1)
AT1G20930	AT1G20930.1	Cyclin-dependent kinase, expressed in flowers and suspension cell culture, expression peaks during M phase in synchronized cultures. Required for proper organization of the shoot apical meristem and for hormone signaling. Expressed in the shoot apical meristem. Involved in regulation of the G2/M transition of the mitotic cell cycle.	CYCLIN-DEPENDENT KINASE B2;2 (CDKB2;2)	CYCLIN-DEPENDENT KINASE B2;2 (CDKB2;2)
AT2G07050	AT2G07050.1	Involved in the biosynthesis of brassinosteroids. Catalyzes the reaction from epoxysqualene to cycloartenol.	CYCLOARTENOL SYNTHASE 1 (CAS1)	CYCLOARTENOL SYNTHASE 1 (CAS1)
AT5G50260	AT5G50260.1	Encodes a papain-like cysteine protease involved in tapetal programmed cell death and pollen development.CEP1 is expressed specifically in the tapetum from stages 5 to 11 of anther development. The CEP1 protein first appears as a proenzyme in precursor protease vesicles, and is then transported to the vacuole and transformed into the mature enzyme before rupture of the vacuole. CEP1 was also rele…	CYSTEINE ENDOPEPTIDASE 1 (CEP1)	CYSTEINE ENDOPEPTIDASE 1 (CEP1)
AT1G74110	AT1G74110.1	member of CYP78A	CYTOCHROME P450, FAMILY 78, SUBFAMILY A, POLYPEPTIDE 10 (CYP78A10)	CYTOCHROME P450, FAMILY 78, SUBFAMILY A, POLYPEPTIDE 10 (CYP78A10)
AT4G31940	AT4G31940.1	The gene encodes a cytochrome P450 enzyme, CYP82C. It is involved in the early Fe deficiency response.CYP82C4 hydroxylates fraxetin to generate sideretin (5-hydroxyfraxetin). Fraxetin and sideretin are catecholic coumarins secreted into the rhizosphere under conditions of low iron availability and help mobilize this nutrient from insoluble iron(III) pools in the soil.The mRNA is cell-to-cell mobi…	CYTOCHROME P450, FAMILY 82, SUBFAMILY C, POLYPEPTIDE 4 (CYP82C4)	CYTOCHROME P450, FAMILY 82, SUBFAMILY C, POLYPEPTIDE 4 (CYP82C4)
AT4G00360	AT4G00360.1	Encodes a member of the CYP86A subfamily of cytochrome p450 genes. Expressed at moderate levels in flowers, leaves, roots and stems.	CYTOCHROME P450, FAMILY 86, SUBFAMILY A, POLYPEPTIDE 2 (CYP86A2)	ABERRANT INDUCTION OF TYPE THREE 1 (ATT1);CYTOCHROME P450, FAMILY 86, SUBFAMILY A, POLYPEPTIDE 2 (CYP86A2)
AT1G68550	AT1G68550.1	encodes a member of the ERF (ethylene response factor) subfamily B-6 of ERF/AP2 transcription factor family. The protein contains one AP2 domain. There are 12 members in this subfamily including RAP2.11.	CYTOKININ RESPONSE FACTOR 10 (CRF10)	CYTOKININ RESPONSE FACTOR 10 (CRF10)
AT4G27950	AT4G27950.1	Encodes a member of the ERF (ethylene response factor) subfamily B-5 of ERF/AP2 transcription factor family. The protein contains one AP2 domain. There are 7 members in this subfamily. CRF proteins relocalize to the nucleus in response to cytokinin.	CYTOKININ RESPONSE FACTOR 4 (CRF4)	CYTOKININ RESPONSE FACTOR 4 (CRF4)
AT5G47750	AT5G47750.1	D6PK family kinase involved in pulse-induced phototropism and continuous light-induced hypocotyl phototropism, minor contribution to time-dependent phototropism.	D6 PROTEIN KINASE LIKE 2 (D6PKL2)	(PK5);D6 PROTEIN KINASE LIKE 2 (D6PKL2)
AT5G20250	AT5G20250.4	encodes a member of glycosyl hydrolase family 36. Expression is induced within 3 hours of dark treatment, in senescing leaves and treatment with exogenous photosynthesis inhibitor. Induction of gene expression was suppressed in excised leaves supplied with sugar. The authors suggest that the gene's expression pattern is responding to the level of sugar in the cell. The mRNA is cell-to-cell mobile.	DARK INDUCIBLE 10 (DIN10)	DARK INDUCIBLE 10 (DIN10);RAFFINOSE SYNTHASE 6 (RS6)
AT5G48485	AT5G48485.1	Encodes a putative apoplastic lipid transfer protein that is involved in systemic acquired resistance. Mutants in this gene exhibit wild-type local resistance to avirulent and virulent Pseudomonas syringae, but pathogenesis-related gene expression is abolished in uninoculated distant leaves and fail to develop SAR to virulent Pseudomonas or Peronospora parasitica. DIR1 protein is cell-to-cell mob…	DEFECTIVE IN INDUCED RESISTANCE 1 (DIR1)	DEFECTIVE IN INDUCED RESISTANCE 1 (DIR1)
AT2G47940	AT2G47940.1	Encodes DegP2 protease (DEGP2); nuclear gene for chloroplast product.	DEGRADATION OF PERIPLASMIC PROTEINS 2 (DEG2)	DEGP PROTEASE 2 (DEGP2);EMBRYO DEFECTIVE 3117 (EMB3117);DEGRADATION OF PERIPLASMIC PROTEINS 2 (DEG2)
AT3G12930	AT3G12930.1	Encodes a novel conserved chloroplast protein that interacts with components of the PEP complex. Mutants show delayed greening and reduced photosynthetic capcity.	DELAYED GREENING 238 (DG238)	DELAYED GREENING 238 (DG238)
AT3G55610	AT3G55610.1	encodes delta 1-pyrroline-5-carboxylate synthetase B. Gene expression is induced by dehydration, high salt and ABA. Knock-out mutations in P5CS2 are embryo-lethal. P5CS2 appears to be present in different cells and/or different subcellular locations from P5CS1 in a tissue-dependent manner. Mutants are defective in pollen development.	DELTA 1-PYRROLINE-5-CARBOXYLATE SYNTHASE 2 (P5CS2)	DELTA 1-PYRROLINE-5-CARBOXYLATE SYNTHASE 2 (P5CS2)
AT3G48160	AT3G48160.2	E2F-like protein, an inhibitor of the endocycle, preserves the mitotic state of proliferating cells by suppressing transcription of genes that are required for cells to enter the DNA endoreduplication cycle.	DP-E2F-LIKE 1 (DEL1)	DP-E2F-LIKE 1 (DEL1);E2F-LIKE 3 (E2L3); (E2FE)
AT4G03400	AT4G03400.1	Encodes a GH3-related gene involved in red light-specific hypocotyl elongation. Analysis of sense and antisense transgenic plants suggests that DFL2 is located downstream of red light signal transduction and determines the degree of hypocotyl elongation.	DWARF IN LIGHT 2 (DFL2)	DWARF IN LIGHT 2 (DFL2); (GH3-10)
AT1G53140	AT1G53140.1	Encodes DRP5A, a dynamin protein involved in cytokinesis in Arabidopsis.	DYNAMIN RELATED PROTEIN 5A (DRP5A)	DYNAMIN RELATED PROTEIN 5A (DRP5A)
AT3G60190	AT3G60190.1	At3g60190 encodes Arabidopsis dynamin-related protein 1E, DRP1E, also known as EDR3, ADL4 and ADL1E, which is 624 amino acid residues long, has a predicted mass of 69.8 kDa and a pI of 7.5. Dynamin-related protein 1E belongs to a plant-specific subclass of dynamin-related proteins (DRP1), consisting of five members in Arabidopsis (A, B, C, D, E). This class is characterized by having an N-termina…	DYNAMIN-LIKE 1E (DL1E)	ENHANCED DISEASE RESISTANCE 3 (EDR3);ARABIDOPSIS DYNAMIN-LIKE 4 (ADL4);DYNAMIN-RELATED PROTEIN 1E (DRP1E);DYNAMIN-LIKE 1E (ADL1E);DYNAMIN-LIKE 1E (DL1E);DYNAMIN-LIKE PROTEIN 2 (ADLP2)
AT2G40550	AT2G40550.1	Encodes a nuclear localized target of E2Fa-DPa, transcription factors controlling cell cycle progression. Required for sister chromatid cohesion and DNA repair.	E2F TARGET GENE 1 (ETG1)	E2F TARGET GENE 1 (ETG1)
AT4G22140	AT4G22140.1	Encoding a chromatin remodeling factor that regulates flowering time.	EARLY BOLTING IN SHORT DAYS (EBS)	EARLY BOLTING IN SHORT DAYS (EBS)
AT4G31840	AT4G31840.1	early nodulin-like protein 15	EARLY NODULIN-LIKE PROTEIN 15 (ENODL15)	EARLY NODULIN-LIKE PROTEIN 15 (ENODL15); (AtENODL15)
AT5G22640	AT5G22640.1	EMB1211 is a MORN (multiple membrane occupation and recognition nexus) motif containing protein involved in embryo development and chloroplast biogenesis. The mRNA is cell-to-cell mobile.	EMBRYO DEFECTIVE 1211 (emb1211)	EMBRYO DEFECTIVE 1211 (emb1211);TRANSLOCON AT THE INNER ENVELOPE MEMBRANE OF CHLOROPLASTS 100 (TIC100)
AT5G21140	AT5G21140.1	Encodes a nuclear localized, structural subunit of the SMC 5/6 complex and a non- SMC element. Loss of function results in abnormal cell division and embryo lethality. Analysis of partially rescued lines indicates a role in double strand break DNA repair. Similar phenotype to NSE3 which it also interacts with. Maintains cell viability together with NSE3 during early embryogenesis.	EMBRYO DEFECTIVE 1379 (emb1379)	(NSE1);EMBRYO DEFECTIVE 1379 (emb1379)
AT5G05560	AT5G05560.2	Encodes a subunit of the Arabidopsis thaliana E3 ubiquitin ligase complex that plays a synergistic role with APC4 both in female gametogenesis and in embryogenesis.	EMBRYO DEFECTIVE 2771 (EMB2771)	EMBRYO DEFECTIVE 2771 (EMB2771);POLLEN CALCIUM-BINDING PROTEIN 1 (APC1)
AT2G39080	AT2G39080.1	NAD(P)-binding Rossmann-fold superfamily protein	EMBRYO DEFECTIVE 2799 (EMB2799)	EMBRYO DEFECTIVE 2799 (EMB2799)
AT1G67320	AT1G67320.3	DNA primase, large subunit family	EMBRYO DEFECTIVE 2813 (EMB2813)	EMBRYO DEFECTIVE 2813 (EMB2813)
AT5G67270	AT5G67270.1	encodes a homolog of animal microtubule-end-binding protein. There are two other members of this family. EB1 forms foci at regions where the minus ends of microtubules are gathered during mitosis and early cytokinesis.	END BINDING PROTEIN 1C (EB1C)	MICROTUBULE END BINDING PROTEIN 1 (ATEB1C);ATEB1-HOMOLOG1 (ATEB1H1);END BINDING PROTEIN 1C (EB1C)
AT2G44190	AT2G44190.1	Encodes a novel microtubule binding protein that preferentially associates with nuclear microtubules during mitosis and is essential during the mitotic and cytokinetic stages that generate the endosperm and embryo.	ENDOSPERM DEFECTIVE 1 (EDE1)	ENDOSPERM DEFECTIVE 1 (EDE1);QWRF DOMAIN CONTAINING 5 (QWRF5);EMBRYO DEFECTIVE 3116 (EMB3116)
AT5G55390	AT5G55390.1	Encodes EDM2 (enhanced downy mildew 2). The predicted protein bears typical features of transcriptional regulators. EDM2 contains two putative bipartite nuclear localization signals (NLS) two zinc-finger-like motifs, a Proline-rich region and a large aspartic acid-rich region. Both zinc-finger-like stretches resemble the PHD (plant homeodomain) finger motif. Mutations in EDM2 comprise RPP7 mediat…	ENHANCED DOWNY MILDEW 2 (EDM2)	ENHANCED DOWNY MILDEW 2 (EDM2)
AT4G31820	AT4G31820.1	A member of the NPY family genes (NPY1/AT4G31820, NPY2/AT2G14820, NPY3/AT5G67440, NPY4/AT2G23050, NPY5/AT4G37590). Encodes a protein with similarity to NHP3. Contains BTB/POZ domain. Promoter region has canonical auxin response element binding site and Wus binding site. Co-localizes to the late endosome with PID. Regulates cotyledon development through control of PIN1 polarity in concert with PID…	ENHANCER OF PINOID (ENP)	ENHANCER OF PINOID (ENP);NAKED PINS IN YUC MUTANTS 1 (NPY1); (ENP);MACCHI-BOU 4 (MAB4)
AT5G49830	AT5G49830.2	Encodes a member of the exocyst complex gene family. The exocyst is a protein complex involved in tethering vesicles to the plasma membrane during regulated or polarized secretion.	EXOCYST COMPLEX COMPONENT 84B (EXO84B)	EXOCYST COMPLEX COMPONENT 84B (EXO84B)
AT1G69530	AT1G69530.3	Member of Alpha-Expansin Gene Family. Naming convention from the Expansin Working Group (Kende et al, Plant Mol Bio). Involved in the formation of nematode-induced syncytia in roots of Arabidopsis thaliana.	EXPANSIN A1 (EXPA1)	EXPANSIN A1 (EXPA1);EXPANSIN A1 (ATEXPA1);EXPANSIN 1 (EXP1); (AT-EXP1); (ATEXP1); (ATHEXP ALPHA 1.2)
AT2G39700	AT2G39700.1	putative expansin. Naming convention from the Expansin Working Group (Kende et al, 2004. Plant Mol Bio). Involved in the formation of nematode-induced syncytia in roots of Arabidopsis thaliana.	EXPANSIN A4 (EXPA4)	EXPANSIN A4 (ATEXPA4); (ATEXP4); (ATHEXP ALPHA 1.6);EXPANSIN A4 (EXPA4);EXPANSIN A4 (XPA4)
AT2G40610	AT2G40610.1	member of Alpha-Expansin Gene Family. Naming convention from the Expansin Working Group (Kende et al, 2004. Plant Mol Bio). Involved in the formation of nematode-induced syncytia in roots of Arabidopsis thaliana.	EXPANSIN A8 (EXPA8)	EXPANSIN A8 (EXPA8); (ATEXP8); (EXP8);EXPANSIN A8 (ATEXPA8); (ATHEXP ALPHA 1.11)
AT4G28250	AT4G28250.1	putative beta-expansin/allergen protein. Naming convention from the Expansin Working Group (Kende et al, 2004. Plant Mol Bio). Involved in the formation of nematode-induced syncytia in roots of Arabidopsis thaliana.	EXPANSIN B3 (EXPB3)	EXPANSIN B3 (EXPB3); (ATHEXP BETA 1.6);EXPANSIN B3 (ATEXPB3)
AT3G54650	AT3G54650.1	F- box protein involved in regulation of cell cycle genes.	F BOX-LIKE17 (FBL17)	F BOX-LIKE17 (FBL17)
AT4G08980	AT4G08980.1	Encodes an F-box gene that is a novel negative regulator of AGO1 protein levels and may play a role in ABA signalling and/or response. It is a F-box subunit of the SCF E3 ubiquitin ligase complex that mediates the degradation of 14-3-3 proteins.	F-BOX WITH WD-40 2 (FBW2)	F-BOX WITH WD-40 2 (FBW2);SKP1/ASK-INTERACTING PROTEIN 18 (SKIP18)
AT1G15910	AT1G15910.1	Belongs to a subgroup of SGS3-like proteins that act redundantly in RNA-directed DNA methylation: AT1G15910 (FDM1), AT4G00380 (FDM2), AT3G12550 (FDM3), AT1G13790 (FDM4), AT1G80790 (FDM5).	FACTOR OF DNA METHYLATION 1 (FDM1)	FACTOR OF DNA METHYLATION 1 (FDM1);IDN2 PARALOG 1 (IDP1);INVOLVED IN DE NOVO 2 (IDN2) - LIKE 1 (IDNL1)
AT1G52520	AT1G52520.1	FAR1-related sequence 6	FAR1-RELATED SEQUENCE 6 (FRS6)	FAR1-RELATED SEQUENCE 6 (FRS6)
AT1G65470	AT1G65470.1	Chromatin Assembly Factor-1 (CAF-1) p150 subunit. Mutants have reduced heterochromatin content. In Arabidopsis, the three CAF-1 subunits are encoded by FAS1, FAS2 and, most likely, MSI1, respectively. Mutations in FAS1 or FAS2 lead to increased frequency of homologous recombination and T-DNA integration in Arabidopsis.	FASCIATA 1 (FAS1)	FASCIATA 1 (FAS1);NUCLEOSOME/CHROMATIN ASSEMBLY FACTOR GROUP B (NFB2);FUGU 2 (FUGU2)
AT5G55730	AT5G55730.1	Encodes fasciclin-like arabinogalactan-protein 1 (Fla1). fla1 mutants show defects in shoot regeneration. Possibly involved in embryogenesis and seed development.	FASCICLIN-LIKE ARABINOGALACTAN 1 (FLA1)	FASCICLIN-LIKE ARABINOGALACTAN 1 (FLA1)
AT5G03170	AT5G03170.1	Encodes FLA11, a member of fasciclin-like arabinogalactan proteins (FLAs) containing a cell adhesion fasciclin (FAS) domain. Mutations result in altered stem biomechanics with reduced tensile strength and reduced tensile modulus of elasticity, as well as altered cell wall architecture and composition, with increased cellulose microfibril angle, reduced arabinose, galactose and cellulose content.I…	FASCICLIN-LIKE ARABINOGALACTAN-PROTEIN 11 (FLA11)	FASCICLIN-LIKE ARABINOGALACTAN-PROTEIN 11 (FLA11);ARABIDOPSIS FASCICLIN-LIKE ARABINOGALACTAN-PROTEIN 11 (ATFLA11)
AT5G05580	AT5G05580.1	Encodes a temperature sensitive plastidic fatty acid desaturase.	FATTY ACID DESATURASE 8 (FAD8)	(AtFAD8);FATTY ACID DESATURASE 8 (FAD8)
AT2G34770	AT2G34770.1	encodes a fatty acid hydroxylase, required for the AtBI-1-mediated suppression of programmed cell death.	FATTY ACID HYDROXYLASE 1 (FAH1)	FATTY ACID HYDROXYLASE 1 (FAH1);ARABIDOPSIS FATTY ACID HYDROXYLASE 1 (ATFAH1)
AT1G53520	AT1G53520.1	Encodes a plastid stroma localized fatty acid binding protein involved in fatty acid metabolism.	FATTY-ACID-BINDING PROTEIN 3 (FAP3)	FATTY-ACID-BINDING PROTEIN 3 (FAP3); (ATFAP3)
AT3G51550	AT3G51550.1	Encodes a synergid-expressed, plasma-membrane localized receptor-like kinase that accumulates asymetrically in the synergid membrnane at the filiform apparatus and mediates male-female gametophyte interactions during pollen tube reception. Also involved in powdery mildew infection. Mutants show faster root elongation under dim light, the protein is required for intracellular accumulation of AHA2 …	FERONIA (FER)	FERONIA (FER)
AT5G08640	AT5G08640.1	Encodes a flavonol synthase that catalyzes formation of flavonols from dihydroflavonols. Co-expressed with CHI and CHS (qRT-PCR).	FLAVONOL SYNTHASE 1 (FLS1)	FLAVONOL SYNTHASE (FLS); (ATFLS1);FLAVONOL SYNTHASE 1 (FLS1)
AT5G53390	AT5G53390.1	Encodes a member of the bifunctional wax ester synthase/diacylglycerol acyltransferase gene family, WSD11, which is expressed in elongating petals and localized to the plasma membrane.	FOLDED PETAL 1 (FOP1)	NTHASE/DIACYLGLYCEROL ACYLTRANSFERASE 11 (WSD11);FOLDED PETAL 1 (FOP1)
AT3G22810	AT3G22810.1	FORKED-LIKE family member, part of Group 1 (FKD1, FL1-FL3; Group 2 consists of FL4 and FL8 and Group 3 consists of FL5- FL7). May coordinate leaf size with vein density, where Group 1 members and Group 3 members have opposing functions.	FORKED-LIKE2 (FL2)	FORKED-LIKE2 (FL2)
AT3G25500	AT3G25500.1	Poly-L-proline-containing (PLP) protein that form part of the signal-transduction cascade that leads to rearrangement of the actin cytoskeleton. AFH1 is a nonprocessive formin that moves from the barbered end to the side of an actin filament after the nucleation event.	FORMIN HOMOLOGY 1 (AFH1)	FORMIN HOMOLOGY 1 (AFH1);FORMIN HOMOLOGY 1 (FH1); (AHF1);ARABIDOPSIS THALIANA FORMIN HOMOLOGY 1 (ATFH1)
AT2G28110	AT2G28110.1	Homolog to AT5G22940, a member of glycosyltransferase family 47 that is involved in secondary cell wall biosynthesis. It exhibits high sequence similarity to tobacco (Nicotiana plumbaginifolia) pectin glucuronyltransferase. Protein has a domain that shares significant similarity with the pfam03016 domain. It is expressed specifically in developing vessels and fiber cells, and FRA8 is targeted to …	FRAGILE FIBER 8 (FRA8)	FRAGILE FIBER 8 (FRA8);IRREGULAR XYLEM 7 (IRX7)
AT5G06850	AT5G06850.1	Encodes an endoplasmic reticulum protein that is involved in the transport of the florigen FT from companion cells to sieve elements, thus affecting FT transport through the phloem to the SAM.	FT-INTERACTING PROTEIN 1 (FTIP1)	FT-INTERACTING PROTEIN 1 (FTIP1);MULTIPLE C2 DOMAIN AND TRANSMEMBRANE REGION PROTEIN 1 (MCTP1)
AT3G26790	AT3G26790.1	Transcriptional factor with high similarity to the B3 region of the VP1/ABI3-like proteins. Full length FUS3 protein binds to the highly conserved RY motif [DNA motif CATGCA(TG)], present in many seed-specific promoters, and the B3 domains of this transcription factor is necessary for the specific interaction with the RY element. Transcriptional activity of FUS3 requires the B3 DNA-binding domain…	FUSCA3 (FUS3)	FUSCA3 (FUS3)
AT4G02780	AT4G02780.1	Catalyzes the conversion of geranylgeranyl pyrophosphate (GGPP) to copalyl pyrophosphate (CPP) of gibberellin biosynthesis	GA REQUIRING 1 (GA1)	GA REQUIRING 1 (GA1); (ABC33);ARABIDOPSIS THALIANA ENT-COPALYL DIPHOSPHATE SYNTHETASE 1 (ATCPS1);CPP SYNTHASE (CPS);ENT-COPALYL DIPHOSPHATE SYNTHETASE 1 (CPS1)
AT1G75620	AT1G75620.1	Galactose oxydase; may function in tissues that require mechanical reinforcements in the absence of lignification.	GALACTOSE OXIDASE-LIKE 3 (GOXL3)	GALACTOSE OXIDASE-LIKE 3 (GOXL3)
AT5G25830	AT5G25830.1	Encodes a member of the GATA factor family of zinc finger transcription factors.	GATA TRANSCRIPTION FACTOR 12 (GATA12)	GATA TRANSCRIPTION FACTOR 12 (GATA12)
AT2G45050	AT2G45050.1	Encodes a member of the GATA factor family of zinc finger transcription factors. A positive regulator of photomorphogenesis.	GATA TRANSCRIPTION FACTOR 2 (GATA2)	GATA TRANSCRIPTION FACTOR 2 (GATA2)
AT5G66320	AT5G66320.1	Encodes GATA transcription factor gene GNC, involved in regulating carbon and nitrogen metabolism. Expression occurs in aerial tissue at an early stage of development and is inducible by nitrate.	GATA TRANSCRIPTION FACTOR 5 (GATA5)	GATA TRANSCRIPTION FACTOR 5 (GATA5)
AT1G72030	AT1G72030.1	A dark-induced and highly-expressed melatonin synthetase encoding serotonin N-acetyltransferase.	GCN5-RELATED N-ACETYLTRANSFERASE 10 (GNAT10)	(SNAT6);GCN5-RELATED N-ACETYLTRANSFERASE 10 (GNAT10)
AT4G36810	AT4G36810.1	Encodes a protein with geranylgeranyl pyrophosphate synthase activity involved in isoprenoid biosynthesis. The enzyme appears to be targeted to the chloroplast in epidermal cells and guard cells of leaves, and in etioplasts in roots. The mRNA is cell-to-cell mobile.	GERANYLGERANYL PYROPHOSPHATE SYNTHASE 1 (GGPS1)	GERANYLGERANYL PYROPHOSPHATE SYNTHASE 1 (GGPS1); (ATLSU);GERANYL(GERANYL)DIPHOSPHATE SYNTHASE 11 (GGPPS11);LARGE SUBUNIT OF HETERODIMERIC GERANYL(GERANYL)DIPHOSPHATE SYNTHASE (LSU);ISOPRENYL DIPHOSPHATE SYNTHASE11 (IDS11);GERANYL(GERANYL)DIPHOSPHATE SYNTHASE 11 (ATGGPS11); (ATGGPPS11)
AT5G20630	AT5G20630.1	Encodes a germin-like protein. Its transcripts are more abundant in RNA from leaves collected in the evening, suggesting some kind of circadian regulation.	GERMIN 3 (GER3)	GERMIN-LIKE PROTEIN 3 (GLP3); (GLP3A);GERMIN 3 (GER3);ARABIDOPSIS THALIANA GERMIN 3 (ATGER3); (GLP3B)
AT1G14920	AT1G14920.1	Similar to a putative transcription factor and transcriptional coactivators. Repressor of GA responses and involved in gibberellic acid mediated signaling. Member of the DELLA proteins that restrain the cell proliferation and expansion that drives plant growth. The protein undergoes degradation in response to GA via the 26S proteasome. GAI may be involved in reducing ROS accumulation in response …	GIBBERELLIC ACID INSENSITIVE (GAI)	RESTORATION ON GROWTH ON AMMONIA 2 (RGA2);GIBBERELLIC ACID INSENSITIVE (GAI)
AT5G34940	AT5G34940.2	The protein is predicted (WoLF PSORT program) to be membrane-associated.	GLUCURONIDASE 3 (GUS3)	GLUCURONIDASE 3 (GUS3);GLUCURONIDASE 3 (AtGUS3)
AT4G35290	AT4G35290.1	Encodes a putative glutamate receptor like-protein, member of Putative ligand-gated ion channel subunit family	GLUTAMATE RECEPTOR 2 (GLUR2)	(ATGLUR2);GLUTAMATE RECEPTOR 2 (GLUR2);GLUTAMATE RECEPTOR 3.2 (GLR3.2); (ATGLR3.2)
AT4G02290	AT4G02290.1	glycosyl hydrolase 9B13	GLYCOSYL HYDROLASE 9B13 (GH9B13)	GLYCOSYL HYDROLASE 9B13 (AtGH9B13);GLYCOSYL HYDROLASE 9B13 (GH9B13)
AT1G15380	AT1G15380.1	Glyoxalase which affects ABA-JA crosstalk. Member of the GLYI family. glyI4 mutant plants show a general stress phenotype characterized by compromised MG scavenging, accumulation of reactive oxygen species (ROS), stomatal closure, andreduced fitness was observed.	GLYOXYLASE I 4 (GLYI4)	GLYOXYLASE I 4 (GLYI4)
AT2G22840	AT2G22840.1	Growth regulating factor encoding transcription activator. One of the nine members of a GRF gene family, containing nuclear targeting domain. Mutants result in smaller leaves indicating the role of the gene in leaf development. Expressed in root, shoot and flower	GROWTH-REGULATING FACTOR 1 (GRF1)	GROWTH-REGULATING FACTOR 1 (AtGRF1);GROWTH-REGULATING FACTOR 1 (GRF1)
AT3G52910	AT3G52910.1	Growth regulating factor encoding transcription activator. One of the nine members of a GRF gene family, containing nuclear targeting domain. Involved in leaf development and expressed in root, shoot and flower.	GROWTH-REGULATING FACTOR 4 (GRF4)	GROWTH-REGULATING FACTOR 4 (AtGRF4);GROWTH-REGULATING FACTOR 4 (GRF4)
AT3G13960	AT3G13960.1	Growth regulating factor encoding transcription activator. One of the nine members of a GRF gene family, containing nuclear targeting domain. Involved in leaf development and expressed in root, shoot and flower.	GROWTH-REGULATING FACTOR 5 (GRF5)	GROWTH-REGULATING FACTOR 5 (AtGRF5);GROWTH-REGULATING FACTOR 5 (GRF5)
AT4G20940	AT4G20940.1	Encodes a plasma-membrane localized LRR receptor-like protein involved in both ABA and H202 mediated signaling involved in stomatal movement. TAIR10 annotation for this gene has a low confidence score (2-star). See Comments field for structural annotation by the community.	GUARD CELL HYDROGEN PEROXIDE-RESISTANT 1 (GHR1)	GUARD CELL HYDROGEN PEROXIDE-RESISTANT 1 (GHR1)
AT3G12580	AT3G12580.1	Cytoplasmically localized member of the heat shock protein 70 family. Forms complex(heat shock granule) with J3. Mutants are heat sensitive and show increased accummulation of insoluble proteins suggesting a role in thermotolerance.	HEAT SHOCK 70 KDA PROTEIN 4 (HSP70-4)	(HSC70-4);HEAT SHOCK PROTEIN 70 (HSP70);ARABIDOPSIS HEAT SHOCK PROTEIN 70 (ATHSP70);HEAT SHOCK 70 KDA PROTEIN 4 (HSP70-4)
AT3G07770	AT3G07770.1	HEAT SHOCK PROTEIN 89.1	HEAT SHOCK PROTEIN 89.1 (Hsp89.1)	HEAT SHOCK PROTEIN 89.1 (Hsp89.1);HEAT SHOCK PROTEIN 90.6 (AtHsp90.6);HEAT SHOCK PROTEIN 90-6 (AtHsp90-6)
AT1G46264	AT1G46264.1	Encodes SCHIZORIZA, a member of Heat Shock Transcription Factor (Hsf) family. Functions as a nuclear factor regulating asymmetry of stem cell divisions.	HEAT SHOCK TRANSCRIPTION FACTOR B4 (HSFB4)	(AT-HSFB4);HEAT SHOCK TRANSCRIPTION FACTOR B4 (HSFB4);SCHIZORIZA (SCZ)
AT3G48970	AT3G48970.1	Heavy metal transport/detoxification superfamily protein	HEAVY METAL ASSOCIATED PROTEIN 29 (ATHMP29)	HEAVY METAL ASSOCIATED PROTEIN 29 (ATHMP29)
AT4G27590	AT4G27590.2	Heavy metal transport/detoxification superfamily protein	HEAVY METAL ASSOCIATED PROTEIN 37 (ATHMP37)	HEAVY METAL ASSOCIATED PROTEIN 37 (ATHMP37)
AT1G23000	AT1G23000.2	Heavy metal transport/detoxification superfamily protein	HEAVY METAL ASSOCIATED PROTEIN 5 (ATHMP05)	HEAVY METAL ASSOCIATED PROTEIN 5 (ATHMP05)
AT5G50740	AT5G50740.3	Heavy metal transport/detoxification superfamily protein	HEAVY METAL ASSOCIATED PROTEIN 52 (ATHMP52)	HEAVY METAL ASSOCIATED PROTEIN 52 (ATHMP52)
AT1G14900	AT1G14900.1	Encodes a protein belonging to the subgroup of HMGA (high mobility group A) proteins that interact with A/T-rich stretches of DNA.	HIGH MOBILITY GROUP A (HMGA)	HIGH MOBILITY GROUP A (HMGA)
AT1G18370	AT1G18370.1	Encodes a kinesin HINKEL. Required for cytokinesis in pollen. Mutant has cytokinesis defects; seedling lethal.	HINKEL (HIK)	HINKEL (HIK);ARABIDOPSIS NPK1-ACTIVATING KINESIN 1 (ATNACK1);NPK1-ACTIVATING KINESIN 1 (NACK1)
AT2G30620	AT2G30620.1	winged-helix DNA-binding transcription factor family protein	HISTONE 1.2 (H1.2)	HISTONE 1.2 (H1.2); (HON2)
AT1G51060	AT1G51060.1	Encodes HTA10, a histone H2A protein. The mRNA is cell-to-cell mobile.	HISTONE H2A 10 (HTA10)	HISTONE H2A 10 (HTA10)
AT3G54560	AT3G54560.1	Encodes HTA11, a histone H2A protein. Loss of all H2A.Z (triple mutant with HTA8 and HTA9) results in a reduction in DNA methylation of transposons but not that of genes. Loss of H2A.Z causes misregulation of many genes involved in the response to developmental and environmental cues, and that these genes tend to have high levels of gene-body H2A.Z.	HISTONE H2A 11 (HTA11)	HISTONE H2A 11 (HTA11); (H2A.Z)
AT5G02560	AT5G02560.2	Encodes HTA12, a histone H2A protein.	HISTONE H2A 12 (HTA12)	(H2A.W.12);HISTONE H2A 12 (HTA12)
AT4G27230	AT4G27230.1	Encodes HTA2, a histone H2A protein.	HISTONE H2A 2 (HTA2)	HISTONE H2A 2 (HTA2)
AT2G18350	AT2G18350.1	homeobox protein 24	HOMEOBOX PROTEIN 24 (HB24)	HOMEOBOX PROTEIN 24 (HB24);ZINC FINGER HOMEODOMAIN 6 (ZHD6);HOMEOBOX PROTEIN 24 (AtHB24)
AT1G14440	AT1G14440.1	homeobox protein 31	HOMEOBOX PROTEIN 31 (HB31)	HOMEOBOX PROTEIN 31 (AtHB31);HOMEOBOX PROTEIN 31 (HB31);ZINC FINGER HOMEODOMAIN 4 (ZHD4);FLORAL TRANSITION AT THE MERISTEM2 (FTM2);BRASSINOSTEROID-RELATED HOMEOBOX 2 (BHB2)
AT3G60390	AT3G60390.1	Encodes homeobox protein HAT3.	HOMEOBOX-LEUCINE ZIPPER PROTEIN 3 (HAT3)	HOMEOBOX-LEUCINE ZIPPER PROTEIN 3 (HAT3)
AT1G73360	AT1G73360.1	Encodes a homeobox-leucine zipper family protein belonging to the HD-ZIP IV family. It is involved in trichome branching. The transcription factor directly upregulates the expression of several cell-wall-loosening protein genes and reveals the important role that these target genes play in coordinating cell-wall extensibility with root development.	HOMEODOMAIN GLABROUS 11 (HDG11)	HOMEODOMAIN GLABROUS 11 (HDG11); (ATEDT1);HOMEODOMAIN GLABROUS 11 (ATHDG11);ENHANCED DROUGHT TOLERANCE 1 (EDT1)
AT1G05230	AT1G05230.1	Encodes a homeobox-leucine zipper family protein belonging to the HD-ZIP IV family. Mutants have trichomes that appear glass-like under a dissecting microscope as compared to the wild-type trichomes. The mutations do not affect trichome growth or branch number.	HOMEODOMAIN GLABROUS 2 (HDG2)	HOMEODOMAIN GLABROUS 2 (HDG2)
AT2G18950	AT2G18950.1	Encodes homogentisate phytyltransferase involved in tocopherol biosynthesis. Has impact on seed longevity and plays a role in the adaptation to low temperature stress, notably phloem loading.	HOMOGENTISATE PHYTYLTRANSFERASE 1 (HPT1)	HOMOGENTISATE PHYTYLTRANSFERASE 1 (HPT1); (TPT1);HOMOGENTISATE PHYTYLTRANSFERASE (ATHPT);VITAMIN E 2 (VTE2)
AT2G31270	AT2G31270.1	Encodes a cyclin-dependent protein kinase. Involved in nuclear DNA replication and plastid division. Located in nucleus and chloroplast.	HOMOLOG OF YEAST CDT1 A (CDT1A)	ARABIDOPSIS HOMOLOG OF YEAST CDT1 (CDT1);ARABIDOPSIS HOMOLOG OF YEAST CDT1 A (ATCDT1A);HOMOLOG OF YEAST CDT1 A (CDT1A)
AT4G13940	AT4G13940.1	Encodes a S-adenosyl-L-homocysteine hydrolase required for DNA methylation-dependent gene silencing. The mRNA is cell-to-cell mobile.	HOMOLOGY-DEPENDENT GENE SILENCING 1 (HOG1)	HOMOLOGY-DEPENDENT GENE SILENCING 1 (HOG1); (SAH1);EMBRYO DEFECTIVE 1395 (EMB1395);S-ADENOSYL-L-HOMOCYSTEIN HYDROLASE 1 (SAHH1);MATERNAL EFFECT EMBRYO ARREST 58 (MEE58);S-ADENOSYL-L-HOMOCYSTEIN HYDROLASE 1 (ATSAHH1)
AT1G72970	AT1G72970.1	Originally identified as a mutation that causes floral organs to fuse together. About 10-20% of mutants also have defects in ovules. Mutants have reduced fertility most likely as because of fusions that pistil emergence. The protein has similarity to the mandelonitrile lyase family of FAD containing oxidoreductases and is predicted to be secreted (SignalP).It is expressed in all tissue layers of …	HOTHEAD (HTH)	EMBRYO SAC DEVELOPMENT ARREST 17 (EDA17);HOTHEAD (HTH)
AT4G20910	AT4G20910.1	Encodes an enhancer of hua1 and hua2 tha acts to specify reproductive organ identities and to repress A gene function. HEN1 also shares AG's non-homeotic function in controlling floral determinacy. Mutants display corymb-like inflorescences. HEN1 is a methyltransferase that methylates miRNAs and siRNAs on the ribose of the last nucleotide. The 3'-end methylation probably protects the 3' ends of t…	HUA ENHANCER 1 (HEN1)	HUA ENHANCER 1 (HEN1);CORYMBOSA 2 (CRM2)
AT3G10040	AT3G10040.1	Encodes HRA1 (HYPOXIA RESPONSE ATTENUATOR1), a low oxygen-inducible transcription factor.	HYPOXIA RESPONSE ATTENUATOR1 (HRA1)	HYPOXIA RESPONSE ATTENUATOR1 (HRA1)
AT3G26744	AT3G26744.1	Encodes a MYC-like bHLH transcriptional activator that binds specifically to the MYC recognition sequences in the CBF3 promoter. It also binds to and inhibits the expression of ABI3. Mutants are defective in cold-regulated gene expression and ABA signaling druing seed germination.. Cold stress triggers protein degradation of nuclear GFPICE1 protein, and the RING finger protein HOS1 is required. S…	INDUCER OF CBF EXPRESSION 1 (ICE1)	(SCREAM);SCREAM (SCRM);A. THALIANA INDUCER OF CBP EXPRESSION 1 (ATICE1);INDUCER OF CBF EXPRESSION 1 (ICE1)
AT4G08170	AT4G08170.2	Inositol 1,3,4-trisphosphate 5/6-kinase family protein	INOSITOL 1,3,4-TRISPHOSPHATE 5/6-KINASE 3 (ITPK3)	INOSITOL 1,3,4-TRISPHOSPHATE 5/6-KINASE 3 (ITPK3); (ATTPK3)
AT1G17140	AT1G17140.1	Encodes a ROP/RAC effector, designated interactor of constitutive active ROPs 1 (ICR1), that interacts with GTP-bound ROPs. ICR1 is a scaffold mediating formation of protein complexes that are required for cell polarity. ICR1 is comprised of coiled-coil domains and forms complexes with itself and the exocyst vesicle-tethering complex subunit SEC3.	INTERACTOR OF CONSTITUTIVELY ACTIVE ROP 1 (ICR1)	INTERACTOR OF CONSTITUTIVELY ACTIVE ROP 1 (ICR1);ROP INTERACTIVE PARTNER 1 (RIP1)
AT3G48670	AT3G48670.1	Encodes IDN2 (INVOLVED IN DE NOVO 2), a double-stranded RNA-binding protein involved in de novo methylation and small interfering RNA (siRNA)-mediated maintenance methylation. IND2 is a component of the RNA-directed DNA methylation pathway.	INVOLVED IN DE NOVO 2 (IDN2)	INVOLVED IN DE NOVO 2 (IDN2);RNA-DIRECTED DNA METHYLATION 12 (RDM12)
AT3G59690	AT3G59690.1	Member of IQ67 (CaM binding) domain containing family.	IQ-DOMAIN 13 (IQD13)	IQ-DOMAIN 13 (IQD13)
AT4G00820	AT4G00820.1	Member of IQ67 (CaM binding) domain containing family.	IQ-DOMAIN 17 (iqd17)	IQ-DOMAIN 17 (iqd17)
AT1G01110	AT1G01110.2	Member of IQ67 (CaM binding) domain containing family.	IQ-DOMAIN 18 (IQD18)	IQ-DOMAIN 18 (IQD18)
AT3G16490	AT3G16490.1	Member of IQ67 (CaM binding) domain containing family.	IQ-DOMAIN 26 (IQD26)	IQ-DOMAIN 26 (IQD26)
AT1G74690	AT1G74690.1	Encodes a microtubule-associated protein.Member of IQ67 (CaM binding) domain containing family.	IQ-DOMAIN 31 (IQD31)	IQ-DOMAIN 31 (IQD31)
AT2G26180	AT2G26180.1	Transient Expression of Pro35S:YFP-IQD5 in leaves of N. benthamiana alters microtubule organization.Member of IQ67 (CaM binding) domain containing family.	IQ-DOMAIN 6 (IQD6)	IQ-DOMAIN 6 (IQD6)
AT5G15630	AT5G15630.1	Encodes a member of the COBRA family, similar to phytochelatin synthetase. Involved in secondary cell wall biosynthesis. Mutants make smaller plants with reduced levels of cellulose and cell wall sugars.	IRREGULAR XYLEM 6 (IRX6)	COBRA-LIKE4 (COBL4);IRREGULAR XYLEM 6 (IRX6); (ATCOBL4)
AT2G14830	AT2G14830.1	Ist1p	IST1-LIKE 10 (ISTL10)	IST1-LIKE 10 (ISTL10)
AT5G58300	AT5G58300.1	Atypical LRR-receptor-kinase with polarized localization to lateral pericycle facing wall at the inner PM domain that functions in root cell proliferation.	KINASE ON THE INSIDE (KOIN)	KINASE ON THE INSIDE (KOIN)
AT4G21270	AT4G21270.1	Encodes a kinesin-like motor protein heavy chain. Loss of function mutations have reduced fertility and are defective in spindle formation in male meiosis.	KINESIN 1 (ATK1)	KINESIN-LIKE PROTEIN IN ARABIDOPSIS THALIANA A (KATA);KINESIN 1 (ATK1);KINESIN-LIKE PROTEIN IN ARABIDOPSIS THALIANA A PROTEIN (KATAP)
AT1G23380	AT1G23380.2	homeodomain transcription factor KNAT6, belonging to class I of KN transcription factor family (which also includes KNAT1 and KNAT2). Expression is increased in as and bop1 leaf mutants.	KNOTTED1-LIKE HOMEOBOX GENE 6 (KNAT6)	KNOTTED1-LIKE HOMEOBOX GENE 6 (KNAT6); (KNAT6L); (KNAT6S)
AT1G14760	AT1G14760.1	Encodes a novel Arabidopsis KNOX gene that encodes a MEINOX domain but lacks the homeodomain and interacts with TALE-class homeodomain proteins to modulate their activities	KNOX ARABIDOPSIS THALIANA MEINOX (KNATM)	KNOX ARABIDOPSIS THALIANA MEINOX (KNATM)
AT3G08550	AT3G08550.1	mutant is dwarfed and shows defects in cell elongation; Cellulose deficient; Plasma Membrane Protein	KOBITO (KOB1)	ABA INSENSITIVE 8 (ABI8);KOBITO (KOB1);ELONGATION DEFECTIVE 1 (ELD1)
AT5G11540	AT5G11540.1	Encodes a homolog of rat L-gulono-1,4-lactone (L-GulL) oxidase that is involved in the biosynthesis of L-ascorbic acid.	L -GULONO-1,4-LACTONE ( L -GULL) OXIDASE 3 (GULLO3)	L -GULONO-1,4-LACTONE ( L -GULL) OXIDASE 3 (GULLO3); (ATGULLO3)
AT2G37710	AT2G37710.1	Induced in response to Salicylic acid. The mRNA is cell-to-cell mobile.	L-TYPE LECTIN RECEPTOR KINASE IV.1 (LECRK-IV.1)	RECEPTOR LECTIN KINASE (RLK);L-TYPE LECTIN RECEPTOR KINASE IV.1 (LECRK-IV.1)
AT5G03260	AT5G03260.1	LAC11 is a putative laccase, a member of laccase family of genes (17 members in Arabidopsis).	LACCASE 11 (LAC11)	LACCASE 11 (LAC11)
AT5G60020	AT5G60020.1	LAC17 appears to have laccase activity based on enzyme assays performed using lac17 mutants. Notably, these mutants appear to have a reduced deposition of G lignin units. LAC17 is expressed in interfascicular fibers and likely contributes to lignin biosynthesis, and hence, cell wall biosynthesis, there.	LACCASE 17 (LAC17)	LACCASE 17 (LAC17); (ATLAC17)
AT2G46570	AT2G46570.1	putative laccase, a member of laccase family of genes (with 17 members in Arabidopsis).	LACCASE 6 (LAC6)	LACCASE 6 (LAC6)
AT1G13580	AT1G13580.2	Encodes a ceramide synthase that together with LOH1 is essential for production of ceramides containing Very Long Chain Fatty acid VLCFA-Ceramides(mainly C 22 to 26).	LAG1 LONGEVITY ASSURANCE HOMOLOG 3 (LAG13)	LAG1 LONGEVITY ASSURANCE HOMOLOG 3 (LAG13);LAG ONE HOMOLOGUE 3 (LOH3)
AT2G21050	AT2G21050.1	Encodes LAX2 (LIKE AUXIN RESISTANT), a member of the AUX1 LAX family of auxin influx carriers. Required for the establishment of embryonic root cell organization.	LIKE AUXIN RESISTANT 2 (LAX2)	LIKE AUXIN RESISTANT 2 (LAX2)
AT3G11090	AT3G11090.1	LOB domain-containing protein 21	LOB DOMAIN-CONTAINING PROTEIN 21 (LBD21)	LOB DOMAIN-CONTAINING PROTEIN 21 (LBD21)
AT1G31320	AT1G31320.1	LOB domain-containing protein 4	LOB DOMAIN-CONTAINING PROTEIN 4 (LBD4)	LOB DOMAIN-CONTAINING PROTEIN 4 (LBD4)
AT5G50150	AT5G50150.1	LOTR1 protein has an unknown function. It contains both DUF4409 and DUF239 domains. Loss of function mutations show defects in formation of the Casparian band- which is correlated with mis localization of CASP1.	LORD OF THE RINGS 1 (LOTR1)	LORD OF THE RINGS 1 (LOTR1)
AT4G02530	AT4G02530.2	MPH2 is a green lineage-specific thylakoid lumen protein required for photosynthetic acclimation of PSII to stressful light conditions (PMID:28874535).	MAINTENANCE OF PHOTOSYSTEM II UNDER HIGH LIGHT 2 (MPH2)	MAINTENANCE OF PHOTOSYSTEM II UNDER HIGH LIGHT 2 (MPH2)
AT2G18650	AT2G18650.1	RING/U-box superfamily protein	MATERNAL EFFECT EMBRYO ARREST 16 (MEE16)	MATERNAL EFFECT EMBRYO ARREST 16 (MEE16);ARABIDOPSIS T??XICOS EN LEVADURA 49 (ATL49)
AT3G02570	AT3G02570.1	Encodes a protein with phosphomannose isomerase activity.	MATERNAL EFFECT EMBRYO ARREST 31 (MEE31)	MATERNAL EFFECT EMBRYO ARREST 31 (MEE31);PHOSPHOMANNOSE ISOMERASE 1 (PMI1)
AT3G06350	AT3G06350.1	Encodes a bi-functional dehydroquinate-shikimate dehydrogenase enzyme that catalyzes two steps in the chorismate biosynthesis pathway.	MATERNAL EFFECT EMBRYO ARREST 32 (MEE32)	EMBRYO DEFECTIVE 3004 (EMB3004);MATERNAL EFFECT EMBRYO ARREST 32 (MEE32)
AT4G08850	AT4G08850.1	MIK1 encodes a receptor kinase that forms a complex with MDIS1/MIK2 and binds LURE1, the female pollen guidance chemi-attractant. MIK1 phosphorylates MDIS1 and is autophosphorylated.	MDIS1-INTERACTING RECEPTOR LIKE KINASE2 (MIK2)	MDIS1-INTERACTING RECEPTOR LIKE KINASE2 (MIK2)
AT3G10870	AT3G10870.1	Encodes a methyl IAA esterase. Methyl IAA is believed to be an inactive form of auxin that needs to be demethylated to exert a biological effect. MES17 does not act on methyl JA, MeSA, MeGA4, or MEGA9 in vitro. This gene is expressed in several tissues of seedlings and adult plants, with a higher relative level of expression in the seedling shoot apex and the adult stem.	METHYL ESTERASE 17 (MES17)	METHYL ESTERASE 17 (MES17);ARABIDOPSIS THALIANA METHYL ESTERASE 17 (ATMES17)
AT2G44160	AT2G44160.1	methylenetetrahydrofolate reductase MTHFR2 mRNA, complete The mRNA is cell-to-cell mobile.	METHYLENETETRAHYDROFOLATE REDUCTASE 2 (MTHFR2)	METHYLENETETRAHYDROFOLATE REDUCTASE 2 (MTHFR2)
AT5G27450	AT5G27450.1	Encodes a protein with mevalonate kinase activity involved in the mevalonate pathway.	MEVALONATE KINASE (MK)	MEVALONATE KINASE (MVK);MEVALONATE KINASE (MK)
AT1G27920	AT1G27920.1	microtubule-associated protein 65-8	MICROTUBULE-ASSOCIATED PROTEIN 65-8 (MAP65-8)	MICROTUBULE-ASSOCIATED PROTEIN 65-8 (MAP65-8)
AT1G07030	AT1G07030.1	Mitochondrial substrate carrier family protein	MITOCHONDRIAL IRON TRANSPORTER 2 (MIT2)	MITOCHONDRIAL IRON TRANSPORTER 2 (MIT2)
AT3G18580	AT3G18580.1	Member of the family of canonical mitochondrial DNA binding proteins. Single-stranded binding protein which does not interfere with MMEJ.	MITOCHONDRIAL SINGLE-STRANDED BINDING PROTEIN 2 (SSB2)	MITOCHONDRIAL SINGLE-STRANDED BINDING PROTEIN 2 (SSB2)
AT3G25980	AT3G25980.1	Encodes MAD2 (MITOTIC ARREST-DEFICIENT 2). May have the spindle assembly checkpoint protein functions conserved from yeast to humans.	MITOTIC ARREST-DEFICIENT 2 (MAD2)	MITOTIC ARREST-DEFICIENT 2 (MAD2); (ATMAD2)
AT2G05990	AT2G05990.1	Encodes enoyl-ACP reductase a component of the fatty acid synthase complex. A reduced function mutation in this gene, mod1, was found in a screen for premature cell death mutants. Mutant plants have reduced lipid level and pleiotropic morphological defects, including chlorotic and abnormally shaped leaves. The mRNA is cell-to-cell mobile.	MOSAIC DEATH 1 (MOD1)	MOSAIC DEATH 1 (MOD1);ENOYL-ACP REDUCTASE 1 (ENR1)
AT1G04150	AT1G04150.1	C2 calcium/lipid-binding plant phosphoribosyltransferase family protein	MULTIPLE C2 DOMAIN AND TRANSMEMBRANE REGION PROTEIN 10 (MCTP10)	MULTIPLE C2 DOMAIN AND TRANSMEMBRANE REGION PROTEIN 10 (MCTP10)
AT3G03680	AT3G03680.1	Member of a family of Multiple C2 Domain and Transmembrane Region Proteins.	MULTIPLE C2 DOMAIN AND TRANSMEMBRANE REGION PROTEIN 14 (MCTP14)	MULTIPLE C2 DOMAIN AND TRANSMEMBRANE REGION PROTEIN 14 (MCTP14)
AT4G36180	AT4G36180.1	LRR-RLK which regulates lateral root development.	MUSTACHES-LIKE (MUL)	MUSTACHES-LIKE (MUL)
AT1G66370	AT1G66370.1	Encodes a member of the MYB family of transcription factors. Involved in regulation of anthocyanin biosynthesis. Affects the expression of enzymes involved in later steps of anthocyanin biosynthesis.	MYB DOMAIN PROTEIN 113 (MYB113)	MYB DOMAIN PROTEIN 113 (AtMYB113);MYB DOMAIN PROTEIN 113 (MYB113)
AT5G15310	AT5G15310.1	Member of the R2R3 factor gene family; MIXTA-like transcription factor that controls trichome maturation and cuticle formation.	MYB DOMAIN PROTEIN 16 (MYB16)	MYB DOMAIN PROTEIN 16 (ATMYB16); (ATMIXTA);MYB DOMAIN PROTEIN 16 (MYB16)
AT3G61250	AT3G61250.1	LATE MERISTEM IDENTITY2 (LMI2) is a target of the meristem identity regulator LEAFY (LFY). Has a role in the meristem identity transition from vegetative growth to flowering. Member of the R2R3 factor gene family.	MYB DOMAIN PROTEIN 17 (MYB17)	MYB DOMAIN PROTEIN 17 (AtMYB17);MYB DOMAIN PROTEIN 17 (MYB17);LATE MERISTEM IDENTITY2 (LMI2)
AT4G38620	AT4G38620.1	Encodes a R2R3 MYB protein which is involved in the response to UV-B. It functions as a repressor of target gene expression. One of its target genes encodes cinnamate 4-hydroxylase; mutants accumulate sinapate esters in their leaves. MYB4 binds to its own promoter and represses its own expression. Nuclear localization of MYB4 depends on the action of the beta importin SAD2. The mRNA is cell-to-ce…	MYB DOMAIN PROTEIN 4 (MYB4)	MYB DOMAIN PROTEIN 4 (ATMYB4);MYB DOMAIN PROTEIN 4 (MYB4)
AT5G14340	AT5G14340.1	Member of the R2R3 factor gene family. Central regulator in arsenic resistance.	MYB DOMAIN PROTEIN 40 (MYB40)	MYB DOMAIN PROTEIN 40 (AtMYB40);MYB DOMAIN PROTEIN 40 (MYB40)
AT3G47600	AT3G47600.1	Encodes a putative transcription factor (MYB94).	MYB DOMAIN PROTEIN 94 (MYB94)	MYB DOMAIN PROTEIN 94 (MYB94); (ATMYBCP70);MYB DOMAIN PROTEIN 94 (ATMYB94)
AT5G16720	AT5G16720.1	caldesmon-like protein (Protein of unknown function, DUF593)	MYOSIN BINDING PROTEIN 3 (MYOB3)	MYOSIN BINDING PROTEIN 3 (MYOB3)
AT1G53210	AT1G53210.1	Encodes a Na+/Ca 2+ exchanger-like protein that participates in the maintenance of Ca 2+ homeostasis. The mRNA is cell-to-cell mobile.	NA+/CA2+ EXCHANGER (NCL)	NA+/CA2+ EXCHANGER (NCL); (ATNCL)
AT4G21490	AT4G21490.1	NAD(P)H dehydrogenase B3	NAD(P)H DEHYDROGENASE B3 (NDB3)	NAD(P)H DEHYDROGENASE B3 (NDB3)
AT2G14820	AT2G14820.1	A member of the NPY gene family (NPY1/AT4G31820, NPY2/AT2G14820, NPY3/AT5G67440, NPY4/AT2G23050, NPY5/AT4G37590). Involved in auxin-mediated organogenesis.	NAKED PINS IN YUC MUTANTS 2 (NPY2)	NAKED PINS IN YUC MUTANTS 2 (NPY2);MAB4/ENP/NPY1-LIKE 3 (MEL3)
AT2G22560	AT2G22560.1	Kinase interacting (KIP1-like) family protein	NETWORKED 2D (NET2D)	NETWORKED 2D (NET2D)
AT1G03470	AT1G03470.1	Encodes a member of the NET superfamily of proteins that potentially couples different membranes to the actin cytoskeleton in plant cells. It colocalizes with filamentous actin and is localized to the nuclear membrane and the vacuolar membrane.	NETWORKED 3A (NET3A)	NETWORKED 3A (NET3A)
AT3G16180	AT3G16180.1	Encodes a low affinity nitrate transporter that is expressed in the plasma membrane and found in the phloem of the major veins of leaves. It is responsible for nitrate redistribution to young leaves.	NITRATE TRANSPORTER 1.12 (NRT1.12)	NITRATE TRANSPORTER 1.12 (NRT1.12)
AT1G15780	AT1G15780.2	mediator of RNA polymerase II transcription subunit 15a-like protein	NON-RECOGNITION-OF-BTH 4 (NRB4)	NON-RECOGNITION-OF-BTH 4 (NRB4);MEDIATOR 15_1 (MED15_1); (ATMED15A)
AT3G48610	AT3G48610.1	Non-specific phospholipase C6 involved in gametophyte development.	NON-SPECIFIC PHOSPHOLIPASE C6 (NPC6)	NON-SPECIFIC PHOSPHOLIPASE C6 (NPC6)
AT3G06030	AT3G06030.1	NPK1-related protein kinase 3	NPK1-RELATED PROTEIN KINASE 3 (NP3)	NPK1-RELATED PROTEIN KINASE 3 (ANP3); (MAPKKK12);NPK1-RELATED PROTEIN KINASE 3 (NP3); (AtANP3)
AT1G32450	AT1G32450.1	Transmembrane nitrate transporter. Involved in xylem transport of nitrate from root to shoot. Induced in response to high and low concentrations of nitrate. Not involved in nitrate uptake. Expressed in root pericycle cells under the control of MYB59. Also functions as a proton-coupled H+/K+ antiporter for K+ loading into the xylem.	NRT1/ PTR FAMILY 7.3 (NPF7.3)	NITRATE TRANSPORTER 1.5 (NRT1.5);NRT1/ PTR FAMILY 7.3 (NPF7.3); (ATNPF7.3)
AT3G54140	AT3G54140.1	Encodes a di- and tri-peptide transporter that recognizes a variety of different amino acid combinations. GFP-tagged PTR1 localizes to the plasma membrane and has 8 to 11 predicted transmembrane domains. PTR1 is expressed in a number of different vascular tissues throughout the plant based on promoter:GUS expression analysis. ptr1 mutants have a lower dry weight than wild type plants when both ar…	NRT1/ PTR FAMILY 8.1 (NPF8.1)	ARABIDOPSIS THALIANA PEPTIDE TRANSPORTER 1 (ATPTR1);PEPTIDE TRANSPORTER 1 (PTR1);NRT1/ PTR FAMILY 8.1 (NPF8.1); (ATNPF8.1)
AT2G37060	AT2G37060.1	nuclear factor Y, subunit B8	NUCLEAR FACTOR Y, SUBUNIT B8 (NF-YB8)	NUCLEAR FACTOR Y, SUBUNIT B8 (NF-YB8)
AT5G43250	AT5G43250.1	nuclear factor Y, subunit C13	NUCLEAR FACTOR Y, SUBUNIT C13 (NF-YC13)	NUCLEAR FACTOR Y, SUBUNIT C13 (NF-YC13)
AT1G63020	AT1G63020.1	Encodes one of two alternative largest subunits of a putative plant-specific RNA polymerase IV (aka RNA polymerase D). Required for posttranscriptional gene silencing.	NUCLEAR RNA POLYMERASE D1A (NRPD1A)	NUCLEAR RNA POLYMERASE D1A (NRPD1A);NUCLEAR RNA POLYMERASE D 1A (Pol IVa); (SDE4); (NRPD1);SILENCING MOVEMENT DEFICIENT 2 (SMD2)
AT2G40030	AT2G40030.1	Encodes the unique largest subunit of nuclear DNA-dependent RNA polymerase V; homologous to budding yeast RPB1 and the E. coli RNA polymerase beta prime subunit. Required for normal RNA-directed DNA methylation at non-CG methylation sites and transgene silencing. The nrpe1 mutant is more resistant to biotrophic pathogens and is primed to activate salicylic acid-dependent defence genes.	NUCLEAR RNA POLYMERASE D1B (NRPD1B)	NUCLEAR RNA POLYMERASE D1B (NRPD1B); (DRD3); (ATNRPD1B);DEFECTIVE IN MERISTEM SILENCING 5 (DMS5); (NRPE1)
AT1G60030	AT1G60030.1	nucleobase-ascorbate transporter 7	NUCLEOBASE-ASCORBATE TRANSPORTER 7 (NAT7)	NUCLEOBASE-ASCORBATE TRANSPORTER 7 (NAT7);ARABIDOPSIS NUCLEOBASE-ASCORBATE TRANSPORTER 7 (ATNAT7)
AT3G12600	AT3G12600.1	nudix hydrolase homolog 16	NUDIX HYDROLASE HOMOLOG 16 (NUDT16)	NUDIX HYDROLASE HOMOLOG 16 (atnudt16);NUDIX HYDROLASE HOMOLOG 16 (NUDT16)
AT2G38070	AT2G38070.1	OPL2 is a homolog of OPS and also shares overlapping expression and functions. opl2/ops double mutants have more severe delay in protophloem development and additionally defects in metaphloem sieve tube development. OPL2 can functionally compensate for lack of OPS when its expression is driven by the OPS promoter.	OCTOPUS LIKE 2 (OPL2)	OCTOPUS LIKE 2 (OPL2)
AT1G20510	AT1G20510.1	Encodes an OPC-8:CoA ligase involved in jasmonic acid biosynthesis.	OPC-8:0 COA LIGASE1 (OPCL1)	OPC-8:0 COA LIGASE1 (OPCL1)
AT5G16690	AT5G16690.1	Origin Recognition Complex subunit 3. Involved in the initiation of DNA replication. Regulated transcriptionally during cell cycle, peaking at G1/S-phase. Target of E2F/DF family of transcription factors. Interacts with all ORC subunits except ORC1b.	ORIGIN RECOGNITION COMPLEX SUBUNIT 3 (ORC3)	(ATORC3);ORIGIN RECOGNITION COMPLEX SUBUNIT 3 (ORC3)
AT2G30395	AT2G30395.1	Member of the plant specific ovate protein family of unknown function.	OVATE FAMILY PROTEIN 17 (OFP17)	(ATOFP17);OVATE FAMILY PROTEIN 17 (OFP17)
AT2G18500	AT2G18500.1	ovate family protein 7	OVATE FAMILY PROTEIN 7 (OFP7)	ARABIDOPSIS THALIANA OVATE FAMILY PROTEIN 7 (ATOFP7);OVATE FAMILY PROTEIN 7 (OFP7)
AT3G19180	AT3G19180.1	Encodes a chloroplast division factor located in the plastid inner envelope with its N-terminus exposed to the stroma. PARC6 influences FtsZ assembly and is required for recruitment of PDV1 during chloroplast division.	PARALOG OF ARC6 (PARC6)	A. THALIANA CHLOROPLAST DIVISION SITE POSITIONING 1 (ATCDP1);PARALOG OF ARC6 (PARC6); (ARC6H);CHLOROPLAST DIVISION SITE POSITIONING 1 (CDP1)
AT3G63200	AT3G63200.1	PATATIN-like protein 9	PATATIN-LIKE PROTEIN 9 (PLP9)	PATATIN-LIKE PROTEIN 9 (PLP9); (PLA IIIB)
AT3G20530	AT3G20530.1	Protein kinase superfamily protein, expressed in the peroxisome.	PBS1-LIKE 23 (PBL23)	PBS1-LIKE 23 (PBL23)
AT3G07070	AT3G07070.1	Protein kinase superfamily protein	PBS1-LIKE 26 (PBL26)	PBS1-LIKE 26 (PBL26)
AT5G04310	AT5G04310.1	Pectin-modifying gene involved in guard cell wall modifications that are important for proper maintenance of turgor pressure and stomatal movement.	PECTATE LYASE LIKE12 (PLL12)	PECTATE LYASE LIKE12 (PLL12)
AT5G47500	AT5G47500.1	predicted to encode a pectin methylesterase	PECTIN METHYLESTERASE 5 (PME5)	PECTIN METHYLESTERASE 5 (PME5)
AT5G20740	AT5G20740.2	Pectin methylesterase inhibitor.	PECTIN METHYLESTERASE INHIBITOR 3 (PMEI3)	PECTIN METHYLESTERASE INHIBITOR 3 (PMEI3)
AT1G15390	AT1G15390.1	encodes a peptide deformylase-like protein. Removes N-formyl groups, a prerequisite for the action of methionine aminopeptidase during protein synthesis. Targeted to mitochondria. Requires Zn for catalysis.	PEPTIDE DEFORMYLASE 1A (PDF1A)	PEPTIDE DEFORMYLASE 1A (PDF1A); (ATDEF1)
AT1G27660	AT1G27660.1	basic helix-loop-helix (bHLH) DNA-binding superfamily protein	PERICYCLE FACTOR TYPE-A 5 (PFA5)	PERICYCLE FACTOR TYPE-A 5 (PFA5)
AT5G42180	AT5G42180.1	Peroxidase required for casparian strip lignification as well as partially required for SGN-dependent compensatory lignification.	PEROXIDASE 64 (PER64)	(PRX64);PEROXIDASE 64 (PER64)
AT3G15730	AT3G15730.1	Encodes phospholipase D alpha 1 (PLD alpha 1). Positive regulator of abscisic acid (ABA) mediated stomatal movements. PLD alpha 1 plays an important role in seed deterioration and aging in Arabidopsis. The mRNA is cell-to-cell mobile.	PHOSPHOLIPASE D ALPHA 1 (PLDALPHA1)	PHOSPHOLIPASE D ALPHA 1 (PLDALPHA1); (PLD)
AT5G13640	AT5G13640.1	arabidopsis phospholipid:diacylglycerol acyltransferase (PDAT)	PHOSPHOLIPID:DIACYLGLYCEROL ACYLTRANSFERASE (PDAT)	PHOSPHOLIPID:DIACYLGLYCEROL ACYLTRANSFERASE 1 (PDAT1);PHOSPHOLIPID:DIACYLGLYCEROL ACYLTRANSFERASE (PDAT);ARABIDOPSIS THALIANA PHOSPHOLIPID:DIACYLGLYCEROL ACYLTRANSFERASE (ATPDAT)
AT1G09530	AT1G09530.1	Transcription factor interacting with photoreceptors phyA and phyB. Forms a ternary complex in vitro with G-box element of the promoters of LHY, CCA1. Acts as a negative regulator of phyB signalling. It degrades rapidly after irradiation of dark grown seedlings in a process controlled by phytochromes. Does not play a significant role in controlling light input and function of the circadian clockw…	PHYTOCHROME INTERACTING FACTOR 3 (PIF3)	PURPLE ACID PHOSPHATASE 3 (PAP3);PHYTOCHROME INTERACTING FACTOR 3 (PIF3);PHOTOCURRENT 1 (POC1);PHYTOCHROME-ASSOCIATED PROTEIN 3 (PAP3)
AT3G46640	AT3G46640.3	Encodes a myb family transcription factor with a single Myb DNA-binding domain (type SHAQKYF) that is unique to plants and is essential for circadian rhythms, specifically for transcriptional regulation within the circadian clock. LUX is required for normal rhythmic expression of multiple clock outputs in both constant light and darkness. It is coregulated with TOC1 and seems to be repressed by C…	PHYTOCLOCK 1 (PCL1)	PHYTOCLOCK 1 (PCL1)
AT1G73590	AT1G73590.1	Encodes an auxin efflux carrier involved in shoot and root development. It is involved in the maintenance of embryonic auxin gradients. Loss of function severely affects organ initiation, pin1 mutants are characterised by an inflorescence meristem that does not initiate any flowers, resulting in the formation of a naked inflorescence stem. PIN1 is involved in the determination of leaf shape by ac…	PIN-FORMED 1 (PIN1)	PIN-FORMED 1 (PIN1);ARABIDOPSIS THALIANA PIN-FORMED 1 (ATPIN1)
AT1G77110	AT1G77110.1	Rate-limiting factor in saturable efflux of auxins. PINs are directly involved of in catalyzing cellular auxin efflux.	PIN-FORMED 6 (PIN6)	PIN-FORMED 6 (PIN6)
AT1G71090	AT1G71090.1	Auxin efflux carrier family protein	PIN-LIKES 2 (PILS2)	PIN-LIKES 2 (PILS2)
AT1G14870	AT1G14870.1	PCR2 encodes a membrane protein involved in zinc transport and detoxification.	PLANT CADMIUM RESISTANCE 2 (PCR2)	PLANT CADMIUM RESISTANCE 2 (PCR2); (AtPCR2)
AT1G49780	AT1G49780.1	PUB25 and PUB26 are closely related paralogs that encode functional E3 ligases. They function in immune response pathway by targeting BIK1 for degradation.	PLANT U-BOX 26 (PUB26)	PLANT U-BOX 26 (PUB26)
AT4G00430	AT4G00430.1	a member of the plasma membrane intrinsic protein subfamily PIP1. involved redundantly with PIP1;1/2/3/5 in hydraulics and carbon fixation, regulates the expression of related genes that affect plant growth and development.	PLASMA MEMBRANE INTRINSIC PROTEIN 1;4 (PIP1;4)	TRANSMEMBRANE PROTEIN C (TMP-C);PLASMA MEMBRANE INTRINSIC PROTEIN 1;4 (PIP1;4);PLASMA MEMBRANE INTRINSIC PROTEIN 1E (PIP1E)
AT2G45960	AT2G45960.3	a member of the plasma membrane intrinsic protein subfamily PIP1. localizes to the plasma membrane and exhibits water transport activity in Xenopus oocyte. expressed ubiquitously and protein level decreases slightly during leaf development. Involved redundantly with PIP1;1/3/4/5 in hydraulics and carbon fixation, regulates the expression of related genes that affect plant growth and development.	PLASMA MEMBRANE INTRINSIC PROTEIN 1B (PIP1B)	PLASMA MEMBRANE INTRINSIC PROTEIN 1B (PIP1B);TRANSMEMBRANE PROTEIN A (TMP-A); (ATHH2);NAMED PLASMA MEMBRANE INTRINSIC PROTEIN 1;2 (PIP1;2)
AT4G35100	AT4G35100.1	a member of the plasma membrane intrinsic protein PIP. functions as aquaporin. Salt-stress-inducible MIP	PLASMA MEMBRANE INTRINSIC PROTEIN 3 (PIP3)	PLASMA MEMBRANE INTRINSIC PROTEIN 3 (PIP3);PLASMA MEMBRANE INTRINSIC PROTEIN 3A (PIP3A);PLASMA MEMBRANE INTRINSIC PROTEIN 2;7 (PIP2;7); (SIMIP)
AT1G10522	AT1G10522.1	Encodes PRIN2 (plastid redox insensitive 2). PRIN2 mutants are impaired in PEP (plastid-encoded RNA polymerase) activity and high light-dependent plastid redox signalling to the nucleus.	PLASTID REDOX INSENSITIVE 2 (PRIN2)	PLASTID REDOX INSENSITIVE 2 (PRIN2)
AT2G24090	AT2G24090.1	Ribosomal protein L35	PLASTID RIBOSOMAL PROTEIN L35 (PRPL35)	PLASTID RIBOSOMAL PROTEIN L35 (PRPL35);RIBOSOMAL PROTEIN BL35C (BL35C)
AT1G64510	AT1G64510.2	Translation elongation factor EF1B/ribosomal protein S6 family protein	PLASTID RIBOSOMAL PROTEIN OF THE 30S SUBUNIT 6 (PRPS6)	PLASTID RIBOSOMAL PROTEIN OF THE 30S SUBUNIT 6 (PRPS6);RIBOSOMAL PROTEIN BS6C (BS6C)
AT1G68590	AT1G68590.1	Ribosomal protein PSRP-3/Ycf65	PLASTID-SPECIFIC RIBOSOMAL PROTEIN 3/1 (PSRP3/1)	PLASTID-SPECIFIC RIBOSOMAL PROTEIN 3/1 (PSRP3/1);RIBOSOMAL PROTEIN CS23Z (CS23Z)
AT2G36660	AT2G36660.1	polyadenylate-binding protein, putative / PABP, putative. Member of the class III family of PABP proteins.	POLY(A) BINDING PROTEIN 7 (PAB7)	POLY(A) BINDING PROTEIN 7 (PAB7)
AT4G23500	AT4G23500.1	Pectin lyase-like superfamily protein	POLYGALACTURONASE CLADE F 12 (PGF12)	POLYGALACTURONASE CLADE F 12 (PGF12)
AT3G16850	AT3G16850.1	Pectin lyase-like superfamily protein	POLYGALACTURONASE CLADE F 5 (PGF5)	POLYGALACTURONASE CLADE F 5 (PGF5)
AT4G02460	AT4G02460.1	Encodes a protein similar to PMS1 in yeast, a member of the family of eukaryotic MutL homologs. The protein appears to play a role in DNA mismatch repair and in the suppression of somatic homeologous recombination.	POSTMEIOTIC SEGREGATION 1 (PMS1)	POSTMEIOTIC SEGREGATION 1 (PMS1); (ATPMS1)
AT5G46240	AT5G46240.1	Encodes a potassium channel protein (KAT1). ABA triggers KAT1 endocytosis both in epidermal cells as well as guard cells. Upon removal of ABA, KAT1 is recycled back to the plasma membrane. KAT1 belongs to the Shaker family K+ channel.	POTASSIUM CHANNEL IN ARABIDOPSIS THALIANA 1 (KAT1)	(ATKAT1);POTASSIUM CHANNEL IN ARABIDOPSIS THALIANA 1 (KAT1)
AT2G19770	AT2G19770.1	Encodes profilin 5, originally named profilin 4 (PRO4/PFN4). Low-molecular weight, actin monomer-binding protein that regulates the organization of actin cytoskeleton. Pollen-specific plant profilin present predominantly in mature pollen and growing pollen tubes.	PROFILIN 5 (PRF5)	PROFILIN 5 (PRF5)
AT2G29570	AT2G29570.1	Functionally interacts with POLH to repair DNA damaged by UVB damage. May be sumoylated.	PROLIFERATING CELL NUCLEAR ANTIGEN 2 (PCNA2)	PROLIFERATING CELL NUCLEAR ANTIGEN 2 (PCNA2);A. THALIANA PROLIFERATING CELL NUCLEAR ANTIGEN 2 (ATPCNA2)
AT1G71140	AT1G71140.1	MATE transporter that can export the antibiotic norfloxacin.	PROTEIN DETOXIFICATION 14 (DTX14)	PROTEIN DETOXIFICATION 14 (DTX14)
AT2G44830	AT2G44830.1	AGCVIII kinase involved in the pulse-induced first positive phototropism. Plasma-membrane-associated element of a molecular rheostat that modulates auxin flux through developing protophloem sieve elements (PPSEs) while interacting with BRX, thereby timing PPSE differentiation. Activates PIN-mediated auxin efflux.	PROTEIN KINASE ASSOCIATED WITH BRX (PAX)	AGC VIIIA KINASE 1-3 (AGC1-3);PROTEIN KINASE ASSOCIATED WITH BRX (PAX)
AT2G42840	AT2G42840.1	Encodes a putative extracellular proline-rich protein is exclusively expressed in the L1 layer of vegetative, inflorescence and floral meristems and the protoderm of organ primordia.	PROTODERMAL FACTOR 1 (PDF1)	PROTODERMAL FACTOR 1 (PDF1)
AT1G28220	AT1G28220.1	Member of a family of proteins related to PUP1, a purine transporter. May be involved in the transport of purine and purine derivatives such as cytokinins, across the plasma membrane.	PURINE PERMEASE 3 (PUP3)	PURINE PERMEASE 3 (ATPUP3);PURINE PERMEASE 3 (PUP3)
AT1G08590	AT1G08590.1	Encodes one of the two putative eLRR kinase closely related to PXY (At1g08590/PXL1 and At4g28650/PXL2). Insertion mutants in either pxl1 or pxl2 do not exhibit an obvious phenotype in the stem; double-mutant combinations of a Col allele, of pxy (pxy-3) with pxl1 and pxl2, generate a more severe vascular phenotype than pxy-3 alone, suggesting that these genes act synergistically with PXY in regula…	PXY-LIKE1 (PXL1)	PXY-LIKE1 (PXL1);PHLOEM INTERCALATED WITH XYLEM-LIKE 1 (ATPXL1)
AT4G17870	AT4G17870.1	Encodes a member of the PYR (pyrabactin resistance )/PYL(PYR1-like)/RCAR (regulatory components of ABA receptor) family proteins with 14 members. PYR/PYL/RCAR family proteins function as abscisic acid sensors. Mediate ABA-dependent regulation of protein phosphatase 2Cs ABI1 and ABI2.	PYRABACTIN RESISTANCE 1 (PYR1)	PYRABACTIN RESISTANCE 1 (PYR1);REGULATORY COMPONENT OF ABA RECEPTOR 11 (RCAR11)
AT1G75250	AT1G75250.1	RAD-like 6	RAD-LIKE 6 (RL6)	RAD-LIKE 6 (ATRL6);RADIALIS-LIKE SANT/MYB 3 (RSM3);RAD-LIKE 6 (RL6)
AT5G19320	AT5G19320.1	Encodes RAN GTPase activating protein 2. The protein is localized to the nuclear envelope during interphase.	RAN GTPASE ACTIVATING PROTEIN 2 (RANGAP2)	RAN GTPASE ACTIVATING PROTEIN 2 (RANGAP2)
AT1G74190	AT1G74190.1	receptor like protein 15	RECEPTOR LIKE PROTEIN 15 (RLP15)	RECEPTOR LIKE PROTEIN 15 (AtRLP15);RECEPTOR LIKE PROTEIN 15 (RLP15)
AT4G18760	AT4G18760.1	receptor like protein 51	RECEPTOR LIKE PROTEIN 51 (RLP51)	RECEPTOR LIKE PROTEIN 51 (AtRLP51);RECEPTOR LIKE PROTEIN 51 (RLP51);SUPPRESSOR OF NPR1-1, CONSTITUTIVE 2 (SNC2)
AT1G48480	AT1G48480.1	Arabidopsis thaliana receptor-like protein kinase (RKL1) gene	RECEPTOR-LIKE KINASE 1 (RKL1)	RECEPTOR-LIKE KINASE 1 (RKL1)
AT4G00340	AT4G00340.1	Encodes a receptor-like protein kinase that is expressed in roots.	RECEPTOR-LIKE PROTEIN KINASE 4 (RLK4)	RECEPTOR-LIKE PROTEIN KINASE 4 (RLK4)
AT2G24490	AT2G24490.1	Encodes a component of Replication Protein A. Component of transcriptional gene silencing which does not affect endogenous small RNA accumulation nor DNA methylation. Localized in the nucleus. Involved in DNA repair. Interacts physically with ROS1.	REPLICON PROTEIN A2 (RPA2)	REPLICON PROTEIN A2 (RPA2); (ATRPA2);SUPPRESSOR OF ROS1 (ROR1); (ATRPA32A); (RPA32A)
AT2G01570	AT2G01570.1	Member of the VHIID/DELLA regulatory family. Contains homopolymeric serine and threonine residues, a putative nuclear localization signal, leucine heptad repeats, and an LXXLL motif. Putative transcriptional regulator repressing the gibberellin response and integration of phytohormone signalling. DELLAs repress cell proliferation and expansion that drives plant growth. The protein undergoes degra…	REPRESSOR OF GA1-3 1 (RGA1)	REPRESSOR OF GA1-3 1 (RGA1);REPRESSOR OF GA (RGA);REPRESSOR OF GA (RGA24)
AT2G20590	AT2G20590.1	Reticulon family protein	RETICULON 17 (RTN17)	RETICULON 17 (RTN17)
AT3G10260	AT3G10260.3	Reticulon family protein	RETICULON-LIKE B 8 (RTNLB8)	RETICULON-LIKE B 8 (RTNLB8)
AT1G34110	AT1G34110.1	Leucine-rich receptor-like protein kinase family protein	RGF1 INSENSITIVE 5 (RGI5)	RGF1 INSENSITIVE 5 (RGI5)
AT4G05400	AT4G05400.1	copper ion binding protein	RIBOSOMAL PROTEIN ML40 (ML40)	RIBOSOMAL PROTEIN ML40 (ML40)
AT1G79850	AT1G79850.1	nuclear-encoded 30S chloroplast ribosomal protein S17	RIBOSOMAL PROTEIN S17 (RPS17)	RIBOSOMAL PROTEIN S17 (RPS17); (CS17);PLASTID RIBOSOMAL SMALL SUBUNIT PROTEIN 17 (PRPS17);PIGMENT DEFECTIVE 347 (PDE347);RIBOSOMAL PROTEIN US17C (US17C)
AT4G03110	AT4G03110.1	Encodes a putative RNA-binding protein that is located in the cytoplasm and is involved in the hypersensitive response and positively regulates salicylic acid-mediated immunity.	RNA-BINDING PROTEIN-DEFENSE RELATED 1 (RBP-DR1)	RNA-BINDING PROTEIN-DEFENSE RELATED 1 (AtRBP-DR1);RNA-BINDING PROTEIN-DEFENSE RELATED 1 (RBP-DR1);BRUNO-LIKE 1 (BRN1); (ATBRN1)
AT5G05940	AT5G05940.1	Encodes a member of KPP-like gene family, homolog of KPP (kinase partner protein) gene in tomato. Also a member of the RopGEF (guanine nucleotide exchange factor) family, containing the novel PRONE domain (plant-specific Rop nucleotide exchanger), which is exclusively active towards members of the Rop subfamily.	ROP (RHO OF PLANTS) GUANINE NUCLEOTIDE EXCHANGE FACTOR 5 (ROPGEF5)	ROP (RHO OF PLANTS) GUANINE NUCLEOTIDE EXCHANGE FACTOR 5 (ROPGEF5);ROP GUANINE NUCLEOTIDE EXCHANGE FACTOR 5 (ATROPGEF5)
AT2G37080	AT2G37080.1	Encodes RIP2 (ROP interactive partner 2), a putative Rho protein effector, interacting specifically with the active form of ROPs (Rho proteins of plants). Together with ICR5 involved in secondary wall patterning in the xylem and root hair polar growth.	ROP INTERACTIVE PARTNER 2 (RIP2)	ROP INTERACTIVE PARTNER 2 (RIP2);ROP INTERACTIVE PARTNER 3 (RIP3);INTERACTOR OF CONSTITUTIVELY ACTIVE ROP2 (ICR2)
AT5G08020	AT5G08020.1	Encodes a homolog of Replication Protein A. rpa70b mutants are hypersensitive to UV-B radiation and MMS treatments suggesting a role for this protein in DNA damage repair. The mRNA is cell-to-cell mobile.	RPA70-KDA SUBUNIT B (RPA70B)	ARABIDOPSIS THALIANA RPA70-KDA SUBUNIT B (ATRPA70B);RPA70-KDA SUBUNIT B (RPA70B);REPLICATION PROTEIN A 1B (RPA1B)
AT3G54220	AT3G54220.1	Encodes a member of a novel family having similarity to DNA binding proteins containing basic-leucine zipper regions; scr is expressed in cortex/endodermal initial cells and in the endodermal cell lineage. Regulates the radial organization of the root. Is required cell-autonomously for distal specification of the quiescent center, which in turn regulates stem cell fate of immediately surrounding …	SCARECROW (SCR)	SCARECROW (SCR);SHOOT GRAVITROPISM 1 (SGR1)
AT1G63100	AT1G63100.2	Transcription factor belonging to the GRAS family which controls the mitotic cell cycle and division plane orientation. Forms a dimer with the AP2-type transcription factor, SMOS1 , regulating G2 to control cell size and number.	SCARECROW-LIKE 28 (SCL28)	SCARECROW-LIKE 28 (SCL28)
AT5G40390	AT5G40390.1	Encodes a protein which might be involved in the formation of verbascose. A T-DNA insertion mutant was shown to have a decreased amount of verbascose (as well as mannitol) whereas the levels of raffinose and stachyose remained unchanged. Enhances drought tolerance through raffinose synthesis or galactinol hydrolysis.	SEED IMBIBITION 1-LIKE (SIP1)	SEED IMBIBITION 1-LIKE (SIP1);RAFFINOSE SYNTHASE 5 (RS5)
AT5G42240	AT5G42240.1	serine carboxypeptidase-like 42	SERINE CARBOXYPEPTIDASE-LIKE 42 (scpl42)	SERINE CARBOXYPEPTIDASE-LIKE 42 (scpl42)
AT1G28110	AT1G28110.1	serine carboxypeptidase-like 45	SERINE CARBOXYPEPTIDASE-LIKE 45 (SCPL45)	SERINE CARBOXYPEPTIDASE-LIKE 45 (SCPL45)
AT1G15000	AT1G15000.1	serine carboxypeptidase-like 50	SERINE CARBOXYPEPTIDASE-LIKE 50 (scpl50)	SERINE CARBOXYPEPTIDASE-LIKE 50 (scpl50)
AT3G08720	AT3G08720.1	Encodes a ribosomal-protein S6 kinase. Gene expression is induced by cold and salt (NaCl). Activation of AtS6k is regulated by 1-naphthylacetic acid and kinetin, at least in part, via a lipid kinase-dependent pathway. Phosphorylates specifically mammalian and plant S6 at 25 degrees C but not at 37 degrees C. Involved in translational up-regulation of ribosomal proteins.	SERINE/THREONINE PROTEIN KINASE 2 (S6K2)	SERINE/THREONINE PROTEIN KINASE 2 (S6K2);ARABIDOPSIS THALIANA PROTEIN KINASE 19 (ATPK19);ARABIDOPSIS THALIANA SERINE/THREONINE PROTEIN KINASE 2 (ATS6K2);ARABIDOPSIS THALIANA PROTEIN KINASE 2 (ATPK2)
AT1G26760	AT1G26760.1	SET domain protein 35	SET DOMAIN PROTEIN 35 (SDG35)	SET DOMAIN PROTEIN 35 (SDG35); (ATXR1)
AT5G66350	AT5G66350.1	A member of SHI gene family. Arabidopsis thaliana has ten members that encode proteins with a RING finger-like zinc finger motif. Despite being highly divergent in sequence, many of the SHI-related genes are partially redundant in function and synergistically promote gynoecium, stamen and leaf development in Arabidopsis. Shi mutant is dominant, has dwarf phenotype. Loss of function mutations have…	SHORT INTERNODES (SHI)	SHORT INTERNODES (SHI)
AT4G37650	AT4G37650.1	Involved in radial organization of the root and shoot axial organs. Essential for normal shoot gravitropism. The protein moves in a highly specific manner from the cells of the stele in which it is synthesized outward. Movement requires sequences within the GRAS and VHIID domains. SHORT-ROOT forms a network in combination with JACKDAW, BLUEJAY AND SCARECROW to regulate tissue patterning through a…	SHORT ROOT (SHR)	SHORT ROOT (SHR);ENDODERMAL-AMYLOPLAST LESS 1 (EAL1);SHOOT GRAVITROPISM 7 (SGR7); (EAL1)
AT2G22540	AT2G22540.1	Encodes a nuclear protein that acts as a floral repressor and that functions within the thermosensory pathway. SVP represses FT expression via direct binding to the vCArG III motif in the FT promoter.	SHORT VEGETATIVE PHASE (SVP)	SHORT VEGETATIVE PHASE (SVP);FLOWERING ARABIDOPSIS QTL1 (FAQ1);AGAMOUS-LIKE 22 (AGL22)
AT2G47140	AT2G47140.1	NAD(P)-binding Rossmann-fold superfamily protein	SHORT-CHAIN DEHYDROGENASE REDUCTASE 5 (SDR5)	SHORT-CHAIN DEHYDROGENASE REDUCTASE 5 (SDR5); (ATSDR5)
AT3G51680	AT3G51680.1	NAD(P)-binding Rossmann-fold superfamily protein	SHORT-CHAIN DEHYDROGENASE/REDUCTASE 2 (SDR2)	SHORT-CHAIN DEHYDROGENASE/REDUCTASE 2 (SDR2); (ATSDR2)
AT4G22010	AT4G22010.1	SKU5 similar 4	SKU5 SIMILAR 4 (sks4)	SKU5 SIMILAR 4 (sks4)
AT5G48170	AT5G48170.1	encodes an F-box protein whose protein sequence is similar to SLY1, which belongs to SCF-SLY1 E3 ligase complex. SCF-SLY1 E3 ligase degrades DELLA proteins that are involved in promoting growth. Overexpression of SLY2 can partially compensate sly1-10 mutant phenotype of dwarfism.	SLEEPY2 (SLY2)	SNEEZY (SNE);SLEEPY2 (SLY2)
AT1G75580	AT1G75580.1	SAUR-like auxin-responsive protein family	SMALL AUXIN UPREGULATED RNA 51 (SAUR51)	SMALL AUXIN UPREGULATED RNA 51 (SAUR51)
AT1G75590	AT1G75590.1	SAUR-like auxin-responsive protein family	SMALL AUXIN UPREGULATED RNA 52 (SAUR52)	SMALL AUXIN UPREGULATED RNA 52 (SAUR52)
AT4G30220	AT4G30220.2	small nuclear ribonucleoprotein F	SMALL NUCLEAR RIBONUCLEOPROTEIN F (RUXF)	SMALL NUCLEAR RIBONUCLEOPROTEIN F (RUXF); (SMFB)
AT3G52490	AT3G52490.1	Encodes a member of an eight-gene family (SMAX1 and SMAX1-like) that has weak similarity to AtHSP101, a ClpB chaperonin required for thermotolerance.	SMAX1-LIKE 3 (SMXL3)	SMAX1-LIKE 3 (SMXL3)
AT2G37390	AT2G37390.1	Chloroplast-targeted copper chaperone protein	SODIUM POTASSIUM ROOT DEFECTIVE 2 (NAKR2)	SODIUM POTASSIUM ROOT DEFECTIVE 2 (NAKR2);HEAVY METAL ASSOCIATED PROTEIN 21 (ATHMP21)
AT5G43270	AT5G43270.1	Member of the SPL (squamosa-promoter binding protein-like) gene family, a novel gene family encoding DNA binding proteins and putative transcription factors. In conjunction with SPL10 and SPL11, SPL2 redundantly controls proper development of lateral organs in association with shoot maturation in the reproductive phase. SPL2, SPL10, and SPL11, suppress root regeneration with age by inhibiting wou…	SQUAMOSA PROMOTER BINDING PROTEIN-LIKE 2 (SPL2)	SQUAMOSA PROMOTER BINDING PROTEIN-LIKE 2 (SPL2)
AT1G02065	AT1G02065.1	Encodes an SBP-box gene, a member of the SPL gene family. Mutants are affected in micro- and megasporogenesis, trichome formation on sepals, and stamen filament elongation.	SQUAMOSA PROMOTER BINDING PROTEIN-LIKE 8 (SPL8)	SQUAMOSA PROMOTER BINDING PROTEIN-LIKE 8 (SPL8)
AT2G42200	AT2G42200.1	Encodes a putative transcriptional regulator that is involved in the vegetative to reproductive phase transition. Expression is regulated by MIR156b. SPL activity nonautonomously inhibits initiation of new leaves at the shoot apical meristem. Overexpression of SPL9 (rSPL9) promoted the expression of C-REPEAT BINDING FACTOR 2 (CBF2) and hereafter enhanced the freezing tolerance.	SQUAMOSA PROMOTER BINDING PROTEIN-LIKE 9 (SPL9)	SQUAMOSA PROMOTER BINDING PROTEIN-LIKE 9 (SPL9); (AtSPL9)
AT2G25790	AT2G25790.1	Leucine-rich receptor-like protein kinase family protein	STERILITY-REGULATING KINASE MEMBER 1 (SKM1)	STERILITY-REGULATING KINASE MEMBER 1 (SKM1)
AT1G20330	AT1G20330.1	Encodes a sterol-C24-methyltransferases involved in sterol biosynthesis. Mutants display altered sterol composition, serrated petals and sepals and altered cotyledon vascular patterning as well as ectopic endoreduplication. This suggests that suppression of endoreduplication is important for petal morphogenesis and that normal sterol composition is required for this suppression.	STEROL METHYLTRANSFERASE 2 (SMT2)	STEROL METHYLTRANSFERASE 2 (SMT2);COTYLEDON VASCULAR PATTERN 1 (CVP1);FRILL1 (FRL1)
AT4G03390	AT4G03390.1	Membrane localized putative receptor kinase involved in iron homeostasis and regulation of callose deposition.	STRUBBELIG-RECEPTOR FAMILY 3 (SRF3)	STRUBBELIG-RECEPTOR FAMILY 3 (SRF3)
AT5G48600	AT5G48600.2	member of SMC subfamily	STRUCTURAL MAINTENANCE OF CHROMOSOME 3 (SMC3)	(SMC4);STRUCTURAL MAINTENANCE OF CHROMOSOME 3 (SMC3)
AT5G51750	AT5G51750.1	subtilase 1.3	SUBTILASE 1.3 (SBT1.3)	SUBTILASE 1.3 (SBT1.3);SUBTILASE 1.3 (ATSBT1.3)
AT2G05920	AT2G05920.1	Subtilase family protein	SUBTILASE 1.8 (SBT1.8)	SUBTILASE 1.8 (SBT1.8)
AT3G15990	AT3G15990.1	Vascular cambium-localized sulfate transporter, mediates xylem-to-phloem transfer of phosphorus. 2 for its preferential distribution	SULFATE TRANSPORTER 3;4 (SULTR3;4)	SULFATE TRANSPORTER 3;4 (SULTR3;4);SULTR-LIKE P DISTRIBUTION TRANSPORTER (SPDT)
AT3G07880	AT3G07880.1	RhoGTPase GDP dissociation inhibitor (RhoGDI) that spatially restricts the sites of growth to a single point on the trichoblast. It regulates the NADPH oxidase RHD2/AtrbohC, which is required for hair growth.	SUPERCENTIPEDE1 (SCN1)	SUPERCENTIPEDE1 (SCN1)
AT1G08560	AT1G08560.1	member of SYP11 syntaxin Gene Family localized in the trans-Golgi network.	SYNTAXIN OF PLANTS 111 (SYP111)	SYNTAXIN OF PLANTS 111 (SYP111);KNOLLE (KN); (ATSYP111)
AT2G18260	AT2G18260.1	member of SYP11 Gene Family, PM-associated, highly expressed in roots.	SYNTAXIN OF PLANTS 112 (SYP112)	(ATSYP112);SYNTAXIN OF PLANTS 112 (SYP112)
AT3G05330	AT3G05330.1	Encodes a protein with moderate sequence similarity to the maize microtubule-binding protein TANGLED1. A single base-pair deletion (-A) at position Chr3:1519176 in Columbia relative to the Landsberg erecta and Achkarren-2 ecotype (see ESTs DR378436 and CB26450) introduces a frame-shift and premature termination codon. The protein encoded from the Columbia gene is truncated by 29 amino acids relat…	TANGLED (ATN)	TANGLED (ATN);A. THALIANA TAN1 (ATTAN);TANGLED1 (TAN1)
AT1G03780	AT1G03780.3	Homolog of vertebrate TPX2. Protein has three domains involved in nuclear targeting, one in nuclear export and two in microtubule binding. Involved in mitotic spindle assembly during late prophase and early prometaphase.	TARGETING PROTEIN FOR XKLP2 (TPX2)	TARGETING PROTEIN FOR XKLP2 (TPX2); (ATTPX2)
AT1G58100	AT1G58100.1	Encodes TCP8, belongs to the TCP transcription factor family known to bind site II elements in promoter regions. Modulates GA-dependent stamen filament elongation by direct activation of SAUR63 subfamily genes through conserved target sites in their promoters. Promotes together with TCP7, 14 and 15 endoreduplication-dependent cell expansion in leaf.	TCP DOMAIN PROTEIN 8 (TCP8)	(ATTCP8);TCP DOMAIN PROTEIN 8 (TCP8)
AT1G69690	AT1G69690.1	AtTCP15 is involved in the regulation of endoreduplication. Modulates GA-dependent stamen filament elongation by direct activation of SAUR63 subfamily genes through conserved target sites in their promoters. Promotes together with TCP8, 14 and 7 endoreduplication-dependent cell expansion in leaf.	TEOSINTE BRANCHED1/CYCLOIDEA/PCF 15 (TCP15)	(AtTCP15);TEOSINTE BRANCHED1/CYCLOIDEA/PCF 15 (TCP15)
AT3G26120	AT3G26120.1	Similar to terminal ear1 in Zea mays. A member of mei2-like gene family; phylogenetic analysis revealed that TEL1 belongs to the third clade of mei2-like proteins (TEL clade), with conserved two N-terminal RNA recognition motifs (RRM), in addition to the C-terminal RRM, shared among all mei2-like proteins.	TERMINAL EAR1-LIKE 1 (TEL1)	TERMINAL EAR1-LIKE 1 (TEL1)
AT3G43210	AT3G43210.1	Encodes a kinesin TETRASPORE. Required for cytokinesis in pollen. In mutants, all four microspore nuclei remain within the same cytoplasm after meiosis.	TETRASPORE (TES)	TETRASPORE (TES);ARABIDOPSIS NPK1-ACTIVATING KINESIN 2 (ATNACK2);NPK1-ACTIVATING KINESIN 2 (NACK2)
AT1G53300	AT1G53300.1	Encodes one of the 36 carboxylate clamp (CC)-tetratricopeptide repeat (TPR) proteins (Prasad 2010, Pubmed ID: 20856808) with potential to interact with Hsp90/Hsp70 as co-chaperones. The TTL family is required for osmotic stress tolerance and male sporogenesis. The mRNA is cell-to-cell mobile.	TETRATRICOPEPTIDE-REPEAT THIOREDOXIN-LIKE 1 (TTL1)	TETRATRICOPEPTIDE-REPEAT THIOREDOXIN-LIKE 1 (TTL1)
AT5G54380	AT5G54380.1	Encodes THESEUS1 (THE1), a receptor kinase regulated by Brassinosteroids and required for cell elongation during vegetative growth.	THESEUS1 (THE1)	THESEUS1 (THE1)
AT3G07800	AT3G07800.1	Encodes a thymidine kinase that salvages DNA precursors.	THYMIDINE KINASE 1A (TK1A)	THYMIDINE KINASE 1A (TK1A); (ATTK1A); (TK1)
AT1G08260	AT1G08260.1	Similar to POL2A, DNA polymerase epsilon catalytic subunit. Essential for Arabidopsis growth. Null homozygotes are embryo lethal, partial loss of function alleles show embryo patterning defects such as root pole displacement. Delayed progression through cell cycle results in embryos with smaller numbers of larger cells.	TILTED 1 (TIL1)	EMBRYO DEFECTIVE 142 (EMB142);EMBRYO DEFECTIVE 2284 (EMB2284); (POL2A);EARLY IN SHORT DAYS 7 (ESD7);TILTED 1 (TIL1);EMBRYO DEFECTIVE 529 (EMB529);ABA OVERLY SENSITIVE 4 (ABO4)
AT5G11590	AT5G11590.1	encodes a member of the DREB subfamily A-4 of ERF/AP2 transcription factor family. The protein contains one AP2 domain. There are 17 members in this subfamily including TINY.	TINY2 (TINY2)	TINY2 (TINY2); (ERF041)
AT4G23440	AT4G23440.1	Disease resistance protein (TIR-NBS class)	TIR-NBS17 (TN17)	TIR-NBS17 (TN17)
AT5G47450	AT5G47450.1	Tonoplast intrinsic protein, transports ammonium (NH3) and methylammonium across the tonoplast membrane, gene expression shows diurnal regulation and is upregulated by ammonium (NH3).	TONOPLAST INTRINSIC PROTEIN 2;3 (TIP2;3)	ARABIDOPSIS THALIANA TONOPLAST INTRINSIC PROTEIN 2;3 (ATTIP2;3);DELTA-TONOPLAST INTRINSIC PROTEIN 3 (DELTA-TIP3);TONOPLAST INTRINSIC PROTEIN 2;3 (TIP2;3)
AT4G35300	AT4G35300.1	tonoplast monosaccharide transporter2	TONOPLAST MONOSACCHARIDE TRANSPORTER2 (TMT2)	TONOPLAST MONOSACCHARIDE TRANSPORTER2 (TMT2)
AT3G23890	AT3G23890.1	Encodes a topoisomerase II that is highly expressed in young seedlings. The protein is localized in the nucleus and gene expression levels are increased in proliferative tissues.	TOPOISOMERASE II (TOPII)	TOPOISOMERASE II (TOPII); (ATTOPII)
AT4G27060	AT4G27060.1	Encodes a novel, plant-specific microtubule-associated protein that regulates the orientation of cortical microtubules and the direction of organ growth. The protein plays a role in control of microtubule dependent anisotropic cell elongation. spr2 mutant rosette leaves, cauline leaves, roots, petioles and petals curl in an anticlockwise direction.	TORTIFOLIA 1 (TOR1)	TORTIFOLIA 1 (TOR1);SPIRAL 2 (SPR2);CONVOLUTA (CN)
AT4G22860	AT4G22860.1	TPX2-LIKE Group A family with aurora binding andTPX2 domains. Activator of aurora kinase activity	TPX2-LIKE PROTEIN 3 (TPXL3)	TPX2-LIKE PROTEIN 3 (TPXL3)
AT4G02510	AT4G02510.1	An integral membrane GTPase that functions as a transit-sequence receptor required for the import of proteins necessary for chloroplast biogenesis. Located in the outer chloroplast membrane. Phosphorylation of the G-domains regulate translocon assembly. The mRNA is cell-to-cell mobile.	TRANSLOCON AT THE OUTER ENVELOPE MEMBRANE OF CHLOROPLASTS 159 (TOC159)	(ATTOC159);PLASTID PROTEIN IMPORT 2 (PPI2);TRANSLOCON AT THE OUTER ENVELOPE MEMBRANE OF CHLOROPLASTS 86 (TOC86);TRANSLOCON AT THE OUTER ENVELOPE MEMBRANE OF CHLOROPLASTS 159 (TOC159);TRANSLOCON AT THE OUTER ENVELOPE MEMBRANE OF CHLOROPLASTS 160 (TOC160)
AT4G22590	AT4G22590.1	Haloacid dehalogenase-like hydrolase (HAD) superfamily protein	TREHALOSE-6-PHOSPHATE PHOSPHATASE G (TPPG)	TREHALOSE-6-PHOSPHATE PHOSPHATASE G (TPPG)
AT2G38320	AT2G38320.1	Encodes a member of the TBL (TRICHOME BIREFRINGENCE-LIKE) gene family containing a plant-specific DUF231 (domain of unknown function) domain. TBL gene family has 46 members, two of which (TBR/AT5G06700 and TBL3/AT5G01360) have been shown to be involved in the synthesis and deposition of secondary wall cellulose, presumably by influencing the esterification state of pectic polymers.TBL34 are requi…	TRICHOME BIREFRINGENCE-LIKE 34 (TBL34)	TRICHOME BIREFRINGENCE-LIKE 34 (TBL34)
AT4G24670	AT4G24670.1	Encodes a protein with similarity to the TAA1 trytophan aminotransferase involved in IAA biosynthesis. Double mutant analyses suggest that this protein is involved in regulating many aspects of plant growth and development from embryogenesis to flower formation and plays a role in ethylene-mediated signaling.TAR2 is required for reprogramming root architecture in response to low nitrogen conditio…	TRYPTOPHAN AMINOTRANSFERASE RELATED 2 (TAR2)	TRYPTOPHAN AMINOTRANSFERASE RELATED 2 (TAR2); (ATTAR2)
AT1G16070	AT1G16070.1	Member of TLP family	TUBBY LIKE PROTEIN 8 (TLP8)	TUBBY LIKE PROTEIN 8 (TLP8);TUBBY LIKE PROTEIN 8 (AtTLP8)
AT1G50490	AT1G50490.1	Encodes one of two ubiquitin-conjugating enzymes belonging to the E2-C gene family (the other being UBC19). Transcript is always found in diving cells, but also in other non-dividing cells.	UBIQUITIN-CONJUGATING ENZYME 20 (UBC20)	UBIQUITIN-CONJUGATING ENZYME 20 (UBC20)
AT4G17895	AT4G17895.1	Encodes a ubiquitin-specific protease.	UBIQUITIN-SPECIFIC PROTEASE 20 (UBP20)	UBIQUITIN-SPECIFIC PROTEASE 20 (UBP20)
AT4G00110	AT4G00110.1	Encodes a putative membrane-anchored UDP-D-glucuronate 4-epimerase.	UDP-D-GLUCURONATE 4-EPIMERASE 3 (GAE3)	UDP-D-GLUCURONATE 4-EPIMERASE 3 (GAE3)
AT1G43650	AT1G43650.1	nodulin MtN21-like transporter family protein	USUALLY MULTIPLE ACIDS MOVE IN AND OUT TRANSPORTERS 22 (UMAMIT22)	USUALLY MULTIPLE ACIDS MOVE IN AND OUT TRANSPORTERS 22 (UMAMIT22)
AT5G07050	AT5G07050.1	nodulin MtN21-like transporter family protein	USUALLY MULTIPLE ACIDS MOVE IN AND OUT TRANSPORTERS 9 (UMAMIT9)	USUALLY MULTIPLE ACIDS MOVE IN AND OUT TRANSPORTERS 9 (UMAMIT9)
AT2G42260	AT2G42260.1	Encodes a novel plant-specific protein of unknown function. The UVI4 gene is expressed mainly in actively dividing cells. The hypocotyl cells in mutant seedlings undergo one extra round of endoreduplication. The uvi4 mutation also promoted the progression of endo-reduplication during leaf development.	UV-B-INSENSITIVE 4 (UVI4)	UV-B-INSENSITIVE 4 (UVI4);POLYCHOME (PYM)
AT4G24220	AT4G24220.1	encodes a progesterone-5beta-reductase-like protein. It has enone reductase activity against a wide range of substrates, including 3-oxo-∆-4,5-steroids in vitro. The in vivo substrates and product of this enzyme have not yet been elucidated but it is likely to participate in steroid metabolism. The protein contains a mammalian death domain involved in programmed cell death. The gene is expressed …	VEIN PATTERNING 1 (VEP1)	VEIN PATTERNING 1 (VEP1); (AWI31); ∆4,5-STEROID-5[BETA]-REDUCTASE (5[beta]-StR)
AT3G01280	AT3G01280.1	Encodes a voltage-dependent anion channel (VDAC: AT3G01280/VDAC1, AT5G67500/VDAC2, AT5G15090/VDAC3, AT5G57490/VDAC4, AT5G15090/VDAC5). VDACs are reported to be porin-type, beta-barrel diffusion pores. They are prominently localized in the outer mitochondrial membrane and are involved in metabolite exchange between the organelle and the cytosol. The mRNA is cell-to-cell mobile.	VOLTAGE DEPENDENT ANION CHANNEL 1 (VDAC1)	VOLTAGE DEPENDENT ANION CHANNEL 1 (VDAC1);ARABIDOPSIS THALIANA VOLTAGE DEPENDENT ANION CHANNEL 1 (ATVDAC1)
AT1G02970	AT1G02970.1	Protein kinase that negatively regulates the entry into mitosis.	WEE1 KINASE HOMOLOG (WEE1)	WEE1 KINASE HOMOLOG (WEE1); (ATWEE1)
AT1G10200	AT1G10200.1	Encodes a member of the Arabidopsis LIM proteins: a family of actin bundlers with distinct expression patterns. WLIM1, WLIM2a, and WLIM2b are widely expressed, whereas PLIM2a, PLIM2b, and PLIM2c are predominantly expressed in pollen. Regulates actin cytoskeleton organization.	WLIM1 (WLIM1)	WLIM1 (WLIM1); (ATWLIM1)
AT4G39410	AT4G39410.1	Encodes a member of the Group II-c WRKY Transcription Factor family that is involved in stem development and has been shown to directly bind to the promoter of NST2. WRKY13 binds to the promoter of DCD to upregulate its expression and hydrogen sulfide production to enhance plant cadmium tolerance. Mutants show a weak stem phenotype and show decreased expression of lignin-synthesis-related genes.	WRKY DNA-BINDING PROTEIN 13 (WRKY13)	WRKY DNA-BINDING PROTEIN 13 (WRKY13);ARABIDOPSIS THALIANA WRKY DNA-BINDING PROTEIN 13 (ATWRKY13)
AT1G68150	AT1G68150.1	member of WRKY Transcription Factor; Group II-b The mRNA is cell-to-cell mobile.	WRKY DNA-BINDING PROTEIN 9 (WRKY9)	(AtWRKY9);WRKY DNA-BINDING PROTEIN 9 (WRKY9)
AT2G28840	AT2G28840.1	Putative E3 Ub protein ligase; regulates thermoresponsive hypocotyl growth through mediating degradation of the thermosensor ELF3.	XB3 ORTHOLOG 1 IN ARABIDOPSIS THALIANA (XBAT31)	XB3 ORTHOLOG 1 IN ARABIDOPSIS THALIANA (XBAT31)
AT4G03210	AT4G03210.1	Encodes a member of xyloglucan endotransglucosylase/hydrolases (XTHs) that catalyze the cleavage and molecular grafting of xyloglucan chains function in loosening and rearrangement of the cell wall. Gene is expressed in shoot apex region, flower buds, flower stalks and internodes bearing flowers.	XYLOGLUCAN ENDOTRANSGLUCOSYLASE/HYDROLASE 9 (XTH9)	XYLOGLUCAN ENDOTRANSGLUCOSYLASE/HYDROLASE 9 (XTH9)
AT2G21370	AT2G21370.1	Although this gene has a sequence similar to xylulose kinases, several lines of experimental evidence suggest that it does not act on xylulose or deoxy-xylulose.	XYLULOSE KINASE-1 (XK-1)	XYLULOSE KINASE-1 (XK-1);XYLULOSE KINASE 1 (XK1)
AT1G65730	AT1G65730.1	Arabidopsis thaliana metal-nicotianamine transporter YSL4	YELLOW STRIPE LIKE 7 (YSL7)	YELLOW STRIPE LIKE 7 (YSL7)
AT5G11320	AT5G11320.1	Belongs to the YUC gene family. Encodes a predicted flavin monooxygenase. YUC4 is part of a pathway linking auxin biosynthesis and gynoecium development. It is expressed in the stigma and the apical meristem and is ethylene inducible.	YUCCA4 (YUC4)	YUCCA4 (YUC4); (ATYUC4)
AT1G64760	AT1G64760.1	ZERZAUST is an atypical β-1,3 glucanase. The protein is localized to punctate regions of the apoplast, near cellular junctions. Mutants in Ler background display aberrant floral morphology and twisted siliques and stems. Biochemcial analysis of mutant cell wall composition indicates cell wall defects. However, in Col background, there is no phenotype due to compensatory effect of ZETH gene expres…	ZERZAUST (ZET)	HYPERSENSITIVE TO EXCESS BORON 1 (HEB1);ZERZAUST (ZET)
AT2G41940	AT2G41940.1	Encodes a zinc finger protein containing only a single zinc finger. Together with GIS and GIS2 plays partially redundant and essential role in inflorescence trichome initiation and in its regulation by GA and cytokinins.	ZINC FINGER PROTEIN 8 (ZFP8)	ZINC FINGER PROTEIN8 (ZFP8);ZINC FINGER PROTEIN 8 (ZFP8)
AT1G31260	AT1G31260.1	member of Fe(II) transporter isolog family	ZINC TRANSPORTER 10 PRECURSOR (ZIP10)	ZINC TRANSPORTER 10 PRECURSOR (ZIP10)

## Sheet: TableS11
Common up-regualted genes between Arabis V2 buds after 5 days of cold treatment, kiwifruit buds from June and bud 2 of petunia from the 1st exp after 24 h of fresh high P
Locus Identifier	Gene Model Description	All Gene Symbols	Primary Gene Symbol
AT1G45249	Leucine zipper transcription factor that binds to the abscisic acid (ABA) responsive element (ABRE) motif in the promoter region of ABA-inducible genes. Enhances drought tolerance in vegetative tissues. Required for normal glucose response. Localized in the nucleus. Expressed constitutively in roots, leaf vascular tissues, and hydathodes or in all tissues under stress conditions. Overexpression o…	ABSCISIC ACID RESPONSIVE ELEMENTS-BINDING FACTOR 2 (ABF2); ABSCISIC ACID RESPONSIVE ELEMENTS-BINDING PROTEIN 2 (AREB1)
AT5G23750	Remorin family protein
AT1G56220	Dormancy/auxin associated family protein	DRM1 HOMOLOG 3 (DRMH3)	DRM1 HOMOLOG 3 (DRMH3)
AT1G66180	The gene encodes a putative aspartyl protease (ASP). Its expression is induced in response to light and ascorbate. The mRNA is cell-to-cell mobile.
AT1G02610	RING/FYVE/PHD zinc finger superfamily protein
AT5G03560	Tetratricopeptide repeat (TPR)-like superfamily protein
AT5G62350	Plant invertase/pectin methylesterase inhibitor superfamily protein
AT3G07350	Phosphorus (P) stress-inducible DUF506 gene family member.
AT2G22590	UDP-Glycosyltransferase superfamily protein
AT1G11050	Protein kinase superfamily protein
AT3G07310	phosphoserine aminotransferase, putative (DUF760)
AT3G20300	extracellular ligand-gated ion channel protein (DUF3537)
AT1G28260	Telomerase activating protein Est1
AT1G64500	A member of a protein family found in plants and animals that contain conserved C-terminal glutaredoxin-like and putative zinc-binding cysteine-rich domains. It is involved in light stimulated actin bundling and chloroplast movement. The mRNA is cell-to-cell mobile.	(THRUMIN1)	(THRUMIN1)
AT3G29575	ABI five binding protein 3	ABI FIVE BINDING PROTEIN 3 (AFP3)	ABI FIVE BINDING PROTEIN 3 (AFP3)
AT4G28390	Encodes a mitochondrial ADP/ATP carrier protein. Shown in heterologous systems to be located in the plasma membrane. Has comparable affinity for ADP and ATP (in E.coli).	ADP/ATP CARRIER 3 (AAC3); (ATAAC3)	ADP/ATP CARRIER 3 (AAC3)
AT2G13360	Encodes a peroxisomal photorespiratory enzyme that catalyzes transamination reactions with multiple substrates. It is involved in photorespiration.	ALANINE:GLYOXYLATE AMINOTRANSFERASE (AGT);ALANINE:GLYOXYLATE AMINOTRANSFERASE 1 (AGT1);L-SERINE:GLYOXYLATE AMINOTRANSFERASE (SGAT)	ALANINE:GLYOXYLATE AMINOTRANSFERASE (AGT)
AT1G06460	ACD32.1 encodes an alpha-crystallin domain containing protein with homology to small heat shock proteins.	ALPHA-CRYSTALLIN DOMAIN 32.1 (ACD32.1);ALPHA-CRYSTALLIN DOMAIN 31.2 (ACD31.2)	ALPHA-CRYSTALLIN DOMAIN 32.1 (ACD32.1)
AT4G33920	Protein phosphatase 2C family protein	ARABIDOPSIS PP2C CLADE D 5 (APD5)	ARABIDOPSIS PP2C CLADE D 5 (APD5)
AT1G75390	basic leucine-zipper 44	BASIC LEUCINE-ZIPPER 44 (AtbZIP44)	BASIC LEUCINE-ZIPPER 44 (bZIP44)
AT1G26560	beta glucosidase 40	BETA GLUCOSIDASE 40 (BGLU40)	BETA GLUCOSIDASE 40 (BGLU40)
AT1G11530	Encodes a monocysteinic thioredoxin, thioredoxin in which the second cysteine of the redox site is replaced by a serine, with low disulfide reductase but efficient disulfide isomerase activity. The mRNA is cell-to-cell mobile.	C-TERMINAL CYSTEINE RESIDUE IS CHANGED TO A SERINE 1 (ATCXXS1)	C-TERMINAL CYSTEINE RESIDUE IS CHANGED TO A SERINE 1 (CXXS1)
AT4G27280	EF-hand Ca2 + -binding protein, which is a Ca2+-dependent transducer of auxin-regulated gene expression and interacts with ICR1.	CA2+-DEPENDENT MODULATOR OF ICR1 (CMI1)	CA2+-DEPENDENT MODULATOR OF ICR1 (CMI1)
AT4G38810	SnRK2-Interacting Calcium Sensor. Encodes two different isoforms that can both inhibit SnRK2. The longer form (AT4G38810.2) is calcium dependant, the other is not.	CALCIUM SENSOR (SCS)	CALCIUM SENSOR (SCS)
AT1G76650	Calmodulin like gene. Inducible by nitrate and hypoxia and involved in nitrate induced BR signaling and response to hypoxia.	CALMODULIN-LIKE 38 (CML38)	CALMODULIN-LIKE 38 (CML38)
AT5G25110	salt- and anoxia-induced member of AtCIPK family.	SNF1-RELATED PROTEIN KINASE 3.25 (SnRK3.25);CBL-INTERACTING PROTEIN KINASE 25 (CIPK25)	CBL-INTERACTING PROTEIN KINASE 25 (CIPK25)
AT3G12490	Encodes a protein with cysteine proteinase inhibitor activity. Overexpression increases tolerance to abiotic stressors (i.e.salt,osmotic, cold stress).	ARABIDOPSIS THALIANA PHYTOCYSTATIN 6 (ATCYS6);CYSTATIN B (CYSB);CYSTATIN B (ATCYSB)	CYSTATIN B (CYSB)
AT5G04760	R-R-type MYB protein which plays negative roles in salt stress and is required for ABA signaling in Arabidopsis.	DIVARICATA2 (DIV2)	DIVARICATA2 (DIV2)
AT4G13830	DnaJ-like protein (J20); nuclear gene	DNAJ-LIKE 20 (J20);DNA J PROTEIN C26 (DJC26)	DNAJ-LIKE 20 (J20)
AT4G36040	DNA J protein.	DNAJ11 (J11);DNA J PROTEIN C23 (DJC23)	DNAJ11 (J11)
AT1G28330	dormancy-associated protein (DRM1)	DORMANCY-ASSOCIATED PROTEIN 1 (DRM1);DORMANCY-ASSOCIATED PROTEIN-LIKE 1 (DYL1)	DORMANCY-ASSOCIATED PROTEIN-LIKE 1 (DYL1)
AT1G64110	Target promoter of the male germline-specific transcription factor DUO1.	DUO1-ACTIVATED ATPASE 1 (DAA1)	DUO1-ACTIVATED ATPASE 1 (DAA1)
AT5G54510	Encodes an IAA-amido synthase that conjugates Ala, Asp, Phe, and Trp to auxin. Lines overexpressing this gene accumulate IAA-ASP and are hypersensitive to several auxins. Identified as a dominant mutation that displays shorter hypocotyls in light grown plants when compared to wild type siblings. Protein is similar to auxin inducible gene from pea (GH3).	DWARF IN LIGHT 1 (DFL1);GRETCHEN HAGEN3.6 (GH3.6)	DWARF IN LIGHT 1 (DFL1)
AT5G66460	Encodes a endo-beta-mannanase involved in seed germination and silique dehiscence.	ENDO-BETA-MANNASE 7 (MAN7)	ENDO-BETA-MANNASE 7 (MAN7)
AT4G17500	Encodes a member of the ERF (ethylene response factor) subfamily B-3 of ERF/AP2 transcription factor family (ATERF-1). The protein contains one AP2 domain. There are 18 members in this subfamily including ATERF-1, ATERF-2, AND ATERF-5. The mRNA is cell-to-cell mobile.	ETHYLENE RESPONSIVE ELEMENT BINDING FACTOR 1 (ERF-1); (ERF1A); (ATERF#100); (ERF100)	ETHYLENE RESPONSIVE ELEMENT BINDING FACTOR 1 (ERF-1)
AT5G47220	Encodes a member of the ERF (ethylene response factor) subfamily B-3 of ERF/AP2 transcription factor family (ATERF-2). The protein contains one AP2 domain. Functions as activator of GCC box?dependent transcription. Positive regulator of JA-responsive defense genes and resistance to F. oxysporum and enhances JA inhibition of root elongation.	ETHYLENE RESPONSE FACTOR- 2 (ATERF-2);ETHYLENE RESPONSIVE ELEMENT BINDING FACTOR 2 (ERF2)	ETHYLENE RESPONSIVE ELEMENT BINDING FACTOR 2 (ERF2)
AT5G47230	encodes a member of the ERF (ethylene response factor) subfamily B-3 of ERF/AP2 transcription factor family (ATERF-5). The protein contains one AP2 domain. There are 18 members in this subfamily including ATERF-1, ATERF-2, AND ATERF-5. The mRNA is cell-to-cell mobile.	ETHYLENE RESPONSIVE ELEMENT BINDING FACTOR- 5 (ERF5); (ATMACD1); (ERF102)	ETHYLENE RESPONSIVE ELEMENT BINDING FACTOR 5 (ERF5)
AT1G05010	Encodes 1-aminocyclopropane-1-carboxylate oxidase	ETHYLENE-FORMING ENZYME (EFE); (EAT1);ETHYLENE FORMING ENZYME (ACO4)	ETHYLENE-FORMING ENZYME (EFE)
AT4G17030	Encodes EXLB1 (expansin-like B1), a member of the expansin family.	EXPANSIN-LIKE B1 (EXLB1); (EXPR); (AT-EXPR); (ATEXPR1); (ATHEXP BETA 3.1)	EXPANSIN-LIKE B1 (EXLB1)
AT3G07870	FBX92 is an F-box containing protein. Overexpression produces plants with smaller leaves while reduced expression is correlated with increased leaf size and increased rates of cell proliferation.	F-BOX PROTEIN92 (FBX92)	F-BOX PROTEIN92 (FBX92)
AT1G68050	Encodes FKF1, a flavin-binding kelch repeat F box protein, is clock-controlled, regulates transition to flowering. Forms a complex with GI on the CO promoter to regulate CO expression.	FLAVIN-BINDING, KELCH REPEAT, F BOX 1 (FKF1); (ADO3)	FLAVIN-BINDING, KELCH REPEAT, F BOX 1 (FKF1)
AT1G30040	Encodes a gibberellin 2-oxidase that acts on C-19 gibberellins. AtGA2OX2 expression is responsive to cytokinin and KNOX activities.	GIBBERELLIN 2-OXIDASE (GA2OX2);GIBBERELLIN 2-OXIDASE 2 (GA2OX2)	GIBBERELLIN 2-OXIDASE (GA2OX2)
AT5G62020	member of Heat Stress Transcription Factor (Hsf) family The mRNA is cell-to-cell mobile.	HEAT SHOCK TRANSCRIPTION FACTOR B2A (HSFB2A)	HEAT SHOCK TRANSCRIPTION FACTOR B2A (HSFB2A)
AT2G46680	encodes a putative transcription factor that contains a homeodomain closely linked to a leucine zipper motif. Transcript is detected in all tissues examined. Is transcriptionally regulated in an ABA-dependent manner and may act in a signal transduction pathway which mediates a drought response.	ARABIDOPSIS THALIANA HOMEOBOX 7 (HB7)	HOMEOBOX 7 (HB-7)
AT5G54730	yeast autophagy 18 F-like protein	HOMOLOG OF YEAST AUTOPHAGY 18 (ATG18) F (ATG18F)	HOMOLOG OF YEAST AUTOPHAGY 18 (ATG18) F (G18F)
AT2G46370	Encodes a jasmonate-amido synthetase that is a member of the GH3 family of proteins. JAR1 catalyzes the formation of a biologically active jasmonyl-isoleucine (JA-Ile) conjugate. JA-Ile promotes the interaction between JAZ1 and COI1 in the jasmonate signaling pathway. JAR1 localizes to the cytoplasm and is also a phytochrome A signaling component. JAR1 is an auxin-induced gene. Loss of function m…	JASMONATE RESISTANT 1 (JAR1); (ATGH3.11)	JASMONATE RESISTANT 1 (JAR1)
AT5G10650	JUL1 encode a RING-type E3 ubiquitin ligase that is involved in JA responses. It ubiquitinates the JAV1 jasmonic acid response repressor which is then degraded by the proteosome. Participates in ABA-mediated microtubule depolymerization, stomatal closure, and tolerance response to drought stress.	JAV1- 37 ASSOCIATED UBIQUITIN LIGASE 1 (JUL1)	JAV1- 37 ASSOCIATED UBIQUITIN LIGASE 1 (JUL1)
AT2G17220	Encodes a putative serine/threonine-specific protein kinase kin3. Protein is N-myristoylated.	KINASE 3 (KIN3);PBS1-LIKE 32 (PBL32)	KINASE 3 (KIN3)
AT1G15670	Encodes a member of a family of F-box proteins, called the KISS ME DEADLY (KMD) family, that targets type-B ARR proteins for degradation and is involved in the negative regulation of the cytokinin response. Also named as KFB1, a member of a group of Kelch repeat F-box proteins that negatively regulate phenylpropanoid biosynthesis by targeting the phenypropanoid biosynthesis enzyme phenylalanine a…	KISS ME DEADLY 2 (KMD2);KELCH REPEAT F-BOX 1 (KFB01)	KISS ME DEADLY 2 (KMD2)
AT2G44130	Encodes a member of a family of F-box proteins, called the KISS ME DEADLY (KMD) family. Component of SCF ubiquitin protein ligase, interacts with phenylalanine ammonia-lyase. AtKFB39 is a homolog of previously identified AtKFB50 (At3g59940) and specifically interacts with Arabidopsis PAL3 and PAL4 in vitro. In planta, together with AtKFB01, KFB20 and KFB50, it regulates PAL protein stability thus…	KISS ME DEADLY 3 (KMD3);KELCH-DOMAIN-CONTAINING F-BOX PROTEIN 39 (KFB39)	KISS ME DEADLY 3 (KMD3)
AT3G53810	Concanavalin A-like lectin protein kinase family protein	L-TYPE LECTIN RECEPTOR KINASE IV.2 (LECRK-IV.2)	L-TYPE LECTIN RECEPTOR KINASE IV.2 (LECRK-IV.2)
AT1G18390	Serine/Threonine kinase family catalytic domain protein	LEAF RUST 10 DISEASE-RESISTANCE LOCUS RECEPTOR- LIKE PROTEIN KINASE-LIKE 1.2 (LRK10L1.2)	LEAF RUST 10 DISEASE-RESISTANCE LOCUS RECEPTOR- LIKE PROTEIN KINASE-LIKE 1.2 (LRK10L1.2)
AT1G70170	Matrix metalloprotease. Expression induced by fungal and bacterial pathogens. Mutants are late flowering with early senescence.	MATRIX METALLOPROTEINASE (MMP)	MATRIX METALLOPROTEINASE (MMP)
AT1G29400	A member of mei2-like gene family, predominantly plant-based family of genes encoding RNA binding proteins with characteristic presence of a highly conserved RNA binding motif first described in the mei2 gene of the fission yeast S. pombe.	MEI2-LIKE PROTEIN 5 (ML5)	MEI2-LIKE PROTEIN 5 (ML5)
AT3G45640	Encodes a mitogen-activated kinase whose mRNA levels increase in response to touch, cold, salinity stress and chitin oligomers.Also functions in ovule development.	MITOGEN-ACTIVATED PROTEIN KINASE 3 (MPK3)	MITOGEN-ACTIVATED PROTEIN KINASE 3 (MPK3)
AT2G22900	Encodes MUCI10, a galactomannan-1,6-galactosyltransferase. MUCI10 likely decorates glucomannan, synthesized by CSLA2, with galactose residues in vivo.	MANNAN ALPHA-GALACTOSYL TRANSFERASE1 (MAGT1);MUCILAGE-RELATED10 (MUCI10)	MUCILAGE-RELATED10 (MUCI10)
AT1G69490	Encodes a member of the NAC transcription factor gene family. It is expressed in floral primordia and upregulated by AP3 and PI. Its expression is associated with leaf senescence. The mRNA is cell-to-cell mobile.	NAC-LIKE, ACTIVATED BY AP3/PI (NAP);ARABIDOPSIS NAC DOMAIN CONTAINING PROTEIN 29 (ANAC029)	NAC-LIKE, ACTIVATED BY AP3/PI (NAP)
AT1G28380	This gene is predicted to encode a protein involved in negatively regulating salicylic acid-related defense responses and cell death programs. nsl1 mutants develop necrotic lesions spontaneously and show other features of a defense response, such as higher levels of SA and disease resistance-related transcripts, in the absence of a biotic stimulus.	NECROTIC SPOTTED LESIONS 1 (NSL1)	NECROTIC SPOTTED LESIONS 1 (NSL1)
AT3G14440	Encodes 9-cis-epoxycarotenoid dioxygenase, a key enzyme in the biosynthesis of abscisic acid. Regulated in response to drought and salinity. Expressed in roots, flowers and seeds. Localized to the chloroplast stroma and thylakoid membrane.	NINE-CIS-EPOXYCAROTENOID DIOXYGENASE 3 (NCED3); SALT TOLERANT 1 (STO1); SUGAR INSENSITIVE 7 (SIS7)	NINE-CIS-EPOXYCAROTENOID DIOXYGENASE 3 (NCED3)
AT2G40000	Ortholog of sugar beet HS1 PRO-1 2. Involved in basal disease resistance.	ORTHOLOG OF SUGAR BEET HS1 PRO-1 2 (HSPRO2)	ORTHOLOG OF SUGAR BEET HS1 PRO-1 2 (HSPRO2)
AT3G09830	Encodes a member of subfamily VIIa of the receptor-like cytoplasmic kinases (RLCKs). It contributes to pattern-triggered immunity in response to P. syringae.	PATTERN-TRIGGERED IMMUNITY (PTI) COMPROMISED RECEPTOR-LIKE CYTOPLASMIC KINASE 1 (PCRK1);PBS1-LIKE 39 (PBL39)	PATTERN-TRIGGERED IMMUNITY (PTI) COMPROMISED RECEPTOR-LIKE CYTOPLASMIC KINASE 1 (PCRK1)
AT5G62360	Pectin methylesterase inhibitor expressed throughout the plant.	PECTIN METHYL-ESTERASE INHIBITOR 13 (PMEI13)	PECTIN METHYL-ESTERASE INHIBITOR 13 (PMEI13)
AT2G26710	Encodes a member of the cytochrome p450 family that serves as a control point between multiple photoreceptor systems and brassinosteroid signal transduction. Involved in brassinolide metabolism. Mediates response to a variety of light signals including hypocotyl elongation and cotyledon expansion.	PHYB ACTIVATION TAGGED SUPPRESSOR 1 (BAS1); (CYP734A1); (CYP72B1)	PHYB ACTIVATION TAGGED SUPPRESSOR 1 (BAS1)
AT2G20180	Encodes a novel Myc-related bHLH transcription factor that has transcriptional activation activity in the dark. It is a key negative regulator of phytochrome-mediated seed germination and acts by inhibiting chlorophyll biosynthesis, light-mediated suppression of hypocotyl elongation and far-red light-mediated suppression of seed germination, and promoting negative gravitropism in hypocotyls. Ligh…	PHYTOCHROME INTERACTING FACTOR 3-LIKE 5 (PIL5)	PHYTOCHROME INTERACTING FACTOR 3-LIKE 5 (PIL5)
AT3G55740	Encodes a proline transporter with affinity for gly betaine, proline, and GABA. Protein is expressed most highly in the roots.	PROLINE TRANSPORTER 2 (PROT2)	PROLINE TRANSPORTER 2 (PROT2)
AT2G02800	Encodes protein kinase APK2b.	PROTEIN KINASE 2B (APK2B);KINASE 2 (KIN2);PBS1-LIKE 3 (PBL3)	PROTEIN KINASE 2B (APK2B)
AT4G03510	RMA1 encodes a novel 28 kDa protein with a RING finger motif and a C-terminal membrane-anchoring domain that is involved in the secretory pathway. Has E3 ubiquitin ligase activity.	RING MEMBRANE-ANCHOR 1 (RMA1)	RING MEMBRANE-ANCHOR 1 (RMA1)
AT1G73805	Encodes SAR Deficient 1 (SARD1), a key regulator for ICS1 (Isochorismate Synthase 1) induction and salicylic acid (SA) synthesis.	SAR DEFICIENT 1 (SARD1)	SAR DEFICIENT 1 (SARD1)
AT5G52510	Transcription factor; member of the GRAS family of regulatory proteins; target of GL1/3; involved in trichome formation.	SCARECROW-LIKE 8 (SCL8)	SCARECROW-LIKE 8 (SCL8)
AT4G02380	Encodes AtLEA5 (late embryogenesis abundant like protein). Also known as SENESCENCE-ASSOCIATED GENE 21 (SAG21). Has a role on oxidative stress tolerance. mRNA levels are elevated in response to various stresses.	SENESCENCE-ASSOCIATED GENE 21 (SAG21); LATE EMBRYOGENENSIS ABUNDANT LIKE 5 (LEA5)	SENESCENCE-ASSOCIATED GENE 21 (SAG21)
AT3G60690	SAUR-like auxin-responsive protein family	SMALL AUXIN UPREGULATED RNA 59 (SAUR59)	SMALL AUXIN UPREGULATED RNA 59 (SAUR59)
AT5G58070	Encodes a temperature-induced lipocalin that is involved in thermotolerance and is required for retinal-mediated de novo root organogenesis. Peripherally associated with plasma membrane.	TEMPERATURE-INDUCED LIPOCALIN (TIL);TEMPERATURE-INDUCED LIPOCALIN (ATTIL)	TEMPERATURE-INDUCED LIPOCALIN (TIL)
AT5G03840	Controls inflorescence meristem identity. Involved in the floral initiation process. Ortholog of the Antirrhinum gene CENTRORADIALIS (CEN). Involved in protein trafficking to the protein storage vacuole. TFL1 plays an antagonistic role to FT/TSF in the determination of inflorescence meristem identity.	TERMINAL FLOWER 1 (TFL-1);TERMINAL FLOWER 1 (TFL1)	TERMINAL FLOWER 1 (TFL1)
AT1G29050	Encodes a member of the TBL (TRICHOME BIREFRINGENCE-LIKE) gene family containing a plant-specific DUF231 (domain of unknown function) domain.	TRICHOME BIREFRINGENCE-LIKE 38 (TBL38)	TRICHOME BIREFRINGENCE-LIKE 38 (TBL38)
AT5G49690	UDP-glycosyltransferase that can act upon sulcotrione herbicide. Overexpression confers resistance to herbicide.	UDP-GLYCOSYLTRANSFERASE 91C1 (UGT91C1)	UDP-GLYCOSYLTRANSFERASE 91C1 (UGT91C1)
AT1G66140	Encodes a zinc finger protein containing only a single zinc finger.	ZINC FINGER PROTEIN 4 (ZFP4)	ZINC FINGER PROTEIN 4 (ZFP4)

## Sheet: Table S12
Common up-regualted genes between Arabis V3 buds after 5 days of cold treatment, kiwifruit buds from December and bud 6 from the 1st exp after 24 h of fresh high P
Locus Identifier	Gene Model Name	Gene Model Description	Primary Gene Symbol	All Gene Symbols
AT4G20430	AT4G20430.1	Subtilase family protein;(source:Araport11)
AT1G05440	AT1G05440.1	C-8 sterol isomerase;(source:Araport11)
AT4G38650	AT4G38650.1	Glycosyl hydrolase family 10 protein;(source:Araport11)
AT3G51280	AT3G51280.1	Tetratricopeptide repeat (TPR)-like superfamily protein;(source:Araport11)
AT1G18090	AT1G18090.1	5-3 exonuclease family protein;(source:Araport11)
AT1G80190	AT1G80190.5	Similar to the PSF1 component of GINS complex, which in other organism was shown to be involved in the initiation of DNA replication.
AT3G58100	AT3G58100.2	Encodes a member of the X8-GPI family of proteins. It localizes to the plasmodesmata and is predicted to bind callose.
AT5G66230	AT5G66230.2	Chalcone-flavanone isomerase family protein;(source:Araport11)
AT5G03870	AT5G03870.1	Glutaredoxin family protein;(source:Araport11)
AT3G01710	AT3G01710.3	TPX2 (targeting protein for Xklp2) protein family;(source:Araport11)
AT5G05240	AT5G05240.1	cation-transporting ATPase;(source:Araport11)
AT4G01730	AT4G01730.1	DHHC-type zinc finger family protein;(source:Araport11)
AT1G18550	AT1G18550.1	ATP binding microtubule motor family protein;(source:Araport11)
AT2G37420	AT2G37420.1	ATP binding microtubule motor family protein;(source:Araport11)
AT2G28790	AT2G28790.2	Pathogenesis-related thaumatin superfamily protein;(source:Araport11)
AT3G57830	AT3G57830.1	Leucine-rich repeat protein kinase family protein;(source:Araport11)
AT2G27740	AT2G27740.1	RAB6-interacting golgin (DUF662);(source:Araport11)
AT1G10780	AT1G10780.2	F-box/RNI-like superfamily protein;(source:Araport11)
AT5G06150	AT5G06150.1	Encodes a cyclin whose expression is reduced in response to high salt.	(CYC1BAT)	CYCLIN B 1;2 (CYCB1;2); (CYC1BAT)
AT5G24580	AT5G24580.1	Heavy metal transport/detoxification superfamily protein;(source:Araport11)	(HIPP09)	HEAVY METAL ASSOCIATED PROTEIN 47 (ATHMP47); (HIPP09)
AT1G54385	AT1G54385.1	At1G54385 encodes the plant KASH protein SINE1; SINE1 interacts with SUN1 and SUN2, is colocalized with F-actin, and is localized at the nuclear envelope.	(SINE1)	(SINE1)
AT5G15510	AT5G15510.2	TPX2 (targeting protein for Xklp2) protein family;(source:Araport11)	(TPXL5)	(TPXL5)
AT3G12110	AT3G12110.1	Encodes an actin that is expressed predominantly during reproductive development.	ACTIN-11 (ACT11)	ACTIN-11 (ACT11)
AT5G11160	AT5G11160.1	adenine phosphoribosyltransferase 5;(source:Araport11)	ADENINE PHOSPHORIBOSYLTRANSFERASE 5 (APT5)	ADENINE PHOSPHORIBOSYLTRANSFERASE 5 (APT5)
AT5G03300	AT5G03300.1	Encodes adenosine kinase 2 (ADK2), a typical, constitutively expressed housekeeping enzyme. Shows a high sequence identity with ADK1. Involved in salvage synthesis of adenylates and methyl recycling. Enzyme activity is substantially inhibited in roots, siliques and dry seeds by an unknown compound. May contribute to cytokinin interconversion. The mRNA is cell-to-cell mobile.	ADENOSINE KINASE 2 (ADK2)	ADENOSINE KINASE 2 (ADK2)
AT3G24503	AT3G24503.1	Arabidopsis thaliana aldehyde dehydrogenase AtALDH1a mRNA. a sinapaldehyde dehydrogenase catalyzes both the oxidation of coniferylaldehyde and sinapaldehyde forming ferulic acid and sinapic acid, respectively	ALDEHYDE DEHYDROGENASE 2C4 (ALDH2C4)	ALDEHYDE DEHYDROGENASE 2C4 (ALDH2C4);REDUCED EPIDERMAL FLUORESCENCE1 (REF1);ALDEHYDE DEHYDROGENASE 1A (ALDH1A)
AT1G02640	AT1G02640.1	encodes a protein similar to a beta-xylosidase located in the extracellular matrix. This is a member of glycosyl hydrolase family 3 and has six other closely related members.	BETA-XYLOSIDASE 2 (BXL2)	BETA-XYLOSIDASE 2 (ATBXL2);BETA-XYLOSIDASE 2 (BXL2)
AT1G04020	AT1G04020.1	Encodes a protein containing two tandem BRCA1 C-Terminal (BRCT) domains, which function in phosphorylation-dependent protein-protein interactions. Loss of function mutations cause defects in meristem organization due to failure to repress WUS. BARD1 binds to WUS promoter and over expression of BARD reduces the extent of WUS expression.	BREAST CANCER ASSOCIATED RING 1 (BARD1)	(ATBARD1);BREAST CANCER ASSOCIATED RING 1 (BARD1);REPRESSOR OF WUSCHEL1 (ROW1)
AT4G21070	AT4G21070.1	Encodes AtBRCA1, an ortholog of the human breast cancer susceptibility gene 1. Contains one N-terminal RING finger, two C-terminal BRCT and the p300/CBP interacting domain. Strongly induced by gamma rays, consistent with a putative role in DNA repair and in cell cycle control.	BREAST CANCER SUSCEPTIBILITY1 (BRCA1)	ARABIDOPSIS THALIANA BREAST CANCER SUSCEPTIBILITY1 (ATBRCA1);BREAST CANCER SUSCEPTIBILITY1 (BRCA1)
AT2G33560	AT2G33560.2	Encodes BUBR1. May have the spindle assembly checkpoint protein functions conserved from yeast to humans.	BUB1-RELATED (BUB1: BUDDING UNINHIBITED BY BENZYMIDAZOL 1) (BUBR1)	BUB1-RELATED (BUB1: BUDDING UNINHIBITED BY BENZYMIDAZOL 1) (BUBR1)
AT1G09210	AT1G09210.1	Encodes one of three Arabidopsis calreticulins.Post-transcriptionally regulates together with CRT1 VAMP721/722 levels under ER stress.	CALRETICULIN 1B (CRT1b)	CALRETICULIN 1B (CRT1b);CALRETICULIN 2 (CRT2); (AtCRT1b)
AT4G33270	AT4G33270.1	Encodes a CDC20 protein that interacts with APC subunits, components of the mitochondrial checkpoint complex and mitotic cyclin substrates and is indispensable for normal plant development and fertility.	CELL DIVISION CYCLE 20.1 (CDC20.1)	CELL DIVISION CYCLE 20.1 (CDC20.1); (AtCDC20.1)
AT1G02730	AT1G02730.1	Encodes a gene similar to cellulose synthase. Knock-out mutant has reduced growth, reduced xylan level and reduced xylan synthase activity in stems.It's expression is cell cycle dependent and it appears to function in cell plate formation.	CELLULOSE SYNTHASE-LIKE D5 (CSLD5)	CELLULOSE SYNTHASE-LIKE D5 (ATCSLD5);CELLULOSE SYNTHASE LIKE D5 (CSLD5);SALT OVERLY SENSITIVE 6 (SOS6);CELLULOSE SYNTHASE-LIKE D5 (CSLD5)
AT1G69770	AT1G69770.1	Encodes a chromomethylase involved in methylating cytosine residues at non-CG sites. Involved in preferentially methylating transposon-related sequences, reducing their mobility. CMT3 interacts with an Arabidopsis homologue of HP1 (heterochromatin protein 1), which in turn interacts with methylated histones. Involved in gene silencing.	CHROMOMETHYLASE 3 (CMT3)	CHROMOMETHYLASE 3 (CMT3)
AT1G44110	AT1G44110.1	Cyclin A1;(source:Araport11)	CYCLIN A1;1 (CYCA1;1)	CYCLIN A1;1 (CYCA1;1)
AT1G20610	AT1G20610.1	Cyclin B2;(source:Araport11)	CYCLIN B2;3 (CYCB2;3)	CYCLIN B2;3 (CYCB2;3)
AT4G03270	AT4G03270.1	Cyclin D6, involved in cortex/endodermis asymmetric stem cell division.	CYCLIN D6;1 (CYCD6;1)	CYCLIN D6;1 (CYCD6;1)
AT1G20930	AT1G20930.1	Cyclin-dependent kinase, expressed in flowers and suspension cell culture, expression peaks during M phase in synchronized cultures. Required for proper organization of the shoot apical meristem and for hormone signaling. Expressed in the shoot apical meristem. Involved in regulation of the G2/M transition of the mitotic cell cycle.	CYCLIN-DEPENDENT KINASE B2;2 (CDKB2;2)	CYCLIN-DEPENDENT KINASE B2;2 (CDKB2;2)
AT1G53140	AT1G53140.1	Encodes DRP5A, a dynamin protein involved in cytokinesis in Arabidopsis.	DYNAMIN RELATED PROTEIN 5A (DRP5A)	DYNAMIN RELATED PROTEIN 5A (DRP5A)
AT2G40550	AT2G40550.1	Encodes a nuclear localized target of E2Fa-DPa, transcription factors controlling cell cycle progression. Required for sister chromatid cohesion and DNA repair.	E2F TARGET GENE 1 (ETG1)	E2F TARGET GENE 1 (ETG1)
AT4G31840	AT4G31840.1	early nodulin-like protein 15;(source:Araport11)	EARLY NODULIN-LIKE PROTEIN 15 (ENODL15)	EARLY NODULIN-LIKE PROTEIN 15 (ENODL15); (AtENODL15)
AT5G67270	AT5G67270.1	encodes a homolog of animal microtubule-end-binding protein. There are two other members of this family. EB1 forms foci at regions where the minus ends of microtubules are gathered during mitosis and early cytokinesis.	END BINDING PROTEIN 1C (EB1C)	MICROTUBULE END BINDING PROTEIN 1 (ATEB1C);ATEB1-HOMOLOG1 (ATEB1H1);END BINDING PROTEIN 1C (EB1C)
AT1G69530	AT1G69530.3	Member of Alpha-Expansin Gene Family. Naming convention from the Expansin Working Group (Kende et al, Plant Mol Bio). Involved in the formation of nematode-induced syncytia in roots of Arabidopsis thaliana.	EXPANSIN A1 (EXPA1)	(ATEXP1); (ATHEXP ALPHA 1.2);EXPANSIN A1 (EXPA1);EXPANSIN A1 (ATEXPA1);EXPANSIN 1 (EXP1); (AT-EXP1)
AT4G28250	AT4G28250.1	putative beta-expansin/allergen protein. Naming convention from the Expansin Working Group (Kende et al, 2004. Plant Mol Bio). Involved in the formation of nematode-induced syncytia in roots of Arabidopsis thaliana.	EXPANSIN B3 (EXPB3)	EXPANSIN B3 (EXPB3); (ATHEXP BETA 1.6);EXPANSIN B3 (ATEXPB3)
AT3G54650	AT3G54650.1	F- box protein involved in regulation of cell cycle genes.	F BOX-LIKE17 (FBL17)	F BOX-LIKE17 (FBL17)
AT5G03170	AT5G03170.1	Encodes FLA11, a member of fasciclin-like arabinogalactan proteins (FLAs) containing a cell adhesion fasciclin (FAS) domain. Mutations result in altered stem biomechanics with reduced tensile strength and reduced tensile modulus of elasticity, as well as altered cell wall architecture and composition, with increased cellulose microfibril angle, reduced arabinose, galactose and cellulose content.I…	FASCICLIN-LIKE ARABINOGALACTAN-PROTEIN 11 (FLA11)	FASCICLIN-LIKE ARABINOGALACTAN-PROTEIN 11 (FLA11);ARABIDOPSIS FASCICLIN-LIKE ARABINOGALACTAN-PROTEIN 11 (ATFLA11)
AT5G20630	AT5G20630.1	Encodes a germin-like protein. Its transcripts are more abundant in RNA from leaves collected in the evening, suggesting some kind of circadian regulation.	GERMIN 3 (GER3)	GERMIN-LIKE PROTEIN 3 (GLP3); (GLP3A);GERMIN 3 (GER3);ARABIDOPSIS THALIANA GERMIN 3 (ATGER3); (GLP3B)
AT4G02290	AT4G02290.1	glycosyl hydrolase 9B13;(source:Araport11)	GLYCOSYL HYDROLASE 9B13 (GH9B13)	GLYCOSYL HYDROLASE 9B13 (AtGH9B13);GLYCOSYL HYDROLASE 9B13 (GH9B13)
AT1G18370	AT1G18370.1	Encodes a kinesin HINKEL. Required for cytokinesis in pollen. Mutant has cytokinesis defects; seedling lethal.	HINKEL (HIK)	HINKEL (HIK);ARABIDOPSIS NPK1-ACTIVATING KINESIN 1 (ATNACK1);NPK1-ACTIVATING KINESIN 1 (NACK1)
AT1G51060	AT1G51060.1	Encodes HTA10, a histone H2A protein. The mRNA is cell-to-cell mobile.	HISTONE H2A 10 (HTA10)	HISTONE H2A 10 (HTA10)
AT3G54560	AT3G54560.1	Encodes HTA11, a histone H2A protein. Loss of all H2A.Z (triple mutant with HTA8 and HTA9) results in a reduction in DNA methylation of transposons but not that of genes. Loss of H2A.Z causes misregulation of many genes involved in the response to developmental and environmental cues, and that these genes tend to have high levels of gene-body H2A.Z.	HISTONE H2A 11 (HTA11)	HISTONE H2A 11 (HTA11); (H2A.Z)
AT2G31270	AT2G31270.1	Encodes a cyclin-dependent protein kinase. Involved in nuclear DNA replication and plastid division. Located in nucleus and chloroplast.	HOMOLOG OF YEAST CDT1 A (CDT1A)	ARABIDOPSIS HOMOLOG OF YEAST CDT1 (CDT1);ARABIDOPSIS HOMOLOG OF YEAST CDT1 A (ATCDT1A);HOMOLOG OF YEAST CDT1 A (CDT1A)
AT1G72970	AT1G72970.1	Originally identified as a mutation that causes floral organs to fuse together. About 10-20% of mutants also have defects in ovules. Mutants have reduced fertility most likely as because of fusions that pistil emergence. The protein has similarity to the mandelonitrile lyase family of FAD containing oxidoreductases and is predicted to be secreted (SignalP).It is expressed in all tissue layers of …	HOTHEAD (HTH)	EMBRYO SAC DEVELOPMENT ARREST 17 (EDA17);HOTHEAD (HTH)
AT3G16490	AT3G16490.1	Member of IQ67 (CaM binding) domain containing family.	IQ-DOMAIN 26 (IQD26)	IQ-DOMAIN 26 (IQD26)
AT2G26180	AT2G26180.1	Transient Expression of Pro35S:YFP-IQD5 in leaves of N. benthamiana alters microtubule organization.Member of IQ67 (CaM binding) domain containing family.	IQ-DOMAIN 6 (IQD6)	IQ-DOMAIN 6 (IQD6)
AT2G44160	AT2G44160.1	methylenetetrahydrofolate reductase MTHFR2 mRNA, complete The mRNA is cell-to-cell mobile.	METHYLENETETRAHYDROFOLATE REDUCTASE 2 (MTHFR2)	METHYLENETETRAHYDROFOLATE REDUCTASE 2 (MTHFR2)
AT2G05990	AT2G05990.1	Encodes enoyl-ACP reductase a component of the fatty acid synthase complex. A reduced function mutation in this gene, mod1, was found in a screen for premature cell death mutants. Mutant plants have reduced lipid level and pleiotropic morphological defects, including chlorotic and abnormally shaped leaves. The mRNA is cell-to-cell mobile.	MOSAIC DEATH 1 (MOD1)	MOSAIC DEATH 1 (MOD1);ENOYL-ACP REDUCTASE 1 (ENR1)
AT3G03680	AT3G03680.1	Member of a family of Multiple C2 Domain and Transmembrane Region Proteins.	MULTIPLE C2 DOMAIN AND TRANSMEMBRANE REGION PROTEIN 14 (MCTP14)	MULTIPLE C2 DOMAIN AND TRANSMEMBRANE REGION PROTEIN 14 (MCTP14)
AT5G16720	AT5G16720.1	caldesmon-like protein (Protein of unknown function, DUF593);(source:Araport11)	MYOSIN BINDING PROTEIN 3 (MYOB3)	MYOSIN BINDING PROTEIN 3 (MYOB3)
AT3G06030	AT3G06030.1	NPK1-related protein kinase 3	NPK1-RELATED PROTEIN KINASE 3 (NP3)	NPK1-RELATED PROTEIN KINASE 3 (ANP3); (MAPKKK12);NPK1-RELATED PROTEIN KINASE 3 (NP3); (AtANP3)
AT5G47500	AT5G47500.1	predicted to encode a pectin methylesterase	PECTIN METHYLESTERASE 5 (PME5)	PECTIN METHYLESTERASE 5 (PME5)
AT1G77110	AT1G77110.1	Rate-limiting factor in saturable efflux of auxins. PINs are directly involved of in catalyzing cellular auxin efflux.	PIN-FORMED 6 (PIN6)	PIN-FORMED 6 (PIN6)
AT2G24090	AT2G24090.1	Ribosomal protein L35;(source:Araport11)	PLASTID RIBOSOMAL PROTEIN L35 (PRPL35)	PLASTID RIBOSOMAL PROTEIN L35 (PRPL35);RIBOSOMAL PROTEIN BL35C (BL35C)
AT1G68590	AT1G68590.1	Ribosomal protein PSRP-3/Ycf65;(source:Araport11)	PLASTID-SPECIFIC RIBOSOMAL PROTEIN 3/1 (PSRP3/1)	PLASTID-SPECIFIC RIBOSOMAL PROTEIN 3/1 (PSRP3/1);RIBOSOMAL PROTEIN CS23Z (CS23Z)
AT2G29570	AT2G29570.1	Functionally interacts with POLH to repair DNA damaged by UVB damage. May be sumoylated.	PROLIFERATING CELL NUCLEAR ANTIGEN 2 (PCNA2)	PROLIFERATING CELL NUCLEAR ANTIGEN 2 (PCNA2);A. THALIANA PROLIFERATING CELL NUCLEAR ANTIGEN 2 (ATPCNA2)
AT1G48480	AT1G48480.1	Arabidopsis thaliana receptor-like protein kinase (RKL1) gene	RECEPTOR-LIKE KINASE 1 (RKL1)	RECEPTOR-LIKE KINASE 1 (RKL1)
AT2G24490	AT2G24490.1	Encodes a component of Replication Protein A. Component of transcriptional gene silencing which does not affect endogenous small RNA accumulation nor DNA methylation. Localized in the nucleus. Involved in DNA repair. Interacts physically with ROS1.	REPLICON PROTEIN A2 (RPA2)	REPLICON PROTEIN A2 (RPA2); (ATRPA2);SUPPRESSOR OF ROS1 (ROR1); (ATRPA32A); (RPA32A)
AT5G05940	AT5G05940.1	Encodes a member of KPP-like gene family, homolog of KPP (kinase partner protein) gene in tomato. Also a member of the RopGEF (guanine nucleotide exchange factor) family, containing the novel PRONE domain (plant-specific Rop nucleotide exchanger), which is exclusively active towards members of the Rop subfamily.	ROP (RHO OF PLANTS) GUANINE NUCLEOTIDE EXCHANGE FACTOR 5 (ROPGEF5)	ROP GUANINE NUCLEOTIDE EXCHANGE FACTOR 5 (ATROPGEF5);ROP (RHO OF PLANTS) GUANINE NUCLEOTIDE EXCHANGE FACTOR 5 (ROPGEF5)
AT5G08020	AT5G08020.1	Encodes a homolog of Replication Protein A. rpa70b mutants are hypersensitive to UV-B radiation and MMS treatments suggesting a role for this protein in DNA damage repair. The mRNA is cell-to-cell mobile.	RPA70-KDA SUBUNIT B (RPA70B)	ARABIDOPSIS THALIANA RPA70-KDA SUBUNIT B (ATRPA70B);REPLICATION PROTEIN A 1B (RPA1B);RPA70-KDA SUBUNIT B (RPA70B)
AT1G28110	AT1G28110.1	serine carboxypeptidase-like 45;(source:Araport11)	SERINE CARBOXYPEPTIDASE-LIKE 45 (SCPL45)	SERINE CARBOXYPEPTIDASE-LIKE 45 (SCPL45)
AT1G26760	AT1G26760.1	SET domain protein 35;(source:Araport11)	SET DOMAIN PROTEIN 35 (SDG35)	SET DOMAIN PROTEIN 35 (SDG35); (ATXR1)
AT4G22010	AT4G22010.1	SKU5 similar 4;(source:Araport11)	SKU5 SIMILAR 4 (sks4)	SKU5 SIMILAR 4 (sks4)
AT2G37390	AT2G37390.1	Chloroplast-targeted copper chaperone protein;(source:Araport11)	SODIUM POTASSIUM ROOT DEFECTIVE 2 (NAKR2)	SODIUM POTASSIUM ROOT DEFECTIVE 2 (NAKR2);HEAVY METAL ASSOCIATED PROTEIN 21 (ATHMP21)
AT5G43270	AT5G43270.1	Member of the SPL (squamosa-promoter binding protein-like) gene family, a novel gene family encoding DNA binding proteins and putative transcription factors. In conjunction with SPL10 and SPL11, SPL2 redundantly controls proper development of lateral organs in association with shoot maturation in the reproductive phase. SPL2, SPL10, and SPL11, suppress root regeneration with age by inhibiting wou…	SQUAMOSA PROMOTER BINDING PROTEIN-LIKE 2 (SPL2)	SQUAMOSA PROMOTER BINDING PROTEIN-LIKE 2 (SPL2)
AT1G08560	AT1G08560.1	member of SYP11 syntaxin Gene Family localized in the trans-Golgi network.	SYNTAXIN OF PLANTS 111 (SYP111)	SYNTAXIN OF PLANTS 111 (SYP111);KNOLLE (KN); (ATSYP111)
AT3G05330	AT3G05330.1	Encodes a protein with moderate sequence similarity to the maize microtubule-binding protein TANGLED1. A single base-pair deletion (-A) at position Chr3:1519176 in Columbia relative to the Landsberg erecta and Achkarren-2 ecotype (see ESTs DR378436 and CB26450) introduces a frame-shift and premature termination codon. The protein encoded from the Columbia gene is truncated by 29 amino acids relat…	TANGLED (ATN)	TANGLED (ATN);A. THALIANA TAN1 (ATTAN);TANGLED1 (TAN1)
AT1G69690	AT1G69690.1	AtTCP15 is involved in the regulation of endoreduplication. Modulates GA-dependent stamen filament elongation by direct activation of SAUR63 subfamily genes through conserved target sites in their promoters. Promotes together with TCP8, 14 and 7 endoreduplication-dependent cell expansion in leaf.	TEOSINTE BRANCHED1/CYCLOIDEA/PCF 15 (TCP15)	TEOSINTE BRANCHED1/CYCLOIDEA/PCF 15 (TCP15); (AtTCP15)
AT3G23890	AT3G23890.1	Encodes a topoisomerase II that is highly expressed in young seedlings. The protein is localized in the nucleus and gene expression levels are increased in proliferative tissues.	TOPOISOMERASE II (TOPII)	(ATTOPII);TOPOISOMERASE II (TOPII)
AT1G50490	AT1G50490.1	Encodes one of two ubiquitin-conjugating enzymes belonging to the E2-C gene family (the other being UBC19). Transcript is always found in diving cells, but also in other non-dividing cells.	UBIQUITIN-CONJUGATING ENZYME 20 (UBC20)	UBIQUITIN-CONJUGATING ENZYME 20 (UBC20)
AT4G24220	AT4G24220.1	encodes a progesterone-5beta-reductase-like protein. It has enone reductase activity against a wide range of substrates, including 3-oxo-&#916;-4,5-steroids in vitro. The in vivo substrates and product of this enzyme have not yet been elucidated but it is likely to participate in steroid metabolism. The protein contains a mammalian death domain involved in programmed cell death. The gene is expre…	VEIN PATTERNING 1 (VEP1)	VEIN PATTERNING 1 (VEP1); (AWI31);&#916;4,5-STEROID-5[BETA]-REDUCTASE (5[beta]-StR)
AT3G01280	AT3G01280.1	Encodes a voltage-dependent anion channel (VDAC: AT3G01280/VDAC1, AT5G67500/VDAC2, AT5G15090/VDAC3, AT5G57490/VDAC4, AT5G15090/VDAC5). VDACs are reported to be porin-type, beta-barrel diffusion pores. They are prominently localized in the outer mitochondrial membrane and are involved in metabolite exchange between the organelle and the cytosol. The mRNA is cell-to-cell mobile.	VOLTAGE DEPENDENT ANION CHANNEL 1 (VDAC1)	VOLTAGE DEPENDENT ANION CHANNEL 1 (VDAC1);ARABIDOPSIS THALIANA VOLTAGE DEPENDENT ANION CHANNEL 1 (ATVDAC1)
AT2G41940	AT2G41940.1	Encodes a zinc finger protein containing only a single zinc finger. Together with GIS and GIS2 plays partially redundant and essential role in inflorescence trichome initiation and in its regulation by GA and cytokinins.	ZINC FINGER PROTEIN 8 (ZFP8)	ZINC FINGER PROTEIN 8 (ZFP8);ZINC FINGER PROTEIN8 (ZFP8)

## Sheet: Table S13
Genes in common between genes were upregulated by AtKIN10 and in petunia bud 2 from 1st expt 24h of fresh high P
Locus Identifier	Gene Model Name	Gene Model Description	Primary Gene Symbol	All Gene Symbols
AT1G10150	AT1G10150.1	Carbohydrate-binding protein;(source:Araport11)		PHLOEM PROTEIN 2-A10 (AtPP2-A10)
AT4G19420	AT4G19420.4	Pectinacetylesterase family protein;(source:Araport11)
AT3G07350	AT3G07350.1	Phosphorus (P) stress-inducible DUF506 gene family member.
AT1G50440	AT1G50440.1	RING/FYVE/PHD zinc finger superfamily protein;(source:Araport11)
AT3G26510	AT3G26510.7	Octicosapeptide/Phox/Bem1p family protein;(source:Araport11)
AT5G25280	AT5G25280.1	serine-rich protein-like protein;(source:Araport11)
AT1G15740	AT1G15740.1	Leucine-rich repeat family protein;(source:Araport11)
AT1G56220	AT1G56220.3	Dormancy/auxin associated family protein;(source:Araport11)
AT1G22930	AT1G22930.1	T-complex protein 11;(source:Araport11)
AT1G66180	AT1G66180.1	The gene encodes a putative aspartyl protease (ASP). Its expression is induced in response to light and ascorbate. The mRNA is cell-to-cell mobile.
AT2G41250	AT2G41250.1	Haloacid dehalogenase-like hydrolase (HAD) superfamily protein;(source:Araport11)
AT2G44370	AT2G44370.1	Cysteine/Histidine-rich C1 domain family protein;(source:Araport11)
AT1G53400	AT1G53400.1	Ubiquitin domain-containing protein;(source:Araport11)
AT4G25170	AT4G25170.2	Uncharacterized conserved protein (UCP012943);(source:Araport11)
AT2G42900	AT2G42900.1	Plant basic secretory protein (BSP) family protein;(source:Araport11)
AT5G02230	AT5G02230.3	Haloacid dehalogenase-like hydrolase (HAD) superfamily protein;(source:Araport11)
AT2G24240	AT2G24240.1	BTB/POZ domain with WD40/YVTN repeat-like protein;(source:Araport11)
AT5G16340	AT5G16340.1	AMP-dependent synthetase and ligase family protein;(source:Araport11)
AT2G39980	AT2G39980.1	HXXXD-type acyl-transferase family protein;(source:Araport11)
AT1G80160	AT1G80160.3	Vicinal oxygen chelate (VOC) superfamily member.
AT4G35750	AT4G35750.1	SEC14 cytosolic factor family protein / phosphoglyceride transfer family protein;(source:Araport11)
AT3G49160	AT3G49160.1	Expression of the gene is downregulated in the presence of paraquat, an inducer of photoxidative stress.
AT3G07310	AT3G07310.1	phosphoserine aminotransferase, putative (DUF760);(source:Araport11)
AT3G22260	AT3G22260.2	Cysteine proteinases superfamily protein;(source:Araport11)
AT3G26100	AT3G26100.2	Regulator of chromosome condensation (RCC1) family protein;(source:Araport11)
AT1G10340	AT1G10340.1	Ankyrin repeat family protein;(source:Araport11)
AT3G25690	AT3G25690.5	actin binding protein required for normal chloroplast positioningThe mRNA is cell-to-cell mobile.
AT1G62510	AT1G62510.1	Expressed in the root cortex.
AT3G60510	AT3G60510.3	ATP-dependent caseinolytic (Clp) protease/crotonase family protein;(source:Araport11)
AT3G03870	AT3G03870.2	transmembrane protein;(source:Araport11)
AT5G06570	AT5G06570.3	alpha/beta-Hydrolases superfamily protein;(source:Araport11)
AT2G44380	AT2G44380.1	Cysteine/Histidine-rich C1 domain family protein;(source:Araport11)
AT1G28260	AT1G28260.1	Telomerase activating protein Est1;(source:Araport11)
AT5G28770	AT5G28770.2	BASIC LEUCINE ZIPPER protein which regulates the circadian oscillator gene PSEUDO RESPONSE REGULATOR7 (PRR7) to change the circadian phase in response to sugars. It upregulates PRR7 in response to low energy. bZIP63 and PRR7 are required for correct oscillator phase under light/dark cycles. bZIP protein BZO2H3 mRNA, partial cds	(BZO2H3)	(BZO2H3); (BZIP63)
AT1G21400	AT1G21400.5	Branched chain alpha-keto acid dehydrogenase E1 alpha.	(E1A1)	(E1A1)
AT1G80920	AT1G80920.1	A nuclear encoded soluble protein found in the chloroplast stroma. Negatively regulated by light and has rapid turnover in darkness.	(J8)	(J8);TRANSLOCON AT THE OUTER ENVELOPE MEMBRANE OF CHLOROPLASTS 12 (Toc12);TRANSLOCON AT THE OUTER ENVELOPE MEMBRANE OF CHLOROPLASTS 12 (AtToc12); (AtJ8);DNA J PROTEIN C22 (DJC22)
AT1G64500	AT1G64500.1	A member of a protein family found in plants and animals that contain conserved C-terminal glutaredoxin-like and putative zinc-binding cysteine-rich domains. It is involved in light stimulated actin bundling and chloroplast movement. The mRNA is cell-to-cell mobile.	(THRUMIN1)	(THRUMIN1)
AT4G27260	AT4G27260.1	encodes an IAA-amido synthase that conjugates Asp and other amino acids to auxin in vitro. Lines carrying insertions in this gene are hypersensitive to auxin. It is involved in camalexin biosynthesis via conjugating indole-3-carboxylic acid (ICA) and cysteine (Cys). The mRNA is cell-to-cell mobile.	(WES1)	(GH3.5); (WES1)
AT1G58340	AT1G58340.1	Encodes a plant MATE (multidrug and toxic compound extrusion) transporter that is localized to the Golgi complex and small organelles and is involved in determining the rate of organ initiation. It is also involved in iron homeostasis when plants are under osmotic stress.	(ZF14)	ZRIZI (ZRZ);BUSH-AND-CHLOROTIC-DWARF 1 (BCD1);ARABIDOPSIS ABNORMAL SHOOT4 (ABS4); (ZF14)
AT2G13360	AT2G13360.1	Encodes a peroxisomal photorespiratory enzyme that catalyzes transamination reactions with multiple substrates. It is involved in photorespiration.	ALANINE:GLYOXYLATE AMINOTRANSFERASE (AGT)	ALANINE:GLYOXYLATE AMINOTRANSFERASE (AGT);ALANINE:GLYOXYLATE AMINOTRANSFERASE 1 (AGT1);L-SERINE:GLYOXYLATE AMINOTRANSFERASE (SGAT)
AT2G38400	AT2G38400.2	alanine:glyoxylate aminotransferase 2 homolog (AGT3) mRNA,	ALANINE:GLYOXYLATE AMINOTRANSFERASE 3 (AGT3)	ALANINE:GLYOXYLATE AMINOTRANSFERASE 3 (AGT3)
AT2G20030	AT2G20030.1	RING/U-box superfamily protein;(source:Araport11)	ARABIDOPSIS TOXICOS EN LEVADURA 12 (ATL12)	ARABIDOPSIS TOXICOS EN LEVADURA 12 (ATL12)
AT1G08570	AT1G08570.1	Encodes a member of the thioredoxin family protein. Located in the chloroplast. Shows high activity towards the chloroplast 2-Cys peroxiredoxin A, and poor activity towards the chloroplast NADP-malate dehydrogenase. The mRNA is cell-to-cell mobile.	ATYPICAL CYS HIS RICH THIOREDOXIN 4 (ACHT4)	ATYPICAL CYS HIS RICH THIOREDOXIN 4 (ACHT4)
AT2G45170	AT2G45170.1	Involved in autophagy. Under nutrient starvation the protein localizes to autophagosomes. Involved in submergence (hypoxia) tolerance; ethanol induces autophagy.	AUTOPHAGY 8E (ATG8E)	AUTOPHAGY 8E (ATATG8E);AUTOPHAGY 8E (ATG8E)
AT3G13750	AT3G13750.1	beta-galactosidase, glycosyl hydrolase family 35 The mRNA is cell-to-cell mobile.	BETA GALACTOSIDASE 1 (BGAL1)	BETA GALACTOSIDASE 1 (BGAL1);BETA-GALACTOSIDASE 1 (BGAL1)
AT1G61820	AT1G61820.1	beta glucosidase 46;(source:Araport11)	BETA GLUCOSIDASE 46 (BGLU46)	BETA GLUCOSIDASE 46 (BGLU46)
AT5G18670	AT5G18670.1	putative beta-amylase BMY3 (BMY3)	BETA-AMYLASE 3 (BMY3)	BETA-AMYLASE 9 (BAM9);BETA-AMYLASE 3 (BMY3)
AT5G64570	AT5G64570.1	Encodes a secreted beta-d-xylosidase that belongs to family 3 of glycoside hydrolases. Loss of function mutants show increased susceptibility to fungal pathogens.	BETA-D-XYLOSIDASE 4 (XYL4)	BETA-D-XYLOSIDASE 4 (XYL4);BETA-XYLOSIDASE4 (BXL4);ARABIDOPSIS THALIANA BETA-D-XYLOSIDASE 4 (ATBXL4)
AT4G39070	AT4G39070.1	Encodes BZS1, a brassinosteroids-regulated BZR1 target (BRBT) gene. BZS1 is a putative zinc finger transcription factor. Expression of BZS1 was increased under BR-deficient condition and repressed by BR. Transgenic Arabidopsis plants overexpressing BZS1 showed a hypersensitivity to the BR biosynthetic inhibitor brassinazole (BRZ). In contrast, transgenic plants expressing reduced level of BZS1 ha…	BZS1 (BZS1)	BZS1 (BZS1);B-BOX DOMAIN PROTEIN 20 (BBX20);SALT TOLERANCE HOMOLOG 7 (STH7)
AT1G11530	AT1G11530.1	Encodes a monocysteinic thioredoxin, thioredoxin in which the second cysteine of the redox site is replaced by a serine, with low disulfide reductase but efficient disulfide isomerase activity. The mRNA is cell-to-cell mobile.	C-TERMINAL CYSTEINE RESIDUE IS CHANGED TO A SERINE 1 (CXXS1)	C-TERMINAL CYSTEINE RESIDUE IS CHANGED TO A SERINE 1 (CXXS1);C-TERMINAL CYSTEINE RESIDUE IS CHANGED TO A SERINE 1 (ATCXXS1)
AT1G67980	AT1G67980.1	Encodes S-adenosyl-L-methionine: transcaffeoyl Coenzyme A 3-O-methyltransferase. Methyltransferase in the lignin biosynthetic pathway.	CAFFEOYL-COA 3-O-METHYLTRANSFERASE (CCOAMT)	CAFFEOYL-COA 3-O-METHYLTRANSFERASE (CCOAMT)
AT1G35670	AT1G35670.1	Encodes a Ca(2+)-dependent, calmodulin-independent protein kinase that is rapidly induced by drought and high-salt stress but not by low-temperature stress or heat stress. Positive regulator of ABA signaling. Phosphorylates ABA responsive transcription factors ABF1 and ABF4.	CALCIUM-DEPENDENT PROTEIN KINASE 2 (CDPK2)	CALCIUM-DEPENDENT PROTEIN KINASE 2 (ATCDPK2); (CPK11); (ATCPK11);CALCIUM-DEPENDENT PROTEIN KINASE 2 (CDPK2)
AT5G04770	AT5G04770.1	Encodes a member of the cationic amino acid transporter (CAT) subfamily of amino acid polyamine choline transporters. Does not mediate efficient uptake of basic amino acids in yeast or Xenopus systems but can transport neutral and acidic amino acid analogs. Expressed in sink tissues. Induced during infestation of roots by the plant parasitic root-knot nematode, Meloidogyne incognita. Localized in…	CATIONIC AMINO ACID TRANSPORTER 6 (CAT6)	ARABIDOPSIS THALIANA CATIONIC AMINO ACID TRANSPORTER 6 (ATCAT6);CATIONIC AMINO ACID TRANSPORTER 6 (CAT6)
AT4G38060	AT4G38060.2	hypothetical protein;(source:Araport11)	CLAVATA COMPLEX INTERACTOR 2 (CCI2)	CLAVATA COMPLEX INTERACTOR 2 (CCI2)
AT3G07340	AT3G07340.1	basic helix-loop-helix (bHLH) DNA-binding superfamily protein;(source:Araport11)	CRY2-INTERACTING BHLH 3 (CIB3)	CRY2-INTERACTING BHLH 3 (CIB3)
AT1G69570	AT1G69570.1	CDF5 is a circadian regulated transcript that is antiphasic with respect to its natural antisense transcript (NAT) FLORE (AT1G69572).CDF5 transcript accumulation delays flowering. CDF5 links circadian oscillation and photoperiodism.	CYCLING DOF FACTOR 5 (CDF5)	CYCLING DOF FACTOR 5 (CDF5)
AT5G20250	AT5G20250.4	encodes a member of glycosyl hydrolase family 36. Expression is induced within 3 hours of dark treatment, in senescing leaves and treatment with exogenous photosynthesis inhibitor. Induction of gene expression was suppressed in excised leaves supplied with sugar. The authors suggest that the gene's expression pattern is responding to the level of sugar in the cell. The mRNA is cell-to-cell mobile.	DARK INDUCIBLE 10 (DIN10)	DARK INDUCIBLE 10 (DIN10);RAFFINOSE SYNTHASE 6 (RS6)
AT2G17880	AT2G17880.1	Chaperone DnaJ-domain superfamily protein;(source:Araport11)	DNA J PROTEIN C24 (DJC24)	DNA J PROTEIN C24 (DJC24)
AT4G13830	AT4G13830.2	DnaJ-like protein (J20); nuclear gene	DNAJ-LIKE 20 (J20)	DNAJ-LIKE 20 (J20);DNA J PROTEIN C26 (DJC26)
AT2G33830	AT2G33830.2	Negative regulator of local and systemic acquired resistance; target of FLD for activation of SAR.	DORMANCY ASSOCIATED GENE 2 (DRM2)	DORMANCY ASSOCIATED GENE 2 (DRM2); (ATDRM2);DORMANCY/AUXIN ASSOCIATED FAMILY PROTEIN 2( (DAP2)
AT1G28330	AT1G28330.2	dormancy-associated protein (DRM1)	DORMANCY-ASSOCIATED PROTEIN-LIKE 1 (DYL1)	DORMANCY-ASSOCIATED PROTEIN 1 (DRM1);DORMANCY-ASSOCIATED PROTEIN-LIKE 1 (DYL1); (ATDRM1)
AT5G24530	AT5G24530.1	Encodes a putative 2OG-Fe(II) oxygenase that is defense-associated but required for susceptibility to downy mildew. The mRNA is cell-to-cell mobile.	DOWNY MILDEW RESISTANT 6 (DMR6)	DOWNY MILDEW RESISTANT 6 (DMR6); (ATDMR6)
AT5G55970	AT5G55970.1	Drought-induced gene encoding an ER-localized RING-type E3 Ub ligase.	DROUGHT-RESPONSIVE RING PROTEIN 1 (DDR1)	DROUGHT-RESPONSIVE RING PROTEIN 1 (DDR1)
AT5G49730	AT5G49730.1	Encodes a plasma membrane-located ferric chelate reductase. Its mRNA is expressed in green aerial tissues (shoot, flower and cotyledon) in a light- and cell differentiation-specific manner.	FERRIC REDUCTION OXIDASE 6 (FRO6)	FERRIC REDUCTION OXIDASE 6 (ATFRO6);FERRIC REDUCTION OXIDASE 6 (FRO6); (FRO6)
AT1G43670	AT1G43670.1	Encodes a fructose-1,6-bisphosphatase. This enzyme, in addition to catalyzing the formation of fructose-6-phosphate for sucrose biosynthesis, appears to play a role in fructose-mediated signaling that is independent of its enzymatic activity. atcfbp-1/fins1 mutants have reduced photosynthetic rates, elevated levels of starch and reduced levels of sucrose during the day. Although the protein is ex…	FRUCTOSE-1,6-BISPHOSPHATASE (FBP)	FRUCTOSE INSENSITIVE 1 (FINS1);ARABIDOPSIS THALIANA CYTOSOLIC FRUCTOSE-1,6-BISPHOSPHATASE (AtcFBP);FRUCTOSE-1,6-BISPHOSPHATASE (FBP); (CYFBP)
AT5G18170	AT5G18170.1	Encodes the 43 kDa alpha-subunit of the glutamate dehydrogenase with a putative mitochondrial transit polypeptide and NAD(H)- and alpha-ketoglutarate-binding domains. Mitochondrial localization confirmed by subcellular fractionation. Combines in several ratios with GDH2 protein (GDH-beta) to form seven isoenzymes. Catalyzes the cleavage of glycine residues. May be involved in ammonia assimilation…	GLUTAMATE DEHYDROGENASE 1 (GDH1)	GLUTAMATE DEHYDROGENASE 1 (GDH1)
AT3G47340	AT3G47340.1	encodes a glutamine-dependent asparagine synthetase, the predicted ASN1 peptide contains a purF-type glutamine-binding domain, and is expressed predominantly in shoot tissues, where light has a negative effect on its mRNA accumulation. Expression is induced within 3 hours of dark treatment, in senescing leaves and treatment with exogenous photosynthesis inhibitor. Induction of gene expression was…	GLUTAMINE-DEPENDENT ASPARAGINE SYNTHASE 1 (ASN1)	GLUTAMINE-DEPENDENT ASPARAGINE SYNTHASE 1 (ASN1);DARK INDUCIBLE 6 (DIN6);ARABIDOPSIS THALIANA GLUTAMINE-DEPENDENT ASPARAGINE SYNTHASE 1 (AT-ASN1)
[truncated: 42 more rows]

## Sheet: Table S14
Genes in common between genes were downregulated by AtKIN10 and in petunia bud 2 from 1st expt 24h of fresh high P
Locus Identifier	Gene Model Name	Gene Model Description	Primary Gene Symbol	All Gene Symbols
AT3G10530	AT3G10530.1	Transducin/WD40 repeat-like superfamily protein;(source:Araport11)
[truncated: 92 more rows]
